# Supplementary material for: A missense variant in FTCD is associated with arsenic metabolism and toxicity phenotypes in Bangladesh
Source: PLoS Genet. 2019 Mar 20;15(3):e1007984. doi: 10.1371/journal.pgen.1007984 (PMC6443193; doi:10.1371/journal.pgen.1007984)
Supplement: S1 File — (TXT) [file pgen.1007984.s015.txt]

CHR SNP BP n_miss allele1 allele0 af beta se P
21 exm1580829 47572887 0 T C 0.077 -5.088190e+00 5.080104e-01 5.756488e-23
10 exm853093 105160184 0 G A 0.077 2.201332e+00 5.278699e-01 3.200605e-05
11 exm950265 100998472 0 A C 0.025 3.705268e+00 8.963699e-01 3.749262e-05
1 exm72037 86557967 1 A G 0.311 -1.189120e+00 2.954131e-01 5.947654e-05
16 exm1224871 21689879 4 A T 0.059 -2.317226e+00 5.877137e-01 8.389903e-05
10 exm853248 105194086 0 C T 0.379 -1.116283e+00 2.917126e-01 1.347245e-04
11 exm879620 3249552 11 T C 0.351 -1.120011e+00 2.976443e-01 1.737953e-04
10 exm853481 105218252 2 A G 0.124 -1.605426e+00 4.283221e-01 1.842424e-04
12 exm992246 30882157 0 A G 0.012 4.631330e+00 1.259842e+00 2.443592e-04
10 exm865546 131565064 0 G A 0.055 -2.277696e+00 6.209560e-01 2.521400e-04
10 exm865555 131565170 0 G A 0.055 -2.277696e+00 6.209560e-01 2.521400e-04
3 exm285447 361508 1 T C 0.348 1.084888e+00 2.966238e-01 2.626991e-04
9 exm766251 100995758 0 T G 0.200 1.264238e+00 3.560745e-01 3.952689e-04
3 exm2256113 58512375 0 C T 0.102 1.625209e+00 4.596340e-01 4.176101e-04
11 exm879655 3249984 0 T C 0.418 -1.018065e+00 2.882814e-01 4.245312e-04
1 exm72023 86512536 0 T C 0.203 -1.217017e+00 3.478356e-01 4.796666e-04
10 exm852742 104638723 0 C T 0.058 -2.088666e+00 5.969996e-01 4.800656e-04
2 exm236199 160994197 0 T C 0.027 -3.032467e+00 8.697070e-01 5.016585e-04
17 exm1277018 2600186 0 A G 0.309 -1.035727e+00 3.016709e-01 6.109666e-04
1 exm82895 110950439 0 T C 0.417 -9.495745e-01 2.790988e-01 6.841509e-04
1 exm67036 67390468 0 C G 0.085 -1.738630e+00 5.172818e-01 7.940179e-04
1 exm125614 176525970 0 G C 0.011 4.569587e+00 1.362125e+00 8.123128e-04
6 exm569866 108068003 0 T C 0.191 1.179731e+00 3.521131e-01 8.249900e-04
3 exm363514 169098992 0 A G 0.066 -1.908619e+00 5.709256e-01 8.471771e-04
4 exm407576 77660162 0 G C 0.280 -1.025412e+00 3.084037e-01 9.038190e-04
8 exm728090 144886809 0 T C 0.099 1.552124e+00 4.669640e-01 9.071737e-04
15 exm1180599 78882925 0 A G 0.179 1.188410e+00 3.619218e-01 1.046238e-03
7 exm606184 12269417 0 C G 0.345 9.785899e-01 2.987261e-01 1.075115e-03
4 exm382402 2233709 0 G A 0.034 -2.590965e+00 7.915946e-01 1.085679e-03
11 exm901502 43923096 0 T C 0.017 3.463097e+00 1.061229e+00 1.123702e-03
4 exm394335 37903756 0 T C 0.329 9.673778e-01 2.971357e-01 1.154074e-03
19 exm1469161 41128415 0 A G 0.031 -2.529984e+00 7.789371e-01 1.185480e-03
12 exm-rs2292354 110368201 0 T C 0.482 9.316411e-01 2.869374e-01 1.190252e-03
16 exm1223533 20810067 0 C T 0.400 9.416222e-01 2.901677e-01 1.197537e-03
4 exm404316 71389594 0 C T 0.060 1.908263e+00 5.931522e-01 1.319700e-03
8 exm696749 38677322 0 T C 0.013 4.022252e+00 1.253317e+00 1.356131e-03
3 exm293089 14798976 0 A G 0.058 -1.908831e+00 5.955196e-01 1.374839e-03
6 exm568218 100868721 0 A G 0.189 1.144239e+00 3.573716e-01 1.391557e-03
10 exm864256 128150096 0 T G 0.023 2.966953e+00 9.298098e-01 1.444768e-03
1 exm66905 67266756 0 T A 0.094 -1.491739e+00 4.707226e-01 1.557373e-03
18 exm1375071 9562042 0 T C 0.298 9.600584e-01 3.036678e-01 1.597789e-03
10 exm865157 129903592 22 A G 0.141 1.289176e+00 4.084748e-01 1.627872e-03
19 exm2253958 51361315 1 T C 0.064 -1.791856e+00 5.678054e-01 1.629616e-03
3 exm-IND3-185300915 183818222 0 D I 0.020 3.176033e+00 1.006875e+00 1.637463e-03
6 exm568222 100868779 0 T G 0.188 1.122698e+00 3.576858e-01 1.726436e-03
6 exm554988 51890823 0 A G 0.320 9.358230e-01 2.983341e-01 1.737903e-03
1 exm6947 3416449 4 C A 0.286 9.815349e-01 3.133151e-01 1.762150e-03
3 exm309898 47459050 0 T C 0.010 -4.353734e+00 1.399316e+00 1.894264e-03
9 exm766249 100995721 0 G A 0.240 1.035322e+00 3.330735e-01 1.913096e-03
14 exm1110132 68257352 0 A T 0.039 -2.294301e+00 7.381859e-01 1.915443e-03
11 exm957469 115375100 0 G C 0.011 -4.172133e+00 1.342722e+00 1.920631e-03
3 exm364486 170802910 0 T C 0.047 2.059322e+00 6.641925e-01 1.964566e-03
9 exm791142 135205006 0 C G 0.210 1.066838e+00 3.451349e-01 2.027553e-03
16 exm1212306 3726075 0 A G 0.045 2.075753e+00 6.715731e-01 2.028885e-03
19 exm1430227 12256912 0 T C 0.149 -1.216649e+00 3.937402e-01 2.035012e-03
16 exm1269128 88873780 0 C A 0.011 -4.142917e+00 1.341162e+00 2.041361e-03
16 exm1269153 88874655 0 T C 0.011 -4.142917e+00 1.341162e+00 2.041361e-03
10 exm853505 105233110 0 C T 0.136 -1.253701e+00 4.069357e-01 2.098209e-03
17 exm1327856 42225547 0 C A 0.342 -9.181148e-01 2.999045e-01 2.238791e-03
10 exm-rs11258747 6472891 0 T G 0.131 -1.288589e+00 4.214380e-01 2.266881e-03
2 exm282388 241538074 0 A G 0.011 -3.975433e+00 1.306296e+00 2.376922e-03
7 exm661585 138946363 0 T C 0.019 -3.151868e+00 1.037353e+00 2.415766e-03
8 exm707885 86021994 0 A G 0.110 1.369973e+00 4.524903e-01 2.502854e-03
10 exm824415 50824106 0 T C 0.014 -3.602917e+00 1.193209e+00 2.570463e-03
3 exm293003 14725878 0 G A 0.014 -3.624805e+00 1.207347e+00 2.719688e-03
1 exm73366 89582702 0 G A 0.091 -1.444220e+00 4.814985e-01 2.745219e-03
6 exm590624 158910698 0 A G 0.055 -1.853666e+00 6.215032e-01 2.900329e-03
6 exm518663 17675246 0 C T 0.086 1.475693e+00 4.959025e-01 2.964869e-03
7 exm627650 75182802 0 T C 0.011 3.937368e+00 1.328178e+00 3.075204e-03
1 exm156678 228559994 0 C T 0.339 -8.812195e-01 2.976639e-01 3.115570e-03
19 exm1456285 36004106 0 A G 0.146 1.162057e+00 3.935475e-01 3.193691e-03
15 exm1177092 75094783 0 A G 0.013 -3.691809e+00 1.253002e+00 3.260179e-03
12 exm988983 21349885 0 G A 0.042 2.096856e+00 7.122061e-01 3.283350e-03
1 exm77587 100361925 0 A G 0.057 -1.721687e+00 5.873784e-01 3.423533e-03
16 exm1852421 24581031 0 A G 0.011 -3.787954e+00 1.295070e+00 3.492505e-03
12 exm1019386 65269030 0 T C 0.025 2.561751e+00 8.767044e-01 3.524795e-03
14 exm1090204 23829164 0 A G 0.065 -1.664511e+00 5.719789e-01 3.661477e-03
21 exm1573954 43896143 0 T C 0.154 -1.100301e+00 3.784762e-01 3.695491e-03
11 exm959093 117403235 0 G T 0.441 -8.181287e-01 2.821509e-01 3.785473e-03
6 exm519048 18212794 0 T A 0.030 -2.362402e+00 8.159822e-01 3.839285e-03
3 exm314031 49156473 0 G C 0.054 1.826750e+00 6.338327e-01 4.001654e-03
3 exm314478 49294250 0 A C 0.054 1.826750e+00 6.338327e-01 4.001654e-03
3 exm314527 49313978 0 T C 0.054 1.826750e+00 6.338327e-01 4.001654e-03
12 exm1024028 80899901 0 C A 0.332 8.655135e-01 3.004204e-01 4.015094e-03
4 exm414971 100057727 0 A C 0.016 3.276406e+00 1.138785e+00 4.064818e-03
6 exm527227 30122215 0 A G 0.017 3.059202e+00 1.063762e+00 4.081168e-03
2 exm2273352 50148972 0 T C 0.306 -8.728275e-01 3.044484e-01 4.197372e-03
9 exm766298 101056122 0 C T 0.156 1.105685e+00 3.860223e-01 4.231968e-03
18 exm1387831 51880889 0 A G 0.023 -2.694936e+00 9.434251e-01 4.336252e-03
3 exm332448 97806616 0 G A 0.484 -7.968441e-01 2.797228e-01 4.444183e-03
14 exm1115902 75513826 0 C T 0.023 2.665050e+00 9.356099e-01 4.447373e-03
14 exm1129733 103576526 0 T C 0.012 -3.730706e+00 1.311593e+00 4.504087e-03
2 exm217028 101898412 0 G C 0.111 1.266428e+00 4.455406e-01 4.531689e-03
1 exm7242 3548122 0 A G 0.014 -3.411559e+00 1.201222e+00 4.565456e-03
19 exm1510987 56539149 0 A G 0.011 -3.906180e+00 1.381902e+00 4.759977e-03
19 exm1426288 10670351 0 T C 0.014 3.422201e+00 1.210900e+00 4.767499e-03
19 exm1482848 46823702 0 G A 0.292 8.833578e-01 3.129196e-01 4.815219e-03
7 exm634822 93055753 0 A G 0.462 7.813768e-01 2.773913e-01 4.906857e-03
22 exm1614426 43010817 0 A G 0.050 -1.797168e+00 6.384897e-01 4.939768e-03
19 exm1423686 10071347 0 T C 0.272 8.757553e-01 3.111509e-01 4.942065e-03
6 exm519822 24437458 0 C T 0.307 -8.633022e-01 3.078909e-01 5.107398e-03
15 exm1153790 42618531 0 A T 0.032 2.207219e+00 7.881106e-01 5.159286e-03
19 exm2272823 17958777 0 C T 0.132 1.156032e+00 4.129466e-01 5.178031e-03
15 exm1160903 50555544 0 A G 0.020 2.828200e+00 1.010437e+00 5.185767e-03
8 exm2273448 37635649 0 G A 0.283 8.771411e-01 3.134047e-01 5.189556e-03
17 exm1330395 43342141 0 G C 0.364 8.129149e-01 2.909703e-01 5.269136e-03
12 exm980018 7241211 0 G T 0.028 -2.335850e+00 8.400394e-01 5.486553e-03
6 exm594521 167719436 0 A G 0.349 8.268277e-01 2.974150e-01 5.496585e-03
17 exm1359903 76121004 0 A G 0.122 -1.180807e+00 4.258977e-01 5.624816e-03
3 exm304782 42954792 0 T C 0.014 3.278787e+00 1.182878e+00 5.635872e-03
19 exm1415695 7528734 0 A G 0.196 -9.492315e-01 3.434610e-01 5.777853e-03
10 exm852895 104934709 0 C T 0.033 -2.230484e+00 8.076326e-01 5.812633e-03
11 exm883632 5718517 0 A G 0.499 -7.927760e-01 2.871716e-01 5.832523e-03
6 exm519094 18256625 0 G A 0.038 -2.037893e+00 7.410168e-01 6.021949e-03
1 exm154670 228003508 0 A G 0.010 -3.742878e+00 1.361388e+00 6.036975e-03
20 exm1529399 23345589 0 G A 0.031 -2.193154e+00 7.995053e-01 6.151085e-03
19 exm1466142 40196611 0 T C 0.020 2.761120e+00 1.008036e+00 6.226639e-03
15 exm2252138 41795054 0 T C 0.022 -2.663177e+00 9.742113e-01 6.329857e-03
4 exm406937 76881233 0 T G 0.154 1.052111e+00 3.849529e-01 6.341057e-03
7 exm633881 92028039 0 A C 0.472 7.621099e-01 2.789810e-01 6.366534e-03
10 exm813332 18964097 0 A G 0.011 -3.672613e+00 1.344631e+00 6.375125e-03
3 exm310138 47618953 0 A C 0.499 -7.462096e-01 2.732364e-01 6.381158e-03
17 exm1279514 3947644 0 C T 0.371 -7.840710e-01 2.875038e-01 6.455470e-03
19 exm1418934 8436164 0 T C 0.216 9.139793e-01 3.352713e-01 6.476521e-03
2 exm253236 191399378 0 G C 0.159 1.048902e+00 3.851967e-01 6.536548e-03
2 exm274998 233243981 0 T A 0.457 7.632061e-01 2.805487e-01 6.588394e-03
10 exm2273468 104436641 0 T C 0.249 8.921521e-01 3.283528e-01 6.655185e-03
2 exm246997 179457147 0 A G 0.304 8.181992e-01 3.017044e-01 6.758598e-03
2 exm247045 179458591 0 T C 0.304 8.181992e-01 3.017044e-01 6.758598e-03
15 exm1194810 102388991 0 T C 0.015 -3.174772e+00 1.170705e+00 6.760157e-03
8 exm701397 55537560 0 T C 0.017 -2.931009e+00 1.083171e+00 6.880752e-03
18 exm2273559 319935 0 C T 0.216 9.121828e-01 3.371610e-01 6.890490e-03
12 exm2267347 48375568 0 G A 0.495 7.522900e-01 2.785781e-01 6.994828e-03
17 exm1351332 72308319 0 G A 0.182 9.620443e-01 3.567166e-01 7.068876e-03
15 exm1148360 40558064 0 G A 0.162 1.008195e+00 3.741122e-01 7.112175e-03
15 exm1148407 40558482 0 G A 0.162 1.008195e+00 3.741122e-01 7.112175e-03
13 exm1073492 78188078 0 G A 0.164 -1.023390e+00 3.798029e-01 7.120058e-03
19 exm1493062 50412650 0 T C 0.034 -2.102027e+00 7.805674e-01 7.153774e-03
16 exm1221853 19475099 0 A C 0.118 1.175839e+00 4.369282e-01 7.192262e-03
14 exm1126751 100380948 0 C T 0.460 -7.549403e-01 2.811149e-01 7.313965e-03
9 exm754120 72741312 0 G A 0.028 2.239672e+00 8.357979e-01 7.442230e-03
11 exm952367 104872823 0 G C 0.044 -1.866811e+00 6.967207e-01 7.447910e-03
9 exm766248 100991430 0 A C 0.145 1.074443e+00 4.010698e-01 7.458576e-03
5 exm482876 140048544 0 T C 0.280 8.536348e-01 3.187554e-01 7.478989e-03
8 exm720018 125562029 0 T C 0.080 -1.368068e+00 5.111786e-01 7.517396e-03
14 exm1100128 50472405 0 A G 0.331 -7.982220e-01 2.994963e-01 7.768672e-03
2 exm272588 228758554 2 T A 0.159 1.041666e+00 3.910343e-01 7.799552e-03
2 exm272321 228228462 0 G T 0.015 -3.061042e+00 1.150329e+00 7.865808e-03
19 exm1490052 49694029 0 A G 0.011 -3.673658e+00 1.380969e+00 7.884747e-03
10 exm845637 98741293 0 G A 0.155 9.903016e-01 3.747112e-01 8.298904e-03
14 exm1103251 55819219 0 T G 0.018 2.837422e+00 1.073941e+00 8.317804e-03
1 exm158000 230814668 0 G A 0.060 -1.559207e+00 5.902617e-01 8.330363e-03
8 exm2163019 130788427 2 T C 0.011 -3.501439e+00 1.326596e+00 8.382818e-03
19 exm1415750 7533850 1 A G 0.192 -9.120071e-01 3.465020e-01 8.566234e-03
21 exm1569068 37617630 1 T G 0.024 2.360915e+00 8.992763e-01 8.735687e-03
18 exm1393394 72999359 0 C T 0.314 7.931745e-01 3.023682e-01 8.790577e-03
4 exm427090 146653620 0 A G 0.028 2.248505e+00 8.576380e-01 8.828323e-03
13 exm1070460 52971517 0 T C 0.011 3.623204e+00 1.382444e+00 8.850828e-03
6 exm557700 56482801 32 G C 0.295 -8.049338e-01 3.074796e-01 8.929336e-03
6 exm514813 7414583 1 A G 0.025 -2.286859e+00 8.743264e-01 8.988880e-03
14 exm1103749 57099859 0 G A 0.309 7.901919e-01 3.027755e-01 9.140434e-03
16 exm1211485 3594316 0 T C 0.014 3.129226e+00 1.200023e+00 9.198824e-03
3 exm327706 63967900 0 G A 0.120 -1.113547e+00 4.282741e-01 9.403071e-03
18 exm1393509 74090931 0 T C 0.028 2.159381e+00 8.306187e-01 9.412763e-03
16 exm1197872 716273 0 C T 0.158 -1.013796e+00 3.904179e-01 9.495864e-03
5 exm474247 123983915 0 G T 0.359 -7.540419e-01 2.904464e-01 9.510925e-03
11 exm966147 124096277 2 A G 0.094 -1.290070e+00 4.970017e-01 9.523160e-03
1 exm2264807 19202896 0 G A 0.486 7.264232e-01 2.804308e-01 9.671063e-03
2 exm273657 231258150 0 T C 0.451 -7.245251e-01 2.797065e-01 9.673230e-03
15 exm1160263 49285001 1 C G 0.244 -8.504701e-01 3.285729e-01 9.727370e-03
14 exm1114920 74978010 0 C G 0.014 3.062005e+00 1.184353e+00 9.811876e-03
2 exm231160 141751676 1 C T 0.033 2.045398e+00 7.920937e-01 9.900522e-03
7 exm603106 5427950 0 A G 0.023 -2.468142e+00 9.563686e-01 9.944146e-03
22 exm1585719 19839438 0 T C 0.011 3.376543e+00 1.308776e+00 9.967655e-03
19 exm1456095 35941248 0 A T 0.108 1.166093e+00 4.520668e-01 9.980702e-03
8 exm707347 81426196 0 A C 0.024 2.318123e+00 8.994798e-01 1.004679e-02
20 exm1551123 52193660 4 A G 0.093 -1.239052e+00 4.809350e-01 1.007117e-02
7 exm676390 158447855 0 G T 0.016 2.901667e+00 1.127923e+00 1.018093e-02
16 exm1863911 67208993 0 G C 0.015 2.891555e+00 1.128161e+00 1.046281e-02
12 exm1006393 53086645 2 A G 0.469 6.994278e-01 2.730260e-01 1.050208e-02
2 exm264149 218683139 0 A G 0.128 1.043037e+00 4.072220e-01 1.051462e-02
1 exm2273324 48713394 0 C T 0.361 -7.566104e-01 2.956141e-01 1.057186e-02
17 exm1327233 41879074 0 C T 0.103 -1.183785e+00 4.626788e-01 1.059938e-02
7 exm671970 150732812 0 T C 0.021 -2.505117e+00 9.796298e-01 1.064007e-02
11 exm966122 124095884 0 G A 0.095 -1.255967e+00 4.911693e-01 1.064344e-02
12 exm987825 16397677 0 G A 0.029 -2.169356e+00 8.485037e-01 1.065603e-02
4 exm395591 39448586 0 T C 0.020 2.539792e+00 9.938443e-01 1.069149e-02
6 exm577364 129612765 0 T G 0.013 3.236453e+00 1.267193e+00 1.073719e-02
9 exm2273459 125582173 0 T C 0.299 -7.935766e-01 3.107315e-01 1.074132e-02
2 exm262595 215632255 0 T C 0.426 -7.215021e-01 2.829816e-01 1.087277e-02
11 exm914731 60531346 0 T G 0.470 7.075722e-01 2.777934e-01 1.095148e-02
3 exm285445 361493 0 A G 0.017 -2.824693e+00 1.109205e+00 1.096787e-02
17 exm2225997 27224799 0 C T 0.312 -7.757551e-01 3.046885e-01 1.098455e-02
21 exm1572445 43221797 0 C G 0.123 -1.091495e+00 4.287505e-01 1.099402e-02
12 exm1024480 82752543 6 G T 0.045 1.729129e+00 6.795631e-01 1.103442e-02
19 exm1434159 14083761 0 C T 0.406 7.170727e-01 2.827920e-01 1.131390e-02
6 exm573427 116575083 0 C A 0.048 -1.662498e+00 6.559941e-01 1.135807e-02
17 exm1307334 27284443 0 G A 0.270 -8.082574e-01 3.193543e-01 1.146859e-02
14 exm1099656 50092471 0 C T 0.455 -7.306001e-01 2.888019e-01 1.150604e-02
17 exm2226509 43212963 0 G T 0.446 7.211143e-01 2.851429e-01 1.153236e-02
1 exm138919 202715270 0 T C 0.014 -3.096732e+00 1.225010e+00 1.156620e-02
13 exm1078359 103705044 0 A C 0.170 -9.279412e-01 3.672254e-01 1.159993e-02
1 exm62312 55273580 0 G T 0.364 -7.475252e-01 2.960834e-01 1.167208e-02
12 exm980113 7252506 0 T C 0.012 -3.312658e+00 1.312200e+00 1.167882e-02
2 exm240673 170367099 0 A G 0.091 -1.264223e+00 5.008695e-01 1.169373e-02
12 exm977316 6464944 0 A G 0.026 -2.230848e+00 8.845478e-01 1.176139e-02
17 exm1366108 79225092 0 G C 0.017 -2.748347e+00 1.091342e+00 1.188524e-02
10 exm839328 88717154 0 T C 0.460 6.968634e-01 2.767653e-01 1.189983e-02
15 exm1167659 63111739 0 C T 0.173 -9.279773e-01 3.685810e-01 1.190599e-02
2 exm246819 179451420 0 G A 0.408 -7.201883e-01 2.863823e-01 1.200476e-02
21 exm1563769 28210854 0 T C 0.050 1.615797e+00 6.432459e-01 1.210129e-02
1 exm80788 109811522 0 A G 0.027 2.176665e+00 8.669700e-01 1.214527e-02
19 exm1456275 36003962 0 C T 0.079 1.321040e+00 5.262058e-01 1.215063e-02
4 exm429454 154525138 0 G A 0.018 -2.648256e+00 1.055628e+00 1.221249e-02
11 exm911839 57798723 0 A G 0.496 -7.046464e-01 2.809782e-01 1.224240e-02
11 exm911851 57798942 0 A G 0.496 -7.046464e-01 2.809782e-01 1.224240e-02
7 exm658156 130368464 0 A G 0.016 -2.807065e+00 1.120129e+00 1.230516e-02
2 exm235684 160673519 0 A G 0.050 1.615682e+00 6.451256e-01 1.235979e-02
5 exm2257280 56777839 0 A G 0.016 -2.826197e+00 1.130517e+00 1.251833e-02
19 exm1513360 57931303 0 A C 0.214 8.594790e-01 3.441630e-01 1.261065e-02
3 exm310563 47958037 0 T G 0.347 7.266238e-01 2.914142e-01 1.274815e-02
12 exm1005452 52885316 7 G A 0.047 -1.696458e+00 6.816468e-01 1.291637e-02
12 exm1024481 82752559 0 G T 0.047 1.661303e+00 6.678785e-01 1.296465e-02
15 exm1159387 48441554 1 C T 0.017 2.733469e+00 1.099235e+00 1.299121e-02
19 exm1489907 49658367 0 T C 0.477 -7.098896e-01 2.854813e-01 1.299342e-02
13 exm1064277 39264690 0 C T 0.356 -7.225356e-01 2.906155e-01 1.300855e-02
5 exm467168 93722036 0 A G 0.061 -1.430795e+00 5.754909e-01 1.300885e-02
15 exm1180248 78566626 0 C G 0.024 2.288841e+00 9.210357e-01 1.305058e-02
2 exm237014 163208893 0 G T 0.053 -1.544773e+00 6.216235e-01 1.305096e-02
11 exm887411 7022160 0 A G 0.024 -2.151201e+00 8.657714e-01 1.306342e-02
17 exm1326613 41244936 0 G A 0.440 -6.847086e-01 2.759927e-01 1.320399e-02
6 exm547887 42992825 0 G C 0.270 7.909764e-01 3.189947e-01 1.325214e-02
2 exm276775 234394487 0 A G 0.265 7.882036e-01 3.183126e-01 1.337846e-02
16 exm1248224 67237090 0 A G 0.012 3.196111e+00 1.292237e+00 1.348622e-02
19 exm1457646 36259116 0 A G 0.023 2.303597e+00 9.319629e-01 1.354453e-02
8 exm685568 17930772 0 T C 0.493 -6.856467e-01 2.775212e-01 1.358834e-02
12 exm1039981 113758166 0 A G 0.089 -1.220527e+00 4.941232e-01 1.360816e-02
10 exm817659 29839787 0 G A 0.237 8.051682e-01 3.260654e-01 1.363627e-02
6 exm559377 70733547 0 G C 0.189 8.791450e-01 3.562324e-01 1.369136e-02
9 exm768825 107456763 0 C T 0.186 8.805065e-01 3.572213e-01 1.380688e-02
16 exm1211818 3640274 0 A G 0.190 8.808137e-01 3.574135e-01 1.382478e-02
6 exm593697 165712942 0 C G 0.014 3.006942e+00 1.221169e+00 1.390426e-02
3 exm330383 74349062 0 C T 0.131 -1.034660e+00 4.203842e-01 1.394768e-02
16 exm1245257 58054099 0 G C 0.087 1.211770e+00 4.925831e-01 1.399402e-02
14 exm1113799 74203789 0 A G 0.271 -7.668148e-01 3.121246e-01 1.412166e-02
3 exm310747 48309828 0 G C 0.260 8.155723e-01 3.323239e-01 1.422419e-02
15 exm1161910 51791559 0 G A 0.417 6.955089e-01 2.834089e-01 1.422679e-02
22 exm1594967 25144912 0 T C 0.174 9.112881e-01 3.714147e-01 1.424741e-02
10 exm854478 105945842 0 T C 0.012 -3.062944e+00 1.250108e+00 1.438276e-02
7 exm2273436 93623458 0 G A 0.333 -7.257371e-01 2.962743e-01 1.440667e-02
3 exm342997 122277268 0 A G 0.140 -1.005307e+00 4.105119e-01 1.443195e-02
4 exm418643 110773067 0 A G 0.464 6.945171e-01 2.838263e-01 1.450922e-02
2 exm246128 179427536 0 T C 0.410 -7.016097e-01 2.868362e-01 1.454736e-02
12 exm980046 7242299 0 A G 0.248 8.006048e-01 3.275234e-01 1.461217e-02
8 exm2266613 42044954 0 G A 0.418 -6.806858e-01 2.785614e-01 1.464629e-02
1 exm144029 207109116 0 T C 0.189 8.860482e-01 3.626706e-01 1.466470e-02
20 exm1520013 2539387 0 G A 0.338 7.143579e-01 2.929025e-01 1.483674e-02
1 exm113133 158612236 0 G A 0.466 -6.925272e-01 2.841474e-01 1.490569e-02
11 exm943562 77301341 0 A G 0.111 1.105342e+00 4.536541e-01 1.493367e-02
3 exm297555 33138549 0 G A 0.470 -6.898888e-01 2.834715e-01 1.504989e-02
12 exm989046 21391976 0 C A 0.051 1.584106e+00 6.509121e-01 1.505170e-02
1 exm152694 225555602 0 G T 0.261 7.575444e-01 3.113436e-01 1.507349e-02
15 exm1150082 41186990 0 T C 0.084 1.227208e+00 5.048392e-01 1.516735e-02
15 exm2252136 41186990 0 T C 0.084 1.227208e+00 5.048392e-01 1.516735e-02
2 exm260074 207631461 0 A G 0.074 1.312485e+00 5.400333e-01 1.518868e-02
3 exm290680 11887993 0 A G 0.014 -2.910067e+00 1.198216e+00 1.526029e-02
16 exm-rs12449157 67708897 1 G A 0.234 -8.110951e-01 3.344279e-01 1.540116e-02
11 exm959224 117779305 0 A C 0.015 2.847709e+00 1.174425e+00 1.542452e-02
5 exm469400 101774455 0 C T 0.038 1.725853e+00 7.124163e-01 1.551933e-02
10 exm861160 123903133 0 A G 0.048 1.580139e+00 6.526733e-01 1.558368e-02
4 exm418664 110790911 0 T A 0.462 6.862428e-01 2.835752e-01 1.562895e-02
11 exm2249638 124252718 0 A G 0.403 6.997023e-01 2.898034e-01 1.586884e-02
1 exm77822 100598866 0 G A 0.086 -1.208886e+00 5.010202e-01 1.593638e-02
1 exm77823 100598867 0 C T 0.086 -1.208886e+00 5.010202e-01 1.593638e-02
2 exm246446 179436020 0 A G 0.302 7.284953e-01 3.019660e-01 1.595126e-02
9 exm744781 32492529 0 A G 0.052 1.506667e+00 6.248707e-01 1.600986e-02
11 exm949490 94862288 0 A G 0.161 9.194470e-01 3.814849e-01 1.605308e-02
8 exm724561 142446923 0 T C 0.439 -6.832668e-01 2.835687e-01 1.608165e-02
2 exm171024 7137067 0 A G 0.072 1.333197e+00 5.536974e-01 1.615739e-02
14 exm1083420 20295627 1 G C 0.068 -1.371714e+00 5.701991e-01 1.625167e-02
1 exm64488 62380298 0 G A 0.422 -6.871940e-01 2.857164e-01 1.627445e-02
2 exm201705 72707874 0 G A 0.057 -1.438395e+00 5.983413e-01 1.632732e-02
2 exm2255480 72707874 0 G A 0.057 -1.438395e+00 5.983413e-01 1.632732e-02
17 exm1368254 79898933 0 A G 0.056 1.471658e+00 6.122711e-01 1.634360e-02
1 exm99064 152192549 2 G T 0.031 1.970289e+00 8.198833e-01 1.636465e-02
12 exm1035567 109936056 0 C T 0.012 2.944501e+00 1.225544e+00 1.638810e-02
8 exm706176 74334889 2 G T 0.040 -1.713381e+00 7.144046e-01 1.657991e-02
2 exm221835 113520129 1 A G 0.027 -2.054136e+00 8.564978e-01 1.658160e-02
15 exm1164718 57524982 0 A G 0.036 1.833348e+00 7.645378e-01 1.659576e-02
8 exm692416 27779093 0 A G 0.050 1.558235e+00 6.500363e-01 1.663336e-02
8 exm701530 55541450 0 A G 0.278 7.655228e-01 3.194211e-01 1.665855e-02
11 exm2250307 77378388 0 C T 0.116 1.054941e+00 4.403232e-01 1.669299e-02
14 exm1121251 91773494 0 A G 0.198 8.461277e-01 3.531872e-01 1.669947e-02
5 exm452586 41008780 0 A G 0.252 -7.842347e-01 3.274442e-01 1.673007e-02
3 exm307394 46009864 0 C G 0.289 -7.400974e-01 3.090548e-01 1.674396e-02
3 exm350059 130129322 0 C G 0.142 -9.392998e-01 3.922831e-01 1.675622e-02
18 exm1372716 3452030 0 T C 0.037 1.788686e+00 7.489247e-01 1.703619e-02
12 exm1050849 129299446 0 G A 0.083 1.216202e+00 5.097435e-01 1.714871e-02
19 exm1417041 7762440 0 T C 0.015 2.776245e+00 1.164526e+00 1.723700e-02
21 exm1578462 46086488 0 T C 0.016 2.706167e+00 1.135283e+00 1.725199e-02
1 exm87609 117554421 0 G A 0.158 -9.150880e-01 3.840075e-01 1.728464e-02
17 exm1285270 6902760 0 A G 0.479 6.540284e-01 2.745365e-01 1.731717e-02
10 exm854519 105957714 0 G A 0.126 1.012530e+00 4.251265e-01 1.734458e-02
19 exm1448117 19745479 0 T C 0.011 -3.160520e+00 1.327205e+00 1.736242e-02
8 exm708525 87519315 0 G T 0.135 -9.966096e-01 4.187522e-01 1.742759e-02
12 exm985790 12630669 0 T C 0.030 1.964430e+00 8.262492e-01 1.754214e-02
9 exm766547 101570336 0 T A 0.027 2.048143e+00 8.622257e-01 1.764257e-02
4 exm421501 120528327 0 G A 0.140 9.402223e-01 3.971726e-01 1.803335e-02
16 exm1204839 2070200 2 C G 0.054 1.482442e+00 6.268127e-01 1.814249e-02
11 exm952355 104869708 0 C G 0.489 -6.736880e-01 2.848817e-01 1.815459e-02
11 exm902976 46387868 0 G A 0.292 -7.308958e-01 3.091005e-01 1.816485e-02
3 exm2238360 113953480 1 G T 0.059 -1.401994e+00 5.931501e-01 1.821120e-02
11 exm943792 77583266 0 A G 0.115 1.041605e+00 4.406898e-01 1.821436e-02
11 exm2276797 104972136 0 A G 0.042 -1.689590e+00 7.149784e-01 1.823609e-02
1 exm77912 100623922 0 C T 0.027 -2.073226e+00 8.775741e-01 1.826958e-02
15 exm1163042 52901433 0 T C 0.472 -6.693799e-01 2.833511e-01 1.827365e-02
1 exm77579 100358103 2 T C 0.162 8.903104e-01 3.774884e-01 1.846407e-02
18 exm1390022 59814324 0 G C 0.123 9.924577e-01 4.208388e-01 1.847528e-02
16 exm1197928 719592 0 A G 0.137 -9.942432e-01 4.216057e-01 1.847800e-02
4 exm404085 71115060 0 A G 0.214 -8.063541e-01 3.419902e-01 1.849794e-02
13 exm1058936 25887811 0 C T 0.015 2.726428e+00 1.157271e+00 1.859333e-02
6 exm568499 101296389 1 A G 0.178 -8.688585e-01 3.689340e-01 1.863628e-02
11 exm943723 77412456 2 C T 0.011 -3.124449e+00 1.326720e+00 1.863794e-02
11 exm966101 124095414 0 C G 0.477 -6.804604e-01 2.890487e-01 1.868200e-02
19 exm1435726 14829749 5 C T 0.441 -6.603857e-01 2.805722e-01 1.870339e-02
17 exm1363562 78169374 0 T C 0.036 1.752911e+00 7.456586e-01 1.884870e-02
1 exm21843 16736138 0 G A 0.041 1.609578e+00 6.849082e-01 1.888698e-02
4 exm431736 159780244 0 G C 0.086 -1.184364e+00 5.044522e-01 1.900066e-02
16 exm1241468 55613052 1 T C 0.022 -2.226423e+00 9.485461e-01 1.903254e-02
9 exm755853 78936358 0 A G 0.302 -7.140497e-01 3.042545e-01 1.904845e-02
9 exm755856 78936492 0 G A 0.302 -7.140497e-01 3.042545e-01 1.904845e-02
12 exm1025219 88379788 0 T C 0.023 2.236514e+00 9.545758e-01 1.925028e-02
19 exm1458175 36349752 0 A G 0.045 1.578813e+00 6.744244e-01 1.935141e-02
17 exm1285280 6904934 0 G A 0.470 6.434399e-01 2.748701e-01 1.935610e-02
3 exm310722 48282695 0 G A 0.261 7.806691e-01 3.334948e-01 1.935681e-02
10 exm813713 21414892 0 C G 0.398 -6.705468e-01 2.864573e-01 1.935925e-02
1 exm87958 117659352 0 T C 0.086 1.157272e+00 4.946122e-01 1.941460e-02
13 exm1069867 52515354 0 G A 0.484 -6.485042e-01 2.773819e-01 1.950853e-02
13 exm1069913 52523808 0 T C 0.484 -6.485042e-01 2.773819e-01 1.950853e-02
4 exm392344 23814707 0 A G 0.171 -8.542297e-01 3.654166e-01 1.952203e-02
21 exm1566214 33719343 0 G C 0.077 1.214037e+00 5.194095e-01 1.954011e-02
17 exm1293306 9676134 0 A G 0.102 1.085591e+00 4.648806e-01 1.965165e-02
1 exm112039 157805650 0 T A 0.054 -1.465162e+00 6.276142e-01 1.968881e-02
17 exm1368266 79899272 0 A G 0.456 6.549702e-01 2.806093e-01 1.970952e-02
4 exm424703 130030652 0 A G 0.110 -1.059361e+00 4.540166e-01 1.975109e-02
1 exm9881 6637056 0 A G 0.016 2.634257e+00 1.129069e+00 1.976091e-02
2 exm242641 174128513 0 T C 0.245 -7.772535e-01 3.332164e-01 1.978954e-02
8 exm690646 25222165 0 G A 0.237 7.712302e-01 3.306833e-01 1.980781e-02
7 exm606048 11581121 0 T C 0.290 7.195797e-01 3.087342e-01 1.988649e-02
1 exm104441 154516578 0 A G 0.213 7.980079e-01 3.423841e-01 1.988666e-02
3 exm335586 108081277 0 A C 0.081 1.191262e+00 5.111685e-01 1.990096e-02
1 exm151298 223116472 0 A G 0.322 -7.040672e-01 3.021541e-01 1.991734e-02
1 exm151299 223116474 0 T G 0.322 -7.040672e-01 3.021541e-01 1.991734e-02
20 exm1559173 62172269 0 A C 0.033 1.822627e+00 7.824922e-01 1.996510e-02
17 exm1305562 26824156 0 G A 0.464 -6.655609e-01 2.859585e-01 2.006008e-02
14 exm1096254 33293531 0 A T 0.152 -9.054269e-01 3.891571e-01 2.010476e-02
1 exm26418 20097941 0 T G 0.357 -6.829070e-01 2.936311e-01 2.015313e-02
17 exm1326521 41223094 0 T C 0.459 -6.447344e-01 2.773337e-01 2.020511e-02
21 exm1563915 28305324 0 T C 0.035 1.779451e+00 7.655926e-01 2.023099e-02
22 exm1598383 29908072 0 T C 0.201 -8.219989e-01 3.537564e-01 2.026587e-02
9 exm751773 37780831 0 G A 0.023 -2.151581e+00 9.259987e-01 2.027149e-02
2 exm244972 179325816 0 A G 0.017 2.487167e+00 1.070998e+00 2.033807e-02
19 exm1432217 13010520 2 A G 0.274 7.269806e-01 3.134476e-01 2.049964e-02
15 exm1194444 101922323 0 G A 0.221 -7.809052e-01 3.370281e-01 2.062340e-02
5 exm464480 79855372 0 A G 0.090 1.134068e+00 4.896379e-01 2.067239e-02
19 exm1395599 367178 0 T C 0.014 2.767822e+00 1.195128e+00 2.068422e-02
13 exm1055697 20763642 0 T C 0.048 -1.523835e+00 6.582657e-01 2.073882e-02
2 exm247987 179558366 0 T C 0.462 -6.578964e-01 2.841998e-01 2.073974e-02
7 exm650755 110526722 0 C T 0.019 2.408792e+00 1.041228e+00 2.082180e-02
1 exm113534 158687896 0 T C 0.227 -7.868692e-01 3.401780e-01 2.083857e-02
11 exm881387 4791111 0 C T 0.222 -7.719660e-01 3.337747e-01 2.085372e-02
11 exm949468 94861862 0 G A 0.028 -1.985049e+00 8.584776e-01 2.088385e-02
9 exm2259320 32784838 0 C T 0.175 -8.436576e-01 3.650962e-01 2.096726e-02
6 exm588241 152708310 0 A G 0.331 6.948979e-01 3.009877e-01 2.108147e-02
8 exm685560 17928811 0 C T 0.489 6.413921e-01 2.779006e-01 2.112234e-02
11 exm941891 75298468 0 C A 0.016 -2.589045e+00 1.122299e+00 2.118255e-02
1 exm127220 179504043 0 G C 0.407 6.763528e-01 2.932196e-01 2.119767e-02
5 exm460340 71757266 1 C T 0.086 -1.148334e+00 4.981088e-01 2.126796e-02
1 exm92626 147126437 0 A G 0.011 3.141350e+00 1.362662e+00 2.127264e-02
16 exm1216129 8722629 1 C G 0.287 -7.215268e-01 3.134056e-01 2.144665e-02
11 exm895460 19077765 1 C T 0.179 8.492612e-01 3.691277e-01 2.153093e-02
5 exm440486 442586 0 C G 0.058 1.363517e+00 5.926569e-01 2.153316e-02
15 exm1184321 85149771 0 G T 0.170 -8.696040e-01 3.780109e-01 2.154519e-02
19 exm1512607 57646393 0 A T 0.011 3.125341e+00 1.359353e+00 2.162104e-02
9 exm755872 78938186 0 C G 0.298 -7.015657e-01 3.052166e-01 2.165265e-02
12 exm1016213 57859431 0 A G 0.377 6.606445e-01 2.874853e-01 2.168527e-02
12 exm2251093 57859431 0 A G 0.377 6.606445e-01 2.874853e-01 2.168527e-02
15 exm1191776 94841430 0 A G 0.245 7.527405e-01 3.275705e-01 2.168881e-02
10 exm824548 50916542 0 T C 0.375 -6.557160e-01 2.853649e-01 2.169643e-02
17 exm1326586 41244000 0 T C 0.461 -6.370034e-01 2.772391e-01 2.170486e-02
17 exm1326601 41244435 0 T C 0.461 -6.370034e-01 2.772391e-01 2.170486e-02
17 exm2253123 60043929 0 C T 0.093 1.101377e+00 4.804060e-01 2.199613e-02
1 exm97908 152079989 0 T G 0.236 -7.675160e-01 3.350870e-01 2.211765e-02
21 exm1564812 31587793 0 G A 0.234 7.530858e-01 3.288107e-01 2.212727e-02
16 exm1211844 3640784 2 A G 0.051 1.447976e+00 6.327070e-01 2.223146e-02
11 exm893220 17393644 0 G A 0.222 -7.740830e-01 3.383979e-01 2.229263e-02
21 exm1573840 43838643 0 A G 0.011 -3.161104e+00 1.382622e+00 2.236185e-02
19 exm1492327 50312801 0 T C 0.082 1.169679e+00 5.116294e-01 2.236923e-02
19 exm2276630 36230247 2 G C 0.022 2.173679e+00 9.507920e-01 2.236969e-02
17 exm1336712 48629458 0 A G 0.260 7.189842e-01 3.145368e-01 2.238881e-02
8 exm690066 24211331 0 G A 0.049 -1.477613e+00 6.473457e-01 2.258188e-02
2 exm245370 179397561 0 T C 0.307 6.855845e-01 3.003651e-01 2.258588e-02
14 exm1085433 21250124 0 G A 0.478 6.446820e-01 2.826983e-01 2.270702e-02
22 exm1605591 37524619 0 T G 0.189 -8.276045e-01 3.629181e-01 2.270955e-02
16 exm1200831 1273490 1 T C 0.093 -1.096504e+00 4.808950e-01 2.272652e-02
16 exm1225868 23098422 0 G A 0.251 -7.560390e-01 3.316104e-01 2.274017e-02
17 exm1326846 41361960 0 A G 0.459 -6.316318e-01 2.772749e-01 2.285358e-02
17 exm1275643 1704296 0 A C 0.246 7.625754e-01 3.348341e-01 2.288502e-02
11 exm901458 43876698 0 T C 0.395 -6.726766e-01 2.955523e-01 2.297328e-02
2 exm218341 105859249 0 T C 0.070 -1.257476e+00 5.526332e-01 2.300770e-02
19 exm1497848 52223121 0 A G 0.166 -8.530297e-01 3.749047e-01 2.301378e-02
20 exm1532133 30584710 0 T C 0.025 2.040886e+00 8.972384e-01 2.305548e-02
1 exm108413 156146640 0 A G 0.022 2.188652e+00 9.623008e-01 2.306970e-02
2 exm239268 168107737 0 C T 0.012 2.933390e+00 1.289760e+00 2.307123e-02
12 exm1016307 57865321 0 A G 0.378 6.529711e-01 2.871205e-01 2.308108e-02
3 exm315947 49749976 0 A G 0.047 1.531894e+00 6.736834e-01 2.309901e-02
3 exm313654 49067904 0 C T 0.045 1.554092e+00 6.834852e-01 2.310701e-02
5 exm2273413 149432863 0 C T 0.037 -1.714844e+00 7.543816e-01 2.314303e-02
7 exm600926 3990657 0 T C 0.061 1.324670e+00 5.828590e-01 2.317130e-02
1 exm7145 3496479 0 T C 0.153 -8.866241e-01 3.901282e-01 2.317506e-02
4 exm405728 74310768 0 G C 0.022 2.185732e+00 9.627999e-01 2.332447e-02
16 exm1248271 67241930 0 T C 0.024 2.088488e+00 9.200269e-01 2.333381e-02
19 exm1456289 36004171 0 A C 0.388 -6.533984e-01 2.879165e-01 2.337200e-02
2 exm276552 234255547 0 A G 0.452 -6.514078e-01 2.871787e-01 2.343914e-02
11 exm2249768 2188238 0 T C 0.144 8.838290e-01 3.897007e-01 2.345944e-02
19 exm1408576 4283059 0 A G 0.020 -2.269633e+00 1.001210e+00 2.352536e-02
11 exm887459 7060948 0 T C 0.012 -2.895325e+00 1.277716e+00 2.357897e-02
11 exm887587 7083610 0 A T 0.012 -2.895325e+00 1.277716e+00 2.357897e-02
11 exm887588 7083620 0 C T 0.012 -2.895325e+00 1.277716e+00 2.357897e-02
22 exm1587090 20784050 0 A T 0.194 -7.889166e-01 3.481936e-01 2.359584e-02
8 exm2160893 110587910 1 C G 0.018 -2.431324e+00 1.073180e+00 2.360867e-02
1 exm97057 151497202 1 A G 0.188 8.109869e-01 3.583334e-01 2.375117e-02
1 exm5918 2441358 0 C T 0.465 -6.504476e-01 2.876182e-01 2.385776e-02
18 exm1388965 56203136 0 C T 0.014 -2.770385e+00 1.225066e+00 2.386265e-02
19 exm1492113 50249905 0 C T 0.068 1.285598e+00 5.685088e-01 2.386681e-02
2 exm179952 27353507 0 C G 0.153 -8.703866e-01 3.850616e-01 2.392689e-02
12 exm1013046 56660905 1 T G 0.017 -2.444932e+00 1.082511e+00 2.403950e-02
17 exm1319329 38935812 0 G A 0.440 -6.327887e-01 2.804055e-01 2.415722e-02
4 exm397769 47593283 0 C G 0.213 -7.759663e-01 3.443006e-01 2.434241e-02
11 exm928824 65727301 0 G A 0.436 -6.432240e-01 2.854190e-01 2.435082e-02
11 exm910795 57114109 0 A G 0.026 2.009815e+00 8.918801e-01 2.436059e-02
14 exm1099697 50100462 0 T C 0.020 -2.233000e+00 9.911596e-01 2.439483e-02
12 exm1024031 80900348 0 G T 0.170 8.580506e-01 3.809341e-01 2.442173e-02
12 exm1012941 56636975 0 G C 0.017 -2.437467e+00 1.082508e+00 2.447282e-02
12 exm1013334 56740682 0 G C 0.017 -2.437467e+00 1.082508e+00 2.447282e-02
6 exm562878 82900811 1 A G 0.262 7.288071e-01 3.238287e-01 2.454197e-02
20 exm1552679 56227589 0 G C 0.015 -2.591585e+00 1.151640e+00 2.455794e-02
1 exm50855 43119661 0 A C 0.050 1.436386e+00 6.386764e-01 2.464318e-02
1 exm30587 23419383 0 C T 0.467 6.316487e-01 2.810971e-01 2.476593e-02
18 exm1393994 74728823 0 T C 0.074 1.196650e+00 5.326727e-01 2.480318e-02
5 exm499803 157098756 0 T G 0.123 9.838417e-01 4.379803e-01 2.481518e-02
17 exm1317689 38131187 0 A C 0.311 -6.762734e-01 3.012584e-01 2.491069e-02
18 exm1384301 43252904 0 A G 0.016 2.399113e+00 1.069442e+00 2.500717e-02
6 exm557624 56480500 0 C T 0.021 -2.219364e+00 9.894279e-01 2.502354e-02
6 exm594146 167271716 0 T C 0.260 7.216563e-01 3.218144e-01 2.506343e-02
1 exm112975 158577109 0 C A 0.206 -7.694442e-01 3.431896e-01 2.509081e-02
6 exm579140 132892332 0 A G 0.040 1.588162e+00 7.087118e-01 2.516377e-02
1 exm82905 110993866 0 C A 0.039 -1.601558e+00 7.147864e-01 2.518340e-02
5 exm485433 140475665 0 A C 0.030 -1.831725e+00 8.176189e-01 2.520253e-02
17 exm1323726 40263400 0 T C 0.060 1.340454e+00 5.984385e-01 2.522836e-02
2 exm245984 179421694 0 A G 0.412 -6.415189e-01 2.866061e-01 2.533200e-02
13 exm1073874 80095030 1 T C 0.086 -1.116474e+00 4.992345e-01 2.546017e-02
17 exm1338859 55182878 0 T C 0.055 -1.407025e+00 6.295710e-01 2.555720e-02
15 exm1186586 89382129 0 A C 0.038 1.641882e+00 7.346691e-01 2.555953e-02
6 exm581605 138413333 0 G C 0.229 7.465549e-01 3.341658e-01 2.561048e-02
12 exm984057 10999708 0 T C 0.126 -9.465461e-01 4.239122e-01 2.568988e-02
2 exm245600 179406191 0 T C 0.308 6.709084e-01 3.004716e-01 2.569193e-02
12 exm973344 974326 0 C G 0.091 1.086697e+00 4.866933e-01 2.569419e-02
6 exm542183 36269725 0 G A 0.036 1.708406e+00 7.659270e-01 2.584727e-02
3 exm297670 33194990 0 C A 0.342 6.658641e-01 2.988160e-01 2.599157e-02
10 exm859241 119774598 0 A T 0.031 1.808282e+00 8.118933e-01 2.606514e-02
1 exm66875 67236097 0 T A 0.154 -8.625788e-01 3.874326e-01 2.612170e-02
11 exm937838 71701763 0 A G 0.045 -1.498783e+00 6.736430e-01 2.622274e-02
11 exm938108 71726168 0 C G 0.045 -1.498783e+00 6.736430e-01 2.622274e-02
12 exm975076 3049698 0 C T 0.256 -7.089412e-01 3.190294e-01 2.640572e-02
1 exm113004 158584091 0 G A 0.425 -6.354908e-01 2.860302e-01 2.643416e-02
15 exm1186101 87099508 0 A G 0.050 1.426865e+00 6.427251e-01 2.655214e-02
1 exm114419 159752046 0 T A 0.011 -3.029441e+00 1.364756e+00 2.656959e-02
14 exm1107911 64954683 0 G A 0.010 -3.115179e+00 1.403793e+00 2.661393e-02
1 exm97086 151501841 0 G C 0.179 8.046398e-01 3.626183e-01 2.662375e-02
5 exm451579 38933412 0 T C 0.047 1.461450e+00 6.587459e-01 2.665358e-02
12 exm1045715 122685163 0 G A 0.016 -2.506567e+00 1.129929e+00 2.666687e-02
1 exm79855 109391662 0 C G 0.010 -3.102268e+00 1.399298e+00 2.675728e-02
18 exm1387077 48190440 1 A G 0.348 6.351323e-01 2.866549e-01 2.684979e-02
6 exm558986 66044927 0 C T 0.148 8.842582e-01 3.994040e-01 2.696840e-02
18 exm2273566 77287796 0 T C 0.013 -2.706525e+00 1.222661e+00 2.698975e-02
22 exm1602747 32831711 0 G C 0.038 -1.635398e+00 7.394263e-01 2.712265e-02
20 exm1540133 36869005 0 A G 0.011 2.971742e+00 1.344762e+00 2.725098e-02
18 exm1386531 47383243 0 T C 0.128 9.208533e-01 4.167711e-01 2.727671e-02
2 exm221987 113763575 0 A G 0.092 -1.089020e+00 4.929688e-01 2.730383e-02
12 exm995484 42863266 0 T C 0.056 -1.339876e+00 6.069653e-01 2.741580e-02
8 exm685555 17927327 0 T C 0.488 6.129351e-01 2.778040e-01 2.749577e-02
11 exm895719 19854088 0 A G 0.199 7.562132e-01 3.428381e-01 2.753881e-02
3 exm336491 109052732 0 T C 0.455 -6.143944e-01 2.785934e-01 2.756691e-02
19 exm1492094 50248501 0 C T 0.063 1.288550e+00 5.846130e-01 2.765390e-02
7 exm644003 100676409 3 T C 0.082 -1.143699e+00 5.189606e-01 2.767376e-02
14 exm1119272 88452945 0 A G 0.013 -2.722201e+00 1.235878e+00 2.775710e-02
19 exm1435613 14758168 0 A G 0.281 -6.771583e-01 3.076589e-01 2.787334e-02
5 exm465320 82815170 0 G A 0.016 -2.504654e+00 1.138392e+00 2.793266e-02
14 exm1126734 100375707 47 T C 0.246 -7.268042e-01 3.306061e-01 2.805857e-02
10 exm865498 129917560 0 T C 0.406 6.250658e-01 2.844957e-01 2.815132e-02
13 exm1062246 33017043 0 C T 0.365 6.435971e-01 2.930670e-01 2.822480e-02
5 exm476456 131411460 0 C T 0.308 6.671907e-01 3.040243e-01 2.833571e-02
1 exm31570 24180962 1 C T 0.125 -9.368606e-01 4.271631e-01 2.843050e-02
13 exm1069928 52524488 0 C T 0.476 -6.101996e-01 2.782384e-01 2.844015e-02
19 exm1511121 56572832 0 A G 0.333 -6.511476e-01 2.969114e-01 2.844094e-02
3 exm362746 164906806 0 C T 0.113 9.690982e-01 4.421112e-01 2.851986e-02
16 exm1200673 1270111 1 A G 0.247 7.090656e-01 3.234891e-01 2.852331e-02
6 exm562166 76751738 0 T C 0.011 -2.942058e+00 1.342540e+00 2.856090e-02
17 exm1279527 3953102 0 G A 0.349 -6.373025e-01 2.908853e-01 2.859747e-02
4 exm392932 25408838 0 A G 0.046 1.439637e+00 6.574126e-01 2.867403e-02
9 exm743784 26842442 0 T C 0.012 -2.872595e+00 1.312153e+00 2.871978e-02
1 exm6077 2488153 7 A G 0.362 6.278162e-01 2.868719e-01 2.877319e-02
19 exm1430638 12541214 12 T G 0.495 6.222762e-01 2.843751e-01 2.879262e-02
6 exm593893 166572045 0 T C 0.144 -8.858632e-01 4.049552e-01 2.884117e-02
10 exm807539 5799613 0 G A 0.068 -1.216004e+00 5.559615e-01 2.886666e-02
3 exm339790 118866376 0 T C 0.175 -7.988805e-01 3.653453e-01 2.890797e-02
15 exm1187282 89804043 0 T C 0.390 -6.232960e-01 2.851022e-01 2.893913e-02
3 exm358738 150916327 0 C T 0.032 1.731440e+00 7.922560e-01 2.899512e-02
12 exm1053542 133181399 0 T C 0.357 -6.513026e-01 2.982820e-01 2.913801e-02
6 exm529258 30919878 0 C G 0.052 -1.384054e+00 6.339500e-01 2.915940e-02
17 exm1288441 7529902 0 A G 0.129 9.298707e-01 4.260827e-01 2.922223e-02
12 exm976469 6061559 0 T C 0.110 -9.921703e-01 4.549892e-01 2.934995e-02
3 exm309787 47453340 0 T C 0.024 -1.990936e+00 9.130107e-01 2.935133e-02
20 exm1542841 42343821 0 G C 0.023 2.045817e+00 9.381979e-01 2.935471e-02
1 exm2803 1267651 2 A G 0.011 -2.935905e+00 1.346750e+00 2.939845e-02
3 exm358025 149245675 0 A T 0.056 -1.347091e+00 6.181687e-01 2.946002e-02
11 exm886851 6790106 0 T C 0.115 9.499294e-01 4.361427e-01 2.954489e-02
5 exm473899 122364538 0 C T 0.030 -1.754507e+00 8.056542e-01 2.956601e-02
16 exm1270713 89613123 0 G A 0.129 9.079797e-01 4.169508e-01 2.957163e-02
22 exm1602344 32554985 0 A G 0.408 -6.175658e-01 2.836088e-01 2.958201e-02
9 exm793344 136287582 0 T C 0.027 1.867024e+00 8.575121e-01 2.960217e-02
3 exm310863 48419897 0 C T 0.354 6.693677e-01 3.075507e-01 2.966275e-02
12 exm2250828 274647 0 C T 0.295 -6.674443e-01 3.069638e-01 2.982066e-02
9 exm771456 113169631 0 A G 0.416 6.352300e-01 2.922502e-01 2.987777e-02
6 exm-rs1055569 31440082 0 T C 0.347 6.387769e-01 2.940053e-01 2.994648e-02
9 exm-rs1063192 22003367 0 C T 0.245 -7.099505e-01 3.267946e-01 2.996189e-02
6 exm528849 30862423 0 T C 0.074 1.162918e+00 5.353052e-01 2.996401e-02
1 exm147358 212911836 0 T C 0.379 6.262415e-01 2.885309e-01 3.011457e-02
2 exm2255202 241516094 0 C G 0.073 -1.152072e+00 5.309912e-01 3.017425e-02
13 exm1078677 108863591 0 A G 0.091 -1.077242e+00 4.967109e-01 3.024355e-02
10 exm832808 73558952 0 T C 0.287 6.795352e-01 3.134794e-01 3.032213e-02
21 exm1562531 15599466 2 G A 0.116 -9.525565e-01 4.398092e-01 3.046569e-02
20 exm1539237 35769647 0 G T 0.488 -6.036457e-01 2.787338e-01 3.047871e-02
16 exm1253088 69748869 0 A G 0.063 1.270514e+00 5.866948e-01 3.048835e-02
5 exm496389 150436503 0 C G 0.033 1.672783e+00 7.726559e-01 3.053185e-02
10 exm835856 76803567 0 G T 0.167 8.039336e-01 3.713602e-01 3.054276e-02
10 exm825576 54531235 0 T C 0.130 8.877456e-01 4.100795e-01 3.054442e-02
7 exm649892 107593989 0 T C 0.373 -6.355317e-01 2.936121e-01 3.056634e-02
1 exm30586 23419374 0 G T 0.466 6.089687e-01 2.814811e-01 3.064967e-02
18 exm1390029 59821843 0 C T 0.067 1.221937e+00 5.648499e-01 3.066111e-02
16 exm1255738 71483497 0 G C 0.041 -1.537993e+00 7.113185e-01 3.074771e-02
1 exm78122 100949960 0 G A 0.010 -3.041600e+00 1.407023e+00 3.078208e-02
1 exm20548 16259813 0 A G 0.399 -6.234707e-01 2.885602e-01 3.086722e-02
10 exm832748 73550969 0 A G 0.287 6.773699e-01 3.135126e-01 3.087064e-02
8 exm680652 8998606 0 T C 0.039 -1.582736e+00 7.327691e-01 3.092052e-02
1 exm146726 211654619 0 A G 0.012 -2.763950e+00 1.280156e+00 3.098769e-02
5 exm457287 63991473 0 C G 0.401 -6.067095e-01 2.812706e-01 3.114674e-02
15 exm1191791 94841691 0 A G 0.242 7.090217e-01 3.287497e-01 3.117089e-02
22 exm1586111 19968971 1 A G 0.474 5.978891e-01 2.772276e-01 3.117474e-02
3 exm310878 48422235 0 A T 0.355 6.623413e-01 3.073200e-01 3.128862e-02
9 exm755967 79117751 1 G A 0.261 6.999621e-01 3.248265e-01 3.131500e-02
8 exm694484 31030535 0 T C 0.018 -2.235667e+00 1.037690e+00 3.134753e-02
15 exm1173038 69561518 0 G A 0.336 -6.476340e-01 3.006377e-01 3.136831e-02
1 exm166989 248039294 0 A G 0.129 8.893591e-01 4.130201e-01 3.143853e-02
19 exm1504905 54973280 0 C G 0.398 -6.151824e-01 2.857173e-01 3.145360e-02
14 exm1101329 51446216 0 T G 0.333 6.439269e-01 2.991250e-01 3.148619e-02
9 exm756275 79324246 0 T C 0.010 -3.020509e+00 1.403509e+00 3.153263e-02
1 exm82883 110950277 0 A G 0.103 -9.910685e-01 4.610300e-01 3.172473e-02
3 exm310819 48360992 0 G T 0.265 7.070655e-01 3.289440e-01 3.173918e-02
15 exm1184337 85163998 0 G C 0.181 -7.950410e-01 3.702314e-01 3.190490e-02
9 exm802572 140128085 0 T C 0.489 5.998238e-01 2.793409e-01 3.191562e-02
4 exm2269775 74285239 0 C T 0.483 -6.125443e-01 2.853608e-01 3.197316e-02
16 exm1244192 57693498 0 C T 0.017 -2.363559e+00 1.101684e+00 3.206547e-02
10 exm844787 97772358 0 G A 0.028 1.843773e+00 8.595205e-01 3.208849e-02
6 exm536941 32818774 0 C T 0.241 6.983370e-01 3.255624e-01 3.209656e-02
6 exm537400 33036853 6 C A 0.374 6.420157e-01 2.993104e-01 3.209930e-02
5 exm440493 442790 0 A G 0.054 1.330919e+00 6.204966e-01 3.210390e-02
2 exm256838 202122956 0 C T 0.027 1.904572e+00 8.879756e-01 3.211022e-02
3 exm341490 121208833 1 G C 0.123 -9.125298e-01 4.262124e-01 3.241794e-02
17 exm1368407 79954544 0 A T 0.339 -6.335956e-01 2.960310e-01 3.247612e-02
20 exm1520695 2841495 0 A G 0.026 -1.930333e+00 9.024486e-01 3.258200e-02
17 exm1369870 80280056 0 A G 0.047 -1.412807e+00 6.606286e-01 3.261569e-02
10 exm819827 37505159 0 A G 0.112 -9.452317e-01 4.421350e-01 3.267250e-02
3 exm361349 158366900 0 G A 0.425 6.031996e-01 2.825711e-01 3.293342e-02
3 exm361431 158388780 0 T C 0.425 6.031996e-01 2.825711e-01 3.293342e-02
5 exm442943 5242218 0 T G 0.082 1.108190e+00 5.192084e-01 3.295794e-02
6 exm524331 27879397 2 C T 0.021 2.098613e+00 9.833936e-01 3.298504e-02
2 exm191160 45640334 2 C T 0.184 -7.679723e-01 3.599236e-01 3.301315e-02
20 exm2254207 2593863 0 C T 0.299 -6.474255e-01 3.034984e-01 3.305423e-02
1 exm51108 43232504 0 A C 0.034 1.649069e+00 7.730789e-01 3.306166e-02
10 exm813612 21134282 0 G C 0.057 -1.255078e+00 5.885655e-01 3.311786e-02
10 exm813617 21139389 0 C T 0.057 -1.255078e+00 5.885655e-01 3.311786e-02
8 exm685972 19218766 0 G A 0.179 7.824203e-01 3.669457e-01 3.313301e-02
4 exm404034 71068489 0 C T 0.436 -6.027226e-01 2.828337e-01 3.323490e-02
8 exm714557 105361354 0 C G 0.128 -9.086236e-01 4.264058e-01 3.324521e-02
20 exm1560815 62422080 0 C T 0.217 -7.155537e-01 3.358043e-01 3.324718e-02
9 exm767635 104130469 0 G C 0.153 8.228786e-01 3.861964e-01 3.325872e-02
2 exm232229 152226570 0 G A 0.083 -1.083589e+00 5.085812e-01 3.326813e-02
16 exm1211975 3650987 0 C T 0.051 1.348534e+00 6.330434e-01 3.329893e-02
16 exm1247579 67144115 0 A G 0.011 2.829683e+00 1.328513e+00 3.332171e-02
11 exm2249598 118402962 0 T G 0.015 -2.498633e+00 1.173365e+00 3.336334e-02
11 exm882051 5068431 0 A G 0.242 -6.997104e-01 3.286411e-01 3.339300e-02
17 exm1277165 2883588 0 A C 0.495 6.038002e-01 2.837394e-01 3.348361e-02
11 exm895787 19955194 0 C G 0.076 -1.142661e+00 5.371393e-01 3.354192e-02
8 exm2176018 71646084 0 T C 0.022 -1.988237e+00 9.352635e-01 3.366272e-02
5 exm454949 54439466 0 G A 0.143 -8.474277e-01 3.986965e-01 3.369294e-02
19 exm1504743 54962467 0 G A 0.351 -6.217301e-01 2.929603e-01 3.396621e-02
7 exm610090 24756951 0 T C 0.098 -1.000431e+00 4.718114e-01 3.412035e-02
9 exm738800 7174673 0 A G 0.283 -6.603099e-01 3.115374e-01 3.419490e-02
20 exm1537568 34214723 0 C T 0.029 -1.775008e+00 8.378920e-01 3.428805e-02
3 exm298865 37053568 0 G A 0.122 8.986677e-01 4.242238e-01 3.429136e-02
3 exm345336 124731485 0 C G 0.175 -7.773261e-01 3.669682e-01 3.430350e-02
1 exm18870 14143003 0 A G 0.274 6.912084e-01 3.263413e-01 3.431910e-02
6 exm570956 109787596 0 T C 0.014 2.586561e+00 1.221203e+00 3.432004e-02
12 exm995907 44177511 0 A G 0.010 -2.982990e+00 1.408508e+00 3.433757e-02
14 exm1100953 51224417 0 C G 0.232 7.152662e-01 3.378075e-01 3.437650e-02
14 exm2251916 73220020 0 G A 0.274 6.605311e-01 3.119774e-01 3.438819e-02
10 exm853997 105793750 0 C T 0.245 -6.980057e-01 3.300265e-01 3.457904e-02
9 exm775360 117166246 0 A G 0.487 -5.907440e-01 2.793214e-01 3.458530e-02
16 exm1211903 3645607 28 G A 0.044 1.431390e+00 6.769549e-01 3.462557e-02
19 exm2264677 44090195 0 A C 0.492 -6.024187e-01 2.849284e-01 3.464037e-02
4 exm422323 123150286 0 C T 0.010 -2.963516e+00 1.401721e+00 3.464739e-02
6 exm542620 36651971 1 A C 0.175 7.728973e-01 3.655839e-01 3.465204e-02
16 exm1870430 84163700 0 C T 0.011 2.833462e+00 1.340812e+00 3.472917e-02
9 exm750305 35906519 1 A G 0.144 8.377287e-01 3.966050e-01 3.481442e-02
21 exm1580757 47558552 1 A G 0.014 -2.449306e+00 1.160329e+00 3.493294e-02
11 exm876011 1267076 2 T C 0.014 -2.524188e+00 1.196002e+00 3.496302e-02
7 exm669428 149483237 0 A G 0.074 -1.127373e+00 5.345831e-01 3.510461e-02
22 exm1605208 37398195 0 T C 0.321 6.513848e-01 3.088925e-01 3.511385e-02
3 exm2256130 63600905 0 C T 0.013 -2.636302e+00 1.250253e+00 3.512767e-02
12 exm2273491 50263148 0 A G 0.347 6.148648e-01 2.916652e-01 3.517064e-02
10 exm807131 5541230 0 C T 0.260 6.706355e-01 3.182153e-01 3.522511e-02
19 exm1506909 55451232 0 T C 0.230 -6.977138e-01 3.311107e-01 3.525097e-02
12 exm983071 10041364 0 G A 0.186 -7.380689e-01 3.503570e-01 3.530067e-02
6 exm518956 18130918 0 C T 0.017 2.260709e+00 1.073793e+00 3.541130e-02
7 exm599614 2472429 1 A C 0.127 -8.958051e-01 4.255121e-01 3.542068e-02
11 exm905451 47587452 0 T C 0.020 -2.126127e+00 1.010156e+00 3.546334e-02
5 exm2257100 167924260 3 A C 0.063 1.213256e+00 5.766888e-01 3.554367e-02
7 exm662181 139746793 1 T C 0.019 -2.104927e+00 1.000563e+00 3.555142e-02
3 exm377068 196674518 1 G A 0.072 -1.173871e+00 5.580288e-01 3.556362e-02
9 exm-rs564398 22029547 0 G A 0.240 -6.954932e-01 3.306543e-01 3.558268e-02
15 exm1179614 77472951 0 G A 0.014 2.553545e+00 1.214037e+00 3.558565e-02
6 exm-rs17719 30711031 0 T C 0.131 -8.722760e-01 4.147444e-01 3.560186e-02
4 exm392859 25363901 1 T A 0.195 -7.454832e-01 3.545073e-01 3.562761e-02
18 exm1393535 74091242 0 A G 0.026 1.791704e+00 8.520946e-01 3.564211e-02
4 exm391525 17805379 0 A G 0.079 -1.106685e+00 5.264789e-01 3.569960e-02
6 exm-rs10080898 32869882 0 C A 0.131 8.922047e-01 4.246192e-01 3.577526e-02
20 exm1553765 57768743 0 T C 0.173 7.825921e-01 3.725763e-01 3.583681e-02
1 exm150849 222713621 0 T C 0.015 -2.463386e+00 1.172948e+00 3.586509e-02
3 exm293714 15373858 0 T C 0.095 -9.905343e-01 4.718694e-01 3.595294e-02
5 exm485654 140502433 1 C G 0.030 -1.731876e+00 8.251884e-01 3.598880e-02
11 exm932473 67068859 1 T C 0.042 -1.475811e+00 7.034967e-01 3.607207e-02
4 exm421147 119952955 0 T C 0.041 1.498441e+00 7.143551e-01 3.609055e-02
6 exm589274 155451352 0 A G 0.466 5.843070e-01 2.787234e-01 3.620089e-02
11 exm943320 76912636 0 T A 0.325 -6.341616e-01 3.025249e-01 3.621325e-02
4 exm417133 106395144 0 C T 0.011 -2.856101e+00 1.363038e+00 3.628755e-02
5 exm473646 121518309 0 A G 0.239 -6.947678e-01 3.316453e-01 3.633039e-02
9 exm782460 130165973 0 C T 0.017 -2.263061e+00 1.080278e+00 3.633252e-02
12 exm1053544 133182818 0 G A 0.432 -6.082109e-01 2.903727e-01 3.635937e-02
17 exm1289863 7760704 0 G A 0.437 -5.931777e-01 2.832517e-01 3.639636e-02
1 exm149470 216538391 0 T C 0.023 1.993322e+00 9.532089e-01 3.666485e-02
9 exm779543 125512438 0 G C 0.035 1.583703e+00 7.575368e-01 3.671649e-02
17 exm1357851 74287389 0 C T 0.406 5.983388e-01 2.864702e-01 3.689071e-02
11 exm897372 27362359 0 G T 0.130 -8.799676e-01 4.214053e-01 3.693459e-02
3 exm2269445 45989044 0 T G 0.288 -6.535866e-01 3.130051e-01 3.694111e-02
6 exm568283 100964147 0 G C 0.175 -7.714044e-01 3.695224e-01 3.698903e-02
11 exm2250192 67068859 0 T C 0.042 -1.468252e+00 7.034868e-01 3.703111e-02
5 exm490724 141248963 0 G T 0.077 -1.095867e+00 5.250678e-01 3.703198e-02
4 exm435000 177095773 0 A G 0.057 1.280662e+00 6.137960e-01 3.708940e-02
6 exm516349 10955408 0 C T 0.059 1.234298e+00 5.917435e-01 3.714351e-02
19 exm2253803 37835658 0 T C 0.020 2.079048e+00 9.967999e-01 3.715651e-02
7 exm611623 29070209 0 A G 0.337 -6.270741e-01 3.006510e-01 3.715667e-02
8 exm701437 55539057 0 A G 0.288 6.569469e-01 3.150069e-01 3.717675e-02
10 exm820943 43871158 0 A G 0.034 -1.575581e+00 7.555741e-01 3.719700e-02
2 exm249335 179642589 0 G C 0.012 -2.699961e+00 1.294850e+00 3.720811e-02
21 exm1570106 38568009 0 G C 0.322 -6.253234e-01 2.999991e-01 3.727511e-02
10 exm859750 121086097 0 T A 0.083 -1.049126e+00 5.033690e-01 3.729407e-02
15 exm1177725 75503147 0 G A 0.036 1.604087e+00 7.697712e-01 3.732686e-02
15 exm2252406 98504322 0 T C 0.263 -6.535543e-01 3.138432e-01 3.745702e-02
15 exm1184275 84706461 0 T C 0.173 7.827944e-01 3.759161e-01 3.746234e-02
20 exm1520658 2820493 5 A C 0.024 -1.955579e+00 9.394712e-01 3.753461e-02
18 exm1377011 13826391 0 G C 0.158 7.980216e-01 3.833991e-01 3.754709e-02
1 exm154594 227935444 2 G A 0.362 6.047208e-01 2.905444e-01 3.755637e-02
4 exm401383 57797414 54 T C 0.223 -7.098515e-01 3.411375e-01 3.760224e-02
20 exm1526184 14306773 0 G T 0.025 1.881084e+00 9.047339e-01 3.775652e-02
8 exm716189 113241088 0 T G 0.437 5.962509e-01 2.868995e-01 3.783937e-02
12 exm1037851 112186274 0 T C 0.020 -2.118766e+00 1.019631e+00 3.786563e-02
12 exm2273501 112590640 0 G A 0.020 -2.118766e+00 1.019631e+00 3.786563e-02
20 exm1526355 16352401 0 C T 0.015 -2.412814e+00 1.161386e+00 3.790652e-02
2 exm237748 166152389 0 A G 0.131 8.769062e-01 4.223118e-01 3.800696e-02
22 exm1617183 45767421 0 T C 0.048 1.367481e+00 6.586762e-01 3.803820e-02
1 exm2232934 246730090 0 G C 0.016 2.282746e+00 1.099674e+00 3.806280e-02
2 exm267360 220037666 0 A G 0.482 -5.805836e-01 2.796863e-01 3.806291e-02
1 exm166423 247614896 0 A C 0.466 -5.749140e-01 2.769738e-01 3.807588e-02
1 exm110949 156883546 0 A G 0.477 5.943234e-01 2.863782e-01 3.811191e-02
17 exm1293419 9792768 0 A G 0.122 9.124556e-01 4.397392e-01 3.814129e-02
22 exm1614640 43218397 0 C T 0.013 -2.540871e+00 1.225178e+00 3.824476e-02
8 exm730727 145113903 0 G C 0.020 -2.130762e+00 1.027433e+00 3.824568e-02
17 exm1348383 66391276 0 A G 0.232 -6.934285e-01 3.343877e-01 3.825899e-02
20 exm1529048 21695356 0 T C 0.017 -2.248102e+00 1.084177e+00 3.827489e-02
16 exm1212010 3656625 0 A G 0.051 1.315506e+00 6.345758e-01 3.832219e-02
2 exm283424 242035544 0 C G 0.037 -1.560758e+00 7.528837e-01 3.832288e-02
2 exm283464 242039198 0 C T 0.037 -1.560758e+00 7.528837e-01 3.832288e-02
2 exm273841 231406070 0 A G 0.103 9.793914e-01 4.726674e-01 3.841506e-02
7 exm676316 157985149 0 G C 0.236 6.771509e-01 3.268204e-01 3.842589e-02
8 exm684908 17611959 0 G T 0.019 2.115371e+00 1.021658e+00 3.855750e-02
9 exm772556 114521086 8 T C 0.013 2.563006e+00 1.237963e+00 3.857502e-02
18 exm1381107 29054294 0 T C 0.018 2.190727e+00 1.058173e+00 3.857964e-02
19 exm1454800 35448919 0 T C 0.093 -1.000135e+00 4.831006e-01 3.858442e-02
1 exm152660 225533684 0 A G 0.447 5.872801e-01 2.837971e-01 3.866656e-02
1 exm152672 225534219 0 T C 0.447 5.872801e-01 2.837971e-01 3.866656e-02
1 exm152676 225534348 0 G A 0.447 5.872801e-01 2.837971e-01 3.866656e-02
15 exm1152305 42143533 0 T G 0.164 7.820319e-01 3.779637e-01 3.869469e-02
16 exm-rs3803662 52586341 0 T C 0.340 -6.145209e-01 2.970213e-01 3.870602e-02
6 exm552873 46801219 0 A G 0.071 -1.128493e+00 5.455433e-01 3.874169e-02
3 exm372300 189713157 0 A C 0.010 2.902582e+00 1.403288e+00 3.875591e-02
1 exm104878 154919080 0 C T 0.291 6.459137e-01 3.123251e-01 3.878735e-02
12 exm987153 14959470 0 G A 0.071 -1.138011e+00 5.505511e-01 3.888558e-02
11 exm968417 125871715 0 A G 0.125 8.668395e-01 4.194717e-01 3.893616e-02
6 exm537383 33036505 0 C G 0.373 6.172310e-01 2.987256e-01 3.896350e-02
6 exm537428 33037419 0 A G 0.373 6.172310e-01 2.987256e-01 3.896350e-02
6 exm537429 33037424 0 C T 0.373 6.172310e-01 2.987256e-01 3.896350e-02
6 exm-rs1126769 33036435 0 C A 0.373 6.172310e-01 2.987256e-01 3.896350e-02
6 exm-rs3077 33033022 0 C T 0.373 6.172310e-01 2.987256e-01 3.896350e-02
20 exm1520925 3025330 0 A G 0.025 -1.885147e+00 9.124063e-01 3.897170e-02
3 exm361308 158320597 0 T C 0.442 5.786561e-01 2.801281e-01 3.901356e-02
9 exm769142 107586753 0 C T 0.189 7.349278e-01 3.558297e-01 3.904120e-02
7 exm2258207 149486367 0 A C 0.011 -2.772699e+00 1.342747e+00 3.908349e-02
7 exm669515 149486726 0 C T 0.011 -2.772699e+00 1.342747e+00 3.908349e-02
22 exm1584666 19119751 2 T C 0.350 6.081422e-01 2.945360e-01 3.910233e-02
17 exm1351314 72306291 0 A G 0.119 8.807157e-01 4.266855e-01 3.916500e-02
1 exm146044 209956542 0 A C 0.213 7.119609e-01 3.449813e-01 3.919534e-02
1 exm143508 206665052 0 T C 0.209 -7.208768e-01 3.494239e-01 3.926406e-02
11 exm890344 10503736 0 T C 0.014 -2.439169e+00 1.182632e+00 3.931660e-02
13 exm1059914 28562605 0 G T 0.195 7.330013e-01 3.553970e-01 3.931715e-02
20 exm1553781 57769140 0 C G 0.174 7.674634e-01 3.722576e-01 3.939721e-02
1 exm61248 54644859 0 T C 0.086 1.035448e+00 5.023784e-01 3.945006e-02
1 exm83529 111857951 0 G A 0.086 -1.033555e+00 5.015182e-01 3.947288e-02
12 exm988952 21331860 0 G A 0.034 1.620245e+00 7.862578e-01 3.948711e-02
6 exm596680 170862300 0 C G 0.425 5.733809e-01 2.782821e-01 3.951329e-02
19 exm1409673 4511955 8 T C 0.256 6.499930e-01 3.155389e-01 3.955966e-02
16 exm1272609 90037882 0 T C 0.074 1.109370e+00 5.385485e-01 3.956157e-02
12 exm1016381 57870155 0 C A 0.420 5.891865e-01 2.860509e-01 3.958075e-02
20 exm1521344 3193842 0 A C 0.121 8.881119e-01 4.313466e-01 3.965717e-02
3 exm292745 14551444 1 A G 0.165 -7.750664e-01 3.767579e-01 3.982329e-02
12 exm1026156 92818482 0 T C 0.183 -7.332521e-01 3.566236e-01 3.992973e-02
4 exm434528 175225452 0 A G 0.494 -5.725876e-01 2.785839e-01 4.000168e-02
5 exm463520 79026339 0 C A 0.030 1.705765e+00 8.299246e-01 4.000413e-02
5 exm463687 79030623 0 T C 0.030 1.705765e+00 8.299246e-01 4.000413e-02
15 exm1179507 77407516 0 T G 0.014 2.468192e+00 1.201161e+00 4.005109e-02
19 exm1412104 5696157 0 T C 0.010 2.881076e+00 1.402317e+00 4.008284e-02
17 exm1273436 648498 0 C T 0.112 9.177612e-01 4.468707e-01 4.015651e-02
1 exm143990 207106478 0 A G 0.052 -1.278243e+00 6.224099e-01 4.016153e-02
19 exm1932608 35448945 0 G C 0.093 -9.929086e-01 4.836194e-01 4.022175e-02
16 exm1222648 20352618 2 A C 0.020 2.073968e+00 1.010356e+00 4.025762e-02
3 exm307746 46450297 0 G A 0.171 7.806464e-01 3.803990e-01 4.030930e-02
16 exm1201334 1394507 1 A C 0.080 1.045805e+00 5.096266e-01 4.031689e-02
19 exm1446189 18980172 0 A G 0.216 -6.978996e-01 3.402661e-01 4.042005e-02
14 exm1124383 94936110 0 A G 0.120 -8.735901e-01 4.259295e-01 4.042199e-02
16 exm1250585 67964203 0 C T 0.249 -6.733269e-01 3.283303e-01 4.044736e-02
9 exm2259203 136291361 1 T C 0.011 2.845358e+00 1.387859e+00 4.050420e-02
7 exm636236 97488569 0 A T 0.117 8.897246e-01 4.339787e-01 4.050626e-02
18 exm1373131 5478295 0 A C 0.030 1.705353e+00 8.319154e-01 4.053031e-02
16 exm1211481 3594296 0 T C 0.048 1.329806e+00 6.489880e-01 4.061495e-02
19 exm1483240 46998236 0 T C 0.035 -1.549639e+00 7.562928e-01 4.062009e-02
14 exm1107116 64560133 0 C T 0.024 1.866865e+00 9.113883e-01 4.068066e-02
19 exm1460406 37854040 0 A G 0.020 2.027300e+00 9.897663e-01 4.069180e-02
19 exm1402849 2109157 0 C T 0.092 1.011711e+00 4.940197e-01 4.072561e-02
19 exm1402960 2118692 0 T C 0.092 1.011711e+00 4.940197e-01 4.072561e-02
21 exm-rs2835575 38455936 0 G A 0.393 -5.938417e-01 2.900792e-01 4.079884e-02
17 exm1276501 2266799 0 G A 0.339 6.095961e-01 2.981071e-01 4.102354e-02
16 exm1267119 87788864 0 G A 0.486 -5.817058e-01 2.844919e-01 4.104047e-02
9 exm758180 86518796 0 C T 0.100 -9.378757e-01 4.587619e-01 4.107560e-02
10 exm840207 90583092 4 G T 0.016 -2.223663e+00 1.087794e+00 4.109221e-02
21 exm1569889 38494273 1 G C 0.049 1.300425e+00 6.363908e-01 4.116704e-02
6 exm549304 43273604 0 A G 0.471 -5.697085e-01 2.790820e-01 4.137270e-02
7 exm629018 76950686 0 A C 0.103 9.455612e-01 4.634154e-01 4.146701e-02
5 exm473935 122435627 1 A G 0.228 -6.887815e-01 3.376120e-01 4.149302e-02
17 exm1361017 76491127 0 T C 0.045 1.371126e+00 6.724017e-01 4.159381e-02
10 exm847422 99969568 0 G A 0.398 5.828595e-01 2.858968e-01 4.163791e-02
16 exm-rs8060686 67911517 0 C T 0.244 -6.670686e-01 3.274123e-01 4.176906e-02
8 exm714594 105367121 0 G A 0.127 -8.737108e-01 4.288940e-01 4.179621e-02
17 exm2273544 8378932 0 G A 0.468 5.821377e-01 2.858609e-01 4.186528e-02
19 exm1496338 51584951 0 C T 0.458 5.688907e-01 2.793788e-01 4.188211e-02
1 exm36225 27682530 0 G C 0.038 1.520703e+00 7.468559e-01 4.189511e-02
22 exm1605090 37333657 0 A C 0.018 -2.129227e+00 1.045721e+00 4.189591e-02
11 exm2218834 57103350 0 G A 0.027 1.788972e+00 8.786480e-01 4.190409e-02
20 exm1523966 5903517 0 A G 0.205 -6.984569e-01 3.431198e-01 4.194881e-02
1 exm110947 156883493 0 A G 0.248 -6.583981e-01 3.235656e-01 4.202786e-02
9 exm775622 117553158 0 T A 0.017 -2.263875e+00 1.112583e+00 4.203079e-02
17 exm1322645 39890715 0 A T 0.105 -9.186040e-01 4.515191e-01 4.206282e-02
4 exm415380 100463258 0 T C 0.011 -2.700145e+00 1.327265e+00 4.207366e-02
14 exm1122623 93276654 0 T C 0.114 8.988535e-01 4.419258e-01 4.211607e-02
1 exm30536 23418153 0 C T 0.467 5.717805e-01 2.812602e-01 4.221946e-02
4 exm400906 57215969 0 T C 0.043 -1.376663e+00 6.775058e-01 4.231731e-02
22 exm1620265 50439194 0 T C 0.240 6.701793e-01 3.298705e-01 4.234912e-02
7 exm611740 29519929 0 G A 0.102 -9.347288e-01 4.606253e-01 4.259143e-02
2 exm238904 167992482 0 A G 0.039 -1.460123e+00 7.197925e-01 4.266559e-02
11 exm874157 1029135 0 T C 0.053 1.243500e+00 6.130415e-01 4.267817e-02
1 exm127581 179877780 0 C A 0.029 1.735436e+00 8.561518e-01 4.282039e-02
13 exm1078049 103449202 0 C T 0.291 -6.376195e-01 3.145875e-01 4.283842e-02
17 exm1279464 3926110 0 G C 0.137 -8.294261e-01 4.093508e-01 4.290446e-02
6 exm537108 32917544 0 T C 0.243 6.568055e-01 3.242172e-01 4.294337e-02
19 exm1489059 49481243 0 C T 0.032 1.638984e+00 8.090857e-01 4.295319e-02
1 exm57776 47904000 0 A G 0.242 6.666774e-01 3.292720e-01 4.305823e-02
22 exm1586120 19969106 0 G A 0.483 5.645634e-01 2.790124e-01 4.318869e-02
1 exm86697 115829313 0 A G 0.190 -7.106660e-01 3.514017e-01 4.329809e-02
17 exm1277418 3101578 0 T G 0.298 -6.088768e-01 3.010737e-01 4.330052e-02
17 exm1277425 3101691 0 T G 0.298 -6.088768e-01 3.010737e-01 4.330052e-02
1 exm151819 223816383 0 A G 0.074 1.101810e+00 5.450284e-01 4.338189e-02
4 exm422774 123664446 0 A G 0.103 9.426551e-01 4.664660e-01 4.345656e-02
5 exm490938 141335498 0 T C 0.184 -7.294246e-01 3.610029e-01 4.348700e-02
4 exm422755 123664204 0 G A 0.483 -5.707913e-01 2.826014e-01 4.356746e-02
4 exm418815 110901198 0 G A 0.470 5.823995e-01 2.883861e-01 4.359469e-02
19 exm1449375 21300462 4 A G 0.173 7.483584e-01 3.706283e-01 4.363129e-02
11 exm956838 113803028 0 C A 0.408 -5.695690e-01 2.821072e-01 4.365011e-02
1 exm72871 89271574 0 T C 0.346 -5.966723e-01 2.955374e-01 4.365430e-02
14 exm2273514 50044392 2 C T 0.496 -5.684249e-01 2.816443e-01 4.372752e-02
5 exm454210 52189563 0 C A 0.010 2.686797e+00 1.331336e+00 4.373974e-02
17 exm1289500 7735934 0 A G 0.191 -7.492174e-01 3.712528e-01 4.374404e-02
4 exm429299 154318460 1 G T 0.012 -2.645260e+00 1.310980e+00 4.377589e-02
6 exm552522 46658905 1 C G 0.381 5.818151e-01 2.883867e-01 4.380623e-02
19 exm1405011 2917178 0 A G 0.035 1.573019e+00 7.799319e-01 4.387052e-02
19 exm1405034 2917509 0 A G 0.035 1.573019e+00 7.799319e-01 4.387052e-02
3 exm325567 57335876 0 C T 0.301 6.250097e-01 3.098979e-01 4.387496e-02
5 exm462061 75932965 0 G C 0.373 -5.810352e-01 2.881798e-01 4.393768e-02
19 exm1407433 3831765 0 A G 0.230 -6.735195e-01 3.340883e-01 4.396201e-02
1 exm87652 117559893 0 T G 0.019 2.049792e+00 1.017123e+00 4.403628e-02
11 exm882969 5475506 0 A G 0.157 7.766758e-01 3.856473e-01 4.417587e-02
12 exm1050726 129100757 0 G C 0.016 2.196333e+00 1.091383e+00 4.433606e-02
1 exm145473 208390162 1 C T 0.087 9.958976e-01 4.950346e-01 4.440552e-02
10 exm837375 81706324 0 A G 0.293 -6.222414e-01 3.093062e-01 4.440985e-02
7 exm653919 122635024 0 C T 0.324 6.074968e-01 3.020062e-01 4.443044e-02
12 exm-rs9658570 117650873 0 G T 0.064 -1.158820e+00 5.761232e-01 4.444383e-02
10 exm852626 104572963 0 T C 0.366 -5.950526e-01 2.959413e-01 4.451778e-02
6 exm530791 31473546 2 A G 0.108 9.281716e-01 4.617147e-01 4.456442e-02
2 exm171475 9528536 0 C G 0.239 -6.553540e-01 3.261916e-01 4.468775e-02
6 exm558977 66042231 0 G T 0.061 -1.146530e+00 5.706786e-01 4.469238e-02
10 exm813722 21415006 1 C T 0.233 6.814739e-01 3.394291e-01 4.483670e-02
11 exm898614 32874876 1 G C 0.034 -1.557177e+00 7.756419e-01 4.484818e-02
1 exm73092 89474818 14 G A 0.247 6.472892e-01 3.224370e-01 4.485968e-02
5 exm445106 13811775 2 C T 0.211 6.879063e-01 3.427770e-01 4.492661e-02
15 exm1187274 89803950 0 T C 0.076 1.075280e+00 5.358067e-01 4.492868e-02
4 exm421092 119951647 0 A G 0.171 -7.581829e-01 3.779226e-01 4.499880e-02
3 exm351823 133098806 0 T C 0.049 -1.261814e+00 6.292218e-01 4.508743e-02
5 exm447383 31515657 0 A G 0.448 -5.707089e-01 2.846771e-01 4.515137e-02
14 exm1085173 21026773 0 T C 0.154 -7.635879e-01 3.809013e-01 4.515902e-02
2 exm170780 3729254 0 T C 0.077 -1.066724e+00 5.321218e-01 4.516181e-02
10 exm865166 129903802 0 G A 0.180 -7.204820e-01 3.596040e-01 4.528169e-02
1 exm52121 43886494 0 T C 0.121 8.712879e-01 4.349856e-01 4.533710e-02
21 exm1571294 41142932 0 T C 0.105 9.178152e-01 4.582203e-01 4.533999e-02
14 exm1115046 75022271 0 T G 0.039 1.411488e+00 7.050126e-01 4.543949e-02
6 exm-rs10751 32902583 0 T C 0.238 -6.553909e-01 3.275102e-01 4.554116e-02
17 exm1276525 2268311 0 G A 0.340 5.943243e-01 2.971496e-01 4.565421e-02
14 exm1094468 24909362 0 T C 0.133 8.121699e-01 4.061504e-01 4.569816e-02
11 exm2249628 123480981 0 C T 0.450 5.684550e-01 2.843475e-01 4.575464e-02
1 exm7611 3683159 0 C A 0.023 -1.900622e+00 9.508828e-01 4.579351e-02
2 exm282488 241570249 0 A C 0.222 -6.685060e-01 3.345815e-01 4.587597e-02
3 exm335542 108072298 0 T C 0.423 5.678979e-01 2.842975e-01 4.592902e-02
6 exm-rs675026 154414563 0 T C 0.131 8.405956e-01 4.208141e-01 4.592921e-02
13 exm1080035 111367876 0 C G 0.079 -1.023994e+00 5.127411e-01 4.597794e-02
9 exm793377 136291361 1 T C 0.010 2.811096e+00 1.408209e+00 4.607336e-02
1 exm111750 157666043 0 A G 0.018 2.114434e+00 1.059291e+00 4.608820e-02
8 exm714059 104337367 0 C A 0.479 -5.742366e-01 2.877047e-01 4.610575e-02
15 exm1150348 41247629 0 G A 0.016 2.255560e+00 1.130486e+00 4.618335e-02
14 exm1114834 74971769 0 T C 0.014 2.322120e+00 1.165044e+00 4.640760e-02
1 exm11686 9074861 0 T C 0.106 9.252127e-01 4.642250e-01 4.642241e-02
6 exm543830 38770968 0 T A 0.044 -1.347522e+00 6.765103e-01 4.654905e-02
10 exm853355 105205302 0 C A 0.487 5.647046e-01 2.836770e-01 4.668237e-02
7 exm621314 50514577 0 T C 0.037 1.493968e+00 7.504923e-01 4.668339e-02
5 exm452612 41018452 0 T A 0.406 5.688346e-01 2.858315e-01 4.674364e-02
2 exm225738 128393862 0 A G 0.011 2.678384e+00 1.346061e+00 4.677792e-02
15 exm1159330 48426484 0 A G 0.497 -5.632112e-01 2.830792e-01 4.680050e-02
6 exm579083 132874814 0 C A 0.035 1.505173e+00 7.565640e-01 4.681193e-02
14 exm1094499 24910973 0 T G 0.133 8.099544e-01 4.072036e-01 4.685830e-02
18 exm1391359 61654463 0 A G 0.306 6.120106e-01 3.077802e-01 4.692449e-02
6 exm529587 30996354 0 T C 0.036 -1.528002e+00 7.684462e-01 4.692842e-02
6 exm529631 31000005 0 A T 0.036 -1.528002e+00 7.684462e-01 4.692842e-02
19 exm1507958 55697279 0 T C 0.031 -1.585036e+00 7.971412e-01 4.693183e-02
20 exm1521766 3528101 0 C A 0.031 -1.645839e+00 8.278577e-01 4.696833e-02
19 exm1504972 54974318 0 T C 0.349 -5.845536e-01 2.941578e-01 4.706354e-02
11 exm881219 4673788 0 A G 0.045 1.314373e+00 6.614296e-01 4.706808e-02
9 exm771632 113208250 1 G T 0.330 6.040459e-01 3.041043e-01 4.716339e-02
17 exm1358005 74289705 0 G A 0.405 5.689009e-01 2.864180e-01 4.716899e-02
18 exm1381943 30791889 0 G C 0.016 2.275054e+00 1.145489e+00 4.718710e-02
11 exm2250320 78482113 11 A G 0.016 -2.253074e+00 1.134663e+00 4.723386e-02
14 exm1091082 23992742 2 G T 0.171 7.422273e-01 3.738508e-01 4.726946e-02
17 exm1357840 74287204 0 G C 0.405 5.679793e-01 2.862098e-01 4.736647e-02
17 exm2253296 79564304 0 T G 0.041 1.412095e+00 7.116242e-01 4.738428e-02
11 exm877414 1718833 10 G T 0.088 9.838012e-01 4.958848e-01 4.742839e-02
2 exm276187 233899126 0 A C 0.184 7.255445e-01 3.657410e-01 4.744683e-02
14 exm1109978 68234539 0 T C 0.033 1.552943e+00 7.828810e-01 4.746244e-02
19 exm1420882 9057780 0 T G 0.012 -2.543113e+00 1.282379e+00 4.751879e-02
1 exm11606 9030964 0 T C 0.354 -5.821269e-01 2.935479e-01 4.752426e-02
1 exm2253595 9030964 0 T C 0.354 -5.821269e-01 2.935479e-01 4.752426e-02
19 exm1407418 3831525 0 A C 0.226 -6.653995e-01 3.356011e-01 4.756492e-02
7 exm610759 27135314 2 C T 0.054 -1.217771e+00 6.141997e-01 4.756637e-02
4 exm433728 169928842 6 G T 0.174 7.316785e-01 3.691027e-01 4.760881e-02
1 exm84788 113255456 0 A C 0.080 -1.004377e+00 5.066863e-01 4.761682e-02
13 exm1064993 40293428 0 C T 0.092 -9.792186e-01 4.940552e-01 4.764406e-02
6 exm553950 49412433 1 T C 0.340 -5.930219e-01 2.992378e-01 4.766957e-02
12 exm1028441 98927830 0 G C 0.117 -8.639046e-01 4.359499e-01 4.768239e-02
7 exm600948 3991502 0 T C 0.062 1.146588e+00 5.786645e-01 4.770723e-02
9 exm2271237 136279935 0 T C 0.014 2.379175e+00 1.200742e+00 4.770928e-02
9 exm793241 136268952 0 T G 0.014 2.379175e+00 1.200742e+00 4.770928e-02
9 exm793247 136269143 0 A G 0.014 2.379175e+00 1.200742e+00 4.770928e-02
9 exm793296 136277482 0 C T 0.014 2.379175e+00 1.200742e+00 4.770928e-02
1 exm91446 145555756 16 A G 0.010 2.778264e+00 1.402189e+00 4.771422e-02
17 exm1312481 33772658 0 T G 0.045 -1.365301e+00 6.890916e-01 4.772213e-02
8 exm695855 37730368 0 G A 0.375 -5.778974e-01 2.916756e-01 4.772265e-02
12 exm1029038 100482866 0 A G 0.057 1.211200e+00 6.113728e-01 4.774345e-02
3 exm344284 123451932 0 A G 0.014 2.407573e+00 1.215643e+00 4.781335e-02
5 exm452273 40843493 0 T A 0.044 1.373986e+00 6.938291e-01 4.783565e-02
1 exm2253585 89476602 3 C T 0.248 6.370291e-01 3.217112e-01 4.785450e-02
7 exm665018 142563278 1 T C 0.011 -2.740440e+00 1.384188e+00 4.788929e-02
18 exm1375290 9944960 0 G A 0.056 1.222684e+00 6.176702e-01 4.792410e-02
3 exm2264006 126737268 0 C A 0.414 5.658446e-01 2.858864e-01 4.795167e-02
9 exm781146 127618776 0 A G 0.079 -1.035828e+00 5.234187e-01 4.798513e-02
11 exm882948 5475170 0 C G 0.156 7.634974e-01 3.858367e-01 4.800287e-02
3 exm345327 124728626 0 A G 0.277 -6.241413e-01 3.155449e-01 4.809658e-02
1 exm49502 40980559 0 A G 0.180 -7.191708e-01 3.635905e-01 4.809771e-02
4 exm385802 5721021 2 C A 0.142 8.016380e-01 4.053623e-01 4.814123e-02
7 exm620881 48428715 0 T A 0.045 -1.353343e+00 6.845512e-01 4.820967e-02
16 exm1204838 2070164 21 T C 0.069 -1.096520e+00 5.547496e-01 4.825215e-02
12 exm1030248 102045163 0 G C 0.152 -7.822839e-01 3.960205e-01 4.839290e-02
11 exm911940 57947163 0 A G 0.013 -2.445738e+00 1.238303e+00 4.842576e-02
10 exm846851 99350017 0 C G 0.305 -6.102186e-01 3.089790e-01 4.843950e-02
19 exm1398222 990281 0 G A 0.147 7.845851e-01 3.974778e-01 4.855803e-02
2 exm281843 241405528 0 A G 0.434 -5.519880e-01 2.798870e-01 4.875500e-02
17 exm1359911 76121318 0 A G 0.052 1.232486e+00 6.251053e-01 4.881631e-02
10 exm849673 102295836 0 G C 0.204 6.946476e-01 3.524209e-01 4.888174e-02
17 exm1352677 72860653 0 A G 0.054 1.220367e+00 6.192137e-01 4.890930e-02
22 exm1585798 19882984 0 G T 0.173 -7.286848e-01 3.697683e-01 4.892998e-02
7 exm643953 100675512 0 A G 0.085 -9.997009e-01 5.074072e-01 4.898022e-02
20 exm1528082 20006368 0 C T 0.111 8.810812e-01 4.474932e-01 4.912806e-02
20 exm2254181 20006368 0 C T 0.111 8.810812e-01 4.474932e-01 4.912806e-02
10 exm856725 115393948 0 T C 0.161 7.557325e-01 3.839066e-01 4.917341e-02
6 exm584711 146993445 0 C T 0.284 -6.121064e-01 3.109660e-01 4.918827e-02
7 exm612598 30831082 0 C T 0.482 5.464998e-01 2.778891e-01 4.939482e-02
3 exm362654 164783165 0 T C 0.415 5.610280e-01 2.854789e-01 4.955600e-02
11 exm877731 1902793 0 T A 0.053 -1.226203e+00 6.241519e-01 4.962867e-02
20 exm1528273 20079360 0 G A 0.105 -8.781682e-01 4.470207e-01 4.964015e-02
1 exm21810 16730308 2 T G 0.062 -1.138310e+00 5.794801e-01 4.965480e-02
21 exm1570098 38563725 0 G A 0.457 -5.540948e-01 2.821404e-01 4.970909e-02
2 exm250286 182542998 0 T G 0.020 -1.953905e+00 9.949297e-01 4.971309e-02
11 exm887429 7022531 6 A T 0.210 -6.787899e-01 3.457076e-01 4.975755e-02
5 exm463119 78340286 0 A G 0.405 -5.530191e-01 2.817199e-01 4.981217e-02
5 exm448821 33998768 0 A C 0.119 8.393748e-01 4.276922e-01 4.986365e-02
8 exm716873 117783914 0 C A 0.046 1.315512e+00 6.705085e-01 4.993416e-02
19 exm1495638 51361472 1 A C 0.040 -1.389970e+00 7.086669e-01 5.000120e-02
6 exm545762 41318424 26 A T 0.093 -9.617498e-01 4.905136e-01 5.008148e-02
12 exm1049523 124821416 0 T C 0.146 7.920389e-01 4.039981e-01 5.010462e-02
7 exm670228 149543269 0 T C 0.169 7.205987e-01 3.677103e-01 5.019939e-02
1 exm139639 203186093 0 C G 0.096 -9.294865e-01 4.745215e-01 5.030533e-02
3 exm369985 184922294 0 T C 0.121 8.494924e-01 4.338866e-01 5.041329e-02
2 exm207890 86260785 1 T C 0.061 -1.149388e+00 5.870919e-01 5.042529e-02
14 exm1118945 81744759 0 T C 0.012 -2.500078e+00 1.277119e+00 5.044557e-02
6 exm545740 41309552 0 T C 0.370 -5.701117e-01 2.912325e-01 5.044675e-02
7 exm610373 25207963 0 A G 0.052 1.228743e+00 6.278105e-01 5.049322e-02
5 exm460588 72742882 0 C T 0.388 -5.787640e-01 2.957980e-01 5.056015e-02
8 exm719247 124664113 0 A T 0.095 -9.562881e-01 4.888862e-01 5.062664e-02
9 exm758070 86474115 0 C T 0.100 -8.965495e-01 4.583538e-01 5.063062e-02
6 exm587107 151789868 0 A G 0.119 -8.528385e-01 4.361684e-01 5.071611e-02
22 exm1593811 24468386 0 A G 0.032 -1.537604e+00 7.864450e-01 5.073545e-02
20 exm1519809 2397883 0 T C 0.016 2.146981e+00 1.098971e+00 5.091324e-02
4 exm417040 106196829 0 G T 0.084 -9.634624e-01 4.934020e-01 5.102427e-02
16 exm1259484 75512734 0 A C 0.017 -2.107189e+00 1.079516e+00 5.110951e-02
3 exm346807 126222856 0 T C 0.013 -2.409615e+00 1.234769e+00 5.116954e-02
1 exm116286 160616703 0 T G 0.082 9.908122e-01 5.077263e-01 5.116963e-02
10 exm847524 100017532 0 A G 0.039 -1.364858e+00 6.994890e-01 5.119916e-02
1 exm2249696 114354942 1 G T 0.116 -8.539247e-01 4.376660e-01 5.121506e-02
11 exm915376 60775227 14 T C 0.048 -1.266415e+00 6.491360e-01 5.123446e-02
10 exm823813 50531137 0 T A 0.011 -2.711856e+00 1.390232e+00 5.126720e-02
14 exm1086087 21553057 0 C T 0.100 9.060496e-01 4.646172e-01 5.133282e-02
2 exm178566 26678040 0 T G 0.054 -1.229500e+00 6.305532e-01 5.135961e-02
10 exm2267086 26505496 0 G A 0.213 6.592629e-01 3.382188e-01 5.143775e-02
6 exm554009 49439805 0 A G 0.339 -5.843929e-01 2.998100e-01 5.143886e-02
3 exm369679 184428903 0 T G 0.445 5.602286e-01 2.874270e-01 5.145017e-02
16 exm1222740 20373806 0 T C 0.099 9.119594e-01 4.678849e-01 5.145086e-02
5 exm455982 56177743 0 G A 0.248 6.224639e-01 3.193703e-01 5.145986e-02
6 exm571958 111543412 0 C A 0.019 -1.991362e+00 1.021741e+00 5.146530e-02
16 exm1260401 77353802 0 G T 0.016 -2.220740e+00 1.139836e+00 5.154805e-02
18 exm1378455 21120444 0 T C 0.490 5.587788e-01 2.868651e-01 5.159803e-02
12 exm1002912 51442944 0 G A 0.408 -5.581574e-01 2.866238e-01 5.166135e-02
1 exm104672 154573967 0 T C 0.231 -6.526239e-01 3.351347e-01 5.166180e-02
1 exm81028 109838918 0 C T 0.052 -1.206053e+00 6.193952e-01 5.168608e-02
7 exm669568 149489491 0 T C 0.067 -1.088503e+00 5.590830e-01 5.171034e-02
2 exm208321 86433240 0 T C 0.370 5.694681e-01 2.926208e-01 5.181214e-02
11 exm950450 101765654 0 A G 0.028 -1.671186e+00 8.588555e-01 5.184419e-02
1 exm2252530 62740752 1 A G 0.137 7.800304e-01 4.009542e-01 5.189165e-02
15 exm1192591 99671765 0 C G 0.044 -1.335549e+00 6.865204e-01 5.189724e-02
21 exm1568207 35239562 0 G A 0.049 1.285830e+00 6.610595e-01 5.193141e-02
20 exm1552052 55750060 0 C T 0.022 1.869759e+00 9.614711e-01 5.198193e-02
16 exm1211595 3613928 25 G A 0.047 1.283174e+00 6.600526e-01 5.205876e-02
10 exm832165 73111408 0 T C 0.468 5.416809e-01 2.786447e-01 5.206649e-02
2 exm256840 202122995 0 A G 0.303 -5.917429e-01 3.043982e-01 5.206746e-02
21 exm1576736 45751822 0 A G 0.073 -1.064452e+00 5.476961e-01 5.212393e-02
10 exm832209 73121913 0 A G 0.278 -6.140485e-01 3.159603e-01 5.213282e-02
19 exm2253705 18375563 0 A G 0.161 -7.458220e-01 3.837828e-01 5.214384e-02
17 exm1296954 15341183 0 C A 0.437 -5.465704e-01 2.812849e-01 5.217090e-02
1 exm15320 11856378 0 A G 0.129 -8.189802e-01 4.214791e-01 5.217216e-02
4 exm398947 49063872 0 A C 0.489 -5.441508e-01 2.800432e-01 5.217385e-02
7 exm605100 6732315 0 C A 0.022 1.863517e+00 9.593768e-01 5.225506e-02
11 exm934090 67414492 0 C T 0.079 1.020168e+00 5.253016e-01 5.229900e-02
4 exm2076512 57357683 0 C T 0.040 -1.358754e+00 6.997940e-01 5.234907e-02
9 exm797327 139262205 0 G C 0.011 2.587200e+00 1.332610e+00 5.237269e-02
3 exm292859 14567382 0 T C 0.044 1.330516e+00 6.853510e-01 5.238358e-02
4 exm399965 55593464 0 C A 0.067 1.085000e+00 5.592339e-01 5.253059e-02
3 exm358787 150931203 0 A G 0.043 1.303097e+00 6.718453e-01 5.260053e-02
9 exm789530 133963008 2 A G 0.205 -6.689920e-01 3.449608e-01 5.263110e-02
10 exm828794 70066553 0 A G 0.012 2.512161e+00 1.297272e+00 5.297702e-02
6 exm588065 152671865 0 G T 0.099 8.887229e-01 4.589595e-01 5.299037e-02
6 exm554115 49580247 0 T C 0.112 -8.592246e-01 4.437861e-01 5.302261e-02
18 exm1378047 20572861 0 C A 0.051 -1.193036e+00 6.164900e-01 5.313493e-02
22 exm1599665 30856121 0 A G 0.043 1.340929e+00 6.932504e-01 5.325096e-02
1 exm62071 55182300 7 T A 0.213 -6.741822e-01 3.487297e-01 5.337552e-02
17 exm1327367 41931375 0 G A 0.076 -1.047585e+00 5.419656e-01 5.341431e-02
6 exm582067 138754715 0 T C 0.011 -2.596559e+00 1.343363e+00 5.342142e-02
3 exm342146 121416623 0 C G 0.114 -8.525838e-01 4.412260e-01 5.349205e-02
1 exm3904 1470807 0 T C 0.029 1.642357e+00 8.500357e-01 5.351717e-02
1 exm7253 3548832 0 C G 0.059 1.153357e+00 5.969437e-01 5.351720e-02
13 exm1061000 31480720 1 A G 0.022 -1.831039e+00 9.477216e-01 5.352465e-02
6 exm530364 31239430 5 T C 0.358 -5.670816e-01 2.935329e-01 5.354003e-02
7 exm610416 25267934 1 C T 0.255 -6.132242e-01 3.174480e-01 5.356309e-02
18 exm1394534 77170477 0 A C 0.025 -1.740763e+00 9.013160e-01 5.360945e-02
22 exm2276892 37578345 0 A G 0.012 2.539567e+00 1.315031e+00 5.363066e-02
4 exm385455 5448429 0 G A 0.357 -5.630834e-01 2.916041e-01 5.365535e-02
22 exm1602254 32487700 0 A G 0.025 -1.708823e+00 8.851061e-01 5.369791e-02
22 exm1602274 32506050 0 G C 0.025 -1.708823e+00 8.851061e-01 5.369791e-02
10 exm857109 115644040 0 A G 0.208 6.665196e-01 3.452839e-01 5.373372e-02
3 exm294922 19574945 0 G A 0.151 7.672004e-01 3.974603e-01 5.374561e-02
9 exm771602 113196733 0 C A 0.151 7.746413e-01 4.014071e-01 5.380041e-02
3 exm342947 122259640 0 C T 0.179 -7.140599e-01 3.701147e-01 5.386512e-02
17 exm1362197 77078069 0 A G 0.039 1.368137e+00 7.092046e-01 5.388727e-02
10 exm856720 115392919 0 A T 0.217 6.635361e-01 3.440302e-01 5.393702e-02
6 exm537448 33037626 11 G C 0.356 5.752895e-01 2.982811e-01 5.394105e-02
11 exm917400 62010863 0 C T 0.339 5.636016e-01 2.922235e-01 5.394307e-02
15 exm1186820 89400963 0 T G 0.135 7.850474e-01 4.070727e-01 5.396137e-02
9 exm793463 136305530 0 G C 0.013 2.446234e+00 1.268890e+00 5.404425e-02
5 exm506699 176734647 0 T C 0.015 -2.266601e+00 1.175891e+00 5.408071e-02
14 exm1099540 50074122 0 A T 0.042 1.345341e+00 6.980112e-01 5.410169e-02
14 exm1099558 50074520 0 T C 0.042 1.345341e+00 6.980112e-01 5.410169e-02
17 exm2252901 2266812 0 T C 0.337 5.767954e-01 2.993324e-01 5.415809e-02
11 exm879019 2924591 0 A G 0.186 6.959885e-01 3.612900e-01 5.422561e-02
1 exm102376 153520235 0 A G 0.011 2.673064e+00 1.387734e+00 5.424944e-02
17 exm1328375 42338945 0 C T 0.034 -1.484706e+00 7.710631e-01 5.433404e-02
8 exm684987 17612875 0 A G 0.200 6.764596e-01 3.513432e-01 5.435631e-02
19 exm1488904 49445774 0 T C 0.044 1.326695e+00 6.893052e-01 5.444008e-02
2 exm178372 26539806 0 G A 0.061 -1.141850e+00 5.934324e-01 5.450767e-02
6 exm524392 27925827 0 G A 0.092 -9.486784e-01 4.930546e-01 5.451527e-02
11 exm893563 17519742 0 G C 0.450 5.409381e-01 2.813089e-01 5.465983e-02
6 exm582304 139229872 0 T C 0.064 1.111256e+00 5.779141e-01 5.466730e-02
1 exm56596 46827456 0 G A 0.400 -5.456779e-01 2.838547e-01 5.472873e-02
17 exm1293302 9676115 0 G C 0.012 2.524673e+00 1.313788e+00 5.481824e-02
5 exm498486 154271948 0 G A 0.010 2.709831e+00 1.410507e+00 5.488105e-02
18 exm1379072 21511034 0 A C 0.226 -6.423072e-01 3.343388e-01 5.488721e-02
1 exm2273340 160968609 0 A G 0.153 -7.321341e-01 3.811133e-01 5.489813e-02
6 exm537058 32904981 0 G A 0.221 -6.511744e-01 3.391027e-01 5.499329e-02
10 exm832804 73558886 0 A G 0.306 5.859862e-01 3.053437e-01 5.514289e-02
14 exm1116602 76368544 0 C T 0.434 -5.324179e-01 2.775600e-01 5.525643e-02
2 exm235685 160673526 0 G A 0.138 -7.832974e-01 4.084353e-01 5.530818e-02
4 exm408288 79284694 0 T C 0.342 -5.665519e-01 2.955961e-01 5.545538e-02
8 exm692174 27516955 0 A G 0.024 1.723535e+00 8.995374e-01 5.553414e-02
3 exm358563 150421660 0 A C 0.052 -1.214909e+00 6.342725e-01 5.560888e-02
11 exm884242 6007272 0 A G 0.192 6.750690e-01 3.524655e-01 5.562927e-02
11 exm888153 7717233 0 A G 0.073 1.024072e+00 5.347528e-01 5.565971e-02
20 exm1528741 21142813 0 T C 0.202 6.762429e-01 3.532131e-01 5.572253e-02
11 exm963371 120175749 0 A G 0.087 -9.443201e-01 4.934836e-01 5.584615e-02
17 exm1285579 6946287 0 C T 0.012 2.463702e+00 1.287507e+00 5.585063e-02
17 exm1285582 6946330 0 T C 0.012 2.463702e+00 1.287507e+00 5.585063e-02
15 exm1142657 25953198 0 T C 0.046 -1.291799e+00 6.751045e-01 5.585890e-02
6 exm560536 74073531 0 C G 0.368 5.627828e-01 2.941721e-01 5.590661e-02
12 exm1021427 70983895 0 C A 0.044 1.296435e+00 6.777469e-01 5.593828e-02
9 exm765914 100823135 0 C G 0.092 -9.260091e-01 4.841211e-01 5.595066e-02
2 exm2269221 219903723 0 C T 0.369 -5.481768e-01 2.865993e-01 5.595956e-02
2 exm267177 219903258 0 T G 0.369 -5.481768e-01 2.865993e-01 5.595956e-02
19 exm1497888 52249672 0 C A 0.498 -5.318421e-01 2.780821e-01 5.597980e-02
2 exm281381 240981262 0 C A 0.343 5.689802e-01 2.975326e-01 5.600637e-02
16 exm1242953 57005908 0 A C 0.013 -2.390142e+00 1.250039e+00 5.604168e-02
5 exm471759 112889370 0 C G 0.063 1.108872e+00 5.799721e-01 5.605621e-02
14 exm1116677 76543004 0 A G 0.172 -6.879602e-01 3.598907e-01 5.610244e-02
21 exm1566290 33738971 0 T C 0.012 -2.510346e+00 1.313302e+00 5.611586e-02
15 exm1162154 52017273 0 C T 0.017 2.111970e+00 1.104934e+00 5.612564e-02
5 exm470018 108281909 0 G C 0.125 -8.172017e-01 4.276935e-01 5.621332e-02
2 exm277759 234763137 0 C T 0.056 -1.176531e+00 6.158033e-01 5.623328e-02
12 exm1031710 104345384 0 A G 0.023 1.772011e+00 9.280258e-01 5.637777e-02
8 exm695749 37728017 44 A G 0.261 -6.146124e-01 3.220640e-01 5.651813e-02
5 exm506159 176409624 0 C T 0.014 -2.286065e+00 1.197973e+00 5.652820e-02
8 exm676949 195254 2 A C 0.117 -8.257082e-01 4.329850e-01 5.669173e-02
7 exm671794 150713827 0 A G 0.042 -1.327117e+00 6.960601e-01 5.674369e-02
17 exm1283217 5044794 3 A G 0.103 8.911550e-01 4.675136e-01 5.680263e-02
1 exm163701 241755348 0 T C 0.190 6.788826e-01 3.562805e-01 5.689173e-02
3 exm2255878 185229464 0 C T 0.255 -6.118942e-01 3.211865e-01 5.693943e-02
10 exm849056 101977883 0 T C 0.377 -5.600081e-01 2.940597e-01 5.703089e-02
16 exm1240600 53358439 0 G A 0.220 -6.576446e-01 3.453551e-01 5.704998e-02
17 exm1352059 72613589 0 G T 0.320 5.662485e-01 2.974755e-01 5.714682e-02
17 exm1284705 6441376 0 A G 0.053 1.195806e+00 6.282166e-01 5.714935e-02
2 exm253061 191184475 0 A G 0.418 -5.464269e-01 2.871330e-01 5.720796e-02
15 exm1177107 75108636 0 A G 0.355 5.577933e-01 2.931699e-01 5.726242e-02
17 exm1357865 74287594 0 A G 0.389 5.495609e-01 2.889033e-01 5.731423e-02
17 exm1275524 1684605 0 T G 0.089 9.381659e-01 4.932669e-01 5.735189e-02
20 exm1547569 46264888 0 C G 0.011 2.643711e+00 1.390495e+00 5.743971e-02
12 exm1031753 104376693 0 A G 0.023 1.764238e+00 9.279847e-01 5.745588e-02
22 exm1620622 50555686 0 C A 0.193 6.638710e-01 3.493407e-01 5.756020e-02
10 exm824632 50950976 0 A G 0.203 -6.402395e-01 3.370541e-01 5.767032e-02
13 exm1058315 25378476 0 G A 0.178 -6.946880e-01 3.657540e-01 5.769452e-02
15 exm1163197 53907906 0 C A 0.015 -2.224852e+00 1.171653e+00 5.775134e-02
15 exm1163207 53908062 0 C T 0.015 -2.224852e+00 1.171653e+00 5.775134e-02
18 exm1379112 21529730 0 A G 0.012 2.487479e+00 1.310268e+00 5.781045e-02
21 exm1573065 43505436 5 A G 0.049 1.246324e+00 6.565808e-01 5.784290e-02
4 exm384525 3449652 0 A G 0.146 -7.402365e-01 3.901026e-01 5.793007e-02
22 exm1602809 32871365 0 A G 0.060 1.115513e+00 5.879027e-01 5.794305e-02
17 exm1308515 28268817 0 A G 0.011 -2.631406e+00 1.387473e+00 5.806176e-02
22 exm1614257 42912097 0 T C 0.032 1.535773e+00 8.098050e-01 5.807142e-02
7 exm669460 149484959 0 A G 0.012 -2.481569e+00 1.308944e+00 5.815313e-02
7 exm669464 149484986 0 T G 0.012 -2.481569e+00 1.308944e+00 5.815313e-02
8 exm697569 39873053 0 A G 0.045 -1.251951e+00 6.607265e-01 5.829169e-02
1 exm82107 110300441 1 G A 0.434 5.313943e-01 2.804987e-01 5.833775e-02
22 exm1609461 39477566 0 G A 0.016 2.143464e+00 1.131593e+00 5.837243e-02
13 exm1072621 76395464 0 T C 0.086 -9.762588e-01 5.155515e-01 5.844955e-02
10 exm819633 37421199 1 T C 0.069 -1.044069e+00 5.514209e-01 5.847682e-02
11 exm937759 71507152 4 G T 0.030 1.557106e+00 8.224594e-01 5.850136e-02
20 exm2254265 3784110 0 T C 0.261 -5.986338e-01 3.163780e-01 5.864567e-02
1 exm129232 182554557 0 T C 0.318 5.642621e-01 2.982321e-01 5.866217e-02
8 exm-rs7465584 124987478 0 C T 0.258 6.159936e-01 3.255795e-01 5.866645e-02
9 exm753408 71549847 1 A G 0.016 2.137485e+00 1.130264e+00 5.878034e-02
4 exm409976 83838262 0 T G 0.356 -5.668416e-01 2.997491e-01 5.879162e-02
16 exm1244599 57787906 0 T C 0.030 1.540192e+00 8.145720e-01 5.882560e-02
6 exm529574 30995894 1 T A 0.035 -1.476469e+00 7.810649e-01 5.888858e-02
12 exm1053169 132626425 0 A G 0.245 6.188742e-01 3.274443e-01 5.893061e-02
4 exm417617 107847043 0 G C 0.017 2.026381e+00 1.072195e+00 5.894099e-02
1 exm129599 182922215 1 T G 0.184 6.806009e-01 3.601186e-01 5.894114e-02
19 exm1416658 7696419 0 T C 0.014 2.265363e+00 1.198810e+00 5.897572e-02
2 exm267366 220037756 0 A G 0.479 -5.272400e-01 2.790659e-01 5.902584e-02
14 exm1128348 102508056 0 A C 0.023 -1.785968e+00 9.455481e-01 5.909083e-02
3 exm372370 190106074 0 C G 0.124 8.096199e-01 4.286846e-01 5.911813e-02
2 exm235570 160604514 0 T C 0.049 -1.224400e+00 6.485092e-01 5.919756e-02
7 exm669469 149485031 0 T C 0.012 -2.439970e+00 1.292472e+00 5.922325e-02
12 exm1054616 133428242 0 A G 0.376 5.450589e-01 2.888524e-01 5.933773e-02
1 exm111669 157648543 0 C T 0.073 1.022256e+00 5.417902e-01 5.936057e-02
22 exm1585726 19839516 0 T C 0.012 -2.422759e+00 1.284343e+00 5.941850e-02
4 exm394894 38830116 0 T C 0.027 -1.602729e+00 8.496490e-01 5.942372e-02
17 exm1348772 66904001 0 C A 0.027 -1.590572e+00 8.433168e-01 5.945757e-02
1 exm146117 210004332 0 A G 0.218 6.421473e-01 3.405212e-01 5.949978e-02
2 exm273443 231077676 0 A G 0.236 -6.356665e-01 3.371129e-01 5.952120e-02
12 exm990271 25242595 0 C G 0.252 6.028041e-01 3.196936e-01 5.952806e-02
20 exm1558215 61869789 0 G A 0.036 1.427702e+00 7.571861e-01 5.953237e-02
22 exm1584701 19121872 0 A G 0.058 -1.151517e+00 6.107499e-01 5.954873e-02
3 exm367997 183861243 0 G A 0.475 5.297798e-01 2.810037e-01 5.956255e-02
19 exm1501105 53669273 0 T C 0.031 1.554712e+00 8.247341e-01 5.959030e-02
13 exm1069338 51417535 0 A G 0.121 8.155753e-01 4.326438e-01 5.959178e-02
15 exm1194456 101924546 0 T C 0.249 6.113924e-01 3.243987e-01 5.964609e-02
6 exm594144 167271711 0 T C 0.089 9.344622e-01 4.959885e-01 5.973460e-02
12 exm1010408 55615094 0 A G 0.012 2.414738e+00 1.281749e+00 5.974820e-02
12 exm1010457 55641429 0 T C 0.012 2.414738e+00 1.281749e+00 5.974820e-02
15 exm1171062 66206204 0 A G 0.036 1.430227e+00 7.591887e-01 5.975502e-02
7 exm676227 157929370 0 T C 0.031 1.515776e+00 8.047236e-01 5.979437e-02
14 exm1087151 22038125 0 T C 0.033 1.451890e+00 7.710097e-01 5.986160e-02
2 exm246258 179430997 0 A G 0.355 5.502197e-01 2.922070e-01 5.987838e-02
3 exm329578 69299233 0 G C 0.155 7.353940e-01 3.905534e-01 5.988181e-02
9 exm786500 131585069 0 A G 0.409 5.431556e-01 2.885173e-01 5.993310e-02
7 exm655825 128317797 0 T C 0.026 -1.668409e+00 8.862868e-01 5.994729e-02
5 exm472311 115177207 0 C T 0.027 1.659613e+00 8.816608e-01 5.996089e-02
13 exm1071987 73349359 2 C G 0.286 5.826388e-01 3.096754e-01 6.008605e-02
16 exm1197516 700644 0 C G 0.133 -7.980630e-01 4.242045e-01 6.010414e-02
18 exm1391453 63530016 0 A G 0.346 5.628845e-01 2.991984e-01 6.010526e-02
6 exm515936 10687746 0 T G 0.074 -9.890844e-01 5.257989e-01 6.013258e-02
11 exm946401 86663296 0 A G 0.016 2.086671e+00 1.109316e+00 6.014141e-02
6 exm534604 32122386 0 C G 0.098 -8.866871e-01 4.713837e-01 6.014310e-02
11 exm905641 47640429 1 C G 0.280 5.910360e-01 3.143868e-01 6.028837e-02
4 exm2078010 70715206 1 C G 0.013 -2.388227e+00 1.270503e+00 6.031768e-02
4 exm433045 169060675 1 T C 0.014 -2.277768e+00 1.211834e+00 6.033744e-02
2 exm-rs1044710 211297355 0 A G 0.321 5.736949e-01 3.052577e-01 6.036826e-02
14 exm1085828 21511458 1 G C 0.277 -5.841043e-01 3.107974e-01 6.036903e-02
11 exm946424 86666031 0 A G 0.016 2.103140e+00 1.119272e+00 6.041655e-02
21 exm1579704 46930092 0 A G 0.022 1.760480e+00 9.369180e-01 6.041841e-02
17 exm1290935 8021608 0 C G 0.128 7.772006e-01 4.136461e-01 6.043338e-02
13 exm1058184 25283596 0 T C 0.117 -8.275119e-01 4.404252e-01 6.043461e-02
12 exm998342 48723142 0 T C 0.026 -1.649268e+00 8.778819e-01 6.046233e-02
1 exm145993 209950760 0 C G 0.214 -6.465980e-01 3.441831e-01 6.046845e-02
12 exm1048820 124323006 0 G A 0.012 2.464295e+00 1.311837e+00 6.048731e-02
20 exm1526701 17475569 0 C T 0.023 1.706066e+00 9.082713e-01 6.050663e-02
19 exm1491225 50091798 0 T G 0.307 -5.695995e-01 3.032938e-01 6.055054e-02
15 exm1141368 22969232 0 A G 0.078 9.887299e-01 5.265379e-01 6.058494e-02
17 exm1339266 56232675 43 A G 0.082 9.899700e-01 5.272103e-01 6.059078e-02
12 exm1024058 80936026 0 G A 0.085 9.546109e-01 5.085217e-01 6.066260e-02
11 exm895473 19077904 0 G T 0.068 1.052244e+00 5.606042e-01 6.069621e-02
10 exm811163 15145569 0 G A 0.026 -1.643839e+00 8.758171e-01 6.070475e-02
13 exm1072058 73369642 0 G A 0.226 6.348010e-01 3.382934e-01 6.076504e-02
2 exm260011 207615724 0 T C 0.041 -1.315933e+00 7.015187e-01 6.085384e-02
15 exm1172993 69548338 0 G A 0.021 -1.852782e+00 9.880486e-01 6.094202e-02
17 exm1360092 76157266 0 T C 0.240 6.227242e-01 3.322065e-01 6.103615e-02
4 exm383568 2990499 0 T G 0.158 7.169565e-01 3.825237e-01 6.106781e-02
15 exm1191634 93545488 0 A T 0.016 2.058930e+00 1.098875e+00 6.115195e-02
20 exm1527971 19951534 0 A T 0.086 9.538638e-01 5.095277e-01 6.137516e-02
17 exm1350304 71196809 0 G A 0.418 5.319622e-01 2.842397e-01 6.144831e-02
14 exm1085832 21511497 0 C T 0.277 -5.815933e-01 3.107641e-01 6.145277e-02
5 exm463956 79286419 0 T C 0.052 -1.200446e+00 6.415412e-01 6.149476e-02
17 exm1298228 16527795 0 A C 0.488 5.200128e-01 2.779434e-01 6.153092e-02
15 exm1193462 100692953 0 A G 0.023 1.746218e+00 9.335779e-01 6.159654e-02
16 exm1244150 57689385 0 C G 0.350 5.692493e-01 3.044876e-01 6.172521e-02
6 exm529573 30995786 6 G A 0.172 -6.926952e-01 3.705636e-01 6.175719e-02
12 exm979825 7084432 0 C T 0.046 -1.258818e+00 6.734213e-01 6.175910e-02
12 exm979876 7091899 0 A G 0.046 -1.258818e+00 6.734213e-01 6.175910e-02
11 exm883578 5701001 0 T C 0.142 7.369612e-01 3.942726e-01 6.177604e-02
12 exm1054170 133306589 0 T C 0.328 -5.681646e-01 3.039878e-01 6.179398e-02
5 exm501359 162940999 1 G A 0.130 -7.676024e-01 4.109018e-01 6.192573e-02
11 exm887566 7079038 0 G A 0.321 -5.654031e-01 3.029214e-01 6.214794e-02
5 exm488932 140778962 0 A G 0.056 -1.123086e+00 6.020675e-01 6.230461e-02
20 exm1555735 60893697 1 T C 0.033 -1.498510e+00 8.033921e-01 6.232613e-02
3 exm338177 113003273 3 T G 0.020 -1.883522e+00 1.009850e+00 6.233701e-02
15 exm1157697 44943797 3 C T 0.047 1.270165e+00 6.810286e-01 6.234852e-02
12 exm1010442 55641075 0 G A 0.335 -5.544418e-01 2.972977e-01 6.236683e-02
19 exm1403864 2344022 0 A G 0.118 8.116032e-01 4.352247e-01 6.238746e-02
4 exm-rs2247341 1701317 0 C T 0.459 5.321704e-01 2.853931e-01 6.240128e-02
11 exm1709312 4076757 0 G A 0.012 2.446694e+00 1.312559e+00 6.248955e-02
19 exm1403977 2405456 0 T C 0.012 2.305126e+00 1.237043e+00 6.258061e-02
10 exm817632 29822358 0 C T 0.015 -2.187847e+00 1.174271e+00 6.261757e-02
3 exm338581 113320477 0 T C 0.032 1.482715e+00 7.958146e-01 6.261924e-02
14 exm2251995 91948043 0 C T 0.043 -1.290303e+00 6.926340e-01 6.265432e-02
1 exm79618 109268441 0 A G 0.129 7.894490e-01 4.239520e-01 6.276333e-02
9 exm740112 14842560 0 A G 0.011 -2.584480e+00 1.388016e+00 6.278060e-02
6 exm561794 76344431 0 T C 0.213 6.354574e-01 3.413045e-01 6.280145e-02
14 exm-rs10133111 103377321 0 A G 0.120 -8.057270e-01 4.330372e-01 6.297193e-02
11 exm870129 372157 0 T C 0.323 5.610209e-01 3.016086e-01 6.304912e-02
4 exm396165 40356041 0 T C 0.125 -7.818920e-01 4.203788e-01 6.306695e-02
5 exm460042 71494931 0 C A 0.011 -2.518086e+00 1.353947e+00 6.308949e-02
16 exm1270839 89644001 0 C T 0.095 9.139974e-01 4.914873e-01 6.311142e-02
5 exm461881 75594743 0 A G 0.024 -1.651682e+00 8.883405e-01 6.316339e-02
16 exm1236311 31367318 0 C T 0.013 -2.303178e+00 1.238911e+00 6.319961e-02
19 exm1499410 52919199 0 A G 0.017 -2.012422e+00 1.082590e+00 6.321921e-02
12 exm983072 10046052 0 C A 0.302 -5.598061e-01 3.012141e-01 6.327550e-02
4 exm394028 36310049 0 T C 0.417 5.346111e-01 2.877135e-01 6.332692e-02
6 exm534463 32084259 0 C T 0.014 -2.225796e+00 1.198126e+00 6.338455e-02
21 exm1564780 31538692 0 T C 0.098 -8.796085e-01 4.735075e-01 6.339691e-02
4 exm421587 121719544 0 T A 0.025 1.654735e+00 8.908014e-01 6.340606e-02
1 exm163814 241798443 0 A G 0.030 1.509436e+00 8.127156e-01 6.344955e-02
8 exm691179 26365716 0 T C 0.196 6.818704e-01 3.672011e-01 6.349714e-02
6 exm557385 56463410 0 C T 0.279 -5.758335e-01 3.101239e-01 6.351920e-02
15 exm1180514 78825917 0 G A 0.055 1.128366e+00 6.078670e-01 6.359252e-02
19 exm1465926 39994711 0 T C 0.431 5.259385e-01 2.833721e-01 6.363113e-02
1 exm142369 205492679 0 A G 0.093 9.043636e-01 4.873165e-01 6.365913e-02
8 exm722144 134024278 0 T C 0.035 -1.390437e+00 7.492583e-01 6.366654e-02
2 exm277212 234621825 0 C T 0.167 -6.957016e-01 3.749072e-01 6.367910e-02
10 exm859987 121436286 0 T C 0.100 8.729286e-01 4.705231e-01 6.374101e-02
8 exm718212 121530092 0 T C 0.011 2.569179e+00 1.386037e+00 6.397198e-02
19 exm1443026 17766900 0 T C 0.296 -5.669334e-01 3.058988e-01 6.401192e-02
10 exm2249125 135215667 0 T C 0.011 -2.556946e+00 1.379715e+00 6.402535e-02
13 exm1066244 42875721 0 G A 0.015 -2.129882e+00 1.150284e+00 6.425913e-02
17 exm1342649 59489707 0 T C 0.058 -1.097677e+00 5.930664e-01 6.436916e-02
13 exm1068096 47469968 0 T G 0.017 1.988326e+00 1.074417e+00 6.440374e-02
12 exm1006997 53238347 0 A G 0.058 -1.112609e+00 6.015300e-01 6.454466e-02
10 exm856748 115405615 0 T C 0.351 5.496593e-01 2.971766e-01 6.454862e-02
20 exm1538448 35075339 0 A G 0.011 2.493618e+00 1.348314e+00 6.457326e-02
7 exm639622 99702947 0 A G 0.017 2.056856e+00 1.112373e+00 6.462583e-02
20 exm1537954 34502107 0 A G 0.123 7.937310e-01 4.293116e-01 6.465820e-02
20 exm1540419 36997655 0 T C 0.046 -1.225073e+00 6.629504e-01 6.479342e-02
14 exm1128949 102894593 0 G A 0.109 8.205097e-01 4.442761e-01 6.494769e-02
4 exm2256321 123747942 1 C G 0.092 8.989488e-01 4.867819e-01 6.496636e-02
17 exm1290711 7979631 0 A C 0.011 -2.454903e+00 1.329406e+00 6.498099e-02
5 exm470507 110439509 0 G A 0.315 -5.690752e-01 3.082510e-01 6.504992e-02
12 exm1010453 55641328 0 A G 0.338 -5.451021e-01 2.952937e-01 6.507550e-02
19 exm1504957 54973991 0 G T 0.415 5.262650e-01 2.851376e-01 6.512107e-02
1 exm147910 214510115 1 G T 0.020 1.818514e+00 9.853022e-01 6.512273e-02
1 exm73706 89735135 0 A G 0.016 -2.102815e+00 1.140022e+00 6.528312e-02
5 exm448445 33576602 0 G A 0.019 -1.846505e+00 1.001409e+00 6.537518e-02
11 exm1731248 6661787 0 T C 0.011 -2.484208e+00 1.347412e+00 6.540715e-02
19 exm1479366 45412079 1 T C 0.036 -1.380865e+00 7.490984e-01 6.545361e-02
14 exm1101172 51370849 0 C T 0.028 1.594742e+00 8.653400e-01 6.552102e-02
19 exm1444176 18186618 1 C T 0.237 6.003615e-01 3.258388e-01 6.557913e-02
4 exm438425 187525020 0 C A 0.240 6.009325e-01 3.266147e-01 6.596444e-02
16 exm1248423 67268008 0 A G 0.031 1.492311e+00 8.117118e-01 6.617152e-02
19 exm1444134 18180413 0 G C 0.239 5.988001e-01 3.257403e-01 6.620097e-02
9 exm803166 140242644 0 A G 0.016 2.013890e+00 1.095801e+00 6.626737e-02
19 exm1406583 3624005 0 A G 0.025 -1.664839e+00 9.060129e-01 6.630868e-02
1 exm122925 170934394 0 C T 0.042 -1.308353e+00 7.122549e-01 6.640138e-02
7 exm663290 141537735 0 T G 0.397 -5.223707e-01 2.843944e-01 6.642109e-02
1 exm150608 220971339 0 A T 0.021 1.794924e+00 9.773244e-01 6.645270e-02
17 exm1330348 43333125 0 T C 0.364 -5.291823e-01 2.882124e-01 6.652433e-02
2 exm187359 37543544 0 C T 0.019 1.893788e+00 1.031542e+00 6.655465e-02
10 exm839852 89621800 0 T A 0.027 -1.619603e+00 8.822949e-01 6.658562e-02
10 exm839855 89621863 0 C G 0.027 -1.619603e+00 8.822949e-01 6.658562e-02
15 exm1181778 80137560 0 C T 0.031 1.498734e+00 8.165053e-01 6.660379e-02
14 exm1102862 55458040 0 G A 0.100 8.700552e-01 4.741475e-01 6.668668e-02
17 exm1273101 260299 0 A G 0.141 -7.442380e-01 4.056024e-01 6.670048e-02
5 exm476696 131676320 0 T C 0.075 -9.910422e-01 5.401661e-01 6.672958e-02
1 exm71656 85733374 7 T C 0.103 -8.550846e-01 4.660770e-01 6.673799e-02
19 exm1416955 7747293 19 G T 0.306 -5.585580e-01 3.044811e-01 6.676522e-02
12 exm1023743 80655832 0 T A 0.014 2.179802e+00 1.188364e+00 6.679055e-02
4 exm2256799 960794 0 A G 0.097 8.696266e-01 4.741082e-01 6.679821e-02
19 exm1444139 18180451 2 G A 0.239 5.956780e-01 3.247609e-01 6.680297e-02
21 exm1566529 33951068 1 C T 0.229 6.072850e-01 3.311320e-01 6.683833e-02
15 exm1143132 28260053 0 A G 0.106 -8.333761e-01 4.545812e-01 6.693986e-02
10 exm829197 70405539 0 G A 0.202 -6.336828e-01 3.457265e-01 6.699656e-02
1 exm63160 57254697 0 A G 0.099 8.687515e-01 4.741607e-01 6.710293e-02
10 exm856767 115409840 0 T C 0.223 6.222366e-01 3.396862e-01 6.716101e-02
17 exm1355969 73839326 0 T C 0.015 -2.091310e+00 1.141759e+00 6.718216e-02
11 exm968389 125864206 0 C T 0.022 -1.693375e+00 9.247741e-01 6.726178e-02
2 exm182856 28854972 0 A C 0.021 -1.741956e+00 9.522342e-01 6.752903e-02
19 exm1399115 1058176 0 G A 0.077 9.633368e-01 5.266203e-01 6.753718e-02
19 exm1437858 15582863 0 T C 0.202 -6.347015e-01 3.470262e-01 6.758341e-02
2 exm253053 191161622 0 T C 0.266 -5.774218e-01 3.157320e-01 6.760404e-02
2 exm271648 227729737 0 A G 0.043 -1.257146e+00 6.874978e-01 6.764202e-02
11 exm900316 35227745 0 G A 0.014 2.095531e+00 1.146491e+00 6.776258e-02
20 exm2254312 47685320 0 C G 0.068 -1.019711e+00 5.579016e-01 6.776527e-02
15 exm1166833 62207924 0 A G 0.027 -1.541184e+00 8.435051e-01 6.786182e-02
9 exm771083 112898576 0 T C 0.020 1.833929e+00 1.003730e+00 6.786243e-02
9 exm778595 124794020 0 T G 0.019 1.889612e+00 1.034293e+00 6.788579e-02
17 exm1283127 5037281 0 C T 0.104 8.513440e-01 4.660278e-01 6.790833e-02
2 exm229663 136107777 0 A G 0.083 -9.183880e-01 5.027510e-01 6.792099e-02
20 exm1521666 3285140 0 T C 0.053 -1.140567e+00 6.243804e-01 6.792211e-02
11 exm922355 64068421 0 G A 0.019 1.883922e+00 1.031372e+00 6.793717e-02
6 exm560545 74079024 9 A G 0.365 5.391103e-01 2.953034e-01 6.808826e-02
4 exm403593 70460328 0 T C 0.124 -7.616752e-01 4.172320e-01 6.809904e-02
1 exm-rs6670655 164739171 0 T C 0.140 -7.225212e-01 3.961880e-01 6.838024e-02
11 exm883785 5776479 0 C A 0.046 -1.228986e+00 6.742164e-01 6.850852e-02
18 exm1380315 28612229 0 T G 0.033 -1.465322e+00 8.039514e-01 6.853661e-02
4 exm424880 138442527 0 C T 0.014 2.228351e+00 1.223165e+00 6.866705e-02
1 exm112919 158549492 0 T C 0.442 -5.268157e-01 2.892629e-01 6.875154e-02
1 exm112921 158549511 0 G A 0.442 -5.268157e-01 2.892629e-01 6.875154e-02
16 exm1272561 90025640 0 C G 0.103 8.360457e-01 4.590654e-01 6.875823e-02
1 exm75244 93073228 0 A C 0.081 -9.377591e-01 5.149837e-01 6.879500e-02
7 exm628889 76891485 0 G A 0.145 -7.278945e-01 3.999853e-01 6.896944e-02
7 exm672220 150761314 0 A G 0.157 -7.152886e-01 3.932244e-01 6.908676e-02
15 exm1157456 44849698 0 A G 0.045 1.255019e+00 6.900996e-01 6.915222e-02
10 exm829210 70405855 0 A G 0.298 -5.530074e-01 3.041650e-01 6.922693e-02
3 exm352559 134077470 0 C G 0.198 -6.543881e-01 3.599658e-01 6.925732e-02
12 exm987200 14982352 2 C G 0.093 9.035676e-01 4.970961e-01 6.929185e-02
17 exm1366483 79412465 0 A C 0.018 -1.932384e+00 1.063142e+00 6.930338e-02
14 exm1086356 21770730 0 A G 0.440 5.159863e-01 2.839118e-01 6.933388e-02
12 exm998391 48736985 2 G T 0.333 -5.394018e-01 2.968049e-01 6.934240e-02
12 exm1006853 53216989 0 A G 0.040 1.255646e+00 6.909798e-01 6.936772e-02
16 exm1197715 708275 0 A C 0.410 5.194900e-01 2.858853e-01 6.937831e-02
2 exm212485 96798305 0 T C 0.027 1.606494e+00 8.842448e-01 6.942870e-02
9 exm753621 71843023 0 C A 0.223 -6.082048e-01 3.347741e-01 6.943428e-02
1 exm137287 201351421 0 A T 0.072 -9.805346e-01 5.398358e-01 6.949637e-02
1 exm142334 205353492 0 C A 0.108 -8.174675e-01 4.501063e-01 6.952570e-02
2 exm187002 37402356 0 G C 0.013 2.301811e+00 1.267611e+00 6.957183e-02
2 exm187020 37414548 0 C T 0.013 2.301811e+00 1.267611e+00 6.957183e-02
2 exm187022 37414586 0 T A 0.013 2.301811e+00 1.267611e+00 6.957183e-02
2 exm187023 37415603 0 T C 0.013 2.301811e+00 1.267611e+00 6.957183e-02
14 exm1126941 100625902 1 C T 0.223 -6.089610e-01 3.353747e-01 6.958749e-02
1 exm61280 54661234 0 T C 0.039 1.324281e+00 7.293415e-01 6.959391e-02
4 exm413847 90857479 0 A G 0.099 8.528055e-01 4.697040e-01 6.960900e-02
16 exm1200796 1272684 0 G C 0.093 -8.765826e-01 4.830193e-01 6.973579e-02
20 exm1528729 21142523 0 C G 0.207 6.328053e-01 3.489813e-01 6.996763e-02
8 exm710030 95161102 0 A G 0.199 6.353509e-01 3.505639e-01 7.011037e-02
15 exm1192588 99671741 0 T C 0.043 -1.215968e+00 6.710744e-01 7.017164e-02
7 exm627817 75442730 0 G T 0.406 -5.204737e-01 2.874042e-01 7.033022e-02
10 exm848061 101147692 0 A G 0.027 1.578619e+00 8.718548e-01 7.037704e-02
10 exm828742 70044031 0 C T 0.361 -5.382333e-01 2.974377e-01 7.054431e-02
8 exm703869 67380528 0 T C 0.406 -5.177875e-01 2.861511e-01 7.055619e-02
13 exm1061296 31891743 0 A G 0.012 -2.314359e+00 1.279047e+00 7.056392e-02
20 exm1531603 30232673 0 A G 0.017 1.966762e+00 1.086948e+00 7.056474e-02
1 exm146109 210004199 0 C G 0.370 -5.214791e-01 2.882192e-01 7.058345e-02
19 exm2253980 52856955 0 T C 0.477 5.195769e-01 2.871688e-01 7.058440e-02
8 exm696986 38869207 0 A G 0.014 -2.204838e+00 1.219506e+00 7.079146e-02
14 exm1125871 96797867 0 C G 0.073 9.662828e-01 5.344629e-01 7.079548e-02
1 exm2273341 161009523 0 A G 0.156 -6.852621e-01 3.791370e-01 7.087726e-02
11 exm949427 94760223 0 A T 0.039 -1.292551e+00 7.151400e-01 7.087983e-02
17 exm1364056 78262161 3 C T 0.146 -7.283300e-01 4.030572e-01 7.094153e-02
16 exm1211592 3613904 0 G C 0.046 1.195058e+00 6.613843e-01 7.095856e-02
19 exm1435663 14815918 0 C A 0.036 -1.360034e+00 7.527713e-01 7.099001e-02
3 exm340200 119236104 0 A G 0.046 1.199088e+00 6.638060e-01 7.104009e-02
1 exm21233 16380196 15 T C 0.135 7.439109e-01 4.119994e-01 7.116058e-02
19 exm-rs8170 17389704 0 T C 0.083 -9.370947e-01 5.190241e-01 7.117899e-02
10 exm842230 94695617 0 C T 0.148 -7.097702e-01 3.934300e-01 7.140399e-02
1 exm83629 111891170 0 C A 0.011 -2.426596e+00 1.345318e+00 7.145456e-02
14 exm1099117 45645715 0 G A 0.033 1.409276e+00 7.813153e-01 7.145651e-02
13 exm1067276 46124375 0 G C 0.021 -1.784434e+00 9.893090e-01 7.145731e-02
1 exm47619 39838200 0 G A 0.018 1.945596e+00 1.078735e+00 7.147726e-02
17 exm1364715 78355494 0 G C 0.012 2.373451e+00 1.316160e+00 7.152060e-02
17 exm1364774 78363054 0 A G 0.012 2.373451e+00 1.316160e+00 7.152060e-02
12 exm982927 9833628 0 T C 0.451 -5.114604e-01 2.836980e-01 7.159598e-02
1 exm122215 169673838 0 A G 0.252 -5.782279e-01 3.208322e-01 7.168387e-02
1 exm2273320 26450009 0 T C 0.053 1.111331e+00 6.168689e-01 7.179541e-02
19 exm1500839 53612055 0 C T 0.058 -1.100289e+00 6.108384e-01 7.184113e-02
10 exm807555 5804531 0 G A 0.187 6.514699e-01 3.617126e-01 7.187361e-02
11 exm892885 16863130 0 C T 0.092 8.691015e-01 4.826287e-01 7.192161e-02
12 exm999711 49433883 0 A G 0.015 2.120658e+00 1.177709e+00 7.193793e-02
1 exm151443 223178478 1 A G 0.055 -1.080101e+00 5.998373e-01 7.193885e-02
6 exm580884 136599885 9 A C 0.048 -1.219858e+00 6.775137e-01 7.196497e-02
1 exm151810 223813586 0 G T 0.326 -5.379637e-01 2.988589e-01 7.203319e-02
10 exm849257 102056745 0 T C 0.133 -7.539031e-01 4.189490e-01 7.211996e-02
1 exm75612 93720070 0 G C 0.273 5.616786e-01 3.122280e-01 7.221063e-02
1 exm46983 39340282 0 T C 0.276 5.601194e-01 3.114196e-01 7.226394e-02
2 exm239561 169707455 0 C T 0.023 -1.666924e+00 9.268186e-01 7.227290e-02
12 exm-rs995030 88890671 0 A G 0.184 6.517295e-01 3.623810e-01 7.228542e-02
13 exm1081161 113739226 0 C T 0.090 8.894575e-01 4.947288e-01 7.237991e-02
3 exm359599 151463421 0 G T 0.302 -5.490459e-01 3.054014e-01 7.239322e-02
2 exm195234 55771169 0 T A 0.081 9.313242e-01 5.181348e-01 7.244548e-02
11 exm927951 65487793 0 C T 0.022 1.699311e+00 9.455201e-01 7.248226e-02
15 exm1152773 42171655 9 A C 0.052 1.172451e+00 6.524938e-01 7.253723e-02
9 exm2259110 117139280 0 C T 0.043 -1.231472e+00 6.853446e-01 7.253926e-02
7 exm608291 21609691 0 T C 0.044 -1.180095e+00 6.568159e-01 7.256680e-02
5 exm472467 115338958 0 T G 0.017 1.924267e+00 1.071050e+00 7.257850e-02
19 exm1461079 38189440 0 T C 0.453 -5.067380e-01 2.821128e-01 7.264098e-02
5 exm456072 56207123 0 A T 0.476 -5.066880e-01 2.821020e-01 7.265825e-02
9 exm777581 123675895 0 G A 0.012 2.332736e+00 1.298843e+00 7.267508e-02
2 exm208294 86400791 0 C T 0.060 -1.060707e+00 5.907446e-01 7.274951e-02
16 exm1223474 20796387 0 C G 0.132 -7.464159e-01 4.157341e-01 7.276964e-02
7 exm597163 814788 0 G A 0.247 -5.894371e-01 3.283382e-01 7.280200e-02
19 exm1489895 49658209 0 C A 0.449 -5.033612e-01 2.804260e-01 7.283801e-02
13 exm1082405 114498154 0 C G 0.038 1.313610e+00 7.320561e-01 7.292971e-02
5 exm464932 80600619 0 G C 0.078 -9.493442e-01 5.291176e-01 7.296316e-02
22 exm1606293 37906262 0 T C 0.298 5.512811e-01 3.073094e-01 7.301214e-02
21 exm2268396 47695220 0 G A 0.067 1.006232e+00 5.610820e-01 7.309494e-02
16 exm1250890 67997920 1 C T 0.209 -6.207204e-01 3.461193e-01 7.309599e-02
14 exm1122363 93118038 0 G A 0.436 -5.093207e-01 2.840599e-01 7.315462e-02
3 exm350158 130188121 0 A G 0.011 -2.285820e+00 1.275211e+00 7.323481e-02
4 exm392534 24810094 0 A G 0.041 -1.292281e+00 7.209577e-01 7.324339e-02
19 exm1425160 10395683 0 G A 0.458 5.142270e-01 2.869410e-01 7.329945e-02
13 exm1060862 31221106 0 T C 0.074 -9.533361e-01 5.321384e-01 7.339259e-02
1 exm26095 19652874 0 A G 0.081 -9.234853e-01 5.155432e-01 7.342995e-02
6 exm2264229 116756773 0 C T 0.011 2.381653e+00 1.329618e+00 7.343878e-02
19 exm1460467 37879589 0 G A 0.400 -5.163055e-01 2.883731e-01 7.357101e-02
6 exm514652 7310259 0 G A 0.176 6.495913e-01 3.628361e-01 7.358573e-02
4 exm411921 88412806 0 C T 0.098 8.285507e-01 4.628387e-01 7.361243e-02
10 exm2217620 91163743 0 G A 0.027 1.547865e+00 8.647103e-01 7.363032e-02
6 exm532117 31701345 0 C T 0.017 -1.905859e+00 1.065084e+00 7.373356e-02
10 exm812895 17891705 0 A G 0.434 -5.078575e-01 2.839632e-01 7.388413e-02
7 exm609730 23728931 0 C T 0.112 -8.061240e-01 4.507620e-01 7.390097e-02
16 exm1267620 88502090 0 A G 0.017 1.970639e+00 1.102401e+00 7.402521e-02
3 exm308409 46759010 0 G T 0.235 5.913286e-01 3.308720e-01 7.409086e-02
19 exm1513110 57840547 0 G A 0.129 -7.475735e-01 4.183371e-01 7.411839e-02
6 exm-rs1738074 159465977 0 A G 0.351 5.149793e-01 2.881920e-01 7.413142e-02
7 exm669471 149485059 2 C T 0.078 -9.185629e-01 5.140713e-01 7.414629e-02
7 exm633123 91503228 0 T C 0.427 5.019325e-01 2.809210e-01 7.416249e-02
20 exm2234213 2847377 2 T C 0.059 -1.069184e+00 5.987779e-01 7.434529e-02
12 exm983328 10271087 0 C A 0.068 -9.937102e-01 5.565465e-01 7.436422e-02
16 exm1210502 3254418 0 G C 0.015 -1.977434e+00 1.107948e+00 7.448125e-02
3 exm302646 39323163 0 C A 0.488 5.055810e-01 2.833172e-01 7.452463e-02
6 exm547625 42933464 0 A G 0.058 1.040716e+00 5.833490e-01 7.460086e-02
11 exm883318 5602438 0 T A 0.273 -5.636451e-01 3.159658e-01 7.462626e-02
11 exm883327 5602615 0 A G 0.273 -5.636451e-01 3.159658e-01 7.462626e-02
7 exm623595 64863392 3 T C 0.212 -6.208039e-01 3.480099e-01 7.462812e-02
17 exm1334504 47587819 0 T C 0.082 9.189593e-01 5.152923e-01 7.470841e-02
1 exm145020 207857254 0 G A 0.305 -5.430536e-01 3.045364e-01 7.473461e-02
5 exm440468 434722 1 C G 0.232 -5.934405e-01 3.329297e-01 7.485418e-02
6 exm547027 42559926 0 A G 0.046 -1.187045e+00 6.660643e-01 7.490339e-02
2 exm208760 87042751 0 A G 0.120 -7.690932e-01 4.315743e-01 7.492191e-02
11 exm963324 120099658 1 A G 0.483 5.017978e-01 2.817580e-01 7.510338e-02
2 exm207050 85595818 0 T C 0.037 -1.342060e+00 7.535844e-01 7.511162e-02
16 exm1228348 27356203 0 G A 0.408 5.056064e-01 2.840024e-01 7.521193e-02
1 exm116369 160719843 0 C A 0.051 -1.146692e+00 6.441799e-01 7.524609e-02
1 exm111298 157062739 0 G C 0.128 7.518127e-01 4.223559e-01 7.525185e-02
19 exm1511104 56569629 0 G C 0.191 -6.349928e-01 3.568635e-01 7.536222e-02
3 exm325776 57494263 0 T G 0.059 -1.056646e+00 5.938427e-01 7.536804e-02
9 exm772470 114475404 1 G T 0.061 1.063449e+00 5.976829e-01 7.537609e-02
13 exm1057767 25020863 3 G A 0.042 -1.272451e+00 7.152189e-01 7.540550e-02
15 exm1147679 39880822 0 G A 0.219 6.042683e-01 3.397769e-01 7.551722e-02
11 exm943469 76979550 0 C T 0.106 8.239354e-01 4.632957e-01 7.551791e-02
19 exm-rs737337 11347493 0 C T 0.203 6.283138e-01 3.533534e-01 7.556337e-02
14 exm1105738 61180657 0 T G 0.323 5.301349e-01 2.981619e-01 7.558564e-02
6 exm513637 4069133 0 C T 0.033 -1.386966e+00 7.802775e-01 7.566468e-02
16 exm1249084 67434917 0 T C 0.020 1.820105e+00 1.023967e+00 7.566891e-02
2 exm194085 54483272 1 A C 0.016 -1.998671e+00 1.124548e+00 7.570063e-02
12 exm1054510 133384516 0 C T 0.011 -2.328790e+00 1.310413e+00 7.572848e-02
14 exm2251947 77786863 2 A C 0.074 9.585221e-01 5.393704e-01 7.573322e-02
2 exm209065 88472791 0 G A 0.123 -7.814588e-01 4.398931e-01 7.583836e-02
7 exm659544 134849213 0 G A 0.362 -5.086436e-01 2.863930e-01 7.591098e-02
8 exm-rs1800392 30973957 0 T G 0.346 -5.326037e-01 2.999015e-01 7.592831e-02
5 exm476407 131396478 0 T C 0.334 5.422262e-01 3.055300e-01 7.612996e-02
2 exm218502 105959592 0 A G 0.062 1.044140e+00 5.884973e-01 7.620594e-02
21 exm1571173 40883671 0 G A 0.426 -5.007461e-01 2.822912e-01 7.626947e-02
1 exm108283 156107534 0 T C 0.301 -5.465647e-01 3.081925e-01 7.633758e-02
19 exm1458208 36352024 0 A G 0.031 1.432001e+00 8.082551e-01 7.662508e-02
1 exm128087 180165699 0 C A 0.043 1.255847e+00 7.089096e-01 7.665836e-02
17 exm1295293 10608518 0 G T 0.017 1.899337e+00 1.072364e+00 7.671664e-02
7 exm612200 30492237 0 T C 0.396 -4.885747e-01 2.758725e-01 7.674182e-02
3 exm376821 196435534 0 T C 0.498 -4.829150e-01 2.726795e-01 7.674484e-02
11 exm930972 66358274 0 C A 0.014 2.106158e+00 1.189288e+00 7.675464e-02
12 exm980015 7188562 0 T G 0.060 1.035005e+00 5.844454e-01 7.675816e-02
1 exm4951 1900186 0 C T 0.173 -6.509226e-01 3.676144e-01 7.680004e-02
13 exm1070763 53286950 0 T C 0.038 1.285116e+00 7.259166e-01 7.685529e-02
6 exm519411 21065449 0 T C 0.127 7.490384e-01 4.232643e-01 7.696600e-02
18 exm1391261 61602360 0 A G 0.016 -2.033807e+00 1.149283e+00 7.697266e-02
8 exm700084 48885436 0 T A 0.128 -7.442128e-01 4.205867e-01 7.700056e-02
19 exm1435761 14854338 1 T C 0.027 -1.562277e+00 8.829983e-01 7.703012e-02
21 exm1563911 28305212 0 T C 0.058 1.042540e+00 5.892932e-01 7.705514e-02
4 exm415443 100504575 0 C G 0.068 9.964038e-01 5.634553e-01 7.718128e-02
8 exm700933 53586706 0 A G 0.455 -4.979073e-01 2.815836e-01 7.720494e-02
1 exm138426 202245609 0 T C 0.024 -1.627805e+00 9.206370e-01 7.722345e-02
19 exm1478951 45284266 0 C A 0.128 -7.435396e-01 4.206907e-01 7.734113e-02
17 exm1288291 7484812 0 A G 0.122 7.690072e-01 4.352187e-01 7.742172e-02
20 exm1524059 5923204 0 C T 0.250 5.656615e-01 3.201687e-01 7.745245e-02
19 exm1444958 18377647 0 C G 0.422 -5.055369e-01 2.862240e-01 7.754179e-02
11 exm962710 119185677 5 C T 0.016 -1.978039e+00 1.120009e+00 7.756464e-02
4 exm418698 110791361 0 A G 0.192 -6.250942e-01 3.539949e-01 7.760892e-02
4 exm418699 110791413 0 T C 0.192 -6.250942e-01 3.539949e-01 7.760892e-02
17 exm1285700 7011225 0 G T 0.025 1.580937e+00 8.953053e-01 7.761236e-02
15 exm1184899 85401419 0 T C 0.171 -6.748366e-01 3.821704e-01 7.761362e-02
15 exm2252345 85401419 0 T C 0.171 -6.748366e-01 3.821704e-01 7.761362e-02
6 exm565474 89926966 0 C T 0.246 5.724036e-01 3.243381e-01 7.777560e-02
22 exm1621081 50655676 0 A G 0.067 -9.962549e-01 5.645170e-01 7.778311e-02
10 exm829104 70332672 0 A T 0.273 -5.530071e-01 3.134108e-01 7.783554e-02
11 exm882858 5461834 0 G C 0.159 -6.734555e-01 3.818900e-01 7.800389e-02
11 exm936319 69933891 1 A G 0.018 -1.851971e+00 1.050406e+00 7.806800e-02
18 exm1383328 34156497 7 G A 0.177 -6.430810e-01 3.649150e-01 7.820714e-02
4 exm406906 76877285 0 G C 0.011 -2.366933e+00 1.343119e+00 7.820885e-02
17 exm1281471 4689313 0 C G 0.058 -1.039509e+00 5.899678e-01 7.825789e-02
9 exm772408 114453925 0 T G 0.061 1.050884e+00 5.964267e-01 7.825932e-02
9 exm772466 114470138 0 T C 0.061 1.050884e+00 5.964267e-01 7.825932e-02
9 exm772482 114480562 0 G A 0.061 1.050884e+00 5.964267e-01 7.825932e-02
9 exm772535 114510473 0 C G 0.061 1.050884e+00 5.964267e-01 7.825932e-02
9 exm777044 123170733 0 C G 0.163 6.643875e-01 3.770990e-01 7.828109e-02
4 exm418845 110914427 0 A T 0.122 7.476073e-01 4.244297e-01 7.834852e-02
2 exm274352 232209777 0 A G 0.020 1.725721e+00 9.798152e-01 7.837698e-02
1 exm32146 24484108 0 A G 0.040 1.260083e+00 7.157251e-01 7.849605e-02
15 exm1143095 28230318 0 T C 0.015 2.029803e+00 1.152993e+00 7.851368e-02
1 exm152994 226019633 1 C T 0.390 -5.052875e-01 2.870235e-01 7.851791e-02
7 exm676384 158445063 0 C G 0.012 2.307303e+00 1.310882e+00 7.857297e-02
13 exm-rs7097 28197436 0 A G 0.403 5.108635e-01 2.902817e-01 7.861128e-02
2 exm242076 172926226 0 T G 0.102 8.107303e-01 4.607219e-01 7.864407e-02
16 exm1224317 21123315 0 A G 0.029 -1.476174e+00 8.388966e-01 7.864979e-02
2 exm269715 220432957 0 A G 0.014 2.087907e+00 1.186578e+00 7.865970e-02
1 exm61703 55075452 0 A G 0.255 -5.664171e-01 3.221072e-01 7.885155e-02
10 exm823939 50534395 0 A G 0.022 -1.652146e+00 9.395626e-01 7.886069e-02
19 exm1425571 10461586 0 C T 0.012 2.277630e+00 1.295356e+00 7.888046e-02
6 exm536878 32814975 0 C T 0.189 6.280190e-01 3.571933e-01 7.889738e-02
1 exm122913 170928671 0 C T 0.430 5.051136e-01 2.874164e-01 7.902966e-02
2 exm174112 17696573 0 C T 0.165 -6.549024e-01 3.726637e-01 7.904206e-02
16 exm1242194 56536660 0 C T 0.070 -9.705838e-01 5.523178e-01 7.905276e-02
5 exm441845 1225687 0 C T 0.194 -6.231517e-01 3.546431e-01 7.908155e-02
1 exm138075 201973565 0 G A 0.496 4.986618e-01 2.838040e-01 7.909169e-02
1 exm50939 43201614 0 T C 0.040 1.268570e+00 7.219945e-01 7.909645e-02
4 exm392582 24896658 0 T C 0.254 5.672355e-01 3.228893e-01 7.914537e-02
16 exm1260280 77245139 6 C T 0.059 -1.088756e+00 6.198039e-01 7.916860e-02
12 exm1002762 51237816 0 A G 0.127 -7.447378e-01 4.240029e-01 7.919724e-02
8 exm724409 142367335 0 T C 0.333 -5.243435e-01 2.985462e-01 7.921807e-02
19 exm1412940 5867748 3 G T 0.211 -6.008770e-01 3.423140e-01 7.938632e-02
16 exm1258443 74664743 0 C T 0.253 5.689101e-01 3.241198e-01 7.940204e-02
6 exm529001 30882689 0 T C 0.023 1.627501e+00 9.275259e-01 7.950083e-02
6 exm529006 30882803 0 A G 0.023 1.627501e+00 9.275259e-01 7.950083e-02
6 exm529266 30920086 0 T C 0.023 1.627501e+00 9.275259e-01 7.950083e-02
6 exm551562 44255387 0 T C 0.040 1.234752e+00 7.037392e-01 7.951981e-02
12 exm1021548 71094955 0 T C 0.030 -1.481018e+00 8.440984e-01 7.952016e-02
5 exm441836 1225626 0 T A 0.268 -5.526286e-01 3.150089e-01 7.955947e-02
13 exm1072583 76382100 0 T C 0.153 6.837293e-01 3.898937e-01 7.967890e-02
4 exm415456 100510903 0 G A 0.069 9.854636e-01 5.624988e-01 7.996937e-02
20 exm1557095 61443716 0 A G 0.038 1.301380e+00 7.428584e-01 7.998389e-02
3 exm293025 14745857 0 A G 0.310 -5.412794e-01 3.090788e-01 8.008516e-02
1 exm57878 48697226 0 C T 0.133 -7.269002e-01 4.151446e-01 8.013853e-02
19 exm1498318 52469168 0 G C 0.016 -2.001922e+00 1.143394e+00 8.015530e-02
6 exm586820 151672285 0 G A 0.154 -6.886340e-01 3.933256e-01 8.016575e-02
14 exm1131907 105353011 0 T C 0.028 1.487490e+00 8.496834e-01 8.019309e-02
6 exm542423 36343721 0 A G 0.016 -1.925229e+00 1.100149e+00 8.030832e-02
6 exm591207 159399348 0 G A 0.195 6.256371e-01 3.575704e-01 8.035720e-02
6 exm591246 159414899 0 C T 0.195 6.256371e-01 3.575704e-01 8.035720e-02
7 exm614767 37780908 0 T C 0.014 2.136792e+00 1.221446e+00 8.040782e-02
4 exm394350 37904089 0 T C 0.130 -7.338672e-01 4.195669e-01 8.045784e-02
17 exm1289494 7735063 22 G T 0.225 -6.116257e-01 3.496937e-01 8.047061e-02
10 exm819812 37488689 0 C G 0.293 -5.466856e-01 3.126213e-01 8.052557e-02
17 exm1327337 41926126 0 T C 0.012 2.296269e+00 1.313373e+00 8.058426e-02
16 exm1261718 81199520 0 T C 0.248 -5.623346e-01 3.216826e-01 8.063137e-02
16 exm1227434 24800897 0 T C 0.026 -1.541653e+00 8.819800e-01 8.065883e-02
16 exm1227454 24801468 0 G C 0.026 -1.541653e+00 8.819800e-01 8.065883e-02
1 exm111032 156902311 1 A G 0.018 1.827321e+00 1.045518e+00 8.068985e-02
19 exm1411591 5455990 0 A G 0.257 5.540397e-01 3.170732e-01 8.076097e-02
1 exm163083 240070944 0 A G 0.035 -1.308864e+00 7.490875e-01 8.077453e-02
12 exm1025079 86198935 0 T C 0.011 -2.315277e+00 1.325129e+00 8.078642e-02
20 exm1527808 18794754 0 T C 0.235 -5.875333e-01 3.362997e-01 8.081355e-02
14 exm1091096 23994517 0 G A 0.145 7.100123e-01 4.066030e-01 8.096072e-02
15 exm1158751 45491082 0 A G 0.123 -7.452652e-01 4.271081e-01 8.118601e-02
3 exm293045 14755572 0 G A 0.313 -5.384196e-01 3.085891e-01 8.120892e-02
3 exm360513 155485302 0 C T 0.138 7.081019e-01 4.059853e-01 8.131733e-02
5 exm455700 55237014 0 T C 0.012 -2.287758e+00 1.311860e+00 8.136138e-02
11 exm906177 48146622 0 A G 0.242 -5.792693e-01 3.324869e-01 8.165348e-02
2 exm222019 113783743 0 C T 0.017 1.902339e+00 1.091911e+00 8.165716e-02
8 exm694043 30702785 0 C T 0.170 6.456258e-01 3.705879e-01 8.166497e-02
11 exm887989 7673029 0 C T 0.075 9.324026e-01 5.354208e-01 8.179241e-02
11 exm887991 7673049 0 G C 0.075 9.324026e-01 5.354208e-01 8.179241e-02
7 exm611045 27196113 0 C T 0.179 6.386986e-01 3.667791e-01 8.180416e-02
10 exm812145 16979714 0 C T 0.133 -7.256825e-01 4.168348e-01 8.188062e-02
10 exm867489 135000159 0 A G 0.351 5.082735e-01 2.919713e-01 8.189839e-02
21 exm1572818 43338302 0 G A 0.101 -8.088706e-01 4.648254e-01 8.201667e-02
2 exm206201 80530062 0 C T 0.019 -1.795255e+00 1.031787e+00 8.205399e-02
8 exm689265 23001988 0 A G 0.214 5.958042e-01 3.425957e-01 8.220504e-02
19 exm2229226 40502943 0 C A 0.094 8.446473e-01 4.858039e-01 8.228062e-02
19 exm1444949 18377496 0 G C 0.420 -4.971544e-01 2.860189e-01 8.236373e-02
2 exm278253 236708166 0 T C 0.132 -7.170449e-01 4.125343e-01 8.237093e-02
15 exm1145205 32929624 0 G A 0.013 2.204257e+00 1.268268e+00 8.239569e-02
3 exm373918 194338399 0 A G 0.015 2.017385e+00 1.161367e+00 8.255935e-02
4 exm433770 170037572 0 A G 0.191 -6.140627e-01 3.535646e-01 8.261260e-02
2 exm269494 220420990 0 T C 0.018 1.845016e+00 1.062335e+00 8.261644e-02
15 exm1188744 90335788 0 T C 0.329 -5.170640e-01 2.978940e-01 8.279737e-02
12 exm998498 48919556 0 A G 0.049 1.130758e+00 6.515964e-01 8.286210e-02
11 exm902154 45245778 0 T G 0.067 -9.650088e-01 5.563666e-01 8.301837e-02
5 exm451147 38350643 0 A G 0.088 8.637335e-01 4.979925e-01 8.302776e-02
2 exm196959 62069358 0 C T 0.198 -6.097888e-01 3.516045e-01 8.305037e-02
5 exm2256973 140346712 0 C T 0.330 -5.201334e-01 2.999160e-01 8.305743e-02
1 exm133651 196876458 6 A G 0.302 5.178824e-01 2.986440e-01 8.308417e-02
10 exm820763 43620335 0 T C 0.029 1.479913e+00 8.534345e-01 8.309229e-02
19 exm1428141 11358799 0 G A 0.311 5.236849e-01 3.020284e-01 8.312319e-02
4 exm380539 1165748 0 C T 0.102 -7.899635e-01 4.556403e-01 8.314971e-02
9 exm2259331 34397545 0 G A 0.464 4.825156e-01 2.783153e-01 8.315721e-02
16 exm1200325 1252441 0 C T 0.096 -8.153814e-01 4.705246e-01 8.329608e-02
10 exm866743 134598628 0 A G 0.032 1.392299e+00 8.036303e-01 8.336874e-02
20 exm1540156 36869516 0 A C 0.306 5.412308e-01 3.124038e-01 8.337579e-02
11 exm890192 9879838 0 T C 0.013 2.193355e+00 1.266202e+00 8.341852e-02
17 exm1364064 78263486 0 C T 0.159 -6.687421e-01 3.861647e-01 8.350365e-02
4 exm394039 36340753 0 A G 0.233 5.861115e-01 3.384809e-01 8.353208e-02
10 exm849369 102222957 0 C G 0.202 -6.128749e-01 3.541095e-01 8.368271e-02
10 exm849417 102247408 0 A C 0.202 -6.128749e-01 3.541095e-01 8.368271e-02
5 exm498032 153413390 0 C T 0.242 -5.667721e-01 3.275852e-01 8.378946e-02
3 exm2239842 50336292 0 G A 0.043 -1.215811e+00 7.028541e-01 8.384890e-02
3 exm317851 50355730 0 G T 0.043 -1.215811e+00 7.028541e-01 8.384890e-02
1 exm51065 43223489 0 T C 0.040 1.244624e+00 7.196116e-01 8.389226e-02
10 exm835896 76854564 0 C T 0.451 -4.830278e-01 2.792894e-01 8.390808e-02
4 exm402434 68829109 0 T C 0.237 5.667858e-01 3.277223e-01 8.391142e-02
1 exm48883 40557033 0 G A 0.139 -6.979345e-01 4.035901e-01 8.393907e-02
10 exm831303 72326400 0 A G 0.136 7.093364e-01 4.106038e-01 8.425638e-02
10 exm847519 100017453 0 G T 0.432 4.885448e-01 2.829520e-01 8.442613e-02
4 exm2273389 25278988 0 C T 0.331 5.178858e-01 2.999557e-01 8.443664e-02
9 exm763238 97055310 0 T C 0.215 -5.829916e-01 3.376942e-01 8.446394e-02
15 exm1157141 44093927 0 C T 0.147 6.772189e-01 3.923963e-01 8.456011e-02
5 exm499002 156479426 0 C T 0.268 5.498082e-01 3.186073e-01 8.459498e-02
16 exm1255175 70972595 0 C T 0.461 4.839539e-01 2.804862e-01 8.464003e-02
19 exm1488921 49447713 0 A G 0.046 1.162490e+00 6.738678e-01 8.469584e-02
21 exm1572266 43161357 0 T C 0.115 7.375030e-01 4.276141e-01 8.476945e-02
3 exm362452 164714532 4 C T 0.109 7.743741e-01 4.490691e-01 8.482252e-02
1 exm41297 33248032 0 T C 0.016 1.919926e+00 1.113690e+00 8.490658e-02
14 exm1134928 105930406 0 A G 0.428 -4.826509e-01 2.800081e-01 8.494806e-02
4 exm383430 2943361 0 C T 0.224 5.753097e-01 3.338671e-01 8.504449e-02
1 exm2273321 26648381 0 T C 0.076 -9.184981e-01 5.330316e-01 8.504650e-02
13 exm1058856 25831888 2 T C 0.468 -4.843260e-01 2.810725e-01 8.505068e-02
19 exm1465489 39911451 0 G C 0.032 1.390175e+00 8.068363e-01 8.507619e-02
17 exm1273495 649571 0 C T 0.013 -2.111557e+00 1.225562e+00 8.508785e-02
2 exm244578 178969039 0 A G 0.072 9.192799e-01 5.335618e-01 8.509116e-02
6 exm579001 132859609 0 T A 0.160 -6.621729e-01 3.843445e-01 8.510001e-02
3 exm363791 169569432 0 G C 0.056 -1.051554e+00 6.103782e-01 8.511292e-02
6 exm532310 31734385 0 T C 0.012 -2.185008e+00 1.268412e+00 8.514176e-02
1 exm140469 204110547 0 T C 0.053 -1.093805e+00 6.349790e-01 8.515044e-02
1 exm46640 38329999 0 G C 0.075 9.242577e-01 5.366235e-01 8.519144e-02
3 exm2265488 109213239 0 A G 0.351 -5.069980e-01 2.943673e-01 8.519625e-02
3 exm377362 196771513 0 A G 0.048 1.121856e+00 6.514494e-01 8.523940e-02
1 exm108959 156290656 0 C T 0.035 1.318826e+00 7.662323e-01 8.540446e-02
9 exm800839 139905141 0 A G 0.120 7.407439e-01 4.304404e-01 8.545615e-02
16 exm1238262 48130781 1 T C 0.012 -2.211491e+00 1.285190e+00 8.548303e-02
11 exm966088 124016058 0 T C 0.015 2.000713e+00 1.162832e+00 8.551892e-02
9 exm786549 131588888 0 C G 0.493 4.845276e-01 2.816242e-01 8.553284e-02
8 exm2258943 70588878 0 C T 0.062 9.944955e-01 5.780824e-01 8.555833e-02
8 exm705180 70588878 0 C T 0.062 9.944955e-01 5.780824e-01 8.555833e-02
2 exm265649 219507166 0 A G 0.046 1.135617e+00 6.602489e-01 8.562230e-02
12 exm1054250 133331537 0 A G 0.350 -5.156036e-01 2.998042e-01 8.565538e-02
3 exm371180 186461524 0 T C 0.108 -7.809525e-01 4.542141e-01 8.573777e-02
12 exm1018836 64173807 0 A G 0.104 7.931439e-01 4.614634e-01 8.584534e-02
7 exm599622 2472555 0 T C 0.019 -1.745991e+00 1.015920e+00 8.586842e-02
1 exm-rs718265 55319902 0 A G 0.218 -5.886991e-01 3.425738e-01 8.589978e-02
15 exm1183730 83680329 0 A G 0.093 8.371385e-01 4.872588e-01 8.597313e-02
7 exm619786 47874630 0 A G 0.043 -1.173022e+00 6.828539e-01 8.601596e-02
16 exm1242073 56500132 0 T C 0.196 -6.111424e-01 3.558820e-01 8.611842e-02
17 exm1279692 3981290 0 G A 0.140 -6.977376e-01 4.064800e-01 8.625096e-02
11 exm887757 7509566 0 T A 0.170 -6.183718e-01 3.603563e-01 8.634891e-02
3 exm365274 172835290 0 T C 0.199 6.018492e-01 3.508223e-01 8.643353e-02
2 exm283015 241827798 0 C T 0.158 6.560542e-01 3.824705e-01 8.647605e-02
12 exm1040181 113837452 0 G T 0.016 1.927125e+00 1.124020e+00 8.662523e-02
12 exm986830 14664250 0 G A 0.111 7.626456e-01 4.448720e-01 8.666016e-02
22 exm1599862 30927975 0 C T 0.082 -9.043551e-01 5.277895e-01 8.681204e-02
19 exm1502770 54598604 0 G T 0.060 -1.023696e+00 5.974761e-01 8.683207e-02
9 exm2259388 5969307 0 T C 0.111 7.765968e-01 4.532661e-01 8.683802e-02
10 exm844584 97388162 0 A G 0.044 1.142053e+00 6.667930e-01 8.694489e-02
6 exm581279 137323213 0 A G 0.223 5.737518e-01 3.350097e-01 8.696558e-02
9 exm790183 134350458 0 C T 0.073 -9.300429e-01 5.430946e-01 8.699397e-02
1 exm2273350 242053042 0 A G 0.255 5.463850e-01 3.191211e-01 8.705518e-02
6 exm2257621 157739931 0 C T 0.024 -1.599739e+00 9.345675e-01 8.713133e-02
12 exm977523 6562753 0 A G 0.191 6.152656e-01 3.594577e-01 8.714856e-02
12 exm977527 6562810 0 A G 0.191 6.152656e-01 3.594577e-01 8.714856e-02
11 exm966275 124180359 2 C A 0.013 -2.165848e+00 1.265502e+00 8.718470e-02
17 exm1312794 34072898 0 T C 0.122 -7.329380e-01 4.282778e-01 8.720172e-02
13 exm1058910 25876011 0 A G 0.480 4.766450e-01 2.785291e-01 8.721430e-02
10 exm849584 102265847 0 C A 0.201 -6.047611e-01 3.534872e-01 8.729736e-02
7 exm614235 36320821 0 G A 0.030 1.445117e+00 8.447720e-01 8.733138e-02
3 exm337243 111887792 0 A C 0.030 -1.392930e+00 8.142876e-01 8.734020e-02
14 exm1099301 45700409 0 T C 0.015 1.937562e+00 1.133010e+00 8.743434e-02
3 exm2255608 112993367 0 A G 0.100 -7.992554e-01 4.674032e-01 8.745483e-02
4 exm389453 9922130 0 T C 0.469 -4.822386e-01 2.820724e-01 8.752216e-02
1 exm111933 157768030 1 C G 0.017 1.848365e+00 1.081179e+00 8.753043e-02
19 exm1417259 7831628 0 A G 0.187 6.106023e-01 3.571910e-01 8.755387e-02
14 exm1098227 39736680 0 T C 0.133 -7.126786e-01 4.169129e-01 8.756080e-02
12 exm998284 48596241 0 G A 0.085 -8.748003e-01 5.118043e-01 8.759243e-02
12 exm998326 48597053 0 G A 0.085 -8.748003e-01 5.118043e-01 8.759243e-02
2 exm192099 47601106 0 T C 0.454 4.748976e-01 2.778937e-01 8.765346e-02
3 exm293048 14755617 0 G C 0.313 -5.274525e-01 3.086648e-01 8.767175e-02
7 exm633435 91708898 0 G A 0.098 7.991367e-01 4.676789e-01 8.768848e-02
2 exm189795 43903164 0 C G 0.010 2.400130e+00 1.404809e+00 8.772924e-02
12 exm1044264 121622196 0 G A 0.115 -7.705473e-01 4.510585e-01 8.776641e-02
2 exm267358 220037608 0 C A 0.011 2.212062e+00 1.294918e+00 8.777484e-02
6 exm551705 44275011 0 T C 0.035 1.325251e+00 7.758721e-01 8.780904e-02
6 exm592843 160953642 0 G A 0.018 1.776651e+00 1.040244e+00 8.783914e-02
6 exm537522 33048661 0 G A 0.219 5.829744e-01 3.413653e-01 8.786594e-02
8 exm685399 17867185 0 T A 0.043 -1.197321e+00 7.011321e-01 8.788001e-02
17 exm1289873 7761512 0 A C 0.269 -5.704331e-01 3.342289e-01 8.806272e-02
7 exm659887 135269655 0 C T 0.058 1.025719e+00 6.011167e-01 8.812943e-02
20 exm1518880 1293141 0 T C 0.054 1.070088e+00 6.271295e-01 8.813467e-02
12 exm1054866 133732512 0 G A 0.020 1.738692e+00 1.019074e+00 8.816792e-02
10 exm814365 23297252 0 A G 0.168 -6.473666e-01 3.794360e-01 8.817168e-02
17 exm1282042 4835895 6 C T 0.127 7.258621e-01 4.254552e-01 8.818000e-02
1 exm50983 43212926 17 A G 0.036 1.304241e+00 7.645022e-01 8.819544e-02
1 exm46298 38185723 0 T C 0.030 1.396398e+00 8.189048e-01 8.834425e-02
1 exm46341 38188740 0 T C 0.030 1.396398e+00 8.189048e-01 8.834425e-02
1 exm46346 38188787 0 G A 0.030 1.396398e+00 8.189048e-01 8.834425e-02
13 exm1063352 36828237 1 C T 0.447 4.832605e-01 2.834324e-01 8.837655e-02
11 exm948708 93862493 0 A C 0.378 4.879369e-01 2.862147e-01 8.842049e-02
18 exm1390740 61256025 0 T C 0.029 1.420057e+00 8.330484e-01 8.844709e-02
19 exm1502437 54327313 0 A C 0.246 -5.530593e-01 3.244495e-01 8.845511e-02
1 exm144433 207286381 0 A C 0.067 -9.663261e-01 5.671125e-01 8.857974e-02
14 exm1097156 36153177 0 C T 0.446 4.853508e-01 2.848409e-01 8.858058e-02
9 exm749791 35753170 0 A C 0.014 -2.093330e+00 1.228685e+00 8.862176e-02
6 exm577836 130152520 0 C A 0.199 6.063876e-01 3.559341e-01 8.863387e-02
22 exm2009222 37578570 0 A G 0.021 1.682324e+00 9.875292e-01 8.864932e-02
14 exm2260358 70655751 0 A C 0.205 5.852657e-01 3.436351e-01 8.872570e-02
1 exm82825 110921715 0 G T 0.092 -8.216274e-01 4.824224e-01 8.873161e-02
13 exm2277048 24895617 2 C T 0.202 6.047913e-01 3.552154e-01 8.882977e-02
3 exm365260 172835082 0 T C 0.161 6.497258e-01 3.817010e-01 8.890830e-02
18 exm1390645 61160320 0 C G 0.285 5.286354e-01 3.105763e-01 8.892218e-02
10 exm848969 101912064 0 C T 0.131 -7.112376e-01 4.178953e-01 8.895215e-02
4 exm401880 66231686 0 T C 0.029 -1.412007e+00 8.299701e-01 8.907926e-02
22 exm1620201 50435480 0 A G 0.291 5.258325e-01 3.091559e-01 8.915603e-02
17 exm1366576 79424516 0 G A 0.486 -4.761401e-01 2.800264e-01 8.925473e-02
7 exm675817 156761818 0 A G 0.417 4.925537e-01 2.896940e-01 8.927066e-02
7 exm675825 156762248 0 A G 0.417 4.925537e-01 2.896940e-01 8.927066e-02
12 exm1007057 53242579 0 T C 0.065 -9.693814e-01 5.702149e-01 8.931341e-02
6 exm581312 137338202 1 C T 0.189 -6.081634e-01 3.578150e-01 8.938294e-02
3 exm294573 17051450 0 A C 0.046 -1.138002e+00 6.697101e-01 8.946068e-02
4 exm2265818 6623332 0 G A 0.295 5.271938e-01 3.103019e-01 8.951257e-02
7 exm671319 150554553 0 T C 0.024 -1.566973e+00 9.223843e-01 8.953935e-02
3 exm307335 46008790 0 A G 0.398 4.916410e-01 2.894398e-01 8.958342e-02
19 exm1425251 10403368 7 A G 0.370 4.997013e-01 2.942384e-01 8.964143e-02
19 exm2253829 39926509 0 C A 0.441 -4.799987e-01 2.826485e-01 8.965455e-02
14 exm1084053 20665538 0 T C 0.047 -1.130513e+00 6.657311e-01 8.966695e-02
17 exm1284127 5445243 0 A G 0.013 -2.096109e+00 1.234487e+00 8.970323e-02
17 exm1284139 5461671 0 C G 0.013 -2.096109e+00 1.234487e+00 8.970323e-02
19 exm1455425 35719106 0 A G 0.352 5.109978e-01 3.010385e-01 8.979953e-02
17 exm1280166 4356375 1 T G 0.391 -4.803460e-01 2.830122e-01 8.983498e-02
7 exm613093 31732084 0 G T 0.048 1.122835e+00 6.616483e-01 8.987936e-02
4 exm394040 36340755 0 A C 0.030 1.397697e+00 8.238225e-01 8.996026e-02
1 exm116883 161017765 0 A G 0.028 1.441338e+00 8.496880e-01 9.001427e-02
1 exm116965 161021430 0 G A 0.028 1.441338e+00 8.496880e-01 9.001427e-02
3 exm310528 47956424 0 T C 0.389 4.792107e-01 2.826704e-01 9.020685e-02
3 exm-rs11715915 49455330 0 T C 0.197 6.020859e-01 3.553163e-01 9.035703e-02
7 exm611933 29994945 0 G C 0.064 1.001592e+00 5.910840e-01 9.035835e-02
5 exm460968 73218954 0 T C 0.336 4.957617e-01 2.926006e-01 9.039085e-02
20 exm2273578 31025163 0 A G 0.494 4.778830e-01 2.820632e-01 9.040757e-02
10 exm849603 102269085 0 A C 0.201 -5.989427e-01 3.535187e-01 9.040925e-02
10 exm849617 102269206 0 G A 0.201 -5.989427e-01 3.535187e-01 9.040925e-02
1 exm105654 155033308 0 A G 0.121 7.276263e-01 4.294947e-01 9.042574e-02
1 exm136826 201181994 0 G A 0.119 -7.321755e-01 4.322145e-01 9.045152e-02
6 exm529809 31088145 0 A T 0.049 -1.125637e+00 6.644982e-01 9.045976e-02
11 exm908379 55703011 0 A G 0.014 -2.030086e+00 1.198538e+00 9.049108e-02
17 exm1354703 73565171 0 C T 0.239 5.643884e-01 3.332356e-01 9.051765e-02
4 exm2256558 25419283 0 C T 0.384 4.856195e-01 2.867406e-01 9.053226e-02
7 exm612522 30795288 0 G A 0.379 -5.017980e-01 2.963016e-01 9.054123e-02
22 exm1583884 18301693 0 C T 0.204 -5.836972e-01 3.447161e-01 9.059224e-02
16 exm1261661 81193321 0 T C 0.164 -6.446658e-01 3.807463e-01 9.061241e-02
1 exm166670 247835674 0 A G 0.361 -4.859008e-01 2.870599e-01 9.070434e-02
2 exm174858 20133221 0 T C 0.039 -1.243324e+00 7.347810e-01 9.081477e-02
1 exm16450 12339619 0 T A 0.175 6.252409e-01 3.695317e-01 9.083759e-02
3 exm2256072 50645413 0 A G 0.054 -1.059292e+00 6.261388e-01 9.087530e-02
7 exm620513 48311658 0 A G 0.025 -1.462149e+00 8.643269e-01 9.089855e-02
2 exm248179 179579093 0 C T 0.269 5.326656e-01 3.148804e-01 9.090199e-02
12 exm1012901 56630444 0 C G 0.011 -2.281648e+00 1.348921e+00 9.093672e-02
1 exm122086 169566313 0 C T 0.341 -5.032927e-01 2.976975e-01 9.109802e-02
11 exm966089 124016059 0 A G 0.102 7.816479e-01 4.624745e-01 9.118884e-02
3 exm342943 122259606 0 T C 0.416 4.834972e-01 2.861882e-01 9.132378e-02
9 exm749779 35752124 0 A G 0.011 -2.236262e+00 1.323973e+00 9.139726e-02
1 exm137317 201355522 0 C T 0.405 4.835634e-01 2.863638e-01 9.147799e-02
3 exm294670 17208267 0 C T 0.386 4.874442e-01 2.887739e-01 9.160364e-02
1 exm95933 151108137 0 T G 0.149 6.619356e-01 3.921852e-01 9.163526e-02
19 exm1479646 45537779 0 T C 0.010 2.300623e+00 1.363221e+00 9.166905e-02
1 exm117086 161049509 0 T G 0.022 -1.639862e+00 9.716951e-01 9.167049e-02
7 exm604810 6550540 14 A G 0.021 1.668128e+00 9.884556e-01 9.167432e-02
3 exm341216 120976051 0 G C 0.042 -1.181012e+00 7.001449e-01 9.182819e-02
22 exm1616457 45132687 0 A G 0.090 -8.128580e-01 4.819032e-01 9.183665e-02
1 exm145857 209807815 0 C T 0.124 -7.223913e-01 4.283296e-01 9.188183e-02
11 exm906161 48145166 5 A G 0.120 7.570787e-01 4.489834e-01 9.194440e-02
17 exm1322861 39967442 0 C T 0.387 -4.845570e-01 2.873885e-01 9.197076e-02
19 exm1494446 50940778 0 T C 0.037 -1.243019e+00 7.373042e-01 9.200406e-02
1 exm2249498 109801121 1 T C 0.017 1.872096e+00 1.110483e+00 9.201503e-02
10 exm816552 27687965 0 A G 0.370 -4.994633e-01 2.963420e-01 9.209428e-02
7 exm602164 4901191 0 C T 0.175 -6.227314e-01 3.695152e-01 9.212570e-02
20 exm1556537 60989365 0 T C 0.243 5.557245e-01 3.298356e-01 9.220539e-02
17 exm1313334 34264774 0 T C 0.017 -1.827296e+00 1.084990e+00 9.233926e-02
20 exm1558545 61944494 0 T C 0.026 1.480395e+00 8.790905e-01 9.236861e-02
11 exm950371 101359750 0 A G 0.076 8.704223e-01 5.170436e-01 9.247450e-02
8 exm678411 2800096 0 T C 0.025 1.491595e+00 8.860745e-01 9.249112e-02
18 exm1389188 56279025 0 T G 0.020 1.659309e+00 9.860855e-01 9.261726e-02
2 exm231254 142567910 6 C T 0.347 4.922146e-01 2.925213e-01 9.262898e-02
2 exm214567 98275354 0 A G 0.012 -2.212072e+00 1.315018e+00 9.272631e-02
3 exm355359 141163655 0 A G 0.028 -1.450331e+00 8.622132e-01 9.273750e-02
6 exm557279 56420158 0 T C 0.020 -1.686983e+00 1.002979e+00 9.276257e-02
12 exm1009447 54448106 0 G A 0.241 -5.614326e-01 3.338180e-01 9.278595e-02
10 exm2259592 43014780 1 T C 0.397 -4.817829e-01 2.864910e-01 9.282172e-02
9 exm779697 125563212 0 C T 0.142 -6.818131e-01 4.055667e-01 9.292487e-02
6 exm2257767 32948462 0 A G 0.135 6.910671e-01 4.110801e-01 9.293186e-02
12 exm1052058 132323250 0 G C 0.035 1.306096e+00 7.769361e-01 9.293495e-02
9 exm2264354 116025024 0 A C 0.386 4.827567e-01 2.872334e-01 9.300745e-02
8 exm685111 17739639 1 A C 0.038 -1.242436e+00 7.392799e-01 9.302856e-02
12 exm981524 8325226 2 C A 0.041 -1.214340e+00 7.226047e-01 9.304802e-02
19 exm1437907 15587345 0 C T 0.302 -5.157365e-01 3.068970e-01 9.305109e-02
17 exm1354770 73567846 1 T C 0.164 6.454339e-01 3.841344e-01 9.310134e-02
2 exm273368 231036860 0 T C 0.030 -1.370270e+00 8.155681e-01 9.311838e-02
4 exm395955 40121562 1 G A 0.052 1.050889e+00 6.255516e-01 9.315768e-02
3 exm313069 48732480 0 C T 0.053 1.072620e+00 6.384898e-01 9.315900e-02
1 exm16119 12186058 0 G A 0.031 -1.360821e+00 8.101124e-01 9.318637e-02
22 exm1622174 50728062 0 C T 0.239 -5.459350e-01 3.251144e-01 9.329999e-02
19 exm1444816 18368810 0 T G 0.423 -4.816276e-01 2.869580e-01 9.345959e-02
20 exm1532692 31022469 0 A G 0.013 -2.080189e+00 1.239612e+00 9.351703e-02
17 exm1280794 4495740 0 A G 0.306 -5.082677e-01 3.029036e-01 9.353873e-02
3 exm314177 49162583 0 T C 0.016 -1.845616e+00 1.100458e+00 9.370491e-02
22 exm1603174 35463162 0 A G 0.131 6.925934e-01 4.129879e-01 9.372517e-02
15 exm1174050 72143643 0 T A 0.023 1.604346e+00 9.569576e-01 9.382761e-02
20 exm1542868 42355169 0 C G 0.013 2.070875e+00 1.235276e+00 9.383924e-02
6 exm545232 40400288 0 T C 0.013 -2.119597e+00 1.264368e+00 9.384710e-02
19 exm1455058 35524824 0 C T 0.329 -4.940780e-01 2.947633e-01 9.389063e-02
8 exm726461 144522387 0 T G 0.068 -9.116565e-01 5.442962e-01 9.413732e-02
18 exm2253541 72109211 1 T C 0.011 -2.316071e+00 1.382827e+00 9.414643e-02
1 exm156606 228558892 0 T C 0.052 -1.055828e+00 6.305237e-01 9.421635e-02
3 exm337862 112718352 0 T G 0.038 1.220418e+00 7.288444e-01 9.422980e-02
3 exm337879 112724619 0 G A 0.038 1.220418e+00 7.288444e-01 9.422980e-02
20 exm1548926 47990250 0 C G 0.011 -2.136869e+00 1.276882e+00 9.441668e-02
19 exm1425699 10475652 0 A C 0.337 -5.071251e-01 3.032482e-01 9.465203e-02
11 exm906172 48145375 1 C A 0.244 -5.541775e-01 3.313890e-01 9.465669e-02
14 exm1125271 95912388 0 A G 0.081 -8.515194e-01 5.091977e-01 9.465871e-02
10 exm865672 131959150 0 T C 0.252 -5.423166e-01 3.243605e-01 9.472183e-02
6 exm567761 99825348 0 C T 0.351 4.852098e-01 2.902437e-01 9.476603e-02
15 exm1179550 77450964 0 T C 0.243 5.502435e-01 3.291876e-01 9.480804e-02
18 exm1381235 29122799 0 A G 0.266 5.343275e-01 3.197123e-01 9.485610e-02
1 exm120343 167097567 0 A G 0.031 1.370749e+00 8.201973e-01 9.486250e-02
17 exm1312166 33679943 0 T C 0.051 -1.042397e+00 6.238149e-01 9.490974e-02
18 exm1385521 44559730 0 T C 0.026 1.462572e+00 8.757068e-01 9.507627e-02
9 exm737369 5431913 0 G A 0.043 -1.182956e+00 7.082890e-01 9.507679e-02
11 exm963990 121000774 0 C T 0.194 -6.033833e-01 3.612908e-01 9.509323e-02
11 exm895895 20065673 0 T G 0.478 4.662913e-01 2.794875e-01 9.542943e-02
12 exm998350 48723324 3 G C 0.332 -4.950233e-01 2.967346e-01 9.545792e-02
21 exm1581809 47817316 0 A G 0.013 -2.106825e+00 1.263205e+00 9.553638e-02
6 exm552775 46717652 0 A T 0.022 1.607576e+00 9.641210e-01 9.562390e-02
10 exm835328 75673748 0 C A 0.023 -1.559077e+00 9.350440e-01 9.562716e-02
3 exm344954 124418879 0 C T 0.084 -8.369170e-01 5.020014e-01 9.567151e-02
19 exm1517520 59082368 5 T C 0.112 7.353987e-01 4.412078e-01 9.574616e-02
10 exm839853 89621853 13 C T 0.023 -1.572959e+00 9.437446e-01 9.575893e-02
8 exm689184 22900701 0 A G 0.056 -1.015770e+00 6.094675e-01 9.577279e-02
7 exm629889 80427530 0 T C 0.046 -1.098325e+00 6.591058e-01 9.582546e-02
16 exm1199126 825003 0 T G 0.053 -1.044225e+00 6.267107e-01 9.586269e-02
11 exm883073 5529152 0 G A 0.100 -7.853634e-01 4.714685e-01 9.594609e-02
15 exm1176862 75012987 0 T G 0.016 1.901684e+00 1.141674e+00 9.596286e-02
6 exm2257615 155596901 0 T C 0.269 5.215380e-01 3.131113e-01 9.596966e-02
17 exm1349665 67267317 0 C T 0.483 -4.572928e-01 2.745692e-01 9.600380e-02
19 exm1460415 37854235 0 T G 0.406 -4.793284e-01 2.879624e-01 9.619132e-02
4 exm394642 38775794 0 G A 0.013 2.081019e+00 1.250331e+00 9.622672e-02
12 exm977524 6562768 0 C G 0.087 -8.355934e-01 5.020713e-01 9.624323e-02
18 exm1372351 2937699 0 C T 0.018 -1.759393e+00 1.057261e+00 9.628055e-02
17 exm1363324 78087041 0 A G 0.111 -7.450448e-01 4.477269e-01 9.628943e-02
11 exm2249997 5602928 0 G C 0.263 -5.247941e-01 3.154329e-01 9.635627e-02
5 exm446821 21842436 0 G A 0.102 7.675324e-01 4.615843e-01 9.653737e-02
1 exm64843 62734089 0 T C 0.193 5.784716e-01 3.479593e-01 9.660800e-02
5 exm496984 150891772 0 G C 0.025 -1.461315e+00 8.794153e-01 9.676430e-02
15 exm1149401 40903684 0 A G 0.360 4.916725e-01 2.959002e-01 9.677911e-02
14 exm1099738 50101682 2 G C 0.497 -4.721025e-01 2.841287e-01 9.678633e-02
17 exm1274625 1538669 0 T C 0.052 1.052600e+00 6.335263e-01 9.680364e-02
1 exm47042 39352271 0 T G 0.277 5.175840e-01 3.115268e-01 9.681384e-02
2 exm235708 160690656 0 A G 0.048 -1.101024e+00 6.631728e-01 9.705609e-02
10 exm816522 27687225 0 A G 0.370 -4.921291e-01 2.964506e-01 9.708948e-02
10 exm816567 27688109 0 T C 0.370 -4.921291e-01 2.964506e-01 9.708948e-02
3 exm289759 10276185 0 G C 0.016 1.895497e+00 1.142020e+00 9.714894e-02
10 exm815310 25701341 0 C G 0.419 4.711035e-01 2.838892e-01 9.721195e-02
13 exm1061704 32828460 0 G A 0.032 1.318242e+00 7.946219e-01 9.731418e-02
17 exm1319352 38936659 0 T C 0.320 -4.841166e-01 2.918505e-01 9.734893e-02
22 exm1605700 37581383 0 T C 0.029 1.373495e+00 8.286235e-01 9.759529e-02
9 exm754736 74360234 0 T C 0.174 -6.029265e-01 3.637985e-01 9.764648e-02
20 exm1518883 1293247 0 T C 0.255 5.397964e-01 3.257374e-01 9.767820e-02
9 exm751479 37707441 0 A G 0.119 7.179813e-01 4.333240e-01 9.772592e-02
16 exm1223487 20802172 0 T C 0.108 -7.539384e-01 4.550448e-01 9.774038e-02
20 exm1524839 9288522 0 G A 0.385 -4.731927e-01 2.857574e-01 9.792657e-02
17 exm1354846 73570718 0 G C 0.164 6.356291e-01 3.841055e-01 9.814862e-02
20 exm1519175 1559259 5 T C 0.011 2.264434e+00 1.368495e+00 9.817695e-02
16 exm1256011 71682830 0 T C 0.055 1.006147e+00 6.080765e-01 9.818737e-02
21 exm2254641 43362295 0 T C 0.011 -2.198845e+00 1.329198e+00 9.826340e-02
15 exm1152432 42148736 0 G A 0.042 1.162139e+00 7.026312e-01 9.832094e-02
18 exm1384615 43481075 0 A G 0.325 4.871430e-01 2.945288e-01 9.832233e-02
6 exm572567 112382393 0 A G 0.017 1.809912e+00 1.094460e+00 9.837755e-02
19 exm1499790 53085659 19 C T 0.300 -5.045335e-01 3.052123e-01 9.850866e-02
1 exm156482 228550429 0 T C 0.029 -1.383254e+00 8.372879e-01 9.871099e-02
19 exm1506963 55481394 2 T C 0.024 1.536187e+00 9.298676e-01 9.871408e-02
9 exm773638 116132092 0 C G 0.145 -6.564207e-01 3.974054e-01 9.877189e-02
12 exm2250717 13716638 0 A G 0.170 6.131757e-01 3.712352e-01 9.878171e-02
6 exm529869 31106499 0 A G 0.045 -1.143943e+00 6.927755e-01 9.887775e-02
1 exm61677 55075062 0 T C 0.082 -8.549773e-01 5.178432e-01 9.892102e-02
19 exm1441285 17316782 0 T C 0.371 -4.779124e-01 2.894666e-01 9.892609e-02
4 exm437293 186379735 0 C T 0.190 5.844450e-01 3.540277e-01 9.895980e-02
11 exm902024 44940828 0 G A 0.442 -4.611184e-01 2.793541e-01 9.899778e-02
10 exm826060 58120988 0 A C 0.048 1.114645e+00 6.753791e-01 9.905089e-02
10 exm847059 99498234 0 G A 0.500 4.608953e-01 2.793143e-01 9.911312e-02
21 exm1580399 47538960 0 G A 0.420 4.758202e-01 2.883821e-01 9.913987e-02
6 exm532264 31731881 0 T C 0.122 7.160091e-01 4.340586e-01 9.922105e-02
13 exm1077770 103392741 0 A G 0.026 -1.471353e+00 8.919633e-01 9.922119e-02
3 exm298688 36897812 0 C T 0.310 -4.979749e-01 3.022162e-01 9.959495e-02
11 exm906347 48238549 0 A G 0.437 -4.771650e-01 2.896298e-01 9.964512e-02
16 exm1257847 72992667 0 G C 0.084 -8.297547e-01 5.037450e-01 9.971243e-02
2 exm189775 43902763 0 C A 0.028 1.429106e+00 8.677932e-01 9.978322e-02
16 exm1260767 78312527 4 G A 0.126 6.895161e-01 4.187115e-01 9.979773e-02
5 exm491517 145197565 0 C T 0.018 1.751881e+00 1.064031e+00 9.985940e-02
5 exm458321 66460595 0 A G 0.041 -1.160897e+00 7.051964e-01 9.991162e-02
11 exm963327 120099679 0 A G 0.397 -4.737421e-01 2.879060e-01 1.000617e-01
6 exm2257595 151161018 0 G A 0.193 5.754206e-01 3.497082e-01 1.000708e-01
6 exm586436 151161018 0 G A 0.193 5.754206e-01 3.497082e-01 1.000708e-01
19 exm1490555 49930295 0 G C 0.127 6.879235e-01 4.180969e-01 1.000836e-01
15 exm1165045 57925836 1 T C 0.204 5.609468e-01 3.409369e-01 1.000958e-01
12 exm1030113 101776996 0 C G 0.126 -6.925312e-01 4.209496e-01 1.001257e-01
19 exm1483703 47278859 0 G C 0.141 -6.540297e-01 3.975940e-01 1.001660e-01
21 exm1565121 31812772 0 C A 0.429 4.760111e-01 2.894109e-01 1.002094e-01
2 exm235572 160604541 0 A G 0.040 -1.171476e+00 7.123698e-01 1.002675e-01
15 exm1149388 40898643 0 G C 0.360 4.875784e-01 2.965037e-01 1.002781e-01
6 exm545049 39881102 0 T A 0.010 2.183268e+00 1.327952e+00 1.003481e-01
6 exm553929 49403282 0 T C 0.370 4.827214e-01 2.936546e-01 1.003989e-01
9 exm804488 140772613 2 G C 0.012 -2.114863e+00 1.287404e+00 1.006278e-01
6 exm-rs9394078 31868938 1 T C 0.020 1.649034e+00 1.003951e+00 1.006670e-01
19 exm1418094 8160334 0 A G 0.498 -4.506044e-01 2.743529e-01 1.006916e-01
10 exm861322 123996976 0 A G 0.395 4.653264e-01 2.833606e-01 1.007445e-01
14 exm1132233 105407327 0 A G 0.053 1.020720e+00 6.216140e-01 1.007700e-01
14 exm1132240 105407525 0 A G 0.053 1.020720e+00 6.216140e-01 1.007700e-01
11 exm955940 112123095 0 A G 0.203 5.772411e-01 3.515709e-01 1.008024e-01
9 exm739364 13112024 0 T C 0.017 -1.743865e+00 1.062266e+00 1.008531e-01
9 exm746567 34017106 0 C T 0.468 4.617121e-01 2.813982e-01 1.010334e-01
9 exm746503 33944586 0 T C 0.016 -1.850524e+00 1.127849e+00 1.010383e-01
1 exm6852 3410644 0 G A 0.069 9.113470e-01 5.555499e-01 1.011033e-01
9 exm771660 113221247 0 C T 0.145 6.690202e-01 4.079293e-01 1.011868e-01
8 exm2266702 142205132 1 G A 0.460 -4.610128e-01 2.811921e-01 1.013004e-01
16 exm1200759 1272038 0 G A 0.098 -7.682649e-01 4.686375e-01 1.013286e-01
20 exm1554459 58587603 0 G C 0.016 -1.840248e+00 1.122849e+00 1.014221e-01
7 exm658368 131195959 0 T C 0.406 -4.665024e-01 2.846609e-01 1.014448e-01
19 exm1514865 58353003 0 A G 0.013 2.037046e+00 1.243092e+00 1.014672e-01
19 exm1455449 35719577 0 A G 0.178 -6.199437e-01 3.783425e-01 1.014911e-01
13 exm2221309 101186056 0 T C 0.169 -6.100654e-01 3.723209e-01 1.014975e-01
3 exm299333 37370566 0 T A 0.022 -1.579932e+00 9.643744e-01 1.015497e-01
14 exm1097667 38061742 0 C T 0.367 4.804958e-01 2.932923e-01 1.015526e-01
11 exm963587 120348176 0 T A 0.022 -1.534220e+00 9.367772e-01 1.016609e-01
9 exm768114 104433235 0 T C 0.285 -5.133320e-01 3.134503e-01 1.016780e-01
16 exm1269978 89293291 1 A G 0.167 6.118362e-01 3.738122e-01 1.018732e-01
1 exm40453 32672932 0 A G 0.118 7.218147e-01 4.410787e-01 1.019300e-01
1 exm36534 27709020 0 C T 0.305 5.029173e-01 3.073187e-01 1.019317e-01
11 exm966053 124006993 0 A G 0.125 -6.971120e-01 4.260034e-01 1.019459e-01
12 exm975799 4736086 0 G A 0.212 -5.656943e-01 3.457998e-01 1.020502e-01
1 exm163989 241964468 0 C T 0.012 -2.145913e+00 1.311771e+00 1.020527e-01
7 exm600272 2649777 0 T C 0.100 7.800530e-01 4.768426e-01 1.020567e-01
16 exm1224166 21051209 0 C G 0.061 -9.401171e-01 5.748007e-01 1.021232e-01
3 exm341297 121151784 0 A G 0.061 9.708129e-01 5.936817e-01 1.021885e-01
1 exm2252724 67327894 0 G A 0.033 -1.306484e+00 7.990295e-01 1.022205e-01
1 exm67003 67327894 0 G A 0.033 -1.306484e+00 7.990295e-01 1.022205e-01
6 exm595253 168442765 0 A G 0.172 -6.017981e-01 3.680978e-01 1.022629e-01
4 exm385837 5743512 0 T C 0.164 -6.161882e-01 3.769120e-01 1.022741e-01
2 exm2254472 113890304 0 C T 0.159 -6.394379e-01 3.912843e-01 1.024063e-01
11 exm888167 7721870 0 G A 0.076 8.588800e-01 5.256739e-01 1.024774e-01
8 exm719363 124710664 0 T C 0.042 -1.115761e+00 6.830502e-01 1.025543e-01
2 exm228665 133174764 0 T C 0.386 4.657428e-01 2.851305e-01 1.025672e-01
17 exm1322599 39884583 0 G A 0.110 -7.274781e-01 4.454116e-01 1.026020e-01
19 exm1437902 15587185 0 T C 0.302 -5.018820e-01 3.072883e-01 1.026042e-01
5 exm447692 32087374 0 A G 0.492 4.519316e-01 2.767576e-01 1.026694e-01
3 exm324910 56649256 0 T C 0.020 1.671656e+00 1.023869e+00 1.027251e-01
8 exm679250 6338306 0 A C 0.182 -5.909765e-01 3.619879e-01 1.027462e-01
19 exm1498278 52468292 0 G A 0.014 -1.974518e+00 1.209644e+00 1.028035e-01
19 exm2253971 52468551 0 G T 0.014 -1.974518e+00 1.209644e+00 1.028035e-01
6 exm549280 43270151 0 T C 0.384 -4.667536e-01 2.859465e-01 1.028042e-01
5 exm464793 80409526 0 C T 0.127 6.851639e-01 4.197764e-01 1.028251e-01
1 exm29516 22307538 0 C T 0.055 1.007705e+00 6.176274e-01 1.029593e-01
8 exm715396 110301998 0 T C 0.485 4.542275e-01 2.784344e-01 1.030039e-01
19 exm1455333 35648365 0 G T 0.353 4.785495e-01 2.933560e-01 1.030187e-01
17 exm1359079 74878259 0 A G 0.342 -4.853160e-01 2.975305e-01 1.030494e-01
19 exm1420192 9001833 0 A G 0.310 4.920548e-01 3.016941e-01 1.030863e-01
8 exm677987 2021421 0 T G 0.337 4.802022e-01 2.944321e-01 1.030924e-01
16 exm1197543 701656 0 T C 0.436 4.626648e-01 2.837006e-01 1.031184e-01
4 exm382380 2210065 1 A C 0.025 1.457110e+00 8.936287e-01 1.031745e-01
10 exm832740 73550117 0 G C 0.463 -4.636626e-01 2.843963e-01 1.032198e-01
3 exm334473 101177848 0 G T 0.034 -1.232852e+00 7.564065e-01 1.033170e-01
10 exm810958 14976727 0 C G 0.069 9.067366e-01 5.563272e-01 1.033208e-01
19 exm1398884 1047537 1 C A 0.083 8.324642e-01 5.109637e-01 1.034600e-01
13 exm1078762 109472733 0 A G 0.080 8.359969e-01 5.131853e-01 1.034958e-01
11 exm888849 8414229 0 T G 0.057 9.774626e-01 6.000509e-01 1.035104e-01
1 exm80691 109806313 0 C T 0.019 1.707109e+00 1.048017e+00 1.035257e-01
5 exm471979 114469724 0 C T 0.236 -5.372998e-01 3.299412e-01 1.036152e-01
3 exm2239505 39448204 0 T C 0.249 5.314739e-01 3.263804e-01 1.036329e-01
13 exm1072647 76397819 1 T G 0.011 2.169612e+00 1.332398e+00 1.036405e-01
4 exm406479 76489582 0 A G 0.214 5.651021e-01 3.470949e-01 1.036958e-01
3 exm368344 183954203 0 A G 0.016 1.788413e+00 1.098635e+00 1.037471e-01
1 exm130779 184764824 0 T C 0.047 -1.078762e+00 6.628965e-01 1.038537e-01
7 exm657395 129663496 0 T C 0.149 6.479906e-01 3.982048e-01 1.038680e-01
1 exm134032 197070442 0 T G 0.267 5.096292e-01 3.132071e-01 1.038994e-01
1 exm134043 197070697 0 C T 0.267 5.096292e-01 3.132071e-01 1.038994e-01
1 exm86325 115229523 0 T C 0.013 2.036748e+00 1.251998e+00 1.039702e-01
10 exm816094 27353007 0 C T 0.058 -9.924608e-01 6.103278e-01 1.041163e-01
6 exm594687 167754710 0 C A 0.057 9.587076e-01 5.898722e-01 1.042932e-01
1 exm113113 158607935 0 G T 0.199 -5.647651e-01 3.475739e-01 1.043789e-01
16 exm1260793 78458915 0 G C 0.074 8.786888e-01 5.409337e-01 1.044823e-01
22 exm1607602 38323507 0 T G 0.239 -5.369573e-01 3.305710e-01 1.044952e-01
4 exm414738 99027159 0 C T 0.050 1.051774e+00 6.475648e-01 1.045235e-01
17 exm1312511 33806546 0 A G 0.028 1.399326e+00 8.616142e-01 1.045501e-01
4 exm2240288 107842959 0 C T 0.212 -5.540911e-01 3.412950e-01 1.046737e-01
17 exm1320860 39464046 0 C G 0.184 5.916749e-01 3.644790e-01 1.047061e-01
17 exm1320869 39464736 0 G C 0.184 5.916749e-01 3.644790e-01 1.047061e-01
10 exm839212 88696622 0 G C 0.135 -6.642242e-01 4.092586e-01 1.047811e-01
16 exm1248741 67320223 0 A G 0.127 -6.904125e-01 4.254073e-01 1.047916e-01
1 exm64373 62261168 0 A G 0.392 4.545224e-01 2.801056e-01 1.048477e-01
9 exm773285 115933980 0 A C 0.153 6.476052e-01 3.991781e-01 1.049195e-01
16 exm1244496 57764895 0 T C 0.058 -9.786411e-01 6.032924e-01 1.049579e-01
17 exm1313353 34304605 0 A C 0.155 6.264249e-01 3.863084e-01 1.050865e-01
1 exm145728 209797253 0 C T 0.130 -6.845570e-01 4.221723e-01 1.050985e-01
10 exm832657 73533177 0 G A 0.443 -4.637988e-01 2.860399e-01 1.051120e-01
1 exm36378 27688633 1 A G 0.368 -4.639415e-01 2.861362e-01 1.051221e-01
9 exm770240 111659483 0 G T 0.256 5.168357e-01 3.188327e-01 1.052027e-01
6 exm-rs2240803 30920957 0 T C 0.492 4.563854e-01 2.815539e-01 1.052182e-01
6 exm537555 33052981 0 A C 0.078 -8.572831e-01 5.290076e-01 1.053046e-01
3 exm305928 44775962 0 A G 0.233 -5.350945e-01 3.302205e-01 1.053334e-01
16 exm1857624 3613637 0 A G 0.138 6.614388e-01 4.082272e-01 1.053644e-01
1 exm121797 169510118 0 A G 0.136 -6.653563e-01 4.106812e-01 1.053951e-01
7 exm626265 73470714 0 A G 0.206 -5.600427e-01 3.456794e-01 1.053965e-01
11 exm874259 1075747 0 C T 0.193 5.786825e-01 3.572220e-01 1.054329e-01
3 exm352962 134884908 0 A G 0.023 -1.508659e+00 9.313670e-01 1.054586e-01
14 exm1100825 51202311 0 C G 0.172 -6.092850e-01 3.761420e-01 1.054599e-01
12 exm1021356 70963619 1 A G 0.045 1.111240e+00 6.860813e-01 1.054889e-01
7 exm661317 138713476 0 T C 0.029 1.326371e+00 8.189498e-01 1.055086e-01
2 exm176802 24439048 0 G A 0.056 -9.573925e-01 5.911305e-01 1.055095e-01
9 exm769382 108230553 0 T G 0.011 -2.182270e+00 1.347433e+00 1.055138e-01
11 exm960685 118509676 0 A G 0.016 -1.814685e+00 1.120670e+00 1.055762e-01
11 exm960728 118516453 0 T C 0.016 -1.814685e+00 1.120670e+00 1.055762e-01
17 exm1329841 43111558 0 A G 0.094 7.652550e-01 4.726114e-01 1.055934e-01
20 exm1555934 60901986 0 A G 0.033 -1.268769e+00 7.836167e-01 1.056120e-01
20 exm1555949 60902389 0 A G 0.033 -1.268769e+00 7.836167e-01 1.056120e-01
11 exm966051 124006972 0 T G 0.127 -6.860269e-01 4.237242e-01 1.056289e-01
3 exm2273377 127410959 0 G T 0.373 4.798695e-01 2.964158e-01 1.056578e-01
6 exm591194 159398700 0 T C 0.202 5.719192e-01 3.533407e-01 1.057226e-01
6 exm591241 159407446 0 T C 0.202 5.719192e-01 3.533407e-01 1.057226e-01
4 exm404305 71384537 0 T C 0.113 -7.152998e-01 4.420418e-01 1.058159e-01
1 exm17094 12835868 0 T C 0.243 5.362612e-01 3.314165e-01 1.058341e-01
9 exm754705 74349846 0 T A 0.178 -5.829437e-01 3.602758e-01 1.058426e-01
18 exm1385283 44157764 0 A C 0.023 -1.507216e+00 9.315482e-01 1.058597e-01
1 exm85556 114438951 0 G A 0.280 5.054097e-01 3.124352e-01 1.059292e-01
1 exm2270 1226889 1 A G 0.138 6.681333e-01 4.130706e-01 1.059652e-01
5 exm490969 141336264 0 G T 0.278 -5.012348e-01 3.099540e-01 1.060415e-01
6 exm-rs11759988 31432861 0 C T 0.219 -5.487217e-01 3.394086e-01 1.061337e-01
1 exm49235 40773150 0 A G 0.050 -1.014955e+00 6.278524e-01 1.061659e-01
17 exm1292529 8700778 0 A G 0.100 -7.373747e-01 4.561570e-01 1.061782e-01
19 exm1507532 55598724 0 A G 0.392 -4.723465e-01 2.923242e-01 1.063213e-01
16 exm1208984 2821525 0 A G 0.080 8.432480e-01 5.219070e-01 1.063485e-01
9 exm802594 140128644 0 A G 0.056 9.990850e-01 6.183672e-01 1.063535e-01
1 exm163859 241823930 0 G A 0.020 1.583592e+00 9.804210e-01 1.064544e-01
18 exm2253495 59854993 0 T C 0.020 -1.615003e+00 9.999921e-01 1.064977e-01
15 exm1144902 31369123 0 A G 0.094 7.742791e-01 4.794820e-01 1.065393e-01
8 exm687411 21984945 20 T C 0.387 -4.723869e-01 2.926104e-01 1.066337e-01
19 exm1436374 15133803 0 A G 0.036 1.227198e+00 7.602192e-01 1.066596e-01
19 exm1432447 13065096 0 C T 0.016 -1.771876e+00 1.097911e+00 1.067480e-01
4 exm411164 87622624 0 A G 0.034 1.256378e+00 7.784962e-01 1.067499e-01
5 exm455972 56177443 0 A G 0.416 -4.569337e-01 2.831380e-01 1.067571e-01
6 exm532898 31846741 0 A C 0.091 8.208134e-01 5.087084e-01 1.068212e-01
2 exm206585 84932836 0 A G 0.080 8.341511e-01 5.171241e-01 1.069224e-01
17 exm1332931 46000406 0 C T 0.156 6.182088e-01 3.832628e-01 1.069317e-01
13 exm-rs2031532 50080847 0 A G 0.318 -4.867254e-01 3.018137e-01 1.070072e-01
9 exm746474 33941759 0 C T 0.468 4.539407e-01 2.815530e-01 1.070928e-01
9 exm780727 127177161 0 G A 0.408 -4.647816e-01 2.882833e-01 1.071005e-01
4 exm431574 159601676 2 C T 0.135 -6.590378e-01 4.088073e-01 1.071310e-01
7 exm620975 48528923 0 C G 0.038 -1.206899e+00 7.488538e-01 1.072262e-01
12 exm1003221 51723499 0 C T 0.045 -1.070127e+00 6.640008e-01 1.072320e-01
12 exm1003264 51739648 0 G C 0.045 -1.070127e+00 6.640008e-01 1.072320e-01
15 exm1151942 42115695 0 T C 0.010 2.269016e+00 1.408309e+00 1.073348e-01
11 exm2275386 49000558 55 A G 0.434 -4.654121e-01 2.889451e-01 1.074296e-01
13 exm1060429 29599410 0 T C 0.021 -1.563616e+00 9.709525e-01 1.075025e-01
4 exm400604 56874517 0 C A 0.107 -7.316882e-01 4.543687e-01 1.075142e-01
5 exm491554 145246085 0 T G 0.210 -5.589428e-01 3.472014e-01 1.076208e-01
7 exm621553 51094269 0 A G 0.048 1.067158e+00 6.632634e-01 1.078179e-01
6 exm572748 112457383 0 C G 0.161 6.268134e-01 3.896288e-01 1.078627e-01
8 exm684554 17419539 0 A G 0.016 -1.784300e+00 1.109607e+00 1.080155e-01
17 exm1361212 76525759 0 C G 0.253 5.155776e-01 3.206930e-01 1.080919e-01
7 exm630212 82453708 0 A C 0.394 4.642293e-01 2.887835e-01 1.081278e-01
2 exm278938 238262021 0 A G 0.025 -1.466267e+00 9.121270e-01 1.081298e-01
3 exm303496 41831203 0 T C 0.085 -8.163622e-01 5.079013e-01 1.081738e-01
9 exm803874 140414410 2 T C 0.100 7.480047e-01 4.654911e-01 1.082636e-01
9 exm750300 35906471 2 T C 0.051 1.029131e+00 6.405933e-01 1.083486e-01
16 exm1267439 88494976 0 A C 0.030 1.312287e+00 8.168889e-01 1.083668e-01
2 exm194032 54482553 0 A G 0.024 -1.471876e+00 9.162502e-01 1.083739e-01
7 exm609728 23728916 0 A G 0.111 -7.227181e-01 4.498998e-01 1.083771e-01
8 exm709899 94808165 0 A G 0.338 -4.762521e-01 2.965450e-01 1.084640e-01
21 exm1565082 31802768 0 G A 0.432 4.636731e-01 2.887624e-01 1.085249e-01
14 exm1114477 74759006 0 T C 0.306 -4.870446e-01 3.033687e-01 1.085845e-01
9 exm755861 78937974 0 T C 0.446 -4.456658e-01 2.776333e-01 1.086335e-01
19 exm1437882 15586672 0 T A 0.302 -4.925937e-01 3.068829e-01 1.086511e-01
2 exm2276906 220193932 0 A C 0.026 -1.412523e+00 8.802768e-01 1.087650e-01
9 exm775798 117808785 0 A T 0.415 -4.519030e-01 2.816274e-01 1.087697e-01
11 exm938544 71943961 0 A C 0.022 1.566357e+00 9.767202e-01 1.089729e-01
19 exm1444906 18376522 0 G T 0.418 -4.602425e-01 2.870403e-01 1.090354e-01
11 exm887174 6913243 0 C T 0.203 5.488419e-01 3.423705e-01 1.091112e-01
1 exm166683 247835908 0 A T 0.359 -4.624089e-01 2.884969e-01 1.091649e-01
1 exm166695 247836207 0 A T 0.359 -4.624089e-01 2.884969e-01 1.091649e-01
16 exm1264381 84256619 0 T C 0.107 7.263698e-01 4.532251e-01 1.091985e-01
11 exm874012 1021268 0 C T 0.064 9.018893e-01 5.627617e-01 1.092108e-01
9 exm789446 133948049 0 A G 0.208 5.594881e-01 3.491400e-01 1.092414e-01
19 exm1412386 5772950 0 A G 0.252 -5.162086e-01 3.221389e-01 1.092488e-01
5 exm443932 7878424 0 A T 0.027 -1.407155e+00 8.783008e-01 1.093169e-01
20 exm1556973 61386232 0 A G 0.051 1.041458e+00 6.500786e-01 1.093355e-01
7 exm658356 131195712 0 A G 0.407 -4.563010e-01 2.848524e-01 1.093716e-01
21 exm1571264 41137507 0 G C 0.276 5.111495e-01 3.191732e-01 1.094613e-01
1 exm119609 165619079 0 T C 0.024 1.459092e+00 9.114345e-01 1.095955e-01
12 exm997787 48368541 0 T C 0.016 1.726345e+00 1.078398e+00 1.096025e-01
11 exm894539 18319180 0 T G 0.126 6.715026e-01 4.194834e-01 1.096153e-01
10 exm864211 127967532 0 T C 0.043 1.113690e+00 6.957210e-01 1.096183e-01
7 exm608828 21901593 0 A G 0.073 8.861902e-01 5.537130e-01 1.096894e-01
10 exm835938 76861680 6 T C 0.444 -4.478721e-01 2.798798e-01 1.097383e-01
15 exm1163038 52901321 0 A G 0.025 1.459499e+00 9.122422e-01 1.098109e-01
1 exm136651 201176711 0 T G 0.047 -1.074857e+00 6.719525e-01 1.098775e-01
6 exm521835 26108168 0 A G 0.201 -5.635419e-01 3.523431e-01 1.099198e-01
7 exm613954 34889182 0 G A 0.141 -6.583754e-01 4.116931e-01 1.099692e-01
11 exm887167 6913127 0 G A 0.381 -4.574869e-01 2.861225e-01 1.100292e-01
17 exm1367041 79514028 0 G C 0.060 9.498931e-01 5.941336e-01 1.100587e-01
2 exm235690 160676350 0 C T 0.107 -7.302791e-01 4.568114e-01 1.100903e-01
8 exm684509 17412140 0 C G 0.075 -8.625348e-01 5.396210e-01 1.101428e-01
11 exm960745 118518751 0 A G 0.016 -1.824399e+00 1.141398e+00 1.101469e-01
11 exm960852 118532376 0 G A 0.016 -1.824399e+00 1.141398e+00 1.101469e-01
3 exm369442 184103903 0 C A 0.255 -5.060074e-01 3.165739e-01 1.101478e-01
14 exm1084147 20692595 0 C G 0.050 -1.048651e+00 6.562586e-01 1.102506e-01
10 exm832333 73434888 3 C G 0.337 -4.768052e-01 2.984050e-01 1.102681e-01
2 exm248277 179583496 0 G T 0.255 5.068655e-01 3.174043e-01 1.104770e-01
2 exm248353 179587130 0 G C 0.255 5.068655e-01 3.174043e-01 1.104770e-01
16 exm1263247 84028014 0 G C 0.130 6.707124e-01 4.200222e-01 1.104899e-01
8 exm718494 123966085 0 A G 0.139 6.499385e-01 4.070672e-01 1.105374e-01
9 exm754332 73150984 0 T C 0.403 4.513347e-01 2.826929e-01 1.105558e-01
2 exm263899 217315787 0 C T 0.203 -5.487187e-01 3.437519e-01 1.106207e-01
3 exm373135 193166028 3 C T 0.047 1.074913e+00 6.734237e-01 1.106368e-01
7 exm614829 37923923 0 C T 0.024 -1.434601e+00 8.989574e-01 1.107131e-01
5 exm499524 156898690 0 G A 0.451 -4.563476e-01 2.860200e-01 1.107893e-01
5 exm445046 13788886 0 A C 0.213 5.468756e-01 3.427771e-01 1.108077e-01
19 exm1513464 57955244 2 G A 0.147 6.325995e-01 3.965132e-01 1.108123e-01
19 exm1449842 21720803 0 T C 0.185 -5.771593e-01 3.618510e-01 1.108987e-01
20 exm1543095 42826350 0 C A 0.375 -4.703801e-01 2.949087e-01 1.109025e-01
15 exm1148780 40655845 0 C G 0.215 5.359718e-01 3.360386e-01 1.109096e-01
1 exm2250 1226757 1 A G 0.134 6.733341e-01 4.221770e-01 1.109233e-01
12 exm984113 11061122 0 T C 0.340 -4.810452e-01 3.016170e-01 1.109282e-01
17 exm1305477 26817537 0 A G 0.155 -6.293795e-01 3.946810e-01 1.109806e-01
17 exm2252915 26817537 0 A G 0.155 -6.293795e-01 3.946810e-01 1.109806e-01
19 exm1405021 2917287 0 C A 0.451 4.406214e-01 2.763311e-01 1.110057e-01
6 exm516836 12123249 0 G A 0.166 -6.026428e-01 3.780623e-01 1.111200e-01
9 exm761748 95400370 0 A G 0.013 1.928786e+00 1.210320e+00 1.112127e-01
19 exm1416373 7675771 0 T C 0.035 -1.239246e+00 7.776476e-01 1.112203e-01
10 exm810111 13214427 0 G A 0.073 -8.528738e-01 5.353209e-01 1.113059e-01
6 exm529174 30916645 0 A G 0.014 -1.893794e+00 1.188924e+00 1.113817e-01
10 exm861244 123970722 0 A T 0.160 -6.148374e-01 3.860107e-01 1.113961e-01
20 exm1552382 56099114 0 G C 0.345 4.680682e-01 2.938731e-01 1.114058e-01
15 exm1157829 45047134 0 A G 0.455 -4.426577e-01 2.779372e-01 1.114287e-01
7 exm663234 141490238 0 T G 0.467 4.473953e-01 2.809249e-01 1.114454e-01
4 exm2273394 88058340 0 G C 0.227 -5.449848e-01 3.422065e-01 1.114495e-01
6 exm-rs1057373 32813279 0 T G 0.136 6.595416e-01 4.142397e-01 1.115366e-01
5 exm497058 150901613 0 A G 0.124 -6.887426e-01 4.327070e-01 1.116415e-01
17 exm1284241 5485367 0 T A 0.165 -6.004398e-01 3.772601e-01 1.116699e-01
17 exm1369809 80273234 0 T C 0.021 -1.564746e+00 9.833323e-01 1.117400e-01
8 exm701774 56708701 22 C T 0.130 6.573907e-01 4.131600e-01 1.117715e-01
19 exm1467266 40519935 0 T C 0.094 7.695004e-01 4.836428e-01 1.117890e-01
7 exm670854 150269542 1 T G 0.100 7.465349e-01 4.693733e-01 1.119146e-01
19 exm1494521 50957397 1 A G 0.313 4.917413e-01 3.091967e-01 1.119393e-01
6 exm537239 32945701 1 T G 0.074 8.383283e-01 5.271324e-01 1.119454e-01
14 exm1125771 96773164 1 G A 0.074 8.438693e-01 5.306804e-01 1.119885e-01
6 exm529846 31106236 0 A G 0.010 2.229486e+00 1.402165e+00 1.120186e-01
10 exm855076 108339116 0 C G 0.011 -2.139085e+00 1.345468e+00 1.120607e-01
9 exm770246 111660851 0 T C 0.255 5.067849e-01 3.188180e-01 1.121217e-01
4 exm2062688 1019011 0 T C 0.032 -1.250574e+00 7.867405e-01 1.121242e-01
1 exm9952 6641060 0 C G 0.014 1.871381e+00 1.177707e+00 1.122504e-01
12 exm1024008 80878317 0 A G 0.030 1.312891e+00 8.262917e-01 1.122750e-01
12 exm1024033 80900381 0 C T 0.030 1.312891e+00 8.262917e-01 1.122750e-01
3 exm303578 41952852 0 C T 0.084 -8.080403e-01 5.085735e-01 1.122882e-01
15 exm1188770 90344352 1 C T 0.200 -5.707263e-01 3.592283e-01 1.123063e-01
2 exm175691 21231387 0 G T 0.011 2.135141e+00 1.344252e+00 1.123984e-01
19 exm1510104 56249615 0 C G 0.048 1.034349e+00 6.512129e-01 1.123997e-01
9 exm790420 134385436 0 A G 0.030 -1.282898e+00 8.077790e-01 1.124368e-01
12 exm1000583 49743142 0 A G 0.017 1.718234e+00 1.082171e+00 1.125302e-01
1 exm95141 150737220 0 G A 0.016 1.789722e+00 1.127280e+00 1.125572e-01
1 exm61283 54661262 0 T C 0.030 -1.337641e+00 8.425728e-01 1.125751e-01
15 exm1186690 89392818 0 A G 0.128 6.649807e-01 4.189550e-01 1.126499e-01
2 exm188117 39082344 0 T C 0.264 -5.113435e-01 3.222034e-01 1.126989e-01
1 exm117933 161479745 3 G A 0.368 4.562308e-01 2.874897e-01 1.127157e-01
19 exm1444532 18285944 0 A G 0.132 6.585154e-01 4.149855e-01 1.127399e-01
2 exm283076 241834907 0 T C 0.157 6.102306e-01 3.847550e-01 1.129248e-01
13 exm1058585 25487103 3 C T 0.160 -5.896800e-01 3.718573e-01 1.129825e-01
12 exm1039097 113425154 0 C G 0.145 -6.310680e-01 3.980223e-01 1.130416e-01
19 exm1454729 35434448 0 G A 0.093 7.591810e-01 4.788479e-01 1.130590e-01
1 exm-rs10889677 67725120 0 C A 0.346 -4.711580e-01 2.972087e-01 1.130943e-01
8 exm689348 23049292 0 C T 0.038 -1.153939e+00 7.281407e-01 1.132086e-01
1 exm17543 12919872 12 G T 0.075 8.569310e-01 5.407586e-01 1.132293e-01
17 exm1304297 21318671 10 A G 0.050 -1.041371e+00 6.572695e-01 1.132961e-01
11 exm883195 5536852 0 G A 0.237 -5.239322e-01 3.307137e-01 1.133285e-01
7 exm646305 101928495 0 C G 0.461 4.463580e-01 2.817859e-01 1.133772e-01
10 exm838304 85991784 0 C T 0.064 9.134990e-01 5.769347e-01 1.135289e-01
9 exm2259204 136340200 0 T G 0.162 5.939538e-01 3.752113e-01 1.136159e-01
10 exm858297 117849353 0 C T 0.151 -6.305675e-01 3.983870e-01 1.136576e-01
19 exm1438035 15726560 16 T G 0.173 -5.838740e-01 3.690273e-01 1.137955e-01
7 exm2270692 130629901 0 C T 0.433 4.534989e-01 2.866460e-01 1.138206e-01
9 exm781287 127661645 0 A G 0.445 -4.474231e-01 2.828394e-01 1.138639e-01
5 exm477871 132556523 0 T C 0.010 -2.227589e+00 1.408293e+00 1.138941e-01
12 exm1051228 130839516 0 T C 0.012 -2.048658e+00 1.295390e+00 1.139550e-01
7 exm610339 25182405 0 T G 0.071 8.741212e-01 5.527589e-01 1.139824e-01
14 exm1113137 73735366 0 T C 0.198 -5.491099e-01 3.472713e-01 1.140203e-01
7 exm663179 141478308 0 C T 0.462 4.440200e-01 2.808976e-01 1.141335e-01
5 exm2257065 156671437 0 T G 0.020 1.594100e+00 1.008599e+00 1.141815e-01
1 exm2249987 15546761 0 A G 0.459 -4.430687e-01 2.803562e-01 1.142113e-01
9 exm739943 14776140 0 T C 0.115 7.027394e-01 4.447408e-01 1.142727e-01
19 exm1466479 40363916 0 T C 0.178 -5.905653e-01 3.737617e-01 1.142845e-01
19 exm1419834 8808900 0 A G 0.169 -5.901385e-01 3.735438e-01 1.143350e-01
19 exm1419837 8808942 0 A G 0.169 -5.901385e-01 3.735438e-01 1.143350e-01
1 exm52969 44137257 21 C A 0.423 4.562374e-01 2.888039e-01 1.143556e-01
9 exm773338 115950156 5 A G 0.244 -5.209280e-01 3.297828e-01 1.143873e-01
12 exm984058 10999780 0 C T 0.318 -4.803514e-01 3.041539e-01 1.144575e-01
1 exm166851 247978586 0 C T 0.025 1.407413e+00 8.911754e-01 1.144635e-01
22 exm1592410 23482483 0 A G 0.176 5.814897e-01 3.682016e-01 1.144652e-01
16 exm1240675 53499374 0 C G 0.026 1.412739e+00 8.948290e-01 1.145773e-01
10 exm851324 103899871 0 G A 0.064 9.087341e-01 5.755974e-01 1.145806e-01
19 exm1404702 2833864 0 A G 0.171 -5.987602e-01 3.792968e-01 1.146175e-01
3 exm312078 48626832 0 T C 0.013 -1.873750e+00 1.187324e+00 1.147271e-01
21 exm1579525 46910210 0 A G 0.118 6.851671e-01 4.341662e-01 1.147287e-01
9 exm736460 4117942 0 T G 0.017 -1.738454e+00 1.102085e+00 1.148894e-01
2 exm232595 152331418 0 C G 0.407 4.519226e-01 2.865415e-01 1.149490e-01
10 exm-rs7916697 69991853 0 A G 0.294 -4.925770e-01 3.123323e-01 1.149652e-01
15 exm1168218 63937209 0 C G 0.466 4.450927e-01 2.823074e-01 1.150731e-01
16 exm1214168 4751045 0 T C 0.471 -4.403390e-01 2.792954e-01 1.150770e-01
9 exm776002 117848197 0 T C 0.079 8.394036e-01 5.324115e-01 1.150770e-01
21 exm1564873 31661691 0 A G 0.482 -4.358344e-01 2.765247e-01 1.151906e-01
3 exm365678 178968568 2 C A 0.059 9.484730e-01 6.019170e-01 1.152735e-01
7 exm617420 44153780 0 G A 0.313 -4.804756e-01 3.049731e-01 1.153393e-01
17 exm1292458 8644854 0 T C 0.107 7.059428e-01 4.481604e-01 1.154010e-01
22 exm1592905 23974200 0 G A 0.145 -6.421301e-01 4.076935e-01 1.154402e-01
11 exm950928 102398329 0 T C 0.028 1.330129e+00 8.445783e-01 1.154699e-01
1 exm101074 152488146 0 A G 0.136 -6.600198e-01 4.190909e-01 1.154741e-01
1 exm105505 155019710 0 A C 0.354 4.625262e-01 2.937234e-01 1.155167e-01
20 exm1539236 35769592 0 T C 0.258 -5.029423e-01 3.194045e-01 1.155341e-01
19 exm-rs3848596 33635761 0 C T 0.358 4.562246e-01 2.898003e-01 1.156155e-01
5 exm458322 66460630 0 C T 0.042 -1.099790e+00 6.986233e-01 1.156266e-01
15 exm1156850 43939642 0 T C 0.173 5.770942e-01 3.666824e-01 1.157188e-01
19 exm1404699 2833802 1 G A 0.171 -5.971063e-01 3.794634e-01 1.157815e-01
4 exm404125 71201648 0 G T 0.210 -5.377844e-01 3.417889e-01 1.158080e-01
16 exm1246086 58713798 0 A G 0.128 -6.480127e-01 4.119090e-01 1.158649e-01
3 exm333145 98307696 0 G T 0.098 7.493782e-01 4.763980e-01 1.159078e-01
3 exm337269 111901099 0 C T 0.070 -8.737404e-01 5.554743e-01 1.159184e-01
3 exm350056 130128232 0 A G 0.086 -7.624648e-01 4.847435e-01 1.159273e-01
1 exm17546 12919891 7 T G 0.076 8.497932e-01 5.405573e-01 1.161256e-01
19 exm1464713 39591829 0 T G 0.014 1.904074e+00 1.211223e+00 1.161355e-01
18 exm1379205 21735686 0 T C 0.011 -2.097742e+00 1.334453e+00 1.161447e-01
4 exm380436 1087487 0 A G 0.029 1.293364e+00 8.227751e-01 1.161523e-01
18 exm1372610 3176040 0 C G 0.247 5.102114e-01 3.246206e-01 1.162074e-01
7 exm635468 94540527 0 A G 0.013 -1.993900e+00 1.268669e+00 1.162235e-01
1 exm77949 100672060 0 T C 0.034 -1.245102e+00 7.924237e-01 1.163139e-01
10 exm832831 73563067 0 C G 0.014 -1.901861e+00 1.210491e+00 1.163393e-01
19 exm1426327 10672493 0 T C 0.339 -4.598845e-01 2.927254e-01 1.163634e-01
5 exm486048 140552774 0 A G 0.041 1.124902e+00 7.162587e-01 1.164841e-01
14 exm1124055 94754804 0 T C 0.013 -1.991752e+00 1.268222e+00 1.164883e-01
14 exm1124088 94756669 0 A G 0.013 -1.991752e+00 1.268222e+00 1.164883e-01
19 exm1508195 55738634 0 T C 0.173 -5.852499e-01 3.726935e-01 1.165306e-01
19 exm1444895 18376407 0 A T 0.416 -4.508656e-01 2.871775e-01 1.166087e-01
6 exm529148 30893941 0 A G 0.057 9.526552e-01 6.067988e-01 1.166134e-01
7 exm612542 30795448 0 A G 0.019 -1.646024e+00 1.048497e+00 1.166318e-01
1 exm34652 26671144 0 C T 0.015 1.846071e+00 1.175941e+00 1.166371e-01
1 exm141708 205031116 0 C T 0.250 -5.113097e-01 3.257203e-01 1.166571e-01
2 exm218196 103431404 0 T C 0.014 1.902511e+00 1.212348e+00 1.167742e-01
1 exm105023 154938662 7 C T 0.044 -1.099269e+00 7.005445e-01 1.168009e-01
11 exm882122 5080844 0 C T 0.387 4.471438e-01 2.849991e-01 1.168551e-01
6 exm560665 74125875 0 A G 0.373 4.603620e-01 2.934275e-01 1.168594e-01
6 exm560666 74125888 0 A G 0.373 4.603620e-01 2.934275e-01 1.168594e-01
1 exm158224 230914729 0 C A 0.489 4.470933e-01 2.851231e-01 1.170555e-01
22 exm1596077 26422980 0 G A 0.319 4.731230e-01 3.017874e-01 1.171338e-01
19 exm1408655 4294623 0 A C 0.235 -5.195956e-01 3.314507e-01 1.171561e-01
10 exm831278 72307101 0 T C 0.255 -5.133604e-01 3.275094e-01 1.171964e-01
3 exm2269443 44777796 0 T C 0.233 -5.175594e-01 3.302137e-01 1.172247e-01
12 exm991225 27553566 0 G A 0.062 9.375125e-01 5.982050e-01 1.172568e-01
15 exm1163860 55838585 0 T G 0.036 1.214697e+00 7.751305e-01 1.172853e-01
11 exm882093 5080337 0 C T 0.085 7.860351e-01 5.016523e-01 1.173309e-01
10 exm847084 99504630 0 G T 0.257 4.959163e-01 3.165689e-01 1.174145e-01
9 exm2259069 107457725 5 A G 0.354 -4.554530e-01 2.908007e-01 1.174921e-01
17 exm1322655 39890876 0 T C 0.297 -4.765198e-01 3.042527e-01 1.174935e-01
3 exm366990 183006918 0 G A 0.028 1.311205e+00 8.373760e-01 1.175747e-01
9 exm773266 115932012 0 T G 0.148 6.320842e-01 4.037600e-01 1.176580e-01
1 exm160316 234603322 0 T A 0.278 4.831848e-01 3.086690e-01 1.176845e-01
19 exm1435524 14705574 0 C T 0.097 -7.500349e-01 4.791459e-01 1.176900e-01
12 exm1044228 121605355 0 A G 0.120 6.852423e-01 4.377630e-01 1.176973e-01
10 exm826529 61552692 0 T G 0.488 -4.435236e-01 2.833555e-01 1.177141e-01
12 exm1048533 124229429 0 T C 0.270 4.880881e-01 3.118550e-01 1.177477e-01
1 exm1645 1120421 3 T C 0.014 -1.819929e+00 1.162841e+00 1.177573e-01
8 exm722122 133984058 0 T C 0.276 4.868679e-01 3.110841e-01 1.177579e-01
1 exm156144 228505727 0 T C 0.082 8.025752e-01 5.128710e-01 1.178050e-01
12 exm1031172 104069795 0 A G 0.054 9.749313e-01 6.230528e-01 1.178291e-01
16 exm1248111 67233243 0 A G 0.056 -9.537094e-01 6.095805e-01 1.178833e-01
4 exm396055 40138676 0 G A 0.216 -5.309911e-01 3.394077e-01 1.178997e-01
2 exm225571 128379563 1 G C 0.079 -8.162633e-01 5.217635e-01 1.179073e-01
11 exm879869 3681519 0 T C 0.421 -4.459551e-01 2.850823e-01 1.179376e-01
14 exm1119333 88477882 0 C A 0.312 4.743575e-01 3.032434e-01 1.179430e-01
3 exm337443 112185025 0 G A 0.207 5.447285e-01 3.482376e-01 1.179514e-01
5 exm447463 31538692 0 C A 0.336 -4.647676e-01 2.971666e-01 1.180094e-01
18 exm1382606 32834186 0 G T 0.041 -1.113022e+00 7.117201e-01 1.180445e-01
10 exm847416 99969475 1 C A 0.103 -7.112893e-01 4.550527e-01 1.182220e-01
2 exm279785 238672703 0 G C 0.380 -4.601885e-01 2.944239e-01 1.182405e-01
1 exm67196 67581127 0 C T 0.011 2.097368e+00 1.341961e+00 1.182641e-01
19 exm1419308 8564523 0 G T 0.288 4.757957e-01 3.044329e-01 1.182691e-01
14 exm1109249 67759282 0 A C 0.011 -2.130423e+00 1.363182e+00 1.182835e-01
20 exm1537585 34218673 0 C G 0.124 6.668074e-01 4.266703e-01 1.182868e-01
10 exm828291 69281701 0 T A 0.025 1.402204e+00 8.972322e-01 1.182881e-01
5 exm507628 176936819 0 G C 0.144 6.267762e-01 4.012502e-01 1.184653e-01
20 exm1555718 60893611 0 T C 0.024 -1.442312e+00 9.234849e-01 1.185228e-01
1 exm45228 36807481 0 T C 0.180 5.742890e-01 3.677117e-01 1.185282e-01
2 exm255952 201354935 0 G C 0.327 -4.696697e-01 3.007488e-01 1.185573e-01
16 exm1248783 67322118 0 C G 0.057 -9.385583e-01 6.011191e-01 1.186319e-01
9 exm790437 134386781 0 A G 0.030 -1.277775e+00 8.184131e-01 1.186480e-01
3 exm326687 58395863 0 G A 0.159 -5.954572e-01 3.814120e-01 1.186697e-01
3 exm326700 58410554 0 T C 0.159 -5.954572e-01 3.814120e-01 1.186697e-01
10 exm813021 18270341 0 G A 0.031 1.267736e+00 8.120761e-01 1.186900e-01
1 exm117501 161163439 0 C T 0.012 2.055082e+00 1.316434e+00 1.186917e-01
17 exm1284349 6021355 0 A G 0.017 -1.666011e+00 1.067394e+00 1.187569e-01
3 exm376966 196613101 0 A G 0.011 -2.123514e+00 1.360839e+00 1.188458e-01
9 exm779121 125289521 0 G A 0.289 4.860208e-01 3.115144e-01 1.189067e-01
1 exm61593 55064980 0 A G 0.093 -7.543002e-01 4.834750e-01 1.189123e-01
2 exm169223 45611 0 T C 0.011 2.157869e+00 1.383193e+00 1.189360e-01
22 exm1623138 50943232 0 A G 0.115 6.820566e-01 4.373016e-01 1.190234e-01
5 exm460128 71519664 0 T C 0.352 -4.615730e-01 2.960688e-01 1.191860e-01
9 exm788259 132662786 0 C T 0.343 4.618977e-01 2.963039e-01 1.192194e-01
1 exm23891 17914057 0 A G 0.045 1.074960e+00 6.896284e-01 1.192459e-01
2 exm257368 202512449 0 T C 0.126 -6.612729e-01 4.242602e-01 1.192705e-01
14 exm1114639 74824956 2 A C 0.017 1.698703e+00 1.089861e+00 1.192723e-01
19 exm1400466 1397443 0 A G 0.058 9.296728e-01 5.964893e-01 1.192883e-01
4 exm406864 76857309 0 T C 0.220 -5.356042e-01 3.436536e-01 1.192920e-01
4 exm406869 76857388 0 T C 0.220 -5.356042e-01 3.436536e-01 1.192920e-01
14 exm1101738 52508842 0 A C 0.015 -1.830902e+00 1.175059e+00 1.193920e-01
11 exm2250088 61722627 0 C G 0.018 1.662416e+00 1.066977e+00 1.194097e-01
9 exm751086 37422763 0 T C 0.015 -1.793411e+00 1.151143e+00 1.194386e-01
19 exm1486585 48800751 0 A C 0.060 -9.113373e-01 5.851855e-01 1.195791e-01
9 exm761004 94985637 0 C T 0.322 4.689032e-01 3.011551e-01 1.196578e-01
6 exm518005 16145325 0 A G 0.249 5.060597e-01 3.250453e-01 1.196877e-01
17 exm1276398 2236404 0 C T 0.152 -6.119365e-01 3.930621e-01 1.196985e-01
22 exm1601202 31722886 0 G T 0.061 -9.057284e-01 5.818065e-01 1.197205e-01
11 exm874271 1075920 0 A G 0.023 -1.458802e+00 9.377387e-01 1.199801e-01
15 exm1144235 30018627 0 C T 0.235 -5.178558e-01 3.329032e-01 1.200003e-01
5 exm451172 38370537 0 C T 0.215 5.311022e-01 3.415194e-01 1.201096e-01
1 exm151771 223716508 0 T C 0.061 9.016487e-01 5.798156e-01 1.201226e-01
7 exm608304 21621631 0 A G 0.044 -1.034174e+00 6.651837e-01 1.202040e-01
22 exm1602066 32266603 0 G A 0.014 -1.804723e+00 1.160924e+00 1.202426e-01
19 exm1513546 57967049 0 G T 0.485 4.393279e-01 2.826897e-01 1.203518e-01
11 exm921806 63991801 0 C T 0.102 7.043311e-01 4.533211e-01 1.204439e-01
19 exm1491798 50167726 0 G C 0.196 -5.434670e-01 3.498077e-01 1.204670e-01
11 exm887325 6977175 0 C G 0.055 9.671802e-01 6.226635e-01 1.205437e-01
19 exm1444941 18377274 0 G A 0.417 -4.456778e-01 2.869731e-01 1.206071e-01
10 exm824258 50732280 0 T C 0.193 5.427996e-01 3.495865e-01 1.206882e-01
11 exm945331 82996986 2 A C 0.383 4.452205e-01 2.867519e-01 1.207019e-01
14 exm1131057 104642489 0 T G 0.050 -1.009427e+00 6.503880e-01 1.208440e-01
2 exm235268 160132089 0 G T 0.148 -6.184930e-01 3.986991e-01 1.210263e-01
6 exm526092 29455505 10 G T 0.066 8.857860e-01 5.710998e-01 1.210885e-01
2 exm235804 160729005 0 T C 0.111 -7.019673e-01 4.526229e-01 1.211197e-01
5 exm443957 7889304 0 T C 0.052 -9.844157e-01 6.347499e-01 1.211235e-01
16 exm1244472 57761248 0 T C 0.055 -9.607092e-01 6.196151e-01 1.212142e-01
6 exm560516 74072937 0 C G 0.063 -8.941254e-01 5.769378e-01 1.213859e-01
11 exm963831 120973430 0 G A 0.025 1.386385e+00 8.945837e-01 1.213914e-01
22 exm1597656 29621128 0 G C 0.348 4.479277e-01 2.890620e-01 1.214310e-01
8 exm701792 56711713 4 G A 0.136 6.306590e-01 4.069967e-01 1.214423e-01
15 exm1145792 34016274 0 G A 0.121 6.634135e-01 4.281671e-01 1.214703e-01
12 exm2263518 6128443 26 T C 0.214 5.279439e-01 3.408162e-01 1.215590e-01
3 exm300385 38168125 0 C A 0.031 1.240919e+00 8.010892e-01 1.215633e-01
14 exm1126173 97321689 0 T C 0.330 4.608289e-01 2.977103e-01 1.218350e-01
14 exm2252023 97321689 0 T C 0.330 4.608289e-01 2.977103e-01 1.218350e-01
12 exm1028932 100444984 0 A G 0.069 -8.712662e-01 5.628860e-01 1.218481e-01
3 exm292103 13613081 31 T C 0.037 1.146267e+00 7.406137e-01 1.218795e-01
2 exm249883 180810202 0 T C 0.065 8.608814e-01 5.564028e-01 1.219996e-01
5 exm2257041 150901111 0 A G 0.125 -6.690112e-01 4.323948e-01 1.220006e-01
5 exm497038 150901261 0 C T 0.125 -6.690112e-01 4.323948e-01 1.220006e-01
15 exm1181757 79755604 0 G A 0.168 -5.815725e-01 3.759558e-01 1.220743e-01
14 exm1093498 24771285 0 A G 0.089 -7.709963e-01 4.984118e-01 1.220769e-01
5 exm497101 150908813 0 A G 0.067 8.716047e-01 5.635541e-01 1.221457e-01
4 exm2273397 142654084 0 A C 0.129 6.400980e-01 4.138847e-01 1.221602e-01
16 exm1227528 24804954 0 T A 0.011 2.141809e+00 1.384960e+00 1.221806e-01
11 exm881914 5010905 0 G A 0.071 -8.387645e-01 5.423732e-01 1.221819e-01
19 exm1423251 9646898 0 A G 0.203 5.644776e-01 3.650203e-01 1.221923e-01
8 exm724403 142367246 0 A G 0.025 -1.382147e+00 8.937789e-01 1.221971e-01
5 exm462274 76128521 0 G A 0.014 1.813642e+00 1.173017e+00 1.222632e-01
17 exm1353656 73221446 0 G A 0.020 1.564133e+00 1.011730e+00 1.222962e-01
1 exm164932 245530282 0 A G 0.046 1.010686e+00 6.537538e-01 1.223020e-01
1 exm2250963 245530282 0 A G 0.046 1.010686e+00 6.537538e-01 1.223020e-01
2 exm282989 241817516 0 G A 0.092 7.615946e-01 4.926441e-01 1.223119e-01
4 exm397581 47514685 0 T C 0.194 -5.481909e-01 3.546742e-01 1.223878e-01
3 exm2256164 74344356 0 G T 0.153 6.083621e-01 3.939820e-01 1.227463e-01
3 exm330371 74344356 0 G T 0.153 6.083621e-01 3.939820e-01 1.227463e-01
5 exm493420 148422274 0 T C 0.063 9.088143e-01 5.885958e-01 1.227702e-01
19 exm1507416 55587822 0 A G 0.074 8.237825e-01 5.337318e-01 1.229153e-01
9 exm777831 123850770 0 G A 0.154 6.007612e-01 3.892542e-01 1.229334e-01
2 exm235173 160086654 0 A G 0.441 -4.390451e-01 2.844752e-01 1.229366e-01
20 exm1543200 42965841 0 G T 0.043 -1.073114e+00 6.953338e-01 1.229471e-01
19 exm1495140 51172526 0 C G 0.107 -7.246199e-01 4.695271e-01 1.229497e-01
6 exm551032 44140054 0 C T 0.048 1.016415e+00 6.586208e-01 1.229616e-01
6 exm-IND6-44248032 44140055 0 I D 0.048 1.016415e+00 6.586208e-01 1.229616e-01
5 exm2257394 9052013 0 T C 0.023 1.432698e+00 9.284396e-01 1.229915e-01
15 exm1184796 85399645 0 T C 0.011 -2.107798e+00 1.366050e+00 1.230249e-01
2 exm253003 191064753 0 T C 0.259 -4.942152e-01 3.203701e-01 1.231096e-01
12 exm-rs3759171 72307616 0 A G 0.385 4.338778e-01 2.812750e-01 1.231336e-01
4 exm435282 178272700 0 G A 0.050 -9.759503e-01 6.327689e-01 1.231799e-01
16 exm1243226 57091977 0 C T 0.041 -1.095021e+00 7.100061e-01 1.231992e-01
1 exm127303 179562740 0 C G 0.353 4.518546e-01 2.930123e-01 1.232401e-01
3 exm350974 131188574 1 G A 0.024 1.448542e+00 9.393791e-01 1.232595e-01
2 exm197966 65245365 0 A G 0.264 -4.877229e-01 3.163208e-01 1.232983e-01
14 exm1094158 24877699 0 G A 0.104 -7.045447e-01 4.569481e-01 1.233015e-01
1 exm114153 159275976 0 T C 0.017 1.682304e+00 1.091265e+00 1.233598e-01
11 exm914021 59612859 0 C T 0.050 9.761242e-01 6.331888e-01 1.233617e-01
9 exm804514 140777299 2 T G 0.049 1.033995e+00 6.707602e-01 1.233796e-01
10 exm816354 27459746 0 G C 0.188 -5.551019e-01 3.601257e-01 1.234077e-01
3 exm343230 122419083 0 A C 0.055 -9.586901e-01 6.220581e-01 1.234693e-01
9 exm739950 14784389 0 A G 0.036 -1.162211e+00 7.543880e-01 1.236049e-01
11 exm889929 9537904 0 G C 0.150 -6.066193e-01 3.938522e-01 1.236976e-01
15 exm1169318 65113687 0 G A 0.045 1.046276e+00 6.794910e-01 1.238018e-01
1 exm97244 151542176 0 T C 0.015 1.811779e+00 1.176648e+00 1.238050e-01
6 exm546605 42074106 43 G A 0.454 -4.319269e-01 2.805785e-01 1.238939e-01
11 exm966185 124121199 0 C G 0.333 -4.672974e-01 3.035717e-01 1.239145e-01
11 exm970999 130784396 0 A G 0.172 -5.678163e-01 3.688763e-01 1.239188e-01
11 exm971016 130784647 0 C G 0.172 -5.678163e-01 3.688763e-01 1.239188e-01
11 exm971019 130784694 0 T C 0.172 -5.678163e-01 3.688763e-01 1.239188e-01
5 exm475118 127597441 0 A G 0.040 1.087513e+00 7.065063e-01 1.239264e-01
11 exm911871 57799371 0 C G 0.291 -4.785532e-01 3.109260e-01 1.239654e-01
4 exm429663 154631563 0 C T 0.157 -5.849356e-01 3.800451e-01 1.239657e-01
1 exm112752 158450382 0 T C 0.409 -4.445989e-01 2.889089e-01 1.240223e-01
6 exm549909 43418528 0 T C 0.019 -1.538831e+00 9.999625e-01 1.240225e-01
19 exm1448091 19744692 0 A G 0.111 6.765032e-01 4.396236e-01 1.240384e-01
1 exm130237 183532437 0 A G 0.013 1.946915e+00 1.265423e+00 1.241056e-01
1 exm122614 169823718 0 T C 0.303 4.658836e-01 3.028125e-01 1.241121e-01
6 exm-rs166327 30002881 0 A G 0.425 4.378437e-01 2.848044e-01 1.243989e-01
6 exm552866 46801071 0 T G 0.398 -4.410206e-01 2.869189e-01 1.244619e-01
8 exm730306 145059425 0 C T 0.385 4.439541e-01 2.888303e-01 1.244658e-01
5 exm492271 145895380 0 T G 0.036 1.148458e+00 7.471833e-01 1.244722e-01
5 exm503150 170236616 1 T C 0.016 1.710483e+00 1.112864e+00 1.244820e-01
8 exm685126 17743051 0 T A 0.038 -1.149319e+00 7.478086e-01 1.245050e-01
10 exm807324 5782022 0 A C 0.018 1.639751e+00 1.067382e+00 1.246716e-01
17 exm1319778 39084504 0 T C 0.396 -4.467765e-01 2.908430e-01 1.246943e-01
12 exm1040375 114383659 0 T C 0.012 -1.951344e+00 1.270511e+00 1.247606e-01
1 exm129667 183085755 0 A G 0.401 -4.380870e-01 2.852954e-01 1.248385e-01
1 exm129731 183094547 0 T C 0.401 -4.380870e-01 2.852954e-01 1.248385e-01
6 exm529159 30899524 0 C T 0.022 1.499479e+00 9.765564e-01 1.248580e-01
3 exm333221 98512540 0 A G 0.043 1.073474e+00 6.991352e-01 1.248690e-01
12 exm991649 28605426 0 G A 0.354 -4.515383e-01 2.941061e-01 1.249035e-01
6 exm583060 143092754 0 A G 0.025 1.395947e+00 9.093941e-01 1.249675e-01
1 exm13824 11009703 0 T C 0.020 1.553677e+00 1.012501e+00 1.250992e-01
5 exm487863 140720954 0 C T 0.024 -1.398985e+00 9.117958e-01 1.251424e-01
11 exm966753 124507019 0 A G 0.015 1.804549e+00 1.176631e+00 1.253050e-01
2 exm217591 102955468 0 A C 0.109 -6.861343e-01 4.474876e-01 1.253921e-01
11 exm2249533 105010448 0 G A 0.031 -1.246350e+00 8.129803e-01 1.254514e-01
20 exm1543963 43723627 0 C T 0.231 5.203622e-01 3.394376e-01 1.254637e-01
13 exm1063341 36801415 0 T C 0.447 4.357318e-01 2.843081e-01 1.255644e-01
12 exm986303 13211471 0 A G 0.062 -8.844255e-01 5.772653e-01 1.256899e-01
2 exm239806 169830328 14 A G 0.409 -4.299197e-01 2.806284e-01 1.257161e-01
17 exm1275436 1673276 0 T C 0.453 4.331594e-01 2.828023e-01 1.257952e-01
17 exm1290524 7918177 0 T G 0.052 9.461711e-01 6.177417e-01 1.257970e-01
8 exm679573 6690276 0 T C 0.313 -4.726712e-01 3.086201e-01 1.258213e-01
11 exm887438 7022717 0 T C 0.309 -4.722916e-01 3.084036e-01 1.258597e-01
12 exm1020377 68709892 0 T C 0.097 -7.396497e-01 4.833243e-01 1.261240e-01
11 exm904010 46893108 0 T C 0.466 -4.396255e-01 2.873331e-01 1.262026e-01
19 exm1445005 18378219 0 G A 0.421 -4.391719e-01 2.871611e-01 1.263669e-01
10 exm825593 55566406 0 G T 0.141 -6.075208e-01 3.973503e-01 1.264728e-01
19 exm1511900 57089050 0 C T 0.314 -4.629705e-01 3.028164e-01 1.264847e-01
17 exm1361293 76547634 0 C T 0.221 5.129292e-01 3.354937e-01 1.264854e-01
19 exm1413219 6008188 24 C A 0.017 1.686823e+00 1.103976e+00 1.267153e-01
9 exm791308 135277130 0 A C 0.106 6.945488e-01 4.546023e-01 1.267491e-01
1 exm147753 213414543 0 G A 0.069 -8.621869e-01 5.643827e-01 1.267871e-01
1 exm72005 86488232 0 A G 0.256 4.839122e-01 3.168483e-01 1.268853e-01
12 exm987208 14993439 0 T C 0.380 -4.416923e-01 2.892852e-01 1.269918e-01
1 exm111074 156907115 0 C T 0.488 -4.410925e-01 2.888954e-01 1.269956e-01
15 exm1184460 85188839 0 T C 0.019 1.575834e+00 1.032136e+00 1.270093e-01
19 exm1497865 52249211 0 T G 0.154 6.020551e-01 3.943341e-01 1.270106e-01
6 exm529890 31107648 0 T C 0.137 -6.307485e-01 4.131567e-01 1.270374e-01
21 exm2254644 43510427 0 C T 0.310 -4.602018e-01 3.014599e-01 1.270572e-01
12 exm1045190 122292685 0 T C 0.019 1.539013e+00 1.008336e+00 1.271289e-01
3 exm333989 100368546 0 G A 0.100 7.154715e-01 4.688176e-01 1.271712e-01
6 exm537704 33141280 0 A G 0.176 -5.504276e-01 3.608553e-01 1.273649e-01
20 exm1527033 17705677 0 A G 0.014 -1.768521e+00 1.159441e+00 1.273697e-01
17 exm1274146 1371393 0 T C 0.014 1.826839e+00 1.198046e+00 1.274877e-01
6 exm572044 111628626 0 T C 0.026 1.370601e+00 8.990821e-01 1.275885e-01
18 exm2253535 70501767 0 C T 0.469 -4.242503e-01 2.783102e-01 1.276049e-01
11 exm871301 562421 1 A G 0.080 7.849030e-01 5.149269e-01 1.276248e-01
2 exm279186 238283472 0 G T 0.042 -1.055759e+00 6.926339e-01 1.276330e-01
2 exm279229 238287357 0 T C 0.042 -1.055759e+00 6.926339e-01 1.276330e-01
11 exm966221 124135438 0 A G 0.333 -4.621359e-01 3.032239e-01 1.276809e-01
19 exm2228473 1512963 0 A G 0.043 1.060091e+00 6.955779e-01 1.276887e-01
1 exm141388 204589101 0 A G 0.273 -4.760646e-01 3.123848e-01 1.277076e-01
14 exm1127094 100795139 1 G T 0.430 4.407378e-01 2.892190e-01 1.277273e-01
6 exm540327 34824107 0 C A 0.104 -6.992055e-01 4.588647e-01 1.277564e-01
20 exm1540309 36956026 0 G A 0.157 -5.930188e-01 3.892113e-01 1.277891e-01
19 exm1401490 1619350 1 T C 0.128 -6.493910e-01 4.262988e-01 1.278687e-01
1 exm143458 206652404 0 A G 0.066 -8.551473e-01 5.613853e-01 1.278795e-01
3 exm333944 100354524 0 G A 0.131 6.361558e-01 4.176392e-01 1.278949e-01
6 exm594155 167343141 3 A G 0.053 9.702766e-01 6.369944e-01 1.278969e-01
3 exm339771 118865970 0 A G 0.288 4.812692e-01 3.159927e-01 1.279398e-01
11 exm881778 4945229 0 A G 0.053 -9.457149e-01 6.209882e-01 1.279698e-01
3 exm335816 108189627 0 T C 0.065 8.752570e-01 5.747632e-01 1.279964e-01
7 exm605464 7571094 0 G C 0.029 1.286955e+00 8.451633e-01 1.280172e-01
1 exm77003 97981395 0 C T 0.107 7.008600e-01 4.604686e-01 1.281854e-01
11 exm906387 48239182 1 A C 0.479 -4.354746e-01 2.862757e-01 1.284076e-01
8 exm729007 144990784 0 A G 0.010 2.140240e+00 1.407330e+00 1.285057e-01
1 exm150468 220825377 0 C G 0.020 1.536866e+00 1.010718e+00 1.285589e-01
4 exm404859 71888240 0 T C 0.030 1.214387e+00 7.986813e-01 1.285788e-01
15 exm1189573 90903502 0 A G 0.022 -1.441423e+00 9.480613e-01 1.286037e-01
1 exm2250675 212619339 0 C T 0.317 -4.519023e-01 2.972582e-01 1.286429e-01
1 exm168903 248845097 0 C T 0.172 -5.676405e-01 3.734082e-01 1.286615e-01
8 exm708345 87229739 0 T C 0.342 -4.507468e-01 2.965259e-01 1.286786e-01
7 exm618517 44874113 37 C T 0.375 4.417210e-01 2.906218e-01 1.287228e-01
1 exm13073 10397567 0 G A 0.033 1.191322e+00 7.838614e-01 1.287492e-01
3 exm377746 197495334 0 G A 0.137 6.329535e-01 4.164715e-01 1.287520e-01
11 exm955384 111749349 0 A T 0.030 1.238631e+00 8.152680e-01 1.288796e-01
6 exm527105 30080405 0 T C 0.146 6.138505e-01 4.040471e-01 1.288892e-01
2 exm208205 86364653 1 G A 0.074 -8.143604e-01 5.360326e-01 1.288938e-01
8 exm701678 56686224 0 T C 0.135 6.181308e-01 4.068926e-01 1.289157e-01
6 exm537523 33048663 0 A G 0.345 4.513242e-01 2.971060e-01 1.289363e-01
13 exm1067741 46708291 0 T C 0.038 -1.082853e+00 7.128416e-01 1.289369e-01
1 exm27961 21797204 0 C G 0.023 -1.397419e+00 9.199231e-01 1.289380e-01
1 exm67712 68948280 0 C A 0.056 -9.302800e-01 6.125171e-01 1.290082e-01
2 exm183872 29543736 0 G A 0.014 -1.807074e+00 1.190221e+00 1.291380e-01
18 exm1392770 72201918 0 A G 0.082 -7.696090e-01 5.070085e-01 1.292201e-01
9 exm776766 120475302 0 G A 0.117 -6.718161e-01 4.427275e-01 1.293444e-01
1 exm136617 201175274 0 G A 0.378 4.463368e-01 2.942073e-01 1.294367e-01
13 exm1062820 33704290 0 A G 0.020 1.519742e+00 1.001936e+00 1.295067e-01
9 exm768893 107515214 0 G A 0.461 -4.213998e-01 2.779246e-01 1.296500e-01
4 exm394605 38774889 0 C T 0.157 5.853952e-01 3.860936e-01 1.296596e-01
1 exm52524 43917083 0 T C 0.011 -2.067006e+00 1.363652e+00 1.297640e-01
1 exm21238 16380243 32 A G 0.419 4.248932e-01 2.803803e-01 1.298575e-01
19 exm1509284 56009465 0 A G 0.053 -9.551242e-01 6.303881e-01 1.299286e-01
7 exm635566 94917894 0 A G 0.012 -1.969755e+00 1.300280e+00 1.299961e-01
19 exm1499425 52919433 0 C G 0.013 -1.897409e+00 1.252758e+00 1.300681e-01
17 exm1360583 76433899 0 A G 0.141 6.103775e-01 4.030429e-01 1.301094e-01
5 exm443327 6600064 5 T G 0.059 9.379035e-01 6.193422e-01 1.301268e-01
1 exm2268875 33068754 0 C T 0.417 -4.335841e-01 2.863618e-01 1.301880e-01
9 exm779174 125316179 0 T G 0.173 5.628218e-01 3.717679e-01 1.302404e-01
7 exm629116 77035392 0 T C 0.130 6.342201e-01 4.189435e-01 1.302532e-01
15 exm-rs7119 77777632 0 A G 0.273 4.807166e-01 3.176095e-01 1.303319e-01
5 exm485676 140502841 0 A G 0.117 6.532787e-01 4.317611e-01 1.304563e-01
1 exm11706 9079301 0 T C 0.014 1.810312e+00 1.196744e+00 1.305472e-01
13 exm1057109 24167505 1 A T 0.241 5.076562e-01 3.356212e-01 1.305755e-01
2 exm194141 54587596 0 C T 0.391 -4.405163e-01 2.912739e-01 1.306285e-01
8 exm701819 56723557 1 G T 0.135 6.156562e-01 4.071570e-01 1.307029e-01
1 exm157882 230492801 0 T C 0.011 -2.034163e+00 1.345328e+00 1.307195e-01
19 exm1444340 18255359 0 G A 0.343 4.486026e-01 2.967144e-01 1.307500e-01
15 exm2276401 89392689 0 A C 0.127 6.338272e-01 4.192626e-01 1.307841e-01
6 exm524739 28227604 0 A C 0.177 5.594454e-01 3.701064e-01 1.308316e-01
3 exm321058 52430526 0 A G 0.234 4.965647e-01 3.285342e-01 1.308633e-01
2 exm189396 43015719 0 T C 0.086 -7.588293e-01 5.021201e-01 1.309154e-01
4 exm412870 89061114 0 T C 0.186 -5.447495e-01 3.604740e-01 1.309274e-01
1 exm153476 226352498 0 G T 0.321 4.589013e-01 3.036693e-01 1.309315e-01
12 exm974261 2061614 0 A G 0.030 1.258360e+00 8.327087e-01 1.309373e-01
12 exm974277 2061982 0 A G 0.030 1.258360e+00 8.327087e-01 1.309373e-01
12 exm974288 2062135 0 A G 0.030 1.258360e+00 8.327087e-01 1.309373e-01
12 exm974313 2064602 0 C T 0.030 1.258360e+00 8.327087e-01 1.309373e-01
18 exm1386298 47093864 0 T C 0.288 -4.704299e-01 3.113328e-01 1.309743e-01
1 exm71114 85113229 0 A G 0.487 -4.260724e-01 2.819912e-01 1.309940e-01
8 exm686341 19819724 0 G C 0.110 6.866241e-01 4.544424e-01 1.310007e-01
14 exm1110045 68249499 0 T C 0.202 5.214461e-01 3.452329e-01 1.311275e-01
17 exm1287293 7329134 0 A G 0.173 -5.610482e-01 3.715015e-01 1.311786e-01
1 exm166141 247420421 0 T C 0.277 4.884541e-01 3.234695e-01 1.312222e-01
6 exm571290 110064928 0 T A 0.134 -6.234812e-01 4.129117e-01 1.312438e-01
5 exm448608 33881252 0 A G 0.062 8.865928e-01 5.873481e-01 1.313658e-01
16 exm1260585 77775672 0 G A 0.042 1.059781e+00 7.021190e-01 1.313865e-01
3 exm325651 57415434 0 G T 0.013 1.888549e+00 1.251213e+00 1.313939e-01
10 exm805800 1230968 2 C T 0.338 4.489052e-01 2.974708e-01 1.314708e-01
12 exm1000815 49951377 0 T C 0.051 -9.540259e-01 6.323197e-01 1.315480e-01
5 exm463798 79033391 0 A G 0.109 6.939697e-01 4.600944e-01 1.316633e-01
15 exm1193285 100514614 0 T C 0.336 4.443964e-01 2.946956e-01 1.317492e-01
12 exm1039449 113573237 0 G C 0.012 1.984885e+00 1.316340e+00 1.317755e-01
14 exm1089934 23652038 25 A G 0.027 -1.329298e+00 8.816887e-01 1.318291e-01
6 exm595465 168708501 0 A C 0.066 -8.518832e-01 5.650761e-01 1.318592e-01
6 exm595479 168708887 0 G A 0.066 -8.518832e-01 5.650761e-01 1.318592e-01
6 exm536684 32796685 2 G A 0.418 4.297464e-01 2.851414e-01 1.319669e-01
6 exm564879 88231226 0 C T 0.053 -9.225135e-01 6.121427e-01 1.319954e-01
14 exm2251731 24901433 0 T C 0.104 -6.829828e-01 4.533543e-01 1.321271e-01
16 exm1214221 4764117 0 C A 0.014 -1.801832e+00 1.196335e+00 1.322253e-01
2 exm195668 58276070 0 C T 0.013 1.840221e+00 1.221852e+00 1.322344e-01
15 exm1154224 42742435 0 C T 0.154 -5.827711e-01 3.869534e-01 1.322451e-01
1 exm3317 1334475 1 C G 0.010 2.124281e+00 1.410533e+00 1.322543e-01
2 exm194943 55470115 4 C T 0.362 -4.441787e-01 2.950127e-01 1.323540e-01
6 exm516345 10942964 0 G A 0.098 7.193999e-01 4.778272e-01 1.323696e-01
15 exm1147782 39910052 0 G C 0.223 5.055113e-01 3.358877e-01 1.325145e-01
20 exm1540026 36841914 1 A G 0.325 4.591712e-01 3.051726e-01 1.326104e-01
11 exm935495 68562328 0 T C 0.023 -1.377842e+00 9.157616e-01 1.326214e-01
19 exm2253973 52538428 2 G A 0.336 4.504912e-01 2.994234e-01 1.326359e-01
6 exm526404 29641514 0 T C 0.030 1.245349e+00 8.277820e-01 1.326585e-01
10 exm863393 126714714 0 C G 0.457 4.242540e-01 2.820236e-01 1.326895e-01
12 exm1044272 121622304 0 C A 0.282 -4.795586e-01 3.189069e-01 1.328346e-01
9 exm758368 86617265 0 A G 0.328 -4.565753e-01 3.036405e-01 1.328568e-01
12 exm2251094 57860046 0 T C 0.025 -1.340941e+00 8.918107e-01 1.328710e-01
11 exm889473 9051475 0 C G 0.117 -6.488453e-01 4.315690e-01 1.329120e-01
4 exm425196 140188094 0 T C 0.044 1.030764e+00 6.856006e-01 1.329145e-01
14 exm2251672 105707609 0 A G 0.016 -1.681107e+00 1.118194e+00 1.329235e-01
22 exm1582750 17264565 0 G T 0.122 -6.519741e-01 4.336694e-01 1.329293e-01
17 exm1314669 35937637 0 C T 0.193 5.371343e-01 3.573221e-01 1.329725e-01
12 exm980178 7281317 0 T C 0.177 5.548114e-01 3.690877e-01 1.329790e-01
1 exm19145 15668276 0 A G 0.319 -4.501112e-01 2.994992e-01 1.330607e-01
16 exm1238148 47697618 0 G A 0.014 -1.766832e+00 1.175811e+00 1.331200e-01
20 exm1552473 56138648 0 A G 0.125 6.439141e-01 4.285986e-01 1.331920e-01
1 exm79606 109265029 0 G T 0.333 -4.459625e-01 2.968638e-01 1.332241e-01
3 exm2265426 19975582 0 A G 0.381 -4.369814e-01 2.909094e-01 1.332563e-01
4 exm404527 71509086 0 C T 0.066 -8.531856e-01 5.679938e-01 1.332610e-01
4 exm404545 71509431 0 A G 0.066 -8.531856e-01 5.679938e-01 1.332610e-01
10 exm836502 79579222 0 A G 0.330 4.502770e-01 2.997719e-01 1.332708e-01
11 exm886006 6622218 0 A G 0.061 8.850797e-01 5.892819e-01 1.332973e-01
6 exm518110 16306751 0 A G 0.149 5.890109e-01 3.922066e-01 1.333427e-01
6 exm513011 2955802 0 C T 0.291 -4.547841e-01 3.028803e-01 1.334090e-01
17 exm1300952 18167684 0 A G 0.236 -4.959699e-01 3.303104e-01 1.334100e-01
1 exm66924 67288045 0 T C 0.411 -4.296010e-01 2.861408e-01 1.334525e-01
1 exm155263 228402121 0 A G 0.207 -5.141330e-01 3.424848e-01 1.334984e-01
10 exm855988 113935379 0 T C 0.362 4.418140e-01 2.944199e-01 1.336431e-01
22 exm1589224 22288560 0 A G 0.052 -9.622695e-01 6.412653e-01 1.336550e-01
2 exm257084 202264156 0 C T 0.321 -4.575148e-01 3.049255e-01 1.336976e-01
1 exm2239 1226512 0 A G 0.019 1.569401e+00 1.046036e+00 1.337192e-01
7 exm656681 128520441 0 C G 0.077 8.027733e-01 5.351788e-01 1.338025e-01
14 exm2222496 51411248 7 C T 0.096 7.342826e-01 4.895204e-01 1.338040e-01
7 exm670206 149528262 0 T C 0.214 4.992777e-01 3.329158e-01 1.338797e-01
21 exm1571158 40871810 0 T C 0.458 -4.217365e-01 2.812437e-01 1.339239e-01
11 exm940130 73620537 0 G C 0.172 5.516620e-01 3.679175e-01 1.339560e-01
11 exm959370 117864846 0 G A 0.126 -6.362844e-01 4.243897e-01 1.339883e-01
7 exm609481 23300255 0 T C 0.012 1.944678e+00 1.297138e+00 1.340106e-01
21 exm1564939 31709691 0 A G 0.411 -4.243180e-01 2.830907e-01 1.340962e-01
9 exm782728 130242166 0 A G 0.245 -4.893991e-01 3.265282e-01 1.341172e-01
8 exm709167 90990479 0 G C 0.418 -4.218955e-01 2.814953e-01 1.341251e-01
19 exm1498479 52519608 0 C T 0.419 -4.353630e-01 2.904920e-01 1.341397e-01
4 exm437864 187113041 0 G C 0.380 -4.324803e-01 2.885887e-01 1.341668e-01
19 exm1397560 830820 0 A G 0.073 -8.005447e-01 5.343541e-01 1.342838e-01
1 exm33001 25717365 0 G C 0.086 7.595766e-01 5.070665e-01 1.343285e-01
12 exm1005717 52946498 5 T C 0.240 4.990520e-01 3.332675e-01 1.344664e-01
15 exm1163775 55722872 1 C G 0.135 6.092768e-01 4.068846e-01 1.344748e-01
16 exm1199055 820888 0 C T 0.353 -4.452879e-01 2.975176e-01 1.346678e-01
21 exm1569793 38437951 0 G T 0.042 -1.052061e+00 7.030063e-01 1.347095e-01
10 exm813648 21157621 0 T G 0.024 1.381675e+00 9.232720e-01 1.347144e-01
6 exm-rs2071552 32806461 0 T C 0.435 -4.172676e-01 2.788335e-01 1.347202e-01
15 exm1192516 99670847 0 T C 0.040 -1.086597e+00 7.262027e-01 1.347731e-01
4 exm422000 122737965 0 C G 0.012 -1.918980e+00 1.282574e+00 1.347936e-01
19 exm1398287 994248 0 A G 0.011 1.939790e+00 1.296578e+00 1.348223e-01
5 exm456864 60982841 0 G A 0.416 4.259375e-01 2.847200e-01 1.348475e-01
16 exm1222362 19726275 0 T C 0.045 9.903085e-01 6.620232e-01 1.348750e-01
7 exm629020 76950699 0 T C 0.054 9.273624e-01 6.199748e-01 1.348946e-01
7 exm657803 130007381 0 C T 0.098 7.205952e-01 4.818564e-01 1.349859e-01
7 exm657804 130007388 0 T G 0.098 7.205952e-01 4.818564e-01 1.349859e-01
14 exm1095771 31952744 0 T C 0.028 1.294044e+00 8.654250e-01 1.350345e-01
3 exm350429 130361856 0 A G 0.187 -5.421824e-01 3.626015e-01 1.350380e-01
19 exm1449013 20728777 0 C A 0.023 1.401740e+00 9.377119e-01 1.351436e-01
11 exm877928 1977552 0 A G 0.256 4.808149e-01 3.216516e-01 1.351490e-01
19 exm1504782 54965860 0 A G 0.465 4.237043e-01 2.834507e-01 1.351552e-01
16 exm1269293 88902199 0 C G 0.064 8.746328e-01 5.852254e-01 1.352295e-01
3 exm359886 153839959 0 C T 0.283 4.601708e-01 3.079086e-01 1.352343e-01
6 exm523880 27775674 0 G A 0.087 -7.502840e-01 5.022861e-01 1.354345e-01
2 exm232340 152296641 0 T G 0.010 -2.091783e+00 1.400614e+00 1.355032e-01
2 exm232502 152321090 0 G C 0.010 -2.091783e+00 1.400614e+00 1.355032e-01
2 exm232713 152372974 0 T C 0.010 -2.091783e+00 1.400614e+00 1.355032e-01
2 exm232869 152417134 0 T G 0.010 -2.091783e+00 1.400614e+00 1.355032e-01
2 exm232900 152420120 0 G C 0.010 -2.091783e+00 1.400614e+00 1.355032e-01
1 exm156780 228564884 0 A G 0.142 5.940682e-01 3.978887e-01 1.356143e-01
12 exm972980 547683 0 C T 0.362 -4.341541e-01 2.907952e-01 1.356305e-01
11 exm879010 2920666 0 C T 0.451 -4.189027e-01 2.806248e-01 1.356931e-01
16 exm1222890 20432605 1 G A 0.143 6.023305e-01 4.035132e-01 1.357021e-01
4 exm380428 1087265 1 T C 0.273 4.708724e-01 3.154951e-01 1.357620e-01
12 exm992965 32134207 8 A C 0.202 -5.163535e-01 3.459914e-01 1.357879e-01
2 exm283711 242077496 0 T C 0.244 -4.995387e-01 3.348591e-01 1.359452e-01
1 exm19802 15986868 0 A G 0.012 1.915395e+00 1.284074e+00 1.359803e-01
7 exm604460 6370194 0 C T 0.280 4.600556e-01 3.084265e-01 1.359888e-01
16 exm1199843 920870 0 T C 0.027 1.306631e+00 8.762659e-01 1.361163e-01
1 exm82125 110301260 0 T C 0.187 5.372860e-01 3.603230e-01 1.361195e-01
7 exm655002 127224437 0 T C 0.020 -1.504695e+00 1.009200e+00 1.361577e-01
18 exm1380897 28986333 0 A C 0.031 1.221272e+00 8.191567e-01 1.361809e-01
2 exm2265259 202245244 0 A G 0.313 -4.575691e-01 3.069408e-01 1.362201e-01
12 exm1024715 85277561 0 A T 0.030 1.206411e+00 8.094017e-01 1.362840e-01
8 exm719758 125115420 0 A G 0.037 -1.115655e+00 7.485495e-01 1.363035e-01
16 exm1241720 55880480 20 C A 0.252 -4.766262e-01 3.198237e-01 1.363416e-01
2 exm193663 54035508 0 C G 0.096 -7.202806e-01 4.833294e-01 1.363495e-01
2 exm246708 179444939 0 T C 0.367 4.306314e-01 2.890057e-01 1.364029e-01
4 exm407614 77660731 0 G C 0.394 4.313111e-01 2.894815e-01 1.364295e-01
9 exm2259155 127616537 0 G A 0.447 -4.241287e-01 2.846753e-01 1.364493e-01
1 exm108767 156255456 0 A G 0.201 -5.132986e-01 3.445686e-01 1.364975e-01
1 exm108859 156263940 0 C T 0.201 -5.132986e-01 3.445686e-01 1.364975e-01
1 exm108861 156264000 0 A G 0.201 -5.132986e-01 3.445686e-01 1.364975e-01
9 exm791324 135277341 4 A C 0.175 -5.470162e-01 3.672219e-01 1.365181e-01
16 exm-rs2696835 86365571 0 C G 0.020 1.519077e+00 1.019834e+00 1.365373e-01
9 exm2259206 136434598 0 G A 0.350 4.379643e-01 2.940415e-01 1.365556e-01
9 exm793882 136434598 0 G A 0.350 4.379643e-01 2.940415e-01 1.365556e-01
16 exm1203881 1961842 0 T C 0.098 7.109932e-01 4.774368e-01 1.366283e-01
10 exm856596 115372156 0 A G 0.012 1.952370e+00 1.311098e+00 1.366488e-01
17 exm1314719 35984410 0 T C 0.465 4.268088e-01 2.866298e-01 1.366621e-01
7 exm676252 157931144 0 T C 0.302 4.489816e-01 3.015250e-01 1.366683e-01
1 exm154644 227954689 0 T C 0.043 1.045373e+00 7.020948e-01 1.366952e-01
14 exm1112651 73440864 0 C T 0.458 4.231633e-01 2.842631e-01 1.367745e-01
14 exm2251917 73440864 0 C T 0.458 4.231633e-01 2.842631e-01 1.367745e-01
12 exm1044997 122217559 0 T C 0.040 -1.063610e+00 7.146558e-01 1.368666e-01
14 exm1120216 90429858 0 A G 0.025 1.359082e+00 9.133222e-01 1.369243e-01
16 exm1200106 1129872 0 T C 0.467 4.120627e-01 2.769540e-01 1.369841e-01
3 exm312817 48697654 0 G C 0.065 8.522782e-01 5.728460e-01 1.369950e-01
7 exm619249 45753418 1 A G 0.011 2.027345e+00 1.362935e+00 1.370772e-01
11 exm971252 133714522 0 A G 0.367 -4.296047e-01 2.888711e-01 1.371563e-01
8 exm705271 70744812 0 G A 0.473 4.085247e-01 2.746967e-01 1.371564e-01
19 exm1445180 18502835 0 G A 0.351 -4.344171e-01 2.921199e-01 1.371738e-01
6 exm553520 47646842 0 A G 0.342 -4.474640e-01 3.009125e-01 1.371990e-01
6 exm533406 31929014 0 A C 0.120 -6.418080e-01 4.316563e-01 1.372449e-01
1 exm113049 158592847 0 A G 0.040 -1.073947e+00 7.223935e-01 1.372974e-01
1 exm113056 158592901 0 G C 0.040 -1.073947e+00 7.223935e-01 1.372974e-01
1 exm113082 158604391 0 C T 0.040 -1.073947e+00 7.223935e-01 1.372974e-01
12 exm1048238 124104551 0 G A 0.139 6.125876e-01 4.121906e-01 1.374231e-01
12 exm979360 7015707 0 T G 0.021 -1.420293e+00 9.556835e-01 1.374286e-01
15 exm1140817 22368855 13 C T 0.034 1.173929e+00 7.899230e-01 1.374349e-01
19 exm1465598 39914748 0 G A 0.465 4.206462e-01 2.831279e-01 1.375460e-01
10 exm861471 124096160 0 G A 0.070 -8.106270e-01 5.456385e-01 1.375624e-01
6 exm542387 36339136 0 A G 0.157 -5.697165e-01 3.835285e-01 1.376122e-01
11 exm2273487 125830697 0 C T 0.297 4.553477e-01 3.065905e-01 1.376816e-01
9 exm754324 73150918 0 T C 0.276 -4.602458e-01 3.099520e-01 1.377623e-01
22 exm1618671 46780521 0 C T 0.074 8.219068e-01 5.536027e-01 1.378266e-01
20 exm1552320 56087800 0 C T 0.011 -2.053196e+00 1.383009e+00 1.378439e-01
17 exm1285630 6980105 0 A G 0.011 -1.993122e+00 1.342825e+00 1.379263e-01
17 exm1285636 6980273 0 T C 0.011 -1.993122e+00 1.342825e+00 1.379263e-01
15 exm1194697 102264476 0 A C 0.128 -6.200093e-01 4.177187e-01 1.379264e-01
13 exm1061566 32776616 0 A T 0.181 -5.351969e-01 3.606109e-01 1.379622e-01
10 exm856323 114925369 0 A C 0.067 -8.456112e-01 5.698385e-01 1.380128e-01
2 exm175449 21224853 0 T C 0.014 1.705472e+00 1.149298e+00 1.380192e-01
9 exm751990 38396065 0 G T 0.481 4.221083e-01 2.845404e-01 1.381388e-01
12 exm1026364 93196422 4 T G 0.203 -5.145561e-01 3.468701e-01 1.381516e-01
6 exm518085 16290761 0 T A 0.257 4.742185e-01 3.197910e-01 1.382909e-01
17 exm1343694 60814273 0 G A 0.307 -4.570494e-01 3.082398e-01 1.383251e-01
6 exm577647 129813053 0 G A 0.130 6.209743e-01 4.188162e-01 1.383472e-01
12 exm2250944 42481732 0 A G 0.209 -5.164481e-01 3.484304e-01 1.384738e-01
2 exm284239 242192848 0 C T 0.043 -1.015800e+00 6.853576e-01 1.384916e-01
2 exm269433 220417266 0 T C 0.249 -4.877993e-01 3.291171e-01 1.384919e-01
17 exm1325371 40849573 0 A G 0.107 -6.980234e-01 4.709697e-01 1.385043e-01
6 exm577314 129571272 0 A G 0.015 1.688585e+00 1.139711e+00 1.386395e-01
2 exm206524 84880445 0 C G 0.111 6.531243e-01 4.408653e-01 1.386743e-01
18 exm1373735 7008591 0 C T 0.143 5.978307e-01 4.035553e-01 1.386877e-01
3 exm343037 122288210 1 G A 0.415 4.211230e-01 2.844024e-01 1.388690e-01
7 exm617045 44092484 0 C G 0.018 1.587055e+00 1.072174e+00 1.390044e-01
13 exm1062558 33629393 0 T C 0.019 1.505723e+00 1.017288e+00 1.390274e-01
1 exm24342 18807938 5 A C 0.241 4.922248e-01 3.325619e-01 1.390368e-01
11 exm896689 22271870 0 T A 0.433 4.157221e-01 2.809249e-01 1.391079e-01
20 exm1543276 43042364 0 T C 0.028 -1.280521e+00 8.655207e-01 1.392021e-01
1 exm37676 28800380 1 A C 0.138 -6.038116e-01 4.081918e-01 1.392677e-01
11 exm949940 96117520 4 T C 0.020 1.499722e+00 1.014060e+00 1.393497e-01
16 exm1218646 14029033 0 A G 0.020 1.496992e+00 1.012224e+00 1.393535e-01
19 exm1461253 38376848 0 C T 0.036 1.135099e+00 7.675443e-01 1.393649e-01
2 exm263532 216878008 0 C G 0.362 4.289657e-01 2.901250e-01 1.394496e-01
3 exm2261355 111313457 0 T C 0.109 6.661295e-01 4.505808e-01 1.394964e-01
22 exm1593840 24481006 0 G C 0.013 1.847236e+00 1.249863e+00 1.396111e-01
3 exm337052 111780741 0 T C 0.056 8.946673e-01 6.054850e-01 1.397038e-01
20 exm1540388 36989391 0 A G 0.024 1.346014e+00 9.109598e-01 1.397111e-01
16 exm1214683 4864570 2 T C 0.157 5.818397e-01 3.938304e-01 1.397623e-01
19 exm2254075 6007724 0 A G 0.020 1.493455e+00 1.011001e+00 1.398112e-01
22 exm1602109 32302045 0 T C 0.014 -1.731364e+00 1.172457e+00 1.399471e-01
9 exm-IND9-137656167 138516347 0 D I 0.239 -4.810678e-01 3.257879e-01 1.399653e-01
18 exm1383600 34647322 0 T G 0.027 1.223002e+00 8.282498e-01 1.399703e-01
17 exm1323851 40274873 0 C A 0.256 4.668727e-01 3.163694e-01 1.402091e-01
20 exm1545959 44582435 0 T G 0.035 -1.115360e+00 7.559269e-01 1.402717e-01
7 exm643928 100675128 39 A G 0.159 5.867036e-01 3.976343e-01 1.402722e-01
2 exm271454 226491770 16 A C 0.116 6.585231e-01 4.463630e-01 1.403198e-01
21 exm1573248 43539287 0 A G 0.045 -1.011619e+00 6.857678e-01 1.403590e-01
11 exm913492 59225221 0 C T 0.206 5.169687e-01 3.505602e-01 1.404852e-01
17 exm1288658 7592168 0 G C 0.241 4.813617e-01 3.264528e-01 1.405313e-01
8 exm702414 59508134 0 C T 0.052 -9.562013e-01 6.487660e-01 1.407048e-01
10 exm832697 73544086 0 A G 0.128 6.170185e-01 4.186697e-01 1.407363e-01
4 exm422859 123814308 0 T C 0.377 -4.301925e-01 2.919504e-01 1.408030e-01
12 exm979862 7090193 0 G A 0.129 -6.184435e-01 4.197348e-01 1.408292e-01
15 exm1159148 45968435 0 C T 0.447 4.155254e-01 2.820352e-01 1.408575e-01
1 exm26541 20246876 0 T C 0.107 6.773663e-01 4.598147e-01 1.409063e-01
4 exm378731 515489 0 A G 0.122 6.243778e-01 4.238569e-01 1.409178e-01
19 exm2268218 12692001 0 A G 0.177 5.385718e-01 3.656186e-01 1.409296e-01
1 exm19147 15668319 0 A G 0.032 1.172657e+00 7.961507e-01 1.409659e-01
5 exm446535 16769273 0 G A 0.447 -4.175088e-01 2.834597e-01 1.409670e-01
20 exm-IND20-33678648 34215235 0 I D 0.130 6.206538e-01 4.214396e-01 1.410222e-01
1 exm168894 248844959 0 C T 0.172 -5.497753e-01 3.733173e-01 1.410286e-01
8 exm694425 30999280 0 T G 0.347 -4.424481e-01 3.004546e-01 1.410502e-01
7 exm-rs17277546 99489571 0 A G 0.015 1.688178e+00 1.146494e+00 1.410838e-01
3 exm371583 186953932 0 A C 0.120 -6.439631e-01 4.373441e-01 1.410921e-01
11 exm970843 130340962 0 G A 0.053 9.008416e-01 6.118270e-01 1.411084e-01
17 exm1327738 42164885 0 G C 0.103 -6.779496e-01 4.607167e-01 1.413431e-01
16 exm1226305 23489711 0 C G 0.323 4.423583e-01 3.006248e-01 1.413559e-01
2 exm173893 15698746 0 C G 0.011 1.956239e+00 1.330038e+00 1.415312e-01
1 exm27957 21795388 0 G A 0.457 4.149096e-01 2.821853e-01 1.416584e-01
4 exm399810 55139771 0 C T 0.253 -4.680460e-01 3.184011e-01 1.417548e-01
4 exm433234 169197297 0 T C 0.042 -1.034925e+00 7.041971e-01 1.418458e-01
11 exm2250129 64496357 0 T G 0.186 5.373699e-01 3.657143e-01 1.419222e-01
11 exm923301 64496357 0 T G 0.186 5.373699e-01 3.657143e-01 1.419222e-01
12 exm994080 39713776 5 A C 0.083 -7.536497e-01 5.129072e-01 1.419228e-01
7 exm643960 100675713 1 T C 0.175 5.306285e-01 3.611603e-01 1.419596e-01
1 exm167043 248059423 0 T C 0.415 4.233091e-01 2.881497e-01 1.420065e-01
4 exm420119 114278277 0 T C 0.105 -6.728053e-01 4.580124e-01 1.420316e-01
13 exm1057174 24243204 2 A G 0.142 5.969511e-01 4.063883e-01 1.420450e-01
11 exm915431 60785263 0 G A 0.041 -1.035768e+00 7.051345e-01 1.420516e-01
13 exm1072270 75863116 13 C T 0.033 1.164906e+00 7.931001e-01 1.420768e-01
10 exm821333 45478092 0 G A 0.323 -4.503258e-01 3.065998e-01 1.420840e-01
19 exm1502706 54545531 0 C T 0.233 -4.950570e-01 3.371611e-01 1.422099e-01
7 exm650358 107749668 0 G C 0.063 8.355651e-01 5.690790e-01 1.422192e-01
10 exm858380 118187528 0 T C 0.017 1.629043e+00 1.109968e+00 1.423895e-01
19 exm1417045 7763248 1 A G 0.247 -4.852738e-01 3.307394e-01 1.425009e-01
14 exm1114137 74428000 0 T A 0.152 5.726688e-01 3.903447e-01 1.425428e-01
7 exm2146829 2473130 1 C G 0.039 1.069531e+00 7.290585e-01 1.425649e-01
4 exm384164 3318726 0 T A 0.086 7.244335e-01 4.938605e-01 1.425989e-01
21 exm1563168 19670118 0 G A 0.285 4.547390e-01 3.100126e-01 1.426094e-01
18 exm1374763 9255718 0 A G 0.062 8.561106e-01 5.836773e-01 1.426330e-01
10 exm856699 115389366 0 A G 0.296 -4.480563e-01 3.054997e-01 1.426654e-01
20 exm1544114 43836173 0 A T 0.137 6.056778e-01 4.130041e-01 1.426972e-01
4 exm389726 10447168 0 G C 0.225 -5.047395e-01 3.441789e-01 1.427011e-01
9 exm763240 97055327 0 A G 0.105 6.853674e-01 4.673571e-01 1.427089e-01
2 exm199293 69659126 0 T A 0.388 -4.194726e-01 2.860904e-01 1.427772e-01
5 exm498780 154395158 6 G T 0.211 5.018793e-01 3.423207e-01 1.428086e-01
10 exm859001 118969346 0 C T 0.075 7.931104e-01 5.410079e-01 1.428417e-01
10 exm828158 68040325 0 T C 0.442 4.166393e-01 2.842284e-01 1.428759e-01
19 exm1403452 2249477 0 G T 0.244 -4.769268e-01 3.253667e-01 1.428890e-01
1 exm26817 20645086 0 A T 0.027 1.253943e+00 8.554992e-01 1.429080e-01
15 exm1186637 89388894 0 G A 0.127 6.169550e-01 4.209271e-01 1.429185e-01
5 exm458522 66492412 0 G C 0.016 1.663059e+00 1.134673e+00 1.429273e-01
17 exm1290669 7951819 0 A G 0.360 -4.272053e-01 2.914945e-01 1.429555e-01
2 exm185635 32983480 0 A G 0.052 9.233340e-01 6.301022e-01 1.430093e-01
19 exm1496329 51584858 0 T C 0.067 8.102537e-01 5.529545e-01 1.430242e-01
17 exm1339358 56270442 0 G A 0.096 6.893569e-01 4.705801e-01 1.431356e-01
11 exm952415 104879628 0 C G 0.035 -1.125856e+00 7.685747e-01 1.431483e-01
17 exm1353598 73142764 0 A G 0.011 1.999988e+00 1.365320e+00 1.431518e-01
8 exm721073 132051970 0 A C 0.016 -1.675358e+00 1.143981e+00 1.432477e-01
1 exm122058 169563951 0 G T 0.030 1.198249e+00 8.184095e-01 1.433511e-01
11 exm964290 121393684 0 A G 0.109 6.480149e-01 4.427013e-01 1.434454e-01
11 exm882947 5475118 0 G A 0.312 4.417343e-01 3.017888e-01 1.434602e-01
17 exm1326638 41245471 0 T C 0.028 1.246893e+00 8.520264e-01 1.435356e-01
10 exm807305 5781628 0 T G 0.228 4.963533e-01 3.392001e-01 1.435737e-01
7 exm669329 149479335 0 C G 0.111 -6.514380e-01 4.452061e-01 1.435948e-01
1 exm154728 228033258 0 A T 0.063 8.660256e-01 5.919005e-01 1.436224e-01
11 exm953467 108044091 0 A T 0.071 8.014633e-01 5.479689e-01 1.437646e-01
16 exm1235594 31099011 0 C T 0.076 -7.668249e-01 5.243353e-01 1.438020e-01
7 exm-rs2715148 82450035 0 A C 0.337 4.371856e-01 2.989711e-01 1.438486e-01
9 exm789694 134020086 0 G A 0.039 -1.038204e+00 7.100333e-01 1.438788e-01
2 exm188210 39095403 0 T C 0.020 1.490010e+00 1.019259e+00 1.439704e-01
11 exm933078 67200812 1 T C 0.028 -1.247963e+00 8.537654e-01 1.440088e-01
6 exm519560 22570064 0 T C 0.269 -4.658212e-01 3.187432e-01 1.440870e-01
7 exm632102 87754915 0 A G 0.061 8.585527e-01 5.874973e-01 1.441028e-01
8 exm679148 6296550 0 G T 0.060 8.742311e-01 5.982795e-01 1.441388e-01
1 exm140215 203768328 0 C T 0.252 4.728998e-01 3.236390e-01 1.441515e-01
6 exm-rs2071876 32948426 0 A G 0.161 -5.594016e-01 3.829257e-01 1.442430e-01
7 exm645117 100695138 0 A G 0.092 -7.104414e-01 4.867305e-01 1.445843e-01
14 exm1122576 93199080 0 T C 0.208 -5.066806e-01 3.471363e-01 1.445894e-01
3 exm2264005 121346930 0 C A 0.321 -4.404511e-01 3.018176e-01 1.446643e-01
2 exm244559 178936561 0 A G 0.013 1.845635e+00 1.264735e+00 1.446707e-01
2 exm215101 98928429 0 G C 0.014 -1.714160e+00 1.174731e+00 1.447017e-01
6 exm543562 37631768 8 G A 0.078 7.732739e-01 5.299660e-01 1.447270e-01
6 exm552204 46135884 2 G C 0.026 -1.287637e+00 8.825130e-01 1.447391e-01
19 exm1493180 50455180 0 T C 0.263 -4.607849e-01 3.158708e-01 1.448163e-01
9 exm736216 2828742 2 A C 0.046 -9.819793e-01 6.731886e-01 1.448377e-01
9 exm790231 134351343 0 T C 0.281 -4.584599e-01 3.143406e-01 1.448976e-01
3 exm375672 195515723 0 C T 0.044 9.809638e-01 6.726204e-01 1.449141e-01
10 exm863414 126714966 0 G A 0.457 4.113345e-01 2.821277e-01 1.450377e-01
11 exm878737 2439542 0 A G 0.177 5.366305e-01 3.680710e-01 1.450429e-01
3 exm292757 14552958 0 C T 0.022 1.388196e+00 9.521863e-01 1.450566e-01
6 exm-rs1547387 33169895 0 C G 0.183 5.213225e-01 3.576939e-01 1.451807e-01
16 exm1242998 57016092 0 G A 0.483 -4.103883e-01 2.815881e-01 1.451938e-01
22 exm1599695 30860830 0 T C 0.169 5.516939e-01 3.785602e-01 1.452100e-01
2 exm266944 219878756 0 A G 0.102 6.747723e-01 4.630448e-01 1.452368e-01
17 exm1321860 39659913 0 G A 0.083 7.526713e-01 5.165441e-01 1.452704e-01
19 exm1415822 7547074 0 C A 0.418 4.169588e-01 2.861732e-01 1.453018e-01
12 exm988321 19427764 0 C T 0.049 9.455670e-01 6.489785e-01 1.453037e-01
12 exm988322 19427766 0 G A 0.049 9.455670e-01 6.489785e-01 1.453037e-01
9 exm763253 97062295 0 T C 0.016 1.660823e+00 1.140025e+00 1.453526e-01
15 exm1141765 23890816 1 T C 0.018 1.512918e+00 1.038613e+00 1.453967e-01
17 exm1346330 62589578 2 C T 0.020 -1.480087e+00 1.016115e+00 1.454125e-01
3 exm340898 120067667 27 T G 0.016 1.627401e+00 1.117392e+00 1.454640e-01
9 exm756120 79320640 0 C T 0.252 4.803443e-01 3.298370e-01 1.454970e-01
22 exm1588359 21377650 0 A G 0.086 7.415076e-01 5.091977e-01 1.455194e-01
1 exm131876 186141181 0 G C 0.014 1.752023e+00 1.203247e+00 1.455603e-01
6 exm552756 46684222 1 T C 0.500 -4.176320e-01 2.868224e-01 1.455643e-01
12 exm977504 6562293 0 T C 0.321 -4.380741e-01 3.009044e-01 1.456215e-01
12 exm1053192 132627365 0 A G 0.083 7.337839e-01 5.040921e-01 1.456777e-01
16 exm1222409 19800213 0 C T 0.296 4.457062e-01 3.062164e-01 1.457129e-01
15 exm1186615 89386652 1 A G 0.102 -6.886569e-01 4.732755e-01 1.458348e-01
9 exm756079 79318998 0 A G 0.252 4.798218e-01 3.298174e-01 1.459113e-01
2 exm271069 225244888 0 G A 0.253 4.721449e-01 3.246334e-01 1.460266e-01
9 exm756059 79318677 1 T C 0.252 4.797749e-01 3.298801e-01 1.460272e-01
19 exm1496168 51530741 0 G C 0.037 -1.089670e+00 7.494534e-01 1.461487e-01
20 exm1551723 55020999 0 T C 0.012 -1.913328e+00 1.316020e+00 1.461707e-01
2 exm2254501 120005569 0 T C 0.109 6.614036e-01 4.550474e-01 1.462792e-01
12 exm1036111 110341933 0 G A 0.237 -4.911849e-01 3.380753e-01 1.464448e-01
19 exm1488446 49351177 0 T C 0.015 1.638227e+00 1.127635e+00 1.464690e-01
13 exm1076927 101287340 0 T C 0.398 4.125825e-01 2.840706e-01 1.465815e-01
9 exm789370 133936571 4 C G 0.223 4.925899e-01 3.391612e-01 1.465862e-01
19 exm1468238 40901011 0 C G 0.163 -5.517693e-01 3.799864e-01 1.466698e-01
1 exm49234 40773149 0 C T 0.341 -4.396381e-01 3.027695e-01 1.466756e-01
2 exm187704 38302177 3 A C 0.381 4.229322e-01 2.913292e-01 1.467653e-01
7 exm674502 151949068 0 G C 0.104 6.730421e-01 4.636297e-01 1.467799e-01
19 exm1504145 54783693 60 T C 0.029 -1.235444e+00 8.511134e-01 1.468128e-01
22 exm1589343 22318538 0 T C 0.053 -9.214341e-01 6.348114e-01 1.468277e-01
9 exm752132 38575602 1 G T 0.044 -9.982311e-01 6.877594e-01 1.468510e-01
22 exm-rs9466 38273749 3 C T 0.394 -4.249408e-01 2.928492e-01 1.469535e-01
20 exm1527481 18395153 0 T C 0.065 -8.165750e-01 5.628048e-01 1.469963e-01
1 exm2259731 114423653 0 T C 0.255 4.651239e-01 3.205768e-01 1.469979e-01
2 exm171870 10059770 0 G T 0.452 4.041434e-01 2.786917e-01 1.472074e-01
20 exm1540299 36954724 0 T C 0.145 -5.810664e-01 4.007954e-01 1.473083e-01
11 exm929069 65788072 0 C T 0.023 1.372238e+00 9.466916e-01 1.473847e-01
12 exm2220403 28122893 0 G A 0.323 -4.379157e-01 3.022035e-01 1.475058e-01
15 exm2252332 82336551 0 T C 0.126 6.059604e-01 4.182236e-01 1.475574e-01
1 exm140218 203769532 0 A G 0.245 4.733616e-01 3.267197e-01 1.475742e-01
3 exm325803 57528503 0 G A 0.080 -7.622594e-01 5.262450e-01 1.476700e-01
4 exm418440 110667590 0 T C 0.059 -8.680288e-01 5.994380e-01 1.477865e-01
17 exm1284695 6406883 0 T C 0.207 5.020192e-01 3.466888e-01 1.477951e-01
17 exm1363742 78184679 0 T C 0.028 -1.231987e+00 8.509587e-01 1.478725e-01
13 exm1077721 103390332 0 T C 0.028 -1.258403e+00 8.694919e-01 1.480061e-01
18 exm1394146 76753768 0 C G 0.156 -5.670609e-01 3.918759e-01 1.480744e-01
10 exm807380 5788608 0 G C 0.228 4.898941e-01 3.385767e-01 1.481080e-01
5 exm482428 139931629 4 G C 0.489 -4.164594e-01 2.879146e-01 1.482350e-01
2 exm245897 179417091 0 T C 0.019 1.470396e+00 1.016570e+00 1.482461e-01
8 exm710112 95188850 0 T C 0.205 4.974178e-01 3.439917e-01 1.483617e-01
9 exm759121 89771569 0 A G 0.028 1.211544e+00 8.378822e-01 1.483776e-01
3 exm305887 44763037 0 A C 0.284 -4.459146e-01 3.085015e-01 1.485287e-01
4 exm390958 15964349 0 A C 0.042 -1.010744e+00 6.994902e-01 1.486550e-01
19 exm1478342 44932972 0 T C 0.465 4.077270e-01 2.821817e-01 1.486725e-01
3 exm2255893 190030680 0 A G 0.147 -5.703021e-01 3.947137e-01 1.486892e-01
1 exm127305 179562792 0 A G 0.045 -9.962142e-01 6.894948e-01 1.486902e-01
15 exm1186258 89002870 0 T C 0.026 -1.278747e+00 8.850639e-01 1.487012e-01
11 exm883474 5655036 0 C G 0.052 -9.391399e-01 6.500206e-01 1.487076e-01
1 exm2250222 169951997 0 T C 0.279 4.454062e-01 3.082938e-01 1.487184e-01
3 exm2256098 53804489 0 T C 0.026 1.289344e+00 8.925269e-01 1.487595e-01
3 exm324068 53804489 0 T C 0.026 1.289344e+00 8.925269e-01 1.487595e-01
5 exm-IND5-150542889 150562697 0 D I 0.209 -4.923119e-01 3.408368e-01 1.488097e-01
6 exm595500 168709728 0 T C 0.065 -8.176490e-01 5.661425e-01 1.488590e-01
1 exm141274 204587047 0 A G 0.278 -4.471640e-01 3.096793e-01 1.489399e-01
7 exm614615 36763672 10 T C 0.428 4.085740e-01 2.830846e-01 1.491270e-01
11 exm891609 12315891 0 G A 0.092 -6.899605e-01 4.781345e-01 1.492023e-01
1 exm90444 144912153 1 A G 0.152 5.595732e-01 3.877865e-01 1.492116e-01
19 exm1490658 49950298 0 C T 0.422 4.026998e-01 2.791397e-01 1.493093e-01
12 exm1047255 123444507 0 T G 0.011 -1.917598e+00 1.329363e+00 1.493523e-01
6 exm529626 30997667 0 G A 0.014 -1.714949e+00 1.189094e+00 1.494260e-01
5 exm460491 72419456 0 G C 0.397 -4.044536e-01 2.804402e-01 1.494322e-01
10 exm817612 29822032 0 C T 0.011 -1.942495e+00 1.347006e+00 1.494677e-01
8 exm694029 30702525 0 C A 0.202 5.011300e-01 3.475969e-01 1.495764e-01
8 exm694032 30702602 0 C T 0.202 5.011300e-01 3.475969e-01 1.495764e-01
19 exm1419304 8564474 0 T G 0.259 4.541942e-01 3.151546e-01 1.497232e-01
20 exm1526882 17602571 0 G A 0.014 -1.673543e+00 1.161240e+00 1.497259e-01
6 exm596040 170068086 0 T C 0.211 4.852956e-01 3.367413e-01 1.497305e-01
14 exm1114422 74727407 0 A G 0.050 -9.223841e-01 6.400665e-01 1.497524e-01
6 exm533207 31914024 0 A T 0.048 9.406459e-01 6.528674e-01 1.498326e-01
10 exm823421 50025446 4 T G 0.159 5.524964e-01 3.834966e-01 1.498637e-01
16 exm1246867 66792714 0 C T 0.394 4.175438e-01 2.898546e-01 1.499070e-01
11 exm935010 68174189 0 A G 0.019 -1.510160e+00 1.048525e+00 1.499800e-01
10 exm826071 59956041 0 T C 0.107 6.675012e-01 4.634968e-01 1.500163e-01
6 exm525938 29407893 0 G A 0.053 9.094202e-01 6.316010e-01 1.500946e-01
6 exm525990 29408717 0 A C 0.053 9.094202e-01 6.316010e-01 1.500946e-01
1 exm120792 167825485 0 C T 0.446 -4.114368e-01 2.858213e-01 1.502007e-01
8 exm720028 125565328 0 C T 0.161 -5.382807e-01 3.740696e-01 1.503436e-01
6 exm533208 31914179 0 T C 0.124 6.054408e-01 4.208169e-01 1.504168e-01
14 exm1093406 24760764 0 A G 0.095 6.876015e-01 4.779237e-01 1.504170e-01
9 exm776310 119028233 0 C A 0.026 -1.280541e+00 8.903569e-01 1.505568e-01
12 exm1010293 55368291 0 T C 0.012 -1.842607e+00 1.281326e+00 1.506097e-01
18 exm1380305 28611061 0 A T 0.484 -4.062436e-01 2.825036e-01 1.506195e-01
5 exm509060 178410213 0 C T 0.089 7.053057e-01 4.905317e-01 1.506686e-01
16 exm1199466 840569 0 T C 0.011 1.962986e+00 1.365283e+00 1.506835e-01
16 exm1222735 20371972 0 C A 0.020 -1.390355e+00 9.673873e-01 1.508423e-01
19 exm1495520 51323232 0 C T 0.295 -4.501221e-01 3.132035e-01 1.508627e-01
16 exm1228328 27246617 0 C T 0.280 -4.413729e-01 3.071862e-01 1.509565e-01
10 exm834634 75415677 0 T C 0.177 -5.438122e-01 3.785390e-01 1.510183e-01
4 exm405789 74319538 0 G C 0.040 1.019300e+00 7.096221e-01 1.510779e-01
12 exm2276273 124097763 2 A G 0.021 1.425821e+00 9.927159e-01 1.511106e-01
6 exm565686 90326360 0 T C 0.215 4.924763e-01 3.429312e-01 1.511688e-01
20 exm-rs4608 35865054 0 C T 0.269 -4.525026e-01 3.151658e-01 1.512594e-01
1 exm122251 169695870 0 A G 0.100 -6.623526e-01 4.613570e-01 1.512875e-01
4 exm379118 675777 0 C G 0.061 8.344050e-01 5.812041e-01 1.512911e-01
5 exm464785 80409407 0 G T 0.041 1.028696e+00 7.167585e-01 1.514173e-01
22 exm1597590 29517463 0 T G 0.237 4.775373e-01 3.327961e-01 1.514974e-01
1 exm168920 248845356 0 T G 0.168 -5.408117e-01 3.768967e-01 1.515024e-01
11 exm943220 76895792 0 G T 0.279 -4.559133e-01 3.177577e-01 1.515378e-01
7 exm621975 55229255 0 A G 0.375 -4.167370e-01 2.904883e-01 1.515875e-01
11 exm890491 10580684 0 T C 0.013 1.776666e+00 1.238624e+00 1.516507e-01
17 exm1289628 7751138 3 A C 0.066 -8.105828e-01 5.651997e-01 1.517174e-01
17 exm1288825 7637789 0 T C 0.108 -6.455635e-01 4.501509e-01 1.517312e-01
4 exm390341 15004499 0 T C 0.045 9.658687e-01 6.735156e-01 1.517410e-01
7 exm607987 20762646 0 T G 0.287 -4.390037e-01 3.062030e-01 1.518463e-01
7 exm645598 100850908 0 A G 0.019 1.504548e+00 1.049461e+00 1.518640e-01
3 exm357173 147121751 0 T C 0.080 -7.458243e-01 5.202481e-01 1.518771e-01
5 exm442844 5182286 0 T C 0.011 -1.954408e+00 1.363672e+00 1.519910e-01
3 exm368159 183901281 2 A G 0.139 -5.821945e-01 4.062362e-01 1.520057e-01
10 exm850542 102891390 0 A G 0.020 -1.455883e+00 1.015936e+00 1.520334e-01
3 exm325320 57136585 0 T C 0.273 4.558030e-01 3.180829e-01 1.520554e-01
4 exm437156 186320890 0 A G 0.017 -1.582089e+00 1.104106e+00 1.520712e-01
1 exm103151 153906724 0 G C 0.013 -1.791281e+00 1.250127e+00 1.520810e-01
20 exm1518411 746197 0 C G 0.011 1.906222e+00 1.330607e+00 1.521621e-01
16 exm1247202 66948130 1 A G 0.062 8.288850e-01 5.786129e-01 1.521786e-01
17 exm1301248 18220770 0 G A 0.446 4.015764e-01 2.804175e-01 1.523136e-01
1 exm140212 203767822 0 G T 0.064 -8.330124e-01 5.817636e-01 1.523685e-01
11 exm927182 65361309 0 C T 0.013 1.782048e+00 1.244585e+00 1.523779e-01
14 exm1115516 75330302 0 A G 0.022 -1.359114e+00 9.494526e-01 1.524839e-01
16 exm1217028 10769958 0 T C 0.265 -4.420945e-01 3.088478e-01 1.524953e-01
1 exm117915 161476205 2 G A 0.058 -8.663542e-01 6.052746e-01 1.525213e-01
11 exm884905 6291120 0 A G 0.043 -9.731608e-01 6.799192e-01 1.525361e-01
15 exm1169860 65425456 0 A G 0.010 -2.010318e+00 1.404707e+00 1.525818e-01
15 exm1170015 65490592 0 T C 0.010 -2.010318e+00 1.404707e+00 1.525818e-01
4 exm397739 47578971 0 A G 0.229 -4.749793e-01 3.319050e-01 1.525988e-01
1 exm159917 233514934 0 A G 0.334 4.318007e-01 3.017526e-01 1.526258e-01
6 exm536687 32796751 0 C T 0.419 4.075832e-01 2.849338e-01 1.527770e-01
17 exm2252969 37074932 0 T C 0.081 -7.380200e-01 5.159468e-01 1.527855e-01
12 exm975791 4735894 0 A G 0.176 -5.311869e-01 3.714012e-01 1.528413e-01
11 exm884032 5862797 0 T C 0.073 -7.692213e-01 5.381476e-01 1.530816e-01
12 exm984795 11338781 0 C A 0.114 -6.403448e-01 4.480010e-01 1.530957e-01
2 exm245483 179400895 0 T C 0.010 -2.011007e+00 1.407074e+00 1.531320e-01
2 exm245577 179404628 0 A T 0.010 -2.011007e+00 1.407074e+00 1.531320e-01
6 exm-rs241449 32796653 1 T G 0.419 4.072266e-01 2.849375e-01 1.531415e-01
6 exm553178 46977458 0 C T 0.085 -6.954321e-01 4.866439e-01 1.531822e-01
22 exm1612396 41752747 0 A G 0.351 4.161626e-01 2.912250e-01 1.531908e-01
15 exm1194142 101606889 0 A G 0.275 -4.585281e-01 3.209049e-01 1.532331e-01
8 exm688682 22471792 0 G A 0.012 1.829853e+00 1.280705e+00 1.532544e-01
19 exm1497404 52004743 1 G A 0.375 -4.194979e-01 2.936857e-01 1.533680e-01
6 exm-rs3873352 31022113 0 C G 0.180 -5.269827e-01 3.689980e-01 1.534386e-01
16 exm1222839 20410547 0 T C 0.369 -4.148209e-01 2.904728e-01 1.534550e-01
6 exm546623 42074872 0 C A 0.011 1.849559e+00 1.295230e+00 1.534869e-01
2 exm228898 133541575 0 T C 0.300 4.423917e-01 3.098070e-01 1.534922e-01
10 exm862321 124742895 0 G C 0.465 4.120206e-01 2.886325e-01 1.536266e-01
7 exm657815 130008285 0 C T 0.098 6.869335e-01 4.813246e-01 1.537186e-01
4 exm432394 164435265 4 C A 0.348 4.136981e-01 2.899116e-01 1.537742e-01
14 exm2267713 61745417 0 A G 0.373 -4.098623e-01 2.872329e-01 1.537876e-01
9 exm761648 95277356 0 T C 0.110 6.505483e-01 4.560542e-01 1.539208e-01
9 exm786425 131565554 0 C T 0.490 4.012287e-01 2.812867e-01 1.539400e-01
8 exm713372 102555474 0 G A 0.028 -1.199650e+00 8.414283e-01 1.541346e-01
15 exm1193651 101110302 0 G C 0.276 4.515600e-01 3.167295e-01 1.541446e-01
3 exm294954 19924058 0 A G 0.044 9.761326e-01 6.846920e-01 1.541573e-01
12 exm1024022 80889829 0 T A 0.162 5.576508e-01 3.911978e-01 1.542025e-01
1 exm1952 1178482 0 G A 0.167 -5.393943e-01 3.784055e-01 1.542185e-01
17 exm1312496 33805180 0 C G 0.313 -4.328631e-01 3.037049e-01 1.542660e-01
14 exm1114075 74416698 0 G C 0.024 -1.308188e+00 9.178562e-01 1.542693e-01
17 exm1300933 18167397 3 T G 0.233 -4.705003e-01 3.301326e-01 1.542919e-01
4 exm417487 107157623 0 A G 0.041 -1.004686e+00 7.050287e-01 1.543374e-01
10 exm823757 50376004 0 G A 0.022 -1.354586e+00 9.506359e-01 1.543669e-01
21 exm1573085 43510437 0 C A 0.351 -4.157445e-01 2.918079e-01 1.544266e-01
21 exm2277202 43510437 0 G A 0.351 -4.157445e-01 2.918079e-01 1.544266e-01
2 exm276259 234054873 1 A G 0.206 4.980530e-01 3.496333e-01 1.544898e-01
4 exm415493 100521805 1 C A 0.020 -1.427425e+00 1.002116e+00 1.545160e-01
12 exm1010452 55641295 0 G A 0.346 -4.226243e-01 2.967858e-01 1.546335e-01
9 exm799187 139616742 0 A G 0.128 6.067136e-01 4.260926e-01 1.546636e-01
9 exm754976 75315438 0 A G 0.339 -4.213077e-01 2.958836e-01 1.546648e-01
9 exm756159 79321276 0 T C 0.251 4.704853e-01 3.304333e-01 1.546802e-01
9 exm756214 79322674 0 A G 0.251 4.704853e-01 3.304333e-01 1.546802e-01
7 exm624358 70228020 0 T G 0.080 -7.417322e-01 5.209513e-01 1.546918e-01
19 exm1395595 367089 0 A G 0.041 9.937456e-01 6.981368e-01 1.548012e-01
11 exm927028 65349756 9 T G 0.490 -4.107906e-01 2.886122e-01 1.548286e-01
19 exm1476770 44377614 0 A G 0.014 -1.668968e+00 1.172661e+00 1.548575e-01
1 exm130327 183616884 0 T C 0.074 7.724464e-01 5.427810e-01 1.548877e-01
1 exm130337 183617094 0 A G 0.074 7.724464e-01 5.427810e-01 1.548877e-01
1 exm130365 183617693 0 A G 0.074 7.724464e-01 5.427810e-01 1.548877e-01
1 exm2250360 183617311 0 A T 0.074 7.724464e-01 5.427810e-01 1.548877e-01
4 exm382541 2306053 0 A G 0.254 -4.514534e-01 3.172347e-01 1.548985e-01
18 exm1372665 3215158 0 G C 0.136 -5.866309e-01 4.122849e-01 1.549601e-01
11 exm957556 116633862 0 A G 0.023 1.347901e+00 9.473733e-01 1.549892e-01
14 exm1097340 36946282 0 T C 0.039 1.047135e+00 7.368332e-01 1.554677e-01
6 exm561078 74497009 0 G A 0.290 -4.364296e-01 3.071086e-01 1.554783e-01
17 exm1284063 5424906 1 G C 0.014 -1.698905e+00 1.195545e+00 1.554964e-01
16 exm1254974 70913316 4 A G 0.045 9.925055e-01 6.985812e-01 1.555793e-01
17 exm1284102 5437285 0 A G 0.014 -1.697837e+00 1.195534e+00 1.557524e-01
3 exm-rs2251219 52584787 0 G A 0.230 -4.765237e-01 3.355935e-01 1.558124e-01
16 exm1239874 50744624 0 T C 0.092 -7.026268e-01 4.948339e-01 1.558179e-01
20 exm1552496 56139365 0 A G 0.015 -1.670328e+00 1.176447e+00 1.558520e-01
3 exm328068 64580068 0 T C 0.034 1.111203e+00 7.827054e-01 1.558846e-01
1 exm109341 156518379 0 G A 0.428 4.099116e-01 2.888241e-01 1.560163e-01
1 exm11552 9009406 0 T C 0.253 4.526232e-01 3.189481e-01 1.560544e-01
4 exm412481 88732911 1 T C 0.097 -6.747638e-01 4.755334e-01 1.560983e-01
3 exm306147 44884647 0 C A 0.283 -4.403064e-01 3.103872e-01 1.562122e-01
3 exm333142 98307630 0 T C 0.141 -5.754236e-01 4.058754e-01 1.564563e-01
12 exm988862 21200089 0 G A 0.061 8.415351e-01 5.936338e-01 1.564958e-01
12 exm992260 30888001 0 C T 0.177 -5.285063e-01 3.728261e-01 1.565050e-01
12 exm2251234 8757481 0 G A 0.461 -3.999696e-01 2.822437e-01 1.566396e-01
16 exm1244609 57789053 0 G C 0.017 1.506251e+00 1.062994e+00 1.566743e-01
1 exm143642 206776460 0 A G 0.047 -9.689117e-01 6.838300e-01 1.567033e-01
20 exm1522043 3651765 0 T C 0.113 6.265979e-01 4.423263e-01 1.567891e-01
6 exm585741 150114745 0 G A 0.469 3.953380e-01 2.791114e-01 1.568416e-01
16 exm2252630 55880534 0 C G 0.263 -4.432798e-01 3.130580e-01 1.569732e-01
19 exm1438536 15852242 0 A C 0.179 5.261226e-01 3.715775e-01 1.569880e-01
22 exm1606947 38121013 0 G C 0.115 -6.272938e-01 4.430571e-01 1.570132e-01
7 exm655871 128359133 0 T C 0.262 -4.493836e-01 3.174170e-01 1.570363e-01
17 exm1299044 17696755 0 C A 0.220 4.909809e-01 3.468132e-01 1.570535e-01
4 exm435306 178281754 0 G A 0.101 6.693524e-01 4.728762e-01 1.571123e-01
19 exm-rs966591 7083629 0 C T 0.333 -4.230284e-01 2.988898e-01 1.571591e-01
15 exm1149490 40915190 0 A G 0.358 4.211605e-01 2.975777e-01 1.571697e-01
3 exm340791 119886776 0 T A 0.127 6.077524e-01 4.294481e-01 1.571997e-01
3 exm337746 112546306 0 A C 0.286 4.414054e-01 3.119668e-01 1.572824e-01
12 exm1040107 113825679 0 T C 0.089 -7.123262e-01 5.035156e-01 1.573429e-01
22 exm1620193 50356693 0 T C 0.426 -4.068606e-01 2.876186e-01 1.573786e-01
9 exm754211 72897440 2 C T 0.321 4.237728e-01 2.995907e-01 1.574014e-01
16 exm1195860 335531 0 T C 0.026 -1.255528e+00 8.876262e-01 1.574095e-01
2 exm275363 233346498 0 T C 0.112 6.213977e-01 4.393433e-01 1.574388e-01
7 exm669947 149513560 0 C T 0.360 4.034810e-01 2.853070e-01 1.574913e-01
16 exm1272149 89927151 0 T C 0.070 7.816484e-01 5.527246e-01 1.574990e-01
10 exm844046 96741053 0 C A 0.100 -6.601410e-01 4.669033e-01 1.575877e-01
22 exm1604049 36598049 0 C G 0.368 -4.113969e-01 2.910006e-01 1.576285e-01
22 exm1604050 36598058 0 T C 0.368 -4.113969e-01 2.910006e-01 1.576285e-01
4 exm399417 54218834 9 A G 0.030 -1.191574e+00 8.428647e-01 1.576325e-01
2 exm2255489 74466594 0 A G 0.147 -5.651480e-01 3.997868e-01 1.576604e-01
19 exm1444070 18123738 0 C T 0.273 4.411737e-01 3.121167e-01 1.576998e-01
17 exm1319175 38907532 0 G T 0.018 1.445282e+00 1.022555e+00 1.577251e-01
1 exm133968 197061086 7 C A 0.013 -1.791446e+00 1.267589e+00 1.577642e-01
11 exm957388 114576626 0 T A 0.410 -4.108566e-01 2.907175e-01 1.577701e-01
19 exm1438499 15839365 0 T C 0.174 5.295412e-01 3.747031e-01 1.577764e-01
3 exm352075 133356790 0 A G 0.058 -8.611200e-01 6.095448e-01 1.579241e-01
4 exm397086 42895308 0 A G 0.041 -9.997426e-01 7.076928e-01 1.579381e-01
11 exm888113 7712561 0 A T 0.113 -6.227599e-01 4.408681e-01 1.579682e-01
3 exm358391 150280445 0 G C 0.458 3.909743e-01 2.767975e-01 1.579930e-01
9 exm774384 116832007 0 C T 0.030 1.139347e+00 8.066627e-01 1.580141e-01
4 exm414489 96091414 0 T C 0.021 1.386636e+00 9.819069e-01 1.580828e-01
3 exm371079 186395572 0 A T 0.330 -4.286070e-01 3.035614e-01 1.581589e-01
19 exm1490685 49954807 0 T G 0.422 3.939945e-01 2.791201e-01 1.582677e-01
9 exm746980 34372931 0 A T 0.241 -4.558026e-01 3.229430e-01 1.583139e-01
3 exm314328 49200692 0 T A 0.117 6.196281e-01 4.390341e-01 1.583311e-01
11 exm885783 6578788 0 T C 0.087 7.169298e-01 5.079853e-01 1.583382e-01
7 exm641336 100205261 1 A G 0.046 -9.632841e-01 6.826800e-01 1.584227e-01
17 exm2253187 71503636 0 T C 0.433 -4.032921e-01 2.859431e-01 1.586115e-01
9 exm801535 139973820 1 T C 0.474 4.027117e-01 2.855925e-01 1.587003e-01
17 exm1350638 71282336 0 C T 0.037 -1.020936e+00 7.241240e-01 1.587595e-01
1 exm113498 158687163 0 A G 0.202 -4.853390e-01 3.442692e-01 1.587966e-01
1 exm113501 158687224 0 A G 0.202 -4.853390e-01 3.442692e-01 1.587966e-01
21 exm1579769 46935942 0 A G 0.015 1.645301e+00 1.167083e+00 1.587997e-01
8 exm704202 67796120 0 G C 0.011 1.898431e+00 1.346854e+00 1.588660e-01
10 exm858674 118397971 0 G A 0.307 -4.428209e-01 3.141807e-01 1.588909e-01
10 exm806476 4872930 0 A G 0.020 1.413923e+00 1.003230e+00 1.589135e-01
4 exm426425 144532644 0 G A 0.017 -1.513081e+00 1.073714e+00 1.589631e-01
4 exm426427 144542213 0 G A 0.017 -1.513081e+00 1.073714e+00 1.589631e-01
11 exm910516 57076820 0 G T 0.011 -1.896738e+00 1.346086e+00 1.590003e-01
2 exm236072 160879259 0 T C 0.069 7.917795e-01 5.619704e-01 1.590422e-01
19 exm1462322 38876352 0 A G 0.147 5.484868e-01 3.893367e-01 1.590902e-01
11 exm888277 7846599 0 C T 0.055 -8.648459e-01 6.139424e-01 1.591187e-01
10 exm846991 99422724 0 A G 0.015 -1.590113e+00 1.128964e+00 1.591793e-01
5 exm463057 78324352 0 G A 0.267 -4.438185e-01 3.152049e-01 1.593094e-01
5 exm463076 78326750 0 C G 0.267 -4.438185e-01 3.152049e-01 1.593094e-01
16 exm1260016 76482747 0 G C 0.066 -7.922842e-01 5.626969e-01 1.593151e-01
12 exm1051584 131306278 4 C T 0.025 1.286700e+00 9.139300e-01 1.593556e-01
11 exm-rs1047964 117156893 0 G C 0.035 1.083917e+00 7.699211e-01 1.593697e-01
3 exm350082 130150310 1 C A 0.095 -6.574146e-01 4.669910e-01 1.593877e-01
18 exm1389361 56587802 5 C A 0.235 4.687748e-01 3.330005e-01 1.593986e-01
14 exm1098094 39650234 0 A T 0.149 -5.519088e-01 3.920650e-01 1.594085e-01
17 exm2252951 33680507 14 T G 0.133 5.667758e-01 4.026410e-01 1.594237e-01
5 exm2257272 54960609 0 A G 0.292 -4.373904e-01 3.107596e-01 1.594705e-01
3 exm331264 81627175 0 C T 0.045 -9.539921e-01 6.778549e-01 1.595056e-01
6 exm543782 38746176 0 A G 0.039 -1.033300e+00 7.342313e-01 1.595197e-01
4 exm378823 533001 0 C T 0.164 5.319302e-01 3.780080e-01 1.595578e-01
14 exm2272113 74318754 0 G T 0.378 -4.167559e-01 2.961864e-01 1.595934e-01
1 exm155869 228476366 0 T G 0.082 7.198556e-01 5.116115e-01 1.596045e-01
10 exm806349 3197856 0 G C 0.186 5.089213e-01 3.617301e-01 1.596421e-01
22 exm1620696 50584130 0 A G 0.011 1.845763e+00 1.312105e+00 1.596983e-01
19 exm1499605 53014346 20 G A 0.320 4.211845e-01 2.994303e-01 1.597279e-01
4 exm433265 169208334 0 T C 0.020 -1.408794e+00 1.001592e+00 1.597469e-01
4 exm416571 104059542 0 A G 0.113 6.468441e-01 4.599639e-01 1.598247e-01
11 exm962243 119045951 0 T C 0.011 1.891651e+00 1.345177e+00 1.598385e-01
10 exm847886 100219374 0 T A 0.493 -3.882590e-01 2.761020e-01 1.598477e-01
21 exm1572003 42817930 0 G A 0.494 -3.988674e-01 2.836873e-01 1.599085e-01
7 exm670797 150217309 0 T C 0.223 4.711091e-01 3.351230e-01 1.599772e-01
11 exm909231 56086147 0 T G 0.182 5.176831e-01 3.682539e-01 1.599777e-01
4 exm412955 89311962 0 C T 0.076 -7.398468e-01 5.263862e-01 1.600540e-01
6 exm558730 64421939 0 C G 0.015 -1.622086e+00 1.154111e+00 1.600647e-01
4 exm415306 100349669 0 G C 0.028 1.208851e+00 8.601663e-01 1.600991e-01
16 exm1204008 1997004 0 T C 0.021 -1.400387e+00 9.966008e-01 1.601602e-01
10 exm815999 27322303 2 G C 0.161 -5.384637e-01 3.832584e-01 1.602200e-01
19 exm1498522 52521296 0 G A 0.411 -4.081818e-01 2.905291e-01 1.602207e-01
6 exm559126 69666684 0 A G 0.038 -1.051519e+00 7.484844e-01 1.602491e-01
11 exm2250318 78437182 0 A G 0.120 -6.098462e-01 4.341717e-01 1.603219e-01
1 exm16141 12198362 0 A C 0.026 -1.249820e+00 8.898818e-01 1.603640e-01
5 exm2265979 95234350 4 G A 0.477 -3.905168e-01 2.780599e-01 1.603771e-01
8 exm723179 139701209 0 T G 0.452 3.989999e-01 2.841270e-01 1.604167e-01
1 exm63376 57415310 0 A G 0.038 1.040333e+00 7.408253e-01 1.604201e-01
1 exm63406 57422511 0 T C 0.038 1.040333e+00 7.408253e-01 1.604201e-01
15 exm1148014 40265799 0 A G 0.154 5.411000e-01 3.854082e-01 1.605164e-01
12 exm998365 48723595 0 A G 0.088 -7.045521e-01 5.018586e-01 1.605404e-01
6 exm556777 55266625 0 T C 0.297 4.328136e-01 3.083165e-01 1.605669e-01
1 exm117637 161182208 0 G C 0.074 -7.474656e-01 5.325071e-01 1.606039e-01
11 exm950533 101832590 0 A C 0.207 4.931890e-01 3.513778e-01 1.606295e-01
22 exm1615958 44342116 0 A G 0.213 4.686251e-01 3.339282e-01 1.606937e-01
1 exm62717 55529187 0 G A 0.022 -1.333954e+00 9.505445e-01 1.606975e-01
3 exm-rs1809049 11302884 0 A G 0.373 4.090285e-01 2.915061e-01 1.607579e-01
6 exm564626 87994101 0 A G 0.044 9.455982e-01 6.739695e-01 1.607959e-01
6 exm-rs1047014 19841493 0 G A 0.095 -6.532261e-01 4.656795e-01 1.608826e-01
5 exm2273415 173034989 8 C T 0.078 -7.607970e-01 5.423798e-01 1.608933e-01
1 exm152995 226019646 0 G A 0.040 1.018142e+00 7.258550e-01 1.608997e-01
12 exm998371 48723784 0 T C 0.178 5.014460e-01 3.574946e-01 1.609036e-01
7 exm2258371 48450157 0 C T 0.314 -4.230068e-01 3.016007e-01 1.609417e-01
17 exm1354505 73513677 0 C A 0.052 8.995272e-01 6.414166e-01 1.609811e-01
17 exm1354576 73520359 0 G C 0.052 8.995272e-01 6.414166e-01 1.609811e-01
19 exm1463867 39228244 0 C T 0.155 5.459452e-01 3.892998e-01 1.609900e-01
1 exm-rs4639796 197126649 0 A G 0.354 -4.157529e-01 2.965180e-01 1.610677e-01
4 exm378816 527677 0 C T 0.163 5.312437e-01 3.789414e-01 1.611280e-01
14 exm2222748 74318645 0 G C 0.378 -4.154890e-01 2.963793e-01 1.611377e-01
5 exm-rs10089 127522543 0 T C 0.238 4.671945e-01 3.332913e-01 1.611742e-01
2 exm235522 160310246 0 G A 0.120 -6.093989e-01 4.348018e-01 1.612354e-01
2 exm280292 239039970 0 T C 0.011 1.912404e+00 1.364529e+00 1.612484e-01
11 exm966941 124624150 0 A G 0.044 9.559253e-01 6.821246e-01 1.612837e-01
7 exm604600 6452461 0 A G 0.104 -6.515505e-01 4.650173e-01 1.613621e-01
6 exm566638 90577984 0 T C 0.014 1.643998e+00 1.173513e+00 1.614251e-01
4 exm412483 88732918 0 T A 0.300 4.298276e-01 3.068327e-01 1.614453e-01
8 exm687129 21956108 0 G A 0.422 -4.025730e-01 2.874201e-01 1.615081e-01
18 exm1388647 55336626 1 G A 0.011 -1.861355e+00 1.329410e+00 1.616598e-01
7 exm2266487 145813854 0 G A 0.445 -3.966948e-01 2.833975e-01 1.617658e-01
6 exm-rs2857101 32794676 0 G A 0.394 3.979801e-01 2.843897e-01 1.618750e-01
11 exm913420 59211188 0 G A 0.236 4.674391e-01 3.340637e-01 1.619248e-01
19 exm1418102 8160897 0 C G 0.126 5.863859e-01 4.190818e-01 1.619355e-01
19 exm1435188 14580328 0 G A 0.050 -8.899272e-01 6.360216e-01 1.619375e-01
1 exm2948 1269554 0 T C 0.106 6.484297e-01 4.634425e-01 1.619526e-01
7 exm608877 21932044 0 T C 0.421 3.908921e-01 2.793783e-01 1.619553e-01
8 exm717230 119936978 0 T C 0.017 -1.544414e+00 1.103851e+00 1.619657e-01
11 exm925672 64940257 0 T C 0.016 -1.597805e+00 1.142185e+00 1.620295e-01
19 exm1499285 52887427 0 A C 0.472 -3.857161e-01 2.757542e-01 1.620698e-01
19 exm1499286 52887437 0 A C 0.472 -3.857161e-01 2.757542e-01 1.620698e-01
6 exm2257839 47649573 0 C T 0.343 -4.207175e-01 3.008551e-01 1.621785e-01
6 exm553558 47649574 0 A G 0.343 -4.207175e-01 3.008551e-01 1.621785e-01
15 exm1158093 45392075 0 G A 0.023 -1.314359e+00 9.399889e-01 1.622191e-01
6 exm553251 46988476 0 A G 0.012 1.814459e+00 1.297703e+00 1.622376e-01
5 exm451483 38884071 0 G T 0.115 6.097705e-01 4.361163e-01 1.622453e-01
2 exm267461 220046840 0 A G 0.092 -6.895814e-01 4.932786e-01 1.623138e-01
2 exm216440 100915772 0 A G 0.387 3.985829e-01 2.852455e-01 1.625006e-01
9 exm790896 135139901 0 C T 0.447 -3.974744e-01 2.844770e-01 1.625373e-01
19 exm1496262 51563265 0 A G 0.014 1.662381e+00 1.189873e+00 1.625681e-01
10 exm843127 95454681 0 C G 0.476 -3.900579e-01 2.791914e-01 1.625711e-01
10 exm832189 73115942 0 G A 0.278 -4.452273e-01 3.188012e-01 1.627309e-01
1 exm166909 248004687 0 C G 0.068 -7.734723e-01 5.539678e-01 1.628292e-01
1 exm166912 248004775 0 C T 0.068 -7.734723e-01 5.539678e-01 1.628292e-01
1 exm166916 248004848 0 G C 0.068 -7.734723e-01 5.539678e-01 1.628292e-01
4 exm390976 15964670 0 T C 0.179 5.184816e-01 3.713724e-01 1.628646e-01
11 exm956314 113268059 0 A G 0.261 -4.378076e-01 3.136024e-01 1.628837e-01
11 exm957617 116655600 0 A G 0.019 1.452780e+00 1.040644e+00 1.628897e-01
1 exm67244 67685387 0 T C 0.048 -9.163552e-01 6.564567e-01 1.629284e-01
19 exm1458153 36348078 0 C A 0.014 1.653786e+00 1.184916e+00 1.629922e-01
12 exm1027183 95604290 0 C T 0.116 6.190298e-01 4.435845e-01 1.630470e-01
11 exm941422 74883577 0 A G 0.302 4.299292e-01 3.081247e-01 1.631097e-01
6 exm2257738 31084048 0 G A 0.283 -4.321175e-01 3.097775e-01 1.632245e-01
6 exm529729 31084048 0 G A 0.283 -4.321175e-01 3.097775e-01 1.632245e-01
10 exm806391 3207632 0 G A 0.163 -5.225987e-01 3.746445e-01 1.632273e-01
9 exm754321 73150873 1 G T 0.277 -4.324965e-01 3.100845e-01 1.632724e-01
20 exm1523964 5903485 0 A G 0.026 1.231087e+00 8.826833e-01 1.632903e-01
20 exm1524010 5904289 0 A G 0.026 1.231087e+00 8.826833e-01 1.632903e-01
9 exm758976 88937854 0 T A 0.486 3.988627e-01 2.859917e-01 1.633038e-01
16 exm1247400 66997491 0 A G 0.081 -7.107472e-01 5.096308e-01 1.633141e-01
19 exm2228264 11546269 0 A G 0.042 9.737022e-01 6.981930e-01 1.633226e-01
1 exm29843 22835677 0 A G 0.333 -4.135810e-01 2.965738e-01 1.633446e-01
6 exm522794 26405816 0 C T 0.019 -1.414264e+00 1.014245e+00 1.633836e-01
5 exm2270236 111756424 1 G T 0.081 -7.118930e-01 5.105404e-01 1.633866e-01
6 exm582685 142400020 0 T G 0.016 -1.504306e+00 1.078891e+00 1.634119e-01
12 exm1018465 62928633 0 A G 0.330 4.175339e-01 2.994964e-01 1.634684e-01
9 exm761939 95608658 0 C T 0.039 1.004178e+00 7.206030e-01 1.636480e-01
6 exm527096 30080231 0 A G 0.036 1.033303e+00 7.416408e-01 1.637264e-01
11 exm949504 94862577 0 T G 0.355 -4.100237e-01 2.942970e-01 1.637369e-01
22 exm1585524 19747082 0 G C 0.313 -4.320120e-01 3.101237e-01 1.637973e-01
14 exm2272198 103654939 1 T G 0.107 6.486034e-01 4.656454e-01 1.638331e-01
1 exm15531 11906068 0 G A 0.117 6.046072e-01 4.341073e-01 1.638794e-01
15 exm1146156 34159986 0 C T 0.162 5.433715e-01 3.901493e-01 1.638893e-01
1 exm27882 21573855 0 A G 0.033 -1.086486e+00 7.801376e-01 1.639019e-01
13 exm1056191 21563311 0 A G 0.027 1.192330e+00 8.561914e-01 1.639287e-01
2 exm219026 108875198 0 A G 0.273 4.323004e-01 3.104828e-01 1.640036e-01
19 exm1424837 10273372 0 C T 0.215 -4.798772e-01 3.447262e-01 1.640931e-01
15 exm1186825 89401109 0 A G 0.266 -4.542678e-01 3.264703e-01 1.642752e-01
5 exm464281 79734297 0 T C 0.179 5.221127e-01 3.752370e-01 1.642846e-01
5 exm464335 79745469 0 A G 0.179 5.221127e-01 3.752370e-01 1.642846e-01
22 exm1602213 32445946 0 G A 0.024 -1.266504e+00 9.102382e-01 1.642914e-01
2 exm233485 152567012 0 C T 0.068 -7.811601e-01 5.614856e-01 1.643401e-01
1 exm63206 57333311 1 A C 0.129 -5.822858e-01 4.185785e-01 1.643811e-01
5 exm485403 140474756 0 A G 0.122 5.940558e-01 4.270682e-01 1.644095e-01
5 exm485522 140480355 0 G A 0.122 5.940558e-01 4.270682e-01 1.644095e-01
4 exm382330 2176454 0 A G 0.229 -4.600058e-01 3.307308e-01 1.644496e-01
4 exm382348 2194946 0 T C 0.229 -4.600058e-01 3.307308e-01 1.644496e-01
4 exm382352 2195024 0 G T 0.229 -4.600058e-01 3.307308e-01 1.644496e-01
7 exm606351 12428803 0 G A 0.404 4.003813e-01 2.878854e-01 1.644831e-01
6 exm587102 151789709 0 G A 0.010 1.893942e+00 1.361949e+00 1.645301e-01
19 exm1517478 59074653 1 C T 0.309 4.217383e-01 3.033041e-01 1.645700e-01
17 exm1312489 33802156 0 G T 0.313 -4.216999e-01 3.033054e-01 1.646102e-01
4 exm439123 189061106 0 A G 0.283 -4.301181e-01 3.093965e-01 1.646598e-01
16 exm1242249 56602798 0 A G 0.081 7.115015e-01 5.118296e-01 1.646810e-01
2 exm189033 42515437 1 G A 0.253 -4.531596e-01 3.260327e-01 1.647397e-01
9 exm741514 18928210 0 A G 0.121 -5.873223e-01 4.225839e-01 1.647655e-01
4 exm430189 155407595 0 A C 0.021 1.344558e+00 9.674693e-01 1.647862e-01
19 exm1513594 57985460 0 T A 0.246 4.481559e-01 3.224831e-01 1.648057e-01
19 exm1513601 57985566 0 G C 0.246 4.481559e-01 3.224831e-01 1.648057e-01
22 exm1585582 19766782 0 T C 0.342 4.185812e-01 3.012599e-01 1.648871e-01
12 exm2267350 51901390 0 G A 0.493 3.817035e-01 2.747497e-01 1.649352e-01
7 exm608902 21939032 0 A C 0.192 5.012617e-01 3.608246e-01 1.649552e-01
5 exm454232 52201722 0 T C 0.071 -7.582883e-01 5.458442e-01 1.649578e-01
20 exm1546808 45014787 15 A C 0.319 -4.142979e-01 2.982608e-01 1.650056e-01
19 exm1403582 2254458 0 T C 0.031 -1.126867e+00 8.112776e-01 1.650186e-01
8 exm680997 10390452 4 T C 0.429 3.918597e-01 2.821514e-01 1.650718e-01
8 exm707711 82607068 0 G C 0.108 -6.305021e-01 4.540113e-01 1.650996e-01
21 exm1580222 47423509 13 T C 0.067 -7.871457e-01 5.668432e-01 1.651266e-01
5 exm467498 94749787 0 T C 0.011 1.866662e+00 1.344262e+00 1.651366e-01
21 exm1567034 34614250 0 C T 0.150 5.603652e-01 4.035731e-01 1.651686e-01
5 exm455436 54960673 3 C G 0.292 -4.316816e-01 3.109091e-01 1.651869e-01
12 exm2251256 9305473 0 T C 0.274 -4.382098e-01 3.156147e-01 1.651920e-01
19 exm2272767 18257750 0 C T 0.346 4.099546e-01 2.953892e-01 1.653708e-01
1 exm102177 153320372 4 T G 0.179 5.166197e-01 3.722595e-01 1.653863e-01
9 exm768705 107361642 3 A G 0.200 4.862947e-01 3.504135e-01 1.653926e-01
1 exm63569 58999651 0 G T 0.039 -9.957916e-01 7.175493e-01 1.653945e-01
11 exm881237 4674282 0 G A 0.024 -1.249584e+00 9.004307e-01 1.653962e-01
20 exm1540119 36856616 1 A G 0.056 -8.659834e-01 6.240362e-01 1.654111e-01
6 exm529688 31079894 0 G A 0.230 -4.625192e-01 3.333620e-01 1.654949e-01
15 exm1147995 40259848 0 C A 0.247 -4.500425e-01 3.243784e-01 1.655067e-01
1 exm149177 216172380 0 A G 0.336 -4.114841e-01 2.966129e-01 1.655441e-01
4 exm412469 88732692 0 A G 0.299 4.255186e-01 3.067938e-01 1.656328e-01
2 exm243680 176972168 0 T G 0.011 1.842065e+00 1.328128e+00 1.656397e-01
1 exm50344 42047208 1 G C 0.093 6.764356e-01 4.877151e-01 1.656442e-01
12 exm1045208 122295335 0 T C 0.142 5.621463e-01 4.055707e-01 1.659145e-01
19 exm2253922 48182946 1 T C 0.162 5.313175e-01 3.833446e-01 1.659320e-01
18 exm1383486 34324091 0 A G 0.427 3.886498e-01 2.804150e-01 1.659393e-01
9 exm776782 120475602 0 T C 0.114 -6.275072e-01 4.527573e-01 1.659433e-01
1 exm44942 36643703 0 G A 0.019 -1.416563e+00 1.022105e+00 1.659556e-01
16 exm1199058 820938 0 A G 0.162 -5.275806e-01 3.806731e-01 1.659594e-01
1 exm32214 24658063 0 G C 0.152 -5.371747e-01 3.876570e-01 1.660265e-01
7 exm669255 149475926 0 A G 0.015 -1.593117e+00 1.149939e+00 1.661191e-01
17 exm1289587 7750436 0 T C 0.023 -1.266593e+00 9.144585e-01 1.662162e-01
2 exm284061 242157241 0 A G 0.141 -5.579507e-01 4.028830e-01 1.662711e-01
19 exm-IND19-57996280 53304469 0 D I 0.011 1.847173e+00 1.333912e+00 1.663067e-01
9 exm743446 21481556 0 G T 0.063 8.125164e-01 5.868204e-01 1.663588e-01
20 exm1520212 2635212 0 G A 0.154 -5.497925e-01 3.970864e-01 1.663716e-01
19 exm1504846 54968038 0 G A 0.091 6.749959e-01 4.877705e-01 1.665942e-01
2 exm182759 28824793 0 C G 0.421 3.914260e-01 2.828566e-01 1.665963e-01
2 exm283269 242002306 0 A G 0.114 6.186304e-01 4.470627e-01 1.666164e-01
9 exm766657 101748234 0 A G 0.240 4.493474e-01 3.247722e-01 1.666744e-01
6 exm552656 46661488 0 G A 0.011 -1.916047e+00 1.384859e+00 1.666771e-01
10 exm837508 81926702 0 A G 0.401 -3.987370e-01 2.882772e-01 1.667985e-01
14 exm1094247 24883887 0 A G 0.294 -4.277245e-01 3.092588e-01 1.668320e-01
2 exm230080 136590746 0 T C 0.283 4.338819e-01 3.137379e-01 1.668684e-01
5 exm454217 52193287 0 C T 0.330 4.069797e-01 2.943027e-01 1.668940e-01
2 exm248110 179575511 0 T C 0.032 1.102885e+00 7.975635e-01 1.669071e-01
12 exm1053818 133220526 0 C T 0.203 4.835255e-01 3.496722e-01 1.669137e-01
4 exm383772 3137674 0 A G 0.015 1.622303e+00 1.173271e+00 1.669376e-01
1 exm85279 114255975 0 T G 0.018 -1.476114e+00 1.067584e+00 1.669529e-01
4 exm433190 169188780 0 C T 0.043 -9.494986e-01 6.867471e-01 1.669730e-01
14 exm1088803 23299286 0 T C 0.184 -5.001326e-01 3.617332e-01 1.669738e-01
4 exm381379 1729556 0 A G 0.068 7.670832e-01 5.548176e-01 1.669782e-01
5 exm490791 141309824 0 A G 0.190 -4.900528e-01 3.544526e-01 1.669856e-01
1 exm98272 152084984 0 G C 0.047 9.219448e-01 6.668910e-01 1.670194e-01
9 exm784634 130965795 0 A C 0.035 1.071221e+00 7.749193e-01 1.670461e-01
19 exm1418230 8176640 0 T C 0.228 4.608032e-01 3.333969e-01 1.671133e-01
12 exm1021467 71002893 0 C T 0.410 -4.023114e-01 2.910952e-01 1.671392e-01
6 exm529677 31079703 0 G C 0.228 -4.615212e-01 3.340016e-01 1.672215e-01
16 exm1267769 88580796 0 T C 0.026 1.231540e+00 8.913992e-01 1.672867e-01
13 exm1078679 108863609 0 A G 0.048 -9.236381e-01 6.686158e-01 1.673367e-01
15 exm1164850 57731728 0 A G 0.113 6.241616e-01 4.518292e-01 1.673391e-01
9 exm771982 114089882 0 T C 0.130 -5.626033e-01 4.072951e-01 1.673682e-01
9 exm753720 71865988 0 T C 0.071 -7.543924e-01 5.462056e-01 1.674189e-01
21 exm1580885 47581835 25 T C 0.036 -1.054335e+00 7.635210e-01 1.675006e-01
8 exm2258642 125061895 0 A G 0.464 -3.909166e-01 2.831011e-01 1.675152e-01
1 exm2250822 226923264 0 A G 0.286 -4.263968e-01 3.088107e-01 1.675358e-01
1 exm165846 247151035 0 G T 0.115 -6.003542e-01 4.348592e-01 1.675971e-01
20 exm1519268 1616137 1 G A 0.401 4.067570e-01 2.946518e-01 1.676293e-01
22 exm1603926 36537775 2 T C 0.011 -1.809791e+00 1.311125e+00 1.676699e-01
6 exm573986 117083172 0 T C 0.046 9.140494e-01 6.622735e-01 1.677209e-01
2 exm241897 172411273 0 G A 0.318 4.166058e-01 3.018897e-01 1.677750e-01
22 exm1597393 29196494 2 T C 0.340 4.037224e-01 2.925727e-01 1.678024e-01
3 exm368739 184020542 1 T G 0.114 -6.065460e-01 4.395606e-01 1.678063e-01
3 exm343218 122418750 0 A G 0.086 -6.813792e-01 4.939875e-01 1.679746e-01
1 exm155760 228469870 0 T C 0.088 6.860030e-01 4.974433e-01 1.680632e-01
2 exm267472 220046975 0 C A 0.484 -3.879093e-01 2.813388e-01 1.681433e-01
13 exm2251334 114530003 0 A G 0.010 -1.880410e+00 1.363875e+00 1.681657e-01
13 exm1064487 39430314 0 C T 0.281 -4.376236e-01 3.174710e-01 1.682451e-01
11 exm950535 101832608 0 C T 0.203 4.874114e-01 3.535899e-01 1.682458e-01
11 exm950539 101832670 0 A G 0.203 4.874114e-01 3.535899e-01 1.682458e-01
2 exm229486 135884166 0 G A 0.016 1.563755e+00 1.134417e+00 1.682458e-01
11 exm949000 94261297 3 A G 0.024 1.265820e+00 9.183091e-01 1.682584e-01
6 exm595317 168459845 0 G C 0.096 6.872714e-01 4.986159e-01 1.682789e-01
1 exm10030 6649228 0 G T 0.045 9.378686e-01 6.804290e-01 1.682818e-01
12 exm992946 31944985 0 G T 0.108 6.346024e-01 4.604687e-01 1.683381e-01
10 exm832699 73544093 0 G C 0.020 1.401704e+00 1.017162e+00 1.683728e-01
1 exm149660 217856622 4 G A 0.030 1.153441e+00 8.370448e-01 1.683921e-01
19 exm1398835 1045173 0 A G 0.073 7.407509e-01 5.375855e-01 1.684135e-01
16 exm1225174 22137603 0 A G 0.041 9.838266e-01 7.139958e-01 1.684152e-01
1 exm71839 86173943 0 T C 0.017 1.469018e+00 1.066181e+00 1.684417e-01
1 exm88493 118565953 0 A G 0.368 4.096232e-01 2.973261e-01 1.684851e-01
17 exm1309360 29226507 0 T C 0.018 -1.425626e+00 1.034929e+00 1.685403e-01
19 exm1414075 6468907 0 A G 0.022 1.311305e+00 9.519424e-01 1.685423e-01
4 exm404313 71388551 0 G A 0.195 -4.916704e-01 3.569442e-01 1.685613e-01
17 exm1355537 73753503 0 T C 0.227 -4.633875e-01 3.364278e-01 1.685822e-01
13 exm1082602 114538515 0 A G 0.014 1.672884e+00 1.214649e+00 1.686189e-01
12 exm983017 9985915 0 T G 0.057 -8.392191e-01 6.093645e-01 1.686354e-01
3 exm369922 184910133 0 T G 0.111 -6.170678e-01 4.482067e-01 1.687762e-01
5 exm443883 7870973 0 A G 0.492 -3.835054e-01 2.785668e-01 1.687883e-01
5 exm458513 66480374 0 C G 0.106 6.291412e-01 4.569914e-01 1.687903e-01
6 exm559931 71238105 0 G A 0.416 -3.909533e-01 2.840538e-01 1.689038e-01
22 exm1592910 24034288 0 A G 0.366 -4.118556e-01 2.992732e-01 1.689501e-01
8 exm699964 48852225 0 T C 0.011 1.909387e+00 1.387810e+00 1.690612e-01
1 exm159920 233514975 0 T G 0.334 4.150114e-01 3.017074e-01 1.691494e-01
1 exm159930 233515102 0 G T 0.334 4.150114e-01 3.017074e-01 1.691494e-01
17 exm1278388 3563963 0 G C 0.237 -4.405846e-01 3.203120e-01 1.691669e-01
3 exm304842 43074434 0 T C 0.315 -4.135740e-01 3.006815e-01 1.691763e-01
19 exm1513049 57839567 3 T A 0.397 -3.935148e-01 2.863042e-01 1.694836e-01
18 exm1372838 3729175 1 T C 0.220 -4.596014e-01 3.344258e-01 1.695345e-01
9 exm769475 108397495 0 G A 0.010 -1.932057e+00 1.405959e+00 1.695682e-01
10 exm857492 116032519 0 A G 0.473 3.896946e-01 2.835962e-01 1.695909e-01
2 exm2237722 42557334 6 T C 0.014 1.682577e+00 1.224753e+00 1.696869e-01
1 exm88370 118509284 57 T G 0.148 -5.533288e-01 4.027830e-01 1.697009e-01
9 exm762182 95840256 0 G A 0.279 4.332220e-01 3.153666e-01 1.697179e-01
19 exm1419798 8808373 0 G T 0.316 -4.116718e-01 2.996799e-01 1.697192e-01
14 exm1093924 24805463 0 T G 0.087 6.724176e-01 4.895384e-01 1.697596e-01
1 exm111070 156907081 0 T C 0.246 4.558847e-01 3.319454e-01 1.698225e-01
4 exm402538 68995529 0 T C 0.336 -4.231233e-01 3.081158e-01 1.698571e-01
9 exm792623 136037742 0 A G 0.387 3.997930e-01 2.911272e-01 1.698577e-01
5 exm459443 70800538 0 G A 0.442 3.960756e-01 2.884378e-01 1.698839e-01
5 exm459498 70806457 0 G A 0.442 3.960756e-01 2.884378e-01 1.698839e-01
5 exm459510 70806649 0 T A 0.442 3.960756e-01 2.884378e-01 1.698839e-01
2 exm268984 220355529 3 G A 0.480 -3.845703e-01 2.801034e-01 1.699513e-01
10 exm807345 5784151 0 G A 0.086 -6.991274e-01 5.092292e-01 1.699653e-01
3 exm295029 19961330 1 C T 0.342 -4.117580e-01 2.999681e-01 1.700400e-01
17 exm1331523 44950122 0 T C 0.350 4.013401e-01 2.924089e-01 1.700842e-01
8 exm728843 144945191 1 C T 0.156 -5.341303e-01 3.892531e-01 1.701893e-01
17 exm1293730 10236464 0 T C 0.020 1.347536e+00 9.823148e-01 1.703125e-01
15 exm1185221 85657120 0 G A 0.011 -1.831045e+00 1.334811e+00 1.703231e-01
1 exm14634 11561164 0 A G 0.212 -4.800811e-01 3.499744e-01 1.703238e-01
11 exm951212 102593248 0 T C 0.399 -3.919128e-01 2.857195e-01 1.703521e-01
22 exm1588273 21354970 0 C G 0.137 5.548486e-01 4.045943e-01 1.704454e-01
19 exm1489913 49658467 0 T C 0.020 -1.406377e+00 1.025910e+00 1.706049e-01
17 exm2252875 1801189 0 T C 0.361 4.021607e-01 2.934295e-01 1.707000e-01
1 exm155765 228469904 0 T G 0.083 7.024810e-01 5.125694e-01 1.707138e-01
17 exm1313428 34340284 0 C T 0.401 3.930026e-01 2.867679e-01 1.707306e-01
22 exm1602716 32811952 0 A G 0.484 3.746416e-01 2.734193e-01 1.708073e-01
3 exm361047 157099066 0 T C 0.011 1.849408e+00 1.349730e+00 1.708081e-01
21 exm1566027 33371123 0 T C 0.329 -4.089138e-01 2.985008e-01 1.709063e-01
2 exm278798 238247734 0 G C 0.050 9.042640e-01 6.602160e-01 1.709823e-01
1 exm80256 109714635 0 T C 0.032 1.091379e+00 7.971874e-01 1.711735e-01
1 exm80256-other 109714635 0 T C 0.032 1.091379e+00 7.971874e-01 1.711735e-01
17 exm1353904 73263012 0 T C 0.109 6.202726e-01 4.531920e-01 1.712865e-01
2 exm268940 220354108 0 G A 0.486 -3.825940e-01 2.795803e-01 1.713543e-01
17 exm1356489 73926121 1 A C 0.128 5.742154e-01 4.196850e-01 1.714333e-01
14 exm1134079 105457923 0 A T 0.012 -1.749767e+00 1.279498e+00 1.716411e-01
15 exm2252379 91449702 0 T A 0.245 -4.538278e-01 3.318662e-01 1.716535e-01
14 exm1106380 63174960 0 T C 0.151 -5.317908e-01 3.890070e-01 1.717962e-01
9 exm750402 35958047 16 C T 0.286 -4.306026e-01 3.150406e-01 1.718684e-01
1 exm128011 180148012 0 C G 0.148 -5.288377e-01 3.869182e-01 1.718752e-01
6 exm2257454 11104251 2 G A 0.045 -9.469097e-01 6.928492e-01 1.719081e-01
10 exm866909 134659626 2 G A 0.165 -5.231068e-01 3.828269e-01 1.719891e-01
9 exm801037 139911983 0 G T 0.061 8.141912e-01 5.960153e-01 1.721064e-01
1 exm117103 161068428 0 A G 0.021 -1.336365e+00 9.783034e-01 1.721238e-01
14 exm1084064 20665627 3 G A 0.049 -9.182763e-01 6.722444e-01 1.721289e-01
12 exm988079 18649057 1 T C 0.369 4.041312e-01 2.958962e-01 1.721912e-01
22 exm1603785 36122930 0 T C 0.495 3.875222e-01 2.837607e-01 1.722294e-01
2 exm187711 38302390 2 C G 0.378 4.002763e-01 2.931187e-01 1.722571e-01
10 exm861644 124325512 0 A G 0.164 -5.236739e-01 3.834828e-01 1.722584e-01
11 exm887180 6913290 0 G A 0.193 -4.756229e-01 3.483488e-01 1.723241e-01
19 exm1428560 11508177 0 A G 0.303 -4.153994e-01 3.042601e-01 1.723513e-01
5 exm492657 147466001 0 A G 0.065 7.838923e-01 5.741719e-01 1.723577e-01
19 exm1440994 17160720 0 A G 0.035 -1.046413e+00 7.664601e-01 1.723585e-01
13 exm1068027 47354101 0 T C 0.269 4.242465e-01 3.108670e-01 1.725264e-01
6 exm586367 151152390 0 A G 0.027 1.189378e+00 8.717451e-01 1.726382e-01
5 exm501734 167835539 0 T C 0.111 6.167796e-01 4.520951e-01 1.726681e-01
20 exm1543096 42826379 0 T C 0.386 -3.999156e-01 2.931730e-01 1.727233e-01
4 exm428580 152212603 0 T G 0.342 4.202655e-01 3.081375e-01 1.727878e-01
4 exm437968 187158034 0 A G 0.445 -3.888370e-01 2.851363e-01 1.728511e-01
17 exm1293739 10243717 0 G A 0.257 -4.392379e-01 3.221028e-01 1.728608e-01
5 exm486396 140562739 0 A G 0.017 -1.515985e+00 1.111841e+00 1.729134e-01
2 exm177673 25678308 0 T C 0.018 -1.436040e+00 1.053295e+00 1.729483e-01
4 exm417345 106861730 0 A G 0.046 9.129860e-01 6.698505e-01 1.730773e-01
15 exm1182664 81598269 4 G T 0.072 -7.575682e-01 5.558714e-01 1.731157e-01
8 exm733774 145948440 0 C T 0.011 1.855866e+00 1.361777e+00 1.731224e-01
4 exm392263 22748948 0 A G 0.022 -1.293239e+00 9.489910e-01 1.731460e-01
9 exm793020 136223541 0 T C 0.043 -9.515237e-01 6.982865e-01 1.731765e-01
11 exm884264 6007613 0 T G 0.218 4.572977e-01 3.357323e-01 1.733546e-01
6 exm585864 150212003 0 T C 0.319 4.075354e-01 2.992686e-01 1.734553e-01
12 exm1005808 52965165 48 G A 0.082 7.026917e-01 5.162726e-01 1.736715e-01
11 exm966900 124619747 0 A G 0.020 1.347209e+00 9.898639e-01 1.736974e-01
4 exm433030 168155178 0 G A 0.021 -1.357852e+00 9.979473e-01 1.738111e-01
11 exm879757 3660914 0 G A 0.027 -1.205319e+00 8.858482e-01 1.738131e-01
5 exm449240 34998894 0 C G 0.106 -6.278817e-01 4.614945e-01 1.738443e-01
12 exm2250974 46245077 0 A G 0.015 -1.521540e+00 1.118412e+00 1.738737e-01
12 exm996486 46245077 0 A G 0.015 -1.521540e+00 1.118412e+00 1.738737e-01
14 exm-rs7161192 64637147 0 A C 0.299 4.167465e-01 3.063644e-01 1.739212e-01
2 exm232373 152311570 0 G A 0.427 3.896760e-01 2.864709e-01 1.739316e-01
1 exm26396 20073719 0 A G 0.017 1.510141e+00 1.110342e+00 1.739936e-01
2 exm278779 238244963 0 A G 0.460 3.842337e-01 2.825601e-01 1.740687e-01
12 exm995062 41900463 0 A G 0.025 -1.199073e+00 8.818591e-01 1.741066e-01
8 exm730425 145086876 0 C T 0.046 9.093319e-01 6.687966e-01 1.741245e-01
5 exm449732 35876274 0 G A 0.184 -4.968528e-01 3.654487e-01 1.741514e-01
19 exm1489934 49671207 0 A G 0.037 -1.018539e+00 7.493243e-01 1.742442e-01
18 exm1389043 56204489 0 G C 0.050 8.875815e-01 6.530412e-01 1.742839e-01
5 exm488195 140739874 0 A G 0.023 -1.294205e+00 9.522522e-01 1.743002e-01
4 exm424430 129100643 0 G A 0.264 4.381685e-01 3.224555e-01 1.743793e-01
3 exm312446 48669447 0 T C 0.065 7.766371e-01 5.717578e-01 1.745433e-01
20 exm-rs7265718 34635441 18 G T 0.172 5.142057e-01 3.786151e-01 1.746098e-01
12 exm983211 10167277 0 G C 0.041 -9.697033e-01 7.141187e-01 1.746797e-01
7 exm607874 20685484 0 A C 0.143 -5.409787e-01 3.984546e-01 1.747463e-01
5 exm471595 112769659 0 T C 0.011 1.882638e+00 1.386705e+00 1.747647e-01
19 exm1398312 1003172 0 T C 0.199 4.805779e-01 3.540271e-01 1.748197e-01
15 exm1156243 43762196 0 T C 0.274 4.366795e-01 3.216973e-01 1.748316e-01
3 exm312709 48691316 0 C T 0.068 7.560503e-01 5.571534e-01 1.749701e-01
22 exm1616032 44379838 0 A G 0.228 4.419328e-01 3.257704e-01 1.751003e-01
14 exm1096160 33291494 0 T C 0.206 4.722857e-01 3.482904e-01 1.752805e-01
17 exm1330809 43922640 0 A G 0.084 -7.065202e-01 5.210352e-01 1.752862e-01
11 exm882526 5344902 0 C G 0.277 4.218699e-01 3.111214e-01 1.752950e-01
11 exm882545 5345170 0 A G 0.277 4.218699e-01 3.111214e-01 1.752950e-01
2 exm174174 17698091 0 A G 0.012 -1.739483e+00 1.282861e+00 1.753029e-01
2 exm174177 17698220 0 A G 0.012 -1.739483e+00 1.282861e+00 1.753029e-01
6 exm531199 31583931 0 T C 0.089 6.803997e-01 5.017947e-01 1.753055e-01
13 exm1075666 98896776 0 T C 0.408 3.909385e-01 2.883510e-01 1.753562e-01
7 exm662419 140080087 0 G C 0.412 -3.908801e-01 2.883630e-01 1.754387e-01
16 exm1264365 84256422 0 T C 0.085 6.782313e-01 5.004124e-01 1.754926e-01
12 exm1043174 120661977 0 T C 0.093 -6.574370e-01 4.852458e-01 1.756490e-01
19 exm1475551 43857873 3 G C 0.491 -3.733809e-01 2.756115e-01 1.756864e-01
22 exm1619740 50277494 0 A G 0.013 1.683623e+00 1.242832e+00 1.757086e-01
1 exm164127 242048674 0 T C 0.201 4.721435e-01 3.485394e-01 1.757188e-01
4 exm383637 3039150 0 T C 0.275 4.263107e-01 3.147465e-01 1.757753e-01
6 exm555045 51910905 0 C T 0.122 -5.766821e-01 4.257707e-01 1.757799e-01
4 exm2261596 121957051 0 C T 0.193 -4.888964e-01 3.609705e-01 1.757953e-01
10 exm2249353 73848075 0 T C 0.120 -5.924286e-01 4.374495e-01 1.758322e-01
1 exm55812 46476587 0 T G 0.117 -5.932193e-01 4.380788e-01 1.758770e-01
2 exm277749 234761225 0 T C 0.339 -4.108748e-01 3.034579e-01 1.759287e-01
19 exm1422501 9237542 0 C T 0.348 -4.044705e-01 2.987408e-01 1.759474e-01
3 exm314323 49200627 0 A G 0.117 5.953875e-01 4.397544e-01 1.759502e-01
4 exm394310 37851856 0 C A 0.063 7.740192e-01 5.717296e-01 1.759784e-01
15 exm1152462 42149596 7 G C 0.206 -4.685470e-01 3.461192e-01 1.760118e-01
4 exm424394 129043204 0 C G 0.264 4.364605e-01 3.224427e-01 1.760467e-01
2 exm2265315 42180912 0 G A 0.081 6.877996e-01 5.081605e-01 1.760779e-01
4 exm383485 2951804 0 G A 0.236 4.454550e-01 3.292174e-01 1.762171e-01
19 exm1488520 49368843 0 C T 0.356 3.981973e-01 2.942962e-01 1.762245e-01
1 exm26723 20490518 0 T C 0.273 4.277951e-01 3.161966e-01 1.762595e-01
16 exm1217325 11000848 0 C G 0.224 -4.496935e-01 3.323913e-01 1.762711e-01
12 exm1041102 117383320 0 G A 0.224 -4.622347e-01 3.416664e-01 1.762777e-01
10 exm806694 5136651 0 C G 0.303 -4.172953e-01 3.085126e-01 1.763669e-01
7 exm653135 120979089 0 T C 0.420 -3.774243e-01 2.791162e-01 1.764922e-01
6 exm537524 33048686 0 A G 0.417 3.849708e-01 2.847455e-01 1.765657e-01
3 exm301288 38739622 0 T C 0.027 -1.192598e+00 8.821974e-01 1.766082e-01
11 exm952247 104761921 0 C T 0.028 -1.163098e+00 8.603912e-01 1.766162e-01
11 exm952250 104763117 0 G A 0.028 -1.163098e+00 8.603912e-01 1.766162e-01
12 exm983537 10560957 0 T C 0.467 3.837109e-01 2.838602e-01 1.766367e-01
5 exm453205 42801268 0 T C 0.070 7.388615e-01 5.466403e-01 1.766747e-01
18 exm1391925 67531642 0 T C 0.492 -3.854139e-01 2.852307e-01 1.768046e-01
1 exm147528 213068595 0 C T 0.483 3.753299e-01 2.777717e-01 1.768105e-01
16 exm1217387 11001694 0 C T 0.032 -1.061397e+00 7.855304e-01 1.768206e-01
1 exm137123 201288955 0 A G 0.103 6.225991e-01 4.608097e-01 1.768486e-01
9 exm779569 125512943 0 T C 0.021 -1.311877e+00 9.710538e-01 1.768855e-01
21 exm1563054 19169218 6 C G 0.203 -4.826045e-01 3.572307e-01 1.768927e-01
11 exm952253 104768000 1 G A 0.028 -1.162366e+00 8.604097e-01 1.768977e-01
8 exm711902 99170404 0 G C 0.017 -1.439206e+00 1.065957e+00 1.771513e-01
2 exm2254503 120012412 0 T C 0.038 -1.008997e+00 7.473769e-01 1.771839e-01
4 exm397749 47584046 0 A G 0.210 4.674295e-01 3.462637e-01 1.772249e-01
13 exm1056063 21429776 0 C T 0.010 1.788674e+00 1.325052e+00 1.772360e-01
6 exm-rs11752262 31431757 0 G A 0.359 -4.000280e-01 2.963494e-01 1.772477e-01
6 exm-rs3131003 31093482 1 A G 0.363 3.902659e-01 2.891346e-01 1.772735e-01
17 exm1295675 11642231 0 G A 0.049 8.668602e-01 6.424632e-01 1.774328e-01
6 exm596317 170176648 2 G A 0.312 4.095864e-01 3.036044e-01 1.774959e-01
1 exm8990 6278414 0 G A 0.389 3.891680e-01 2.884900e-01 1.775270e-01
7 exm2258124 130022041 0 T C 0.086 6.871836e-01 5.095166e-01 1.776186e-01
20 exm1529801 23731494 0 A G 0.204 -4.603145e-01 3.413736e-01 1.777082e-01
2 exm218144 103343425 0 T C 0.011 -1.819388e+00 1.349313e+00 1.777202e-01
11 exm882514 5344681 0 A G 0.204 -4.787125e-01 3.550324e-01 1.777261e-01
2 exm276817 234408547 0 T C 0.027 -1.157949e+00 8.588225e-01 1.777467e-01
2 exm276906 234465572 0 T A 0.027 -1.157949e+00 8.588225e-01 1.777467e-01
12 exm1048846 124325977 0 T G 0.362 -3.895076e-01 2.889040e-01 1.777704e-01
12 exm983513 10532326 0 T C 0.128 5.694755e-01 4.224141e-01 1.777961e-01
13 exm1072544 76375006 0 C G 0.019 -1.350653e+00 1.001927e+00 1.778248e-01
5 exm508651 177987740 0 T C 0.097 -6.440896e-01 4.778347e-01 1.778640e-01
19 exm1403277 2226772 1 C G 0.205 -4.673038e-01 3.467221e-01 1.779146e-01
4 exm422260 123113428 0 G A 0.085 -6.825872e-01 5.064577e-01 1.779176e-01
9 exm784089 130698029 0 G C 0.305 4.017509e-01 2.981412e-01 1.779974e-01
21 exm1566263 33726265 0 G A 0.011 -1.841964e+00 1.367291e+00 1.781122e-01
12 exm1035579 109937534 0 A G 0.379 3.865456e-01 2.870101e-01 1.782285e-01
11 exm-rs28927680 116619073 0 C G 0.024 1.259888e+00 9.356087e-01 1.782943e-01
4 exm417863 108969883 0 A G 0.017 1.411136e+00 1.048188e+00 1.784021e-01
11 exm951505 102713620 2 T C 0.299 -4.166300e-01 3.097653e-01 1.788138e-01
19 exm1412994 5908969 0 A G 0.100 6.387257e-01 4.749121e-01 1.788306e-01
10 exm823593 50183042 1 A G 0.124 5.802409e-01 4.314300e-01 1.788336e-01
1 exm56983 47138819 0 G T 0.450 -3.771353e-01 2.804469e-01 1.788852e-01
1 exm141674 205027737 10 A G 0.446 3.953006e-01 2.940202e-01 1.789814e-01
1 exm45339 36886117 0 T C 0.244 4.441439e-01 3.303820e-01 1.790244e-01
1 exm45373 36898067 0 C T 0.244 4.441439e-01 3.303820e-01 1.790244e-01
11 exm2249530 104879700 0 G A 0.036 -1.013768e+00 7.541192e-01 1.790329e-01
10 exm868461 135186806 0 A G 0.173 -5.021797e-01 3.736693e-01 1.791601e-01
12 exm993137 32137565 0 A G 0.204 -4.636622e-01 3.450386e-01 1.791978e-01
15 exm1151265 41829178 1 A G 0.028 -1.131541e+00 8.420955e-01 1.792229e-01
19 exm-rs281437 10397238 0 T C 0.224 -4.553172e-01 3.388492e-01 1.792242e-01
17 exm1282866 4936898 0 C T 0.452 3.833411e-01 2.853550e-01 1.793320e-01
12 exm1005722 52946543 0 T C 0.242 4.441238e-01 3.306449e-01 1.793898e-01
6 exm2257601 151670690 0 A G 0.149 -5.364942e-01 3.994148e-01 1.793911e-01
4 exm433383 169315760 0 C A 0.061 8.044835e-01 5.991644e-01 1.795610e-01
3 exm324341 53899178 0 C T 0.074 7.381464e-01 5.498270e-01 1.796158e-01
22 exm1589791 22599705 0 A G 0.120 5.832918e-01 4.345164e-01 1.796526e-01
6 exm566830 90660954 0 C G 0.010 1.887560e+00 1.406723e+00 1.798405e-01
14 exm1118541 80971261 0 T C 0.020 -1.355845e+00 1.010731e+00 1.799583e-01
7 exm614153 35709842 0 T C 0.332 4.059563e-01 3.026832e-01 1.800421e-01
9 exm780802 127230813 4 A G 0.088 6.510570e-01 4.855008e-01 1.801040e-01
6 exm523659 27277402 0 C T 0.052 -8.623880e-01 6.432331e-01 1.801990e-01
1 exm86727 116206423 0 A G 0.092 -6.581539e-01 4.909359e-01 1.802308e-01
8 exm682538 11614584 0 A G 0.028 -1.156766e+00 8.628873e-01 1.802422e-01
1 exm141839 205053150 0 G A 0.162 -5.105991e-01 3.808837e-01 1.802458e-01
1 exm109528 156555764 0 G C 0.025 1.219850e+00 9.100633e-01 1.802988e-01
12 exm989157 21487544 0 G A 0.051 8.543393e-01 6.373975e-01 1.803136e-01
6 exm525943 29407970 0 C T 0.150 -5.198634e-01 3.878618e-01 1.803214e-01
1 exm152097 223991119 0 T G 0.052 -8.574684e-01 6.398257e-01 1.803774e-01
1 exm51500 43649508 0 G A 0.381 3.871334e-01 2.888778e-01 1.803874e-01
19 exm1438309 15789140 1 A G 0.055 -8.414061e-01 6.279608e-01 1.804609e-01
3 exm297139 32586521 0 T C 0.021 1.278566e+00 9.544363e-01 1.805581e-01
6 exm587843 152640110 0 A G 0.036 -1.017170e+00 7.593147e-01 1.805628e-01
11 exm966798 124517341 0 A G 0.011 1.694862e+00 1.265408e+00 1.806307e-01
14 exm1132176 105405599 0 G C 0.410 -3.814238e-01 2.848559e-01 1.807523e-01
10 exm806330 3191830 0 C G 0.028 -1.157366e+00 8.644842e-01 1.808216e-01
5 exm505413 176017639 41 A C 0.371 -3.841625e-01 2.869649e-01 1.808492e-01
10 exm851548 103920475 0 C T 0.048 8.885907e-01 6.638264e-01 1.808883e-01
9 exm761494 95179179 0 T C 0.114 5.994813e-01 4.479110e-01 1.809518e-01
2 exm2273361 158386938 0 C T 0.212 -4.502024e-01 3.364867e-01 1.810964e-01
17 exm1312918 34091078 0 G C 0.317 4.106959e-01 3.069605e-01 1.810985e-01
5 exm2256991 140773388 0 T G 0.205 4.629666e-01 3.460719e-01 1.811532e-01
1 exm149399 216424275 0 G C 0.016 1.469503e+00 1.098554e+00 1.811875e-01
3 exm361058 157131788 0 C A 0.312 -4.003225e-01 2.992815e-01 1.812067e-01
5 exm2257112 171764665 0 C T 0.288 4.142903e-01 3.097793e-01 1.812847e-01
7 exm642254 100371479 0 C G 0.011 1.801171e+00 1.346804e+00 1.812864e-01
4 exm408664 79434685 0 G T 0.035 -1.036971e+00 7.757627e-01 1.815002e-01
5 exm458893 68616331 0 T C 0.258 4.345385e-01 3.250834e-01 1.815047e-01
17 exm1276419 2238152 5 C T 0.064 -7.968459e-01 5.961443e-01 1.815153e-01
3 exm363559 169485588 0 C G 0.014 -1.567130e+00 1.172469e+00 1.815345e-01
10 exm823435 50034833 0 A G 0.168 4.979701e-01 3.726092e-01 1.815889e-01
14 exm1104691 59112732 0 T C 0.314 -4.038141e-01 3.021959e-01 1.816460e-01
14 exm1132490 105410183 0 T C 0.410 -3.803546e-01 2.846537e-01 1.816671e-01
11 exm882090 5080181 0 G A 0.029 1.118008e+00 8.367911e-01 1.817112e-01
4 exm433499 169369862 0 T A 0.095 -6.422612e-01 4.807791e-01 1.817734e-01
15 exm1149292 40856989 0 C T 0.107 6.047590e-01 4.527340e-01 1.818005e-01
15 exm1174908 73044863 0 A G 0.068 -7.460679e-01 5.585763e-01 1.818440e-01
6 exm2257814 43251118 0 T C 0.124 -5.765628e-01 4.316849e-01 1.818602e-01
9 exm761965 95609564 0 T C 0.064 7.610606e-01 5.698785e-01 1.819033e-01
16 exm1262772 82203758 0 C T 0.192 -4.641428e-01 3.476048e-01 1.819747e-01
19 exm1463253 39018347 0 C G 0.028 1.114507e+00 8.347560e-01 1.820177e-01
1 exm99198 152193711 14 C A 0.018 1.403140e+00 1.051052e+00 1.820643e-01
1 exm75532 93672723 0 A C 0.048 -8.633080e-01 6.471303e-01 1.823690e-01
4 exm383938 3215835 0 C T 0.321 3.970273e-01 2.976105e-01 1.823709e-01
6 exm582779 142688969 0 G A 0.015 1.506686e+00 1.129810e+00 1.825267e-01
5 exm488270 140741738 0 C G 0.080 -6.928301e-01 5.196547e-01 1.826328e-01
9 exm746976 34372873 0 C G 0.095 6.242960e-01 4.682584e-01 1.826398e-01
8 exm678456 2820745 0 C G 0.407 -3.821355e-01 2.866350e-01 1.826566e-01
13 exm1068100 47470824 0 C T 0.041 9.216350e-01 6.915851e-01 1.828328e-01
11 exm1712590 48266736 0 G C 0.126 5.744284e-01 4.310795e-01 1.828679e-01
1 exm63591 59002282 0 C A 0.070 -7.337785e-01 5.506657e-01 1.828694e-01
19 exm1449790 21719685 6 T G 0.042 9.544246e-01 7.164225e-01 1.829748e-01
6 exm545619 41196169 1 T G 0.102 6.119590e-01 4.594224e-01 1.830376e-01
12 exm984754 11286486 0 A G 0.010 -1.866171e+00 1.401074e+00 1.830575e-01
18 exm1381707 29795101 0 T C 0.214 4.472944e-01 3.358265e-01 1.830694e-01
12 exm977262 6457062 1 T C 0.242 4.449779e-01 3.341046e-01 1.830921e-01
22 exm1618745 46787694 0 G A 0.108 6.145775e-01 4.614520e-01 1.830980e-01
11 exm913832 59480952 0 A G 0.035 1.027895e+00 7.718047e-01 1.831067e-01
5 exm479980 137419788 0 G C 0.016 -1.473787e+00 1.106714e+00 1.831494e-01
19 exm1479956 45662295 4 A G 0.026 -1.193947e+00 8.966824e-01 1.832027e-01
6 exm593703 165713917 0 T C 0.020 1.333400e+00 1.001431e+00 1.832098e-01
19 exm1480079 45728059 0 C T 0.076 -6.998712e-01 5.256897e-01 1.832607e-01
9 exm792732 136132873 0 C T 0.468 -3.711433e-01 2.787954e-01 1.832936e-01
12 exm1006206 53045626 33 C T 0.344 -3.990421e-01 2.997834e-01 1.833390e-01
20 exm1525055 9543622 0 T C 0.305 -3.986442e-01 2.994926e-01 1.833507e-01
10 exm848844 101716112 0 C G 0.028 -1.145363e+00 8.605684e-01 1.833925e-01
7 exm675634 156554830 0 C T 0.063 -7.625542e-01 5.729885e-01 1.834259e-01
16 exm1226381 23536684 0 T C 0.249 4.282764e-01 3.218332e-01 1.834578e-01
4 exm421488 120528064 0 C A 0.068 7.455810e-01 5.603052e-01 1.834810e-01
5 exm490232 141025730 0 G T 0.030 -1.083538e+00 8.145054e-01 1.836021e-01
3 exm369717 184550501 0 A G 0.497 -3.786355e-01 2.846538e-01 1.836482e-01
22 exm1583247 17640045 0 A G 0.149 5.104006e-01 3.837380e-01 1.836765e-01
14 exm1119305 88459795 0 T C 0.036 -1.023759e+00 7.697727e-01 1.837178e-01
20 exm1519918 2464112 2 C T 0.046 8.969465e-01 6.746366e-01 1.838578e-01
2 exm223035 118732831 0 A G 0.052 -8.386078e-01 6.308284e-01 1.839072e-01
5 exm455429 54960609 1 A G 0.291 -4.137321e-01 3.112391e-01 1.839300e-01
20 exm1526162 14066276 0 T C 0.225 -4.548193e-01 3.421584e-01 1.839435e-01
22 exm1617103 45728370 0 A G 0.453 3.732552e-01 2.809209e-01 1.841353e-01
10 exm823393 50013402 0 T C 0.484 -3.762712e-01 2.832524e-01 1.842305e-01
7 exm669237 149474393 0 G A 0.125 -5.702937e-01 4.293751e-01 1.842968e-01
3 exm299903 38052725 0 T C 0.109 5.961821e-01 4.489418e-01 1.843704e-01
17 exm1342774 59668021 53 C G 0.268 -4.453474e-01 3.353645e-01 1.843775e-01
16 exm1260180 77225440 0 T G 0.046 -8.747418e-01 6.587196e-01 1.843801e-01
19 exm1478535 44983567 0 G C 0.315 3.991597e-01 3.005937e-01 1.843927e-01
11 exm913217 58978940 0 T C 0.382 3.864903e-01 2.910820e-01 1.844367e-01
13 exm1069076 50204975 0 T C 0.039 -9.650319e-01 7.269806e-01 1.845422e-01
1 exm13966 11090897 0 G A 0.119 5.811863e-01 4.379286e-01 1.846501e-01
2 exm232451 152320118 0 G A 0.426 3.802701e-01 2.865853e-01 1.847247e-01
9 exm772449 114462322 0 A G 0.182 4.886650e-01 3.683210e-01 1.847787e-01
9 exm772452 114464487 0 T C 0.182 4.886650e-01 3.683210e-01 1.847787e-01
15 exm1186472 89169703 0 G C 0.044 -9.088916e-01 6.850598e-01 1.847798e-01
5 exm487112 140590766 0 G A 0.267 4.240667e-01 3.196344e-01 1.847828e-01
14 exm1102781 55408294 0 T C 0.015 1.494539e+00 1.126950e+00 1.849627e-01
1 exm56672 46877284 0 G T 0.018 1.403379e+00 1.058278e+00 1.849904e-01
1 exm125851 176833497 0 C G 0.016 1.502256e+00 1.133264e+00 1.851549e-01
20 exm1555901 60900481 0 A G 0.175 -4.966253e-01 3.746769e-01 1.851960e-01
6 exm553136 46976812 0 C T 0.083 -6.559968e-01 4.949568e-01 1.852341e-01
14 exm2251821 51188341 4 A G 0.470 3.746938e-01 2.827112e-01 1.852350e-01
17 exm1339853 56357818 0 A C 0.095 6.373798e-01 4.809531e-01 1.852734e-01
19 exm1449957 21948570 39 C T 0.180 -4.845159e-01 3.656059e-01 1.852740e-01
19 exm1435691 14827830 0 A C 0.073 -7.050540e-01 5.320667e-01 1.853131e-01
1 exm159094 232144887 1 G A 0.247 -4.336792e-01 3.273010e-01 1.853485e-01
11 exm2218420 20486063 0 G C 0.017 1.439220e+00 1.086431e+00 1.854460e-01
21 exm1565110 31803054 0 A G 0.011 1.759820e+00 1.328531e+00 1.854745e-01
1 exm101349 152732567 0 A G 0.181 -4.828395e-01 3.645087e-01 1.854764e-01
8 exm692563 27925185 0 A G 0.031 -1.076007e+00 8.125438e-01 1.856045e-01
8 exm684306 17157677 0 G T 0.217 -4.577344e-01 3.458800e-01 1.858882e-01
7 exm611689 29160604 0 T C 0.047 -8.837511e-01 6.678256e-01 1.859096e-01
1 exm123134 171162583 0 C T 0.042 9.315975e-01 7.040156e-01 1.859307e-01
1 exm149187 216219781 0 G A 0.459 -3.691436e-01 2.791151e-01 1.861678e-01
1 exm164114 242042545 1 A G 0.386 -3.766611e-01 2.848144e-01 1.861913e-01
7 exm613894 34818113 0 T A 0.369 -3.969112e-01 3.001407e-01 1.862119e-01
1 exm35895 27428621 0 T C 0.019 -1.344972e+00 1.017056e+00 1.862121e-01
11 exm922352 64068310 0 T C 0.080 6.688441e-01 5.057790e-01 1.862163e-01
5 exm498496 154275786 6 A G 0.113 -5.934886e-01 4.488663e-01 1.862860e-01
6 exm530018 31122500 0 A G 0.094 6.413769e-01 4.851343e-01 1.863306e-01
13 exm1059867 28537317 0 G A 0.098 -6.115663e-01 4.626287e-01 1.863716e-01
3 exm350067 130135644 0 A C 0.040 -9.505946e-01 7.192990e-01 1.864983e-01
6 exm-rs1053924 32120715 0 A G 0.380 -3.766915e-01 2.850474e-01 1.865157e-01
9 exm780811 127231503 0 A G 0.085 6.502970e-01 4.921382e-01 1.865603e-01
11 exm888080 7690873 0 T C 0.068 7.413447e-01 5.610633e-01 1.865769e-01
14 exm1132196 105406238 0 A C 0.410 -3.762602e-01 2.847620e-01 1.865790e-01
14 exm1132261 105407798 0 T C 0.410 -3.762602e-01 2.847620e-01 1.865790e-01
1 exm82504 110709720 0 A G 0.308 -3.924826e-01 2.970398e-01 1.865796e-01
1 exm75460 93620393 0 G A 0.323 3.894237e-01 2.947388e-01 1.866005e-01
1 exm154029 227152761 0 T C 0.029 -1.100667e+00 8.330607e-01 1.866064e-01
1 exm47614 39835817 0 G A 0.095 6.443456e-01 4.877504e-01 1.866651e-01
12 exm976878 6173433 0 T C 0.199 -4.649879e-01 3.520247e-01 1.867187e-01
12 exm974283 2062075 0 T C 0.042 9.275717e-01 7.022495e-01 1.867313e-01
4 exm2273399 184238670 0 G C 0.257 4.273148e-01 3.235384e-01 1.867658e-01
8 exm715065 107773675 0 C T 0.043 -9.151629e-01 6.930490e-01 1.868546e-01
10 exm-IND10-27727540 27687535 0 I D 0.193 -4.649754e-01 3.521755e-01 1.869192e-01
19 exm1442403 17566634 0 A T 0.108 6.030664e-01 4.567978e-01 1.869492e-01
11 exm887420 7022360 0 C A 0.102 -6.110749e-01 4.628859e-01 1.869702e-01
14 exm1084549 20846950 0 T C 0.074 -6.920638e-01 5.243119e-01 1.870352e-01
4 exm431861 159894277 0 C T 0.068 7.370188e-01 5.583849e-01 1.870469e-01
9 exm750439 36087876 0 A G 0.101 -6.141649e-01 4.653265e-01 1.870649e-01
17 exm1303568 19812541 0 C T 0.258 -4.265779e-01 3.232445e-01 1.871258e-01
7 exm669373 149480714 4 C G 0.034 1.019070e+00 7.722616e-01 1.871536e-01
14 exm1109028 66136163 0 A C 0.284 -4.104002e-01 3.110590e-01 1.872296e-01
1 exm63612 59004617 0 A G 0.069 -7.300240e-01 5.534640e-01 1.873484e-01
5 exm471184 112178795 0 A G 0.024 -1.202262e+00 9.116441e-01 1.874237e-01
11 exm956341 113270160 0 G A 0.259 -4.140370e-01 3.139586e-01 1.874307e-01
5 exm441739 1213668 0 A G 0.128 -5.432118e-01 4.119336e-01 1.874559e-01
4 exm402428 68810346 0 C T 0.026 -1.152308e+00 8.738631e-01 1.874728e-01
2 exm269902 220473355 0 A G 0.434 3.692002e-01 2.800358e-01 1.875510e-01
7 exm630754 82784832 0 G C 0.136 -5.482927e-01 4.158823e-01 1.875573e-01
9 exm803274 140262426 1 C T 0.145 -5.362857e-01 4.067761e-01 1.875586e-01
6 exm557942 56507489 0 G A 0.027 -1.162134e+00 8.815306e-01 1.875811e-01
19 exm1478518 44981883 0 G C 0.297 4.008457e-01 3.040676e-01 1.875927e-01
4 exm402763 69343287 0 G A 0.181 -4.766202e-01 3.616070e-01 1.876655e-01
22 exm1605488 37485724 0 C T 0.352 -3.798833e-01 2.882264e-01 1.876849e-01
9 exm789695 134020092 3 C T 0.468 3.686448e-01 2.797956e-01 1.878364e-01
19 exm1413392 6187680 1 A G 0.064 -7.545251e-01 5.727128e-01 1.878674e-01
1 exm166919 248004877 1 C T 0.068 -7.310257e-01 5.549369e-01 1.879159e-01
2 exm282350 241536126 1 G A 0.202 -4.636851e-01 3.519937e-01 1.879167e-01
8 exm677011 196274 2 G T 0.188 4.613024e-01 3.502026e-01 1.879390e-01
11 exm895486 19167850 0 A G 0.349 -3.893184e-01 2.955782e-01 1.879733e-01
1 exm156120 228505204 0 A G 0.206 4.551808e-01 3.456061e-01 1.880038e-01
1 exm72436 86952324 0 A G 0.104 6.083471e-01 4.620422e-01 1.881387e-01
17 exm1363365 78091513 0 A G 0.171 4.933827e-01 3.747481e-01 1.881645e-01
1 exm32084 24454688 7 T C 0.155 5.127653e-01 3.895058e-01 1.882049e-01
1 exm37501 28564279 0 G A 0.174 -4.877304e-01 3.705964e-01 1.883330e-01
6 exm545759 41310705 1 T C 0.117 -5.781495e-01 4.393187e-01 1.883516e-01
19 exm1464229 39367111 0 C T 0.341 -3.960118e-01 3.009307e-01 1.883707e-01
11 exm944196 77920808 0 A G 0.022 -1.284946e+00 9.766081e-01 1.884492e-01
3 exm333315 98600385 0 C T 0.050 8.591444e-01 6.530221e-01 1.884758e-01
16 exm1266491 87350773 0 C A 0.470 3.713049e-01 2.822328e-01 1.884912e-01
3 exm322245 52558008 0 C T 0.309 -4.036489e-01 3.068554e-01 1.885452e-01
7 exm604852 6621277 0 A G 0.338 -3.903315e-01 2.967344e-01 1.885496e-01
9 exm787552 131909736 0 T C 0.143 -5.316840e-01 4.041970e-01 1.885549e-01
3 exm373060 193120535 0 A G 0.011 -1.750493e+00 1.330961e+00 1.886214e-01
7 exm2277340 147675054 0 T G 0.030 1.092533e+00 8.311016e-01 1.888398e-01
19 exm1512672 57648277 0 A T 0.476 3.767253e-01 2.865933e-01 1.888619e-01
10 exm831961 73046617 0 G A 0.075 6.965237e-01 5.298883e-01 1.888692e-01
1 exm63744 59147926 0 T C 0.390 -3.756135e-01 2.857594e-01 1.888803e-01
14 exm1109576 68042574 0 G A 0.494 -3.637226e-01 2.767290e-01 1.889058e-01
1 exm140589 204159922 0 C T 0.029 -1.085946e+00 8.262145e-01 1.889060e-01
5 exm475881 129520679 0 A G 0.092 6.391451e-01 4.863206e-01 1.889453e-01
17 exm1282907 4937575 0 T C 0.092 6.436410e-01 4.897567e-01 1.889590e-01
21 exm1562523 15596772 1 T G 0.216 4.384172e-01 3.336129e-01 1.889780e-01
11 exm906481 48285906 0 T C 0.126 5.684745e-01 4.326503e-01 1.890500e-01
2 exm224735 125281910 0 T C 0.011 -1.815556e+00 1.381814e+00 1.890640e-01
1 exm158995 231830295 0 A G 0.227 4.463462e-01 3.397136e-01 1.890652e-01
8 exm683707 13356621 0 G T 0.105 5.913824e-01 4.501771e-01 1.891406e-01
1 exm75274 93160902 0 T C 0.022 1.256212e+00 9.564412e-01 1.892222e-01
6 exm-rs887468 31141523 2 A G 0.172 4.879286e-01 3.715035e-01 1.892339e-01
10 exm831963 73046625 0 T C 0.076 6.948887e-01 5.290940e-01 1.892450e-01
1 exm1971 1178925 0 A G 0.166 -4.973671e-01 3.787266e-01 1.892768e-01
1 exm64783 62703977 0 A G 0.118 5.612692e-01 4.274161e-01 1.893082e-01
1 exm107501 155734699 1 C T 0.012 -1.730537e+00 1.317960e+00 1.893508e-01
12 exm1033534 108096769 0 C G 0.135 -5.405925e-01 4.117621e-01 1.894067e-01
2 exm205466 75099477 0 T A 0.163 -5.105451e-01 3.889388e-01 1.894788e-01
15 exm1161345 51040384 6 C T 0.045 -9.065341e-01 6.906328e-01 1.894950e-01
15 exm1186011 86807843 30 C T 0.183 -4.783716e-01 3.644566e-01 1.895127e-01
1 exm123042 171076966 0 A G 0.303 3.943542e-01 3.004485e-01 1.895159e-01
1 exm124567 173808677 0 A G 0.014 1.589689e+00 1.211239e+00 1.895507e-01
10 exm811953 16932384 0 A G 0.017 1.418890e+00 1.081178e+00 1.895822e-01
4 exm396320 40778162 0 T G 0.459 3.698364e-01 2.818656e-01 1.896676e-01
10 exm-rs1799853 96702047 0 T C 0.035 -1.012163e+00 7.714537e-01 1.896951e-01
1 exm7551 3677933 0 C T 0.384 3.786981e-01 2.886397e-01 1.896986e-01
7 exm600535 2752330 0 T C 0.013 -1.626795e+00 1.240100e+00 1.897610e-01
1 exm95619 150975108 0 T C 0.104 -6.092230e-01 4.645891e-01 1.899328e-01
2 exm235908 160761136 0 G A 0.134 5.448387e-01 4.155106e-01 1.899548e-01
19 exm1513032 57839150 0 A G 0.397 -3.748742e-01 2.859801e-01 1.900935e-01
17 exm1274174 1373612 0 C T 0.223 4.527561e-01 3.454925e-01 1.902201e-01
15 exm1177217 75130093 0 T C 0.489 -3.785558e-01 2.888945e-01 1.902558e-01
2 exm213258 97271090 0 A G 0.043 -8.877737e-01 6.775137e-01 1.902623e-01
6 exm537485 33048457 0 G C 0.388 3.748089e-01 2.860608e-01 1.902957e-01
9 exm783805 130588920 0 A G 0.025 1.186053e+00 9.052509e-01 1.903124e-01
10 exm842493 95083039 0 T C 0.062 -7.660469e-01 5.847438e-01 1.903587e-01
4 exm378762 517461 0 C T 0.173 4.815814e-01 3.676144e-01 1.903715e-01
19 exm1410426 4714275 0 A G 0.014 1.566789e+00 1.196070e+00 1.903953e-01
22 exm1602450 32617002 0 T C 0.017 1.459716e+00 1.114404e+00 1.904241e-01
5 exm461095 74017499 0 T C 0.076 -6.833495e-01 5.217810e-01 1.904966e-01
5 exm468803 96350710 0 A G 0.204 -4.732873e-01 3.614554e-01 1.905828e-01
16 exm1260520 77401554 0 T C 0.011 -1.719929e+00 1.313628e+00 1.906152e-01
11 exm913465 59224738 0 C T 0.013 1.667192e+00 1.273522e+00 1.906759e-01
9 exm750260 35870001 0 T C 0.387 -3.735516e-01 2.854072e-01 1.907711e-01
15 exm1153763 42602621 0 T C 0.032 -1.034423e+00 7.904330e-01 1.908246e-01
5 exm463724 79031558 0 A G 0.204 4.593202e-01 3.509975e-01 1.908468e-01
11 exm905134 47371598 0 T C 0.027 -1.139692e+00 8.709581e-01 1.908683e-01
17 exm1301416 18284262 0 A G 0.450 -3.695936e-01 2.824500e-01 1.908761e-01
2 exm272335 228230836 0 C T 0.039 9.433256e-01 7.210411e-01 1.909590e-01
9 exm739296 12775889 0 A G 0.416 -3.664665e-01 2.801175e-01 1.909667e-01
12 exm2220742 53624954 0 G C 0.373 -3.807535e-01 2.911854e-01 1.911912e-01
2 exm280331 239049540 0 A G 0.371 -3.885980e-01 2.971886e-01 1.911971e-01
12 exm1009106 54109659 0 T C 0.207 -4.661614e-01 3.565450e-01 1.912446e-01
2 exm269207 220402680 0 T C 0.239 -4.369880e-01 3.342967e-01 1.913310e-01
9 exm790561 134401335 0 C T 0.026 -1.166483e+00 8.923713e-01 1.913355e-01
9 exm769363 108147763 0 G T 0.086 -6.657315e-01 5.094883e-01 1.915073e-01
6 exm573995 117086378 0 A C 0.028 -1.098566e+00 8.409075e-01 1.915963e-01
22 exm1600979 31535995 0 G C 0.068 -7.117500e-01 5.448906e-01 1.916573e-01
6 exm559968 71289188 0 T C 0.011 -1.741877e+00 1.333649e+00 1.917006e-01
2 exm183175 29226389 0 G A 0.016 1.472651e+00 1.127863e+00 1.918358e-01
16 exm1242763 56921840 0 A G 0.011 1.760310e+00 1.348560e+00 1.919632e-01
2 exm269801 220439916 42 A G 0.029 1.124754e+00 8.618191e-01 1.920426e-01
19 exm1449411 21326358 0 G A 0.039 9.295245e-01 7.123925e-01 1.921448e-01
11 exm873096 830670 0 G T 0.467 -3.725940e-01 2.855682e-01 1.921606e-01
10 exm855375 111886249 0 A T 0.011 1.756734e+00 1.346580e+00 1.922140e-01
13 exm1065872 42404710 0 T C 0.041 -9.154784e-01 7.018103e-01 1.922605e-01
12 exm1010848 55863112 0 A C 0.011 1.780485e+00 1.365113e+00 1.923204e-01
1 exm2273349 227178948 0 A G 0.463 -3.682681e-01 2.823643e-01 1.923364e-01
2 exm176410 24244603 0 A G 0.082 6.587319e-01 5.051034e-01 1.923628e-01
5 exm2097170 178418555 0 A C 0.011 1.710058e+00 1.311304e+00 1.923842e-01
6 exm545598 41166155 0 C T 0.164 4.859058e-01 3.726493e-01 1.924412e-01
2 exm273447 231077725 0 A G 0.050 8.248405e-01 6.325906e-01 1.924458e-01
1 exm61855 55119534 0 T C 0.080 6.917804e-01 5.305737e-01 1.924711e-01
17 exm1288312 7490231 0 C G 0.019 1.356814e+00 1.040748e+00 1.925201e-01
9 exm772509 114490308 0 T C 0.183 4.786103e-01 3.672170e-01 1.926383e-01
5 exm2256893 123984763 0 C T 0.270 -4.089651e-01 3.138214e-01 1.926952e-01
8 exm714607 105367370 0 T C 0.012 -1.693270e+00 1.299573e+00 1.927754e-01
13 exm1072399 76055602 3 A G 0.154 5.037658e-01 3.867840e-01 1.929446e-01
20 exm1522983 3844929 0 T C 0.020 -1.266627e+00 9.725047e-01 1.929479e-01
8 exm713851 103663814 0 A G 0.014 1.559408e+00 1.197342e+00 1.929638e-01
3 exm344313 123453061 0 G A 0.334 -3.879459e-01 2.978838e-01 1.929813e-01
4 exm2256566 2826400 0 T C 0.226 -4.337952e-01 3.332225e-01 1.931595e-01
11 exm889353 8959545 0 C A 0.496 3.642176e-01 2.798246e-01 1.932368e-01
2 exm195402 55872538 0 C T 0.070 7.142155e-01 5.489665e-01 1.934332e-01
9 exm773874 116186544 0 G A 0.039 9.223344e-01 7.089761e-01 1.934604e-01
9 exm774075 116346118 0 A G 0.039 9.223344e-01 7.089761e-01 1.934604e-01
16 exm1266123 85834818 0 A G 0.094 -6.220988e-01 4.784139e-01 1.936668e-01
5 exm498917 156376703 0 A G 0.013 -1.607312e+00 1.236141e+00 1.936907e-01
22 exm1611785 41548008 0 G A 0.380 3.841119e-01 2.954326e-01 1.937245e-01
8 exm702142 57876576 0 C T 0.011 -1.796836e+00 1.382133e+00 1.937665e-01
16 exm1261785 81208515 1 A G 0.362 3.745440e-01 2.881445e-01 1.938341e-01
14 exm1109854 68193731 0 A G 0.084 6.625988e-01 5.097617e-01 1.938434e-01
1 exm142391 205495233 0 T C 0.013 -1.629993e+00 1.254047e+00 1.938553e-01
14 exm1098992 45606287 0 T C 0.171 -4.729949e-01 3.640562e-01 1.940438e-01
11 exm912340 58126305 0 A T 0.331 -4.013206e-01 3.089160e-01 1.940818e-01
8 exm691872 27358505 0 G A 0.075 -7.030214e-01 5.411830e-01 1.941091e-01
6 exm558392 57512510 0 T G 0.334 -3.999622e-01 3.079415e-01 1.941846e-01
11 exm906694 48367073 0 A C 0.178 4.808597e-01 3.702359e-01 1.941959e-01
19 exm1501690 53993764 0 T A 0.046 -8.726038e-01 6.719343e-01 1.942467e-01
17 exm1352972 72927123 2 G T 0.269 4.094897e-01 3.153278e-01 1.942566e-01
2 exm233393 152536498 0 T A 0.415 3.746120e-01 2.884715e-01 1.942586e-01
20 exm2254172 18296473 0 T C 0.083 6.721746e-01 5.176569e-01 1.942983e-01
1 exm142964 205890932 0 A G 0.038 9.780364e-01 7.536602e-01 1.945659e-01
7 exm622519 56125757 0 G A 0.050 8.277594e-01 6.379116e-01 1.946027e-01
19 exm1516005 58772579 0 G C 0.018 -1.372427e+00 1.057731e+00 1.946333e-01
10 exm806233 3180227 0 T C 0.288 -4.061155e-01 3.130128e-01 1.946603e-01
10 exm834569 75407290 0 A G 0.183 -4.840360e-01 3.730901e-01 1.946846e-01
2 exm179299 27167617 0 A G 0.014 -1.536697e+00 1.184596e+00 1.947317e-01
6 exm586924 151674270 0 A G 0.148 -5.218146e-01 4.022789e-01 1.947616e-01
5 exm477889 132561468 0 A C 0.018 -1.373348e+00 1.058876e+00 1.948166e-01
2 exm251846 188343497 0 C T 0.272 -4.218146e-01 3.252609e-01 1.948634e-01
6 exm533151 31903804 0 C G 0.049 8.306734e-01 6.405777e-01 1.948956e-01
4 exm2256813 994452 0 T C 0.054 8.179502e-01 6.308215e-01 1.949348e-01
15 exm1158893 45661678 0 A T 0.489 -3.666336e-01 2.827584e-01 1.949386e-01
19 exm1434666 14269279 1 G T 0.022 -1.201754e+00 9.268348e-01 1.949421e-01
12 exm-rs703842 58162739 1 T C 0.401 3.693911e-01 2.849540e-01 1.950465e-01
17 exm1333884 46877063 0 A G 0.152 -5.110074e-01 3.942277e-01 1.950790e-01
6 exm586888 151673589 0 A G 0.147 -5.231007e-01 4.036585e-01 1.951908e-01
6 exm592350 160494409 0 A G 0.136 5.322876e-01 4.107843e-01 1.952306e-01
12 exm993007 32134943 0 G A 0.307 3.975051e-01 3.068355e-01 1.953287e-01
12 exm1015309 57567762 0 T C 0.240 -4.318974e-01 3.333914e-01 1.953399e-01
11 exm880945 4608116 0 C T 0.014 1.507024e+00 1.163404e+00 1.953774e-01
15 exm1194168 101717888 0 T C 0.047 8.305502e-01 6.412461e-01 1.954273e-01
18 exm1373390 6890538 0 T G 0.023 1.238066e+00 9.558813e-01 1.954288e-01
15 exm1151228 41822163 0 T C 0.059 -7.895091e-01 6.095836e-01 1.954451e-01
16 exm1244153 57689805 0 C A 0.081 6.754239e-01 5.215470e-01 1.954871e-01
8 exm719590 125022905 0 T C 0.017 -1.370157e+00 1.058154e+00 1.955504e-01
1 exm86861 116310967 0 C T 0.293 3.957843e-01 3.057131e-01 1.956296e-01
22 exm1615990 44368122 0 G A 0.258 -4.141179e-01 3.199049e-01 1.956722e-01
7 exm627815 75442723 0 A G 0.033 -1.045286e+00 8.075046e-01 1.956855e-01
20 exm1528669 20599985 0 T C 0.024 1.165745e+00 9.005850e-01 1.956973e-01
3 exm371029 186390627 0 T C 0.489 3.651642e-01 2.821060e-01 1.957003e-01
1 exm31954 24421474 0 A G 0.243 -4.247140e-01 3.281637e-01 1.957720e-01
3 exm2255669 126708459 0 T C 0.134 5.348641e-01 4.133851e-01 1.958928e-01
6 exm571132 109900765 0 A C 0.083 6.629859e-01 5.124947e-01 1.959687e-01
12 exm1016323 57865821 0 C G 0.438 3.616157e-01 2.795375e-01 1.959767e-01
10 exm844973 97919011 0 G A 0.136 -5.295529e-01 4.093640e-01 1.959843e-01
4 exm407141 77033590 0 T C 0.402 3.705184e-01 2.864384e-01 1.960062e-01
1 exm153906 226924886 42 C T 0.279 -4.051310e-01 3.132214e-01 1.960416e-01
17 exm1286783 7230845 0 T G 0.229 4.319506e-01 3.339637e-01 1.960510e-01
19 exm1429221 11687351 0 T C 0.076 -6.833475e-01 5.283721e-01 1.960852e-01
16 exm1267617 88501971 0 A T 0.272 -4.182987e-01 3.235545e-01 1.962527e-01
10 exm836655 79616605 0 T C 0.032 -9.915507e-01 7.670552e-01 1.963049e-01
8 exm2258810 27311703 0 T C 0.188 4.664862e-01 3.608829e-01 1.963212e-01
12 exm1018555 62959137 0 G A 0.035 -9.854779e-01 7.627672e-01 1.965453e-01
2 exm170434 3392295 0 A G 0.395 3.715523e-01 2.876306e-01 1.966175e-01
2 exm183357 29287863 1 T C 0.039 9.454824e-01 7.321246e-01 1.967374e-01
12 exm1010619 55725882 0 C T 0.026 -1.166361e+00 9.032057e-01 1.967601e-01
7 exm619489 47408443 0 G C 0.014 -1.470992e+00 1.139123e+00 1.967673e-01
4 exm383798 3148570 0 A G 0.017 1.431701e+00 1.108988e+00 1.968846e-01
1 exm92552 147096112 0 A G 0.011 1.716086e+00 1.329293e+00 1.968922e-01
10 exm859938 121429633 0 C T 0.133 5.284342e-01 4.093417e-01 1.969059e-01
6 exm581486 137815120 0 A G 0.012 -1.694998e+00 1.313141e+00 1.969545e-01
9 exm794345 136643994 1 C T 0.442 3.663851e-01 2.838581e-01 1.969762e-01
1 exm-rs9253 37958813 0 C G 0.166 4.945165e-01 3.832469e-01 1.971148e-01
17 exm1367363 79634774 0 T A 0.062 7.412824e-01 5.744962e-01 1.971206e-01
7 exm669215 149473472 0 A G 0.036 9.642356e-01 7.475396e-01 1.972728e-01
22 exm1618746 46787697 0 G A 0.107 5.975159e-01 4.632759e-01 1.973132e-01
4 exm2265807 184600601 0 G A 0.299 -3.883503e-01 3.011241e-01 1.973459e-01
16 exm1229635 28508491 0 G A 0.011 -1.674284e+00 1.298354e+00 1.973892e-01
22 exm1602821 32875190 0 A G 0.488 3.638091e-01 2.821252e-01 1.973938e-01
15 exm1168387 63982745 0 A C 0.017 1.419589e+00 1.101296e+00 1.975724e-01
15 exm1168488 64025223 0 C T 0.017 1.419589e+00 1.101296e+00 1.975724e-01
11 exm2249527 103779025 0 G A 0.464 -3.680200e-01 2.855194e-01 1.975957e-01
14 exm1114254 74514674 0 A T 0.262 -4.120671e-01 3.197196e-01 1.976341e-01
6 exm516593 11191434 0 C T 0.023 1.220085e+00 9.466596e-01 1.976365e-01
14 exm1084426 20837033 0 C T 0.079 -6.647016e-01 5.157454e-01 1.976416e-01
3 exm322598 52727257 0 A G 0.252 -4.207477e-01 3.265263e-01 1.977322e-01
11 exm896362 20623042 0 T C 0.238 4.225773e-01 3.279913e-01 1.977938e-01
9 exm793538 136319589 0 A G 0.020 1.278802e+00 9.926541e-01 1.978335e-01
20 exm1522443 3684729 0 T C 0.387 3.694402e-01 2.868252e-01 1.979145e-01
1 exm102151 153314153 0 C A 0.155 5.049001e-01 3.921081e-01 1.980459e-01
4 exm385816 5733240 0 G C 0.027 1.140213e+00 8.855091e-01 1.980526e-01
1 exm-rs4649175 24406647 2 A G 0.247 -4.229944e-01 3.285303e-01 1.980877e-01
18 exm1380681 28919794 0 A C 0.203 4.613777e-01 3.583505e-01 1.980985e-01
16 exm1263910 84209738 0 C T 0.286 3.945619e-01 3.064856e-01 1.981436e-01
16 exm1263913 84209816 0 C T 0.286 3.945619e-01 3.064856e-01 1.981436e-01
17 exm1291415 8110585 0 T C 0.012 1.628049e+00 1.264738e+00 1.981830e-01
5 exm501315 162911075 0 A C 0.039 9.311136e-01 7.233296e-01 1.981834e-01
9 exm768794 107379895 0 T G 0.196 4.535354e-01 3.524094e-01 1.982895e-01
10 exm830171 71060610 0 A G 0.089 6.253792e-01 4.859675e-01 1.983179e-01
20 exm1528175 20032998 0 C T 0.489 3.634094e-01 2.824100e-01 1.983386e-01
3 exm304858 43095101 0 G A 0.387 -3.710690e-01 2.883650e-01 1.983428e-01
5 exm506093 176370402 0 G A 0.117 -5.641705e-01 4.384714e-01 1.983871e-01
7 exm643642 100635205 1 T C 0.078 6.786952e-01 5.275533e-01 1.984498e-01
3 exm341301 121154974 0 T C 0.091 -6.369747e-01 4.952963e-01 1.986062e-01
3 exm335754 108159977 0 A G 0.238 4.244474e-01 3.300583e-01 1.986308e-01
6 exm531717 31627449 0 G C 0.094 6.314048e-01 4.909961e-01 1.986343e-01
6 exm592590 160560845 0 A G 0.393 -3.672002e-01 2.855783e-01 1.986883e-01
1 exm11556 9009451 0 C G 0.170 -4.849947e-01 3.773252e-01 1.988500e-01
15 exm1165511 59064420 0 T C 0.016 1.436586e+00 1.117679e+00 1.988567e-01
6 exm543763 38729511 0 C T 0.039 -9.405416e-01 7.317915e-01 1.988815e-01
10 exm835756 76789077 0 A G 0.026 1.145092e+00 8.910454e-01 1.989332e-01
4 exm416927 106156163 0 A G 0.014 1.555143e+00 1.210154e+00 1.989446e-01
1 exm2231712 16461581 0 A G 0.014 1.576736e+00 1.226972e+00 1.989502e-01
7 exm597891 1131411 0 T C 0.131 -5.383917e-01 4.189838e-01 1.989741e-01
18 exm1389056 56204747 0 G A 0.126 5.609017e-01 4.365126e-01 1.989856e-01
6 exm542210 36270130 0 A C 0.223 4.288442e-01 3.337420e-01 1.989869e-01
9 exm796867 138903733 0 C T 0.012 -1.663166e+00 1.294460e+00 1.990301e-01
12 exm993097 32136750 0 C T 0.017 1.431187e+00 1.113932e+00 1.990396e-01
11 exm955948 112131255 0 C G 0.025 1.156043e+00 8.998511e-01 1.990749e-01
10 exm813491 20534333 0 A G 0.224 -4.340290e-01 3.378602e-01 1.990975e-01
12 exm975874 4737715 0 C T 0.337 -3.863090e-01 3.007193e-01 1.991059e-01
1 exm155581 228462332 0 A G 0.023 1.189470e+00 9.261225e-01 1.991975e-01
1 exm155626 228464316 0 G C 0.023 1.189470e+00 9.261225e-01 1.991975e-01
1 exm155722 228468069 0 A G 0.023 1.189470e+00 9.261225e-01 1.991975e-01
16 exm1264635 84474484 0 A G 0.027 -1.084235e+00 8.445120e-01 1.993707e-01
3 exm303560 41942255 0 G A 0.022 -1.245991e+00 9.706576e-01 1.994417e-01
12 exm1051935 132237848 0 T C 0.017 1.427045e+00 1.111801e+00 1.994815e-01
15 exm1193876 101529012 0 G A 0.011 1.773082e+00 1.381462e+00 1.995027e-01
10 exm2216515 100503697 0 A T 0.011 1.773025e+00 1.381835e+00 1.996385e-01
11 exm898591 32852167 0 T C 0.048 -8.397347e-01 6.545963e-01 1.997317e-01
14 exm1116406 76156609 0 C T 0.480 -3.599797e-01 2.806226e-01 1.997454e-01
12 exm1003199 51707626 0 T C 0.067 -7.070346e-01 5.511930e-01 1.997644e-01
1 exm12638 9811618 0 T C 0.011 -1.704360e+00 1.328726e+00 1.997757e-01
1 exm103616 153994647 0 T C 0.299 3.943348e-01 3.075116e-01 1.999025e-01
2 exm272046 228118867 0 A G 0.039 9.243331e-01 7.208964e-01 1.999521e-01
7 exm646848 102495249 0 C T 0.031 -1.041107e+00 8.120294e-01 1.999853e-01
19 exm1512622 57646570 0 T C 0.477 3.675756e-01 2.867012e-01 1.999919e-01
3 exm291268 12858028 0 C T 0.353 -3.704494e-01 2.889828e-01 2.000542e-01
5 exm488909 140778256 0 A G 0.204 4.455733e-01 3.476224e-01 2.001014e-01
12 exm988872 21201663 0 G A 0.214 -4.414553e-01 3.444221e-01 2.001176e-01
7 exm625562 72992858 0 G C 0.051 8.182286e-01 6.384815e-01 2.001895e-01
6 exm554324 49814379 0 C T 0.030 1.016077e+00 7.928689e-01 2.001904e-01
12 exm1025325 88454728 0 G A 0.010 1.801927e+00 1.406283e+00 2.002536e-01
7 exm665554 142655008 0 A G 0.012 -1.687770e+00 1.317230e+00 2.002670e-01
4 exm430160 155295076 0 G A 0.455 -3.616689e-01 2.822802e-01 2.002884e-01
5 exm501014 161116672 0 T C 0.055 -7.789502e-01 6.080708e-01 2.003664e-01
17 exm1298984 17425631 0 T C 0.167 4.834659e-01 3.774212e-01 2.003829e-01
1 exm161745 236702210 0 G A 0.489 -3.576128e-01 2.792637e-01 2.005291e-01
11 exm2249570 113103996 0 T G 0.418 3.623647e-01 2.829815e-01 2.005400e-01
16 exm1218108 11873158 0 C T 0.042 8.960386e-01 6.997899e-01 2.005699e-01
16 exm1218116 11876203 0 C T 0.042 8.960386e-01 6.997899e-01 2.005699e-01
1 exm130511 183914681 0 A T 0.013 1.622473e+00 1.267668e+00 2.007639e-01
8 exm679394 6500544 0 T C 0.370 -3.685119e-01 2.880375e-01 2.009394e-01
15 exm1163278 54003091 0 A G 0.433 3.646895e-01 2.850657e-01 2.009646e-01
5 exm508176 177548196 6 A G 0.012 1.642541e+00 1.284288e+00 2.010938e-01
18 exm1374797 9256258 0 C T 0.017 1.369913e+00 1.071182e+00 2.011185e-01
19 exm1425543 10449358 0 C T 0.197 4.501747e-01 3.520223e-01 2.011380e-01
17 exm1353655 73221439 0 C T 0.108 5.807526e-01 4.542583e-01 2.012653e-01
17 exm2253205 73221439 0 C T 0.108 5.807526e-01 4.542583e-01 2.012653e-01
12 exm998267 48578325 0 A C 0.406 3.615822e-01 2.828555e-01 2.013129e-01
1 exm155706 228467711 0 A G 0.080 6.593622e-01 5.158020e-01 2.013143e-01
22 exm1583042 17589794 2 A C 0.187 4.629873e-01 3.621866e-01 2.013188e-01
17 exm1303330 19642952 0 C G 0.388 3.673494e-01 2.874039e-01 2.013706e-01
2 exm240775 170403030 0 T C 0.498 -3.589752e-01 2.808807e-01 2.014164e-01
15 exm1188042 90168108 0 C T 0.177 4.709838e-01 3.685785e-01 2.014855e-01
11 exm900322 35229673 0 T C 0.022 1.223674e+00 9.579090e-01 2.016250e-01
4 exm383803 3148653 0 G T 0.042 8.850445e-01 6.930666e-01 2.017821e-01
6 exm2257512 128411109 0 T C 0.019 1.299463e+00 1.017977e+00 2.019528e-01
4 exm385885 5755529 0 C A 0.011 -1.741714e+00 1.364785e+00 2.020703e-01
20 exm2234732 61872136 0 C T 0.239 4.264716e-01 3.342977e-01 2.022321e-01
4 exm402217 68534392 0 T C 0.186 4.560590e-01 3.575563e-01 2.023152e-01
9 exm779262 125377505 0 A G 0.035 -9.637354e-01 7.556169e-01 2.023365e-01
2 exm197396 63660902 0 T C 0.014 1.512374e+00 1.185815e+00 2.023511e-01
5 exm454253 52214581 0 A G 0.073 -6.902228e-01 5.412796e-01 2.024285e-01
6 exm529161 30899571 0 T C 0.482 3.594500e-01 2.818886e-01 2.024354e-01
7 exm608588 21765452 0 T C 0.455 -3.572214e-01 2.801671e-01 2.024776e-01
16 exm1209128 2870961 0 T C 0.011 -1.756613e+00 1.377804e+00 2.025105e-01
1 exm2250901 236212038 0 A G 0.064 -7.262683e-01 5.697132e-01 2.025601e-01
6 exm524380 27925629 17 T A 0.035 9.750894e-01 7.649452e-01 2.025879e-01
19 exm1455062 35524944 0 C G 0.104 5.904869e-01 4.633255e-01 2.026815e-01
3 exm359484 151166058 0 A G 0.130 -5.295256e-01 4.155053e-01 2.026957e-01
14 exm1133074 105414790 0 A G 0.419 -3.590222e-01 2.817549e-01 2.027587e-01
7 exm663209 141478800 0 G A 0.360 -3.668728e-01 2.879362e-01 2.027905e-01
19 exm1494604 50967640 0 A G 0.165 4.828387e-01 3.790166e-01 2.028688e-01
4 exm427849 149357475 0 C T 0.081 6.538523e-01 5.132717e-01 2.028808e-01
19 exm1498404 52497250 0 G A 0.439 -3.641948e-01 2.858965e-01 2.028885e-01
7 exm621794 53103554 0 G C 0.333 3.841498e-01 3.015618e-01 2.028891e-01
16 exm1242218 56545175 0 C T 0.248 -4.122712e-01 3.236700e-01 2.029345e-01
5 exm470116 108714298 0 T C 0.477 -3.631543e-01 2.851107e-01 2.029374e-01
6 exm590223 158484870 0 A G 0.021 -1.183963e+00 9.295956e-01 2.029725e-01
3 exm308004 46592987 0 G A 0.186 -4.658630e-01 3.658125e-01 2.030186e-01
1 exm131091 185240474 0 G A 0.409 -3.607370e-01 2.832786e-01 2.030423e-01
3 exm365992 179408054 0 T C 0.025 -1.152493e+00 9.051089e-01 2.030832e-01
16 exm1261567 81181097 1 T G 0.219 4.271594e-01 3.355156e-01 2.031460e-01
8 exm704684 68421768 0 C G 0.080 -6.627713e-01 5.207631e-01 2.033059e-01
5 exm470537 110441839 1 A G 0.036 9.684720e-01 7.612473e-01 2.034746e-01
6 exm594590 167738668 0 A G 0.021 1.238270e+00 9.734456e-01 2.035345e-01
1 exm4945 1900102 6 A G 0.157 4.887971e-01 3.842610e-01 2.035359e-01
7 exm667778 148288020 0 T G 0.036 -9.743680e-01 7.660330e-01 2.035638e-01
10 exm837340 81701722 0 T C 0.245 -4.129706e-01 3.247014e-01 2.036059e-01
8 exm678053 2033446 0 A G 0.028 1.083811e+00 8.521755e-01 2.036168e-01
2 exm267950 220100787 0 T C 0.102 -5.945120e-01 4.674703e-01 2.036355e-01
20 exm1518628 1099523 0 T G 0.275 -3.969981e-01 3.122693e-01 2.037889e-01
17 exm1307662 27438469 0 G A 0.486 3.599630e-01 2.831844e-01 2.038625e-01
15 exm1157845 45047573 0 C T 0.292 3.909673e-01 3.076911e-01 2.040321e-01
19 exm1463480 39086580 0 G A 0.030 1.034705e+00 8.144248e-01 2.040945e-01
19 exm1497344 52001485 0 G A 0.430 -3.624390e-01 2.852940e-01 2.041187e-01
19 exm1478541 45001346 0 A G 0.264 4.021029e-01 3.165359e-01 2.041480e-01
3 exm300389 38170810 0 G C 0.105 -5.834371e-01 4.594615e-01 2.043243e-01
3 exm317799 50339622 0 T C 0.065 -7.135550e-01 5.619581e-01 2.043466e-01
11 exm870497 406483 0 T C 0.038 -9.270972e-01 7.302499e-01 2.044192e-01
10 exm840034 90429652 0 G A 0.207 4.498488e-01 3.543601e-01 2.044527e-01
2 exm202851 73777400 0 G A 0.017 1.387551e+00 1.093035e+00 2.044597e-01
7 exm613970 34917702 0 A G 0.046 -8.517801e-01 6.710438e-01 2.044996e-01
8 exm729805 145001031 0 C T 0.351 3.815108e-01 3.005821e-01 2.045338e-01
5 exm460507 72419617 0 A C 0.394 -3.562134e-01 2.806705e-01 2.045654e-01
4 exm438048 187178473 0 A G 0.225 -4.198837e-01 3.308617e-01 2.045976e-01
9 exm804179 140509302 16 T G 0.047 8.605676e-01 6.782219e-01 2.046699e-01
6 exm512358 656555 0 T G 0.058 -7.710416e-01 6.077420e-01 2.047268e-01
22 exm1582909 17469049 0 A C 0.444 -3.547236e-01 2.796983e-01 2.048917e-01
1 exm127551 179852074 0 T C 0.315 3.818495e-01 3.011127e-01 2.049305e-01
10 exm826493 61414176 0 A G 0.071 -6.929757e-01 5.464924e-01 2.049610e-01
6 exm558972 66005857 0 A T 0.059 7.473914e-01 5.894477e-01 2.049933e-01
1 exm9585 6531124 0 C T 0.053 -8.088548e-01 6.380953e-01 2.051161e-01
14 exm1125478 96157187 0 A G 0.239 -4.178312e-01 3.296357e-01 2.051354e-01
7 exm606873 16566645 0 G C 0.022 -1.202852e+00 9.489683e-01 2.051416e-01
11 exm876597 1276006 0 A G 0.011 -1.730067e+00 1.364970e+00 2.051634e-01
4 exm408169 79158715 0 C G 0.020 1.261582e+00 9.954807e-01 2.052230e-01
12 exm1044184 121592689 0 C T 0.095 6.035759e-01 4.762847e-01 2.052410e-01
11 exm914525 60197299 0 A G 0.012 -1.628002e+00 1.284782e+00 2.052824e-01
15 exm1148237 40477831 0 G A 0.440 -3.639684e-01 2.872620e-01 2.053241e-01
2 exm194823 55407754 1 C T 0.091 -6.326242e-01 4.992985e-01 2.053241e-01
20 exm1548638 47859217 0 A G 0.352 3.769089e-01 2.975333e-01 2.054125e-01
10 exm830868 71906150 0 C T 0.413 3.625726e-01 2.862452e-01 2.054584e-01
8 exm692247 27633972 2 G C 0.012 -1.625434e+00 1.283296e+00 2.054734e-01
12 exm1007908 53586536 0 T C 0.011 -1.644131e+00 1.298078e+00 2.054805e-01
15 exm1173457 70963392 1 C T 0.010 -1.777184e+00 1.403148e+00 2.054875e-01
13 exm1066243 42875683 0 G A 0.024 -1.168029e+00 9.224032e-01 2.055879e-01
5 exm501827 167858371 0 T G 0.083 -6.349268e-01 5.015365e-01 2.057043e-01
5 exm501828 167858372 0 G T 0.083 -6.349268e-01 5.015365e-01 2.057043e-01
4 exm438196 187455099 5 A G 0.015 1.476400e+00 1.166366e+00 2.057582e-01
1 exm112747 158450314 0 G A 0.428 -3.645710e-01 2.880136e-01 2.057586e-01
3 exm350026 130114082 0 G C 0.102 5.708483e-01 4.509813e-01 2.057658e-01
8 exm684430 17396380 0 A G 0.041 -9.037649e-01 7.139940e-01 2.057671e-01
21 exm1579947 47404302 0 A G 0.030 -1.059511e+00 8.373165e-01 2.059186e-01
3 exm308303 46729757 3 G C 0.365 3.698903e-01 2.924303e-01 2.060910e-01
3 exm297597 33165919 10 C T 0.056 -7.576184e-01 5.991304e-01 2.062178e-01
3 exm301164 38645420 0 C T 0.243 -4.115074e-01 3.254414e-01 2.062432e-01
3 exm345516 124826408 0 C T 0.133 5.173810e-01 4.092101e-01 2.062857e-01
8 exm683748 13357340 0 C G 0.125 -5.309807e-01 4.199683e-01 2.062877e-01
12 exm977639 6619284 0 C G 0.324 -3.807599e-01 3.011612e-01 2.062981e-01
19 exm1438289 15784386 0 C T 0.055 -7.919578e-01 6.265020e-01 2.063740e-01
19 exm1438304 15789098 0 A G 0.055 -7.919578e-01 6.265020e-01 2.063740e-01
8 exm718005 121301887 0 C T 0.013 -1.580411e+00 1.250436e+00 2.064481e-01
2 exm284482 242407588 0 A G 0.071 -6.957681e-01 5.507000e-01 2.066144e-01
19 exm1441757 17394124 0 G T 0.494 3.576474e-01 2.831209e-01 2.066837e-01
22 exm1619312 47108189 0 T C 0.011 1.720473e+00 1.362181e+00 2.067568e-01
15 exm1152962 42235316 0 T C 0.126 5.287460e-01 4.186546e-01 2.067796e-01
19 exm1509222 55998262 0 T C 0.142 -5.126206e-01 4.059149e-01 2.068112e-01
22 exm1583217 17625915 0 A G 0.023 -1.194676e+00 9.459999e-01 2.068134e-01
5 exm468058 95236459 0 T C 0.394 -3.635038e-01 2.878774e-01 2.068734e-01
6 exm529629 30997824 0 C T 0.101 5.912750e-01 4.682916e-01 2.069030e-01
7 exm649442 107341628 0 C T 0.019 -1.267836e+00 1.004187e+00 2.069287e-01
4 exm413551 90035549 0 G A 0.163 4.847781e-01 3.840255e-01 2.069973e-01
4 exm396345 40810663 0 G A 0.127 5.254279e-01 4.162487e-01 2.070211e-01
7 exm628355 76019590 0 T C 0.058 -7.667673e-01 6.075348e-01 2.070919e-01
14 exm1095620 31790886 0 G T 0.050 8.164610e-01 6.469097e-01 2.070926e-01
5 exm452718 41061716 0 A G 0.169 4.730132e-01 3.748952e-01 2.072268e-01
19 exm-rs7188 11275139 0 G T 0.369 -3.683883e-01 2.920264e-01 2.073101e-01
1 exm94425 150429944 0 G A 0.026 1.123084e+00 8.903199e-01 2.073286e-01
19 exm1461248 38376485 0 T A 0.111 5.576347e-01 4.421423e-01 2.074105e-01
19 exm1461284 38378539 0 G C 0.111 5.576347e-01 4.421423e-01 2.074105e-01
14 exm1089413 23504021 0 A G 0.077 -6.718603e-01 5.327803e-01 2.074701e-01
4 exm2256526 186541301 0 G A 0.055 7.946581e-01 6.302090e-01 2.075068e-01
4 exm437488 186541301 0 G A 0.055 7.946581e-01 6.302090e-01 2.075068e-01
12 exm1035689 109994870 0 T A 0.379 3.614884e-01 2.867076e-01 2.075491e-01
5 exm455826 55407542 0 T C 0.319 -3.848189e-01 3.052240e-01 2.075675e-01
18 exm1380678 28919779 0 C A 0.202 4.518640e-01 3.584309e-01 2.076045e-01
1 exm34778 26691174 0 A C 0.261 4.121564e-01 3.269358e-01 2.076072e-01
1 exm94124 150131324 0 A G 0.016 -1.415791e+00 1.123152e+00 2.076481e-01
1 exm88387 118516082 0 T A 0.161 -4.910715e-01 3.895837e-01 2.076654e-01
12 exm997717 48359676 0 T G 0.014 1.505365e+00 1.194662e+00 2.078194e-01
19 exm1511094 56565093 0 T C 0.014 -1.511137e+00 1.199273e+00 2.078309e-01
11 exm957713 116662407 0 C G 0.019 1.321823e+00 1.049060e+00 2.078445e-01
2 exm273846 231406680 0 T C 0.176 4.736399e-01 3.759947e-01 2.079557e-01
17 exm1342787 59668352 0 T C 0.270 -3.973491e-01 3.154518e-01 2.079842e-01
3 exm345403 124738107 0 C T 0.401 -3.632800e-01 2.884086e-01 2.079904e-01
6 exm525950 29408057 13 A C 0.021 1.227972e+00 9.751886e-01 2.081303e-01
6 exm553587 47650255 0 G A 0.012 -1.650663e+00 1.311072e+00 2.082012e-01
6 exm553604 47675014 0 G C 0.012 -1.650663e+00 1.311072e+00 2.082012e-01
6 exm553627 47680256 0 T C 0.012 -1.650663e+00 1.311072e+00 2.082012e-01
6 exm553651 47681925 0 G A 0.012 -1.650663e+00 1.311072e+00 2.082012e-01
6 exm553665 47682135 0 C T 0.012 -1.650663e+00 1.311072e+00 2.082012e-01
6 exm553667 47682158 0 C T 0.012 -1.650663e+00 1.311072e+00 2.082012e-01
6 exm553713 47682682 0 G C 0.012 -1.650663e+00 1.311072e+00 2.082012e-01
6 exm553732 47684573 0 C T 0.012 -1.650663e+00 1.311072e+00 2.082012e-01
6 exm553742 47686153 0 G C 0.012 -1.650663e+00 1.311072e+00 2.082012e-01
6 exm576745 127768472 0 A G 0.145 5.060926e-01 4.019975e-01 2.082278e-01
6 exm535385 32363816 0 C T 0.477 -3.608167e-01 2.866161e-01 2.082493e-01
3 exm355936 142178144 0 T C 0.095 -6.020527e-01 4.784390e-01 2.084358e-01
6 exm520308 24653273 0 C G 0.185 4.558196e-01 3.622442e-01 2.084529e-01
17 exm1307998 27889986 0 T C 0.233 4.274774e-01 3.397487e-01 2.084909e-01
1 exm60331 53679229 0 G A 0.077 -6.504639e-01 5.169826e-01 2.084993e-01
16 exm1253606 70284990 0 A G 0.013 1.592031e+00 1.265521e+00 2.085676e-01
10 exm815542 26434455 0 T G 0.041 8.745589e-01 6.952308e-01 2.085906e-01
5 exm486084 140553581 0 G C 0.420 -3.629764e-01 2.885555e-01 2.086022e-01
3 exm328875 67054649 0 C T 0.082 -6.459849e-01 5.136480e-01 2.086989e-01
9 exm740922 17273731 0 G A 0.431 3.581411e-01 2.847742e-01 2.087023e-01
7 exm596877 299872 5 A G 0.036 -9.437087e-01 7.504095e-01 2.087168e-01
3 exm308960 47045846 2 T C 0.107 -5.778538e-01 4.595831e-01 2.088066e-01
19 exm1494992 51159502 0 C G 0.020 -1.277467e+00 1.016062e+00 2.088322e-01
11 exm901623 44080210 0 T C 0.255 4.013719e-01 3.192523e-01 2.088496e-01
12 exm1010338 55523587 0 A T 0.339 -3.742215e-01 2.976627e-01 2.088586e-01
12 exm1010343 55523685 0 T C 0.339 -3.742215e-01 2.976627e-01 2.088586e-01
12 exm1010354 55523860 0 C A 0.339 -3.742215e-01 2.976627e-01 2.088586e-01
1 exm147287 212799163 0 A C 0.073 6.837359e-01 5.439799e-01 2.089621e-01
15 exm1159217 48056219 0 G A 0.157 -4.834175e-01 3.846146e-01 2.089714e-01
6 exm591620 159660879 0 C A 0.135 -5.197609e-01 4.135646e-01 2.090095e-01
17 exm-rs2159132 14005439 0 C T 0.467 -3.535761e-01 2.813856e-01 2.090925e-01
11 exm905836 47745589 0 C T 0.017 -1.352321e+00 1.076257e+00 2.091106e-01
19 exm1413393 6187686 0 A G 0.064 -7.182700e-01 5.716482e-01 2.091157e-01
10 exm842575 95107428 0 A G 0.014 -1.519956e+00 1.209988e+00 2.092299e-01
6 exm542518 36446975 0 C G 0.205 4.311509e-01 3.432817e-01 2.093046e-01
11 exm965646 123848121 0 C T 0.143 -4.979101e-01 3.964804e-01 2.093565e-01
11 exm965650 123848212 0 T C 0.143 -4.979101e-01 3.964804e-01 2.093565e-01
20 exm1546238 44643111 0 A G 0.315 3.778435e-01 3.008854e-01 2.093757e-01
12 exm1027048 95478353 0 T C 0.023 1.179752e+00 9.395501e-01 2.094177e-01
10 exm859330 120353843 1 A G 0.042 -8.849991e-01 7.050066e-01 2.095447e-01
4 exm2063201 106158215 0 T C 0.011 -1.742539e+00 1.388162e+00 2.095525e-01
11 exm939637 73022096 0 G C 0.010 1.716555e+00 1.368055e+00 2.097497e-01
11 exm2273473 10536298 0 C T 0.356 3.702239e-01 2.950633e-01 2.097550e-01
15 exm1192393 99511873 0 A G 0.124 5.372827e-01 4.282129e-01 2.097614e-01
6 exm527762 30548210 0 G A 0.016 -1.334656e+00 1.063785e+00 2.097905e-01
12 exm983016 9984965 9 A G 0.011 1.644283e+00 1.310877e+00 2.098964e-01
17 exm1329584 42989063 0 T C 0.065 -7.242092e-01 5.773660e-01 2.098980e-01
10 exm838048 85956268 0 A C 0.015 1.444558e+00 1.151664e+00 2.099019e-01
17 exm1292039 8222870 0 T C 0.018 -1.347492e+00 1.074292e+00 2.099075e-01
1 exm137491 201458071 0 A T 0.026 1.096393e+00 8.744011e-01 2.100629e-01
11 exm942847 76795985 0 A G 0.015 -1.469727e+00 1.172166e+00 2.100716e-01
1 exm2273343 185069561 2 G A 0.124 -5.359794e-01 4.274980e-01 2.101066e-01
6 exm522653 26370748 20 A G 0.160 4.934226e-01 3.935684e-01 2.101225e-01
5 exm464231 79733079 0 T C 0.213 4.335950e-01 3.458763e-01 2.101597e-01
5 exm493991 149001408 0 A G 0.012 -1.608570e+00 1.283412e+00 2.102536e-01
9 exm789527 133962930 0 T C 0.174 -4.613386e-01 3.680899e-01 2.102621e-01
10 exm832660 73537449 0 A G 0.033 -9.931251e-01 7.924547e-01 2.103003e-01
3 exm287880 9517369 0 T C 0.047 8.475547e-01 6.763598e-01 2.103418e-01
1 exm28545 22150120 0 T C 0.322 -3.736684e-01 2.982012e-01 2.103553e-01
3 exm365279 172835392 0 T A 0.012 -1.584995e+00 1.264981e+00 2.103900e-01
6 exm541546 35745305 0 A G 0.077 -6.598190e-01 5.266040e-01 2.103935e-01
2 exm197553 64124722 0 A C 0.123 -5.386215e-01 4.299038e-01 2.104232e-01
3 exm363153 167320010 0 C T 0.040 8.949231e-01 7.144030e-01 2.104967e-01
18 exm1373165 5890777 0 A T 0.098 -5.850916e-01 4.670817e-01 2.105086e-01
5 exm498858 155935708 0 A G 0.019 -1.294097e+00 1.033292e+00 2.106002e-01
11 exm2250371 85435730 0 C T 0.492 -3.583957e-01 2.861794e-01 2.106205e-01
11 exm945717 85435730 0 C T 0.492 -3.583957e-01 2.861794e-01 2.106205e-01
8 exm686448 20036713 0 A G 0.299 3.908972e-01 3.121414e-01 2.106344e-01
14 exm1095391 31583512 0 T C 0.086 -6.185423e-01 4.939300e-01 2.106420e-01
1 exm137330 201355761 0 G A 0.015 1.476830e+00 1.179313e+00 2.106446e-01
6 exm525953 29408153 0 T C 0.020 1.220661e+00 9.750513e-01 2.107853e-01
6 exm526094 29455513 0 A G 0.020 1.220661e+00 9.750513e-01 2.107853e-01
1 exm91383 145536082 0 A G 0.145 4.945847e-01 3.951015e-01 2.108226e-01
14 exm1120001 89205265 0 C T 0.255 4.082982e-01 3.261949e-01 2.108560e-01
8 exm687345 21981218 0 T C 0.050 -8.172829e-01 6.530449e-01 2.109304e-01
11 exm966366 124252963 0 T A 0.017 -1.393058e+00 1.113218e+00 2.109728e-01
5 exm503547 171481667 0 A G 0.012 1.603295e+00 1.281249e+00 2.109823e-01
9 exm783290 130489743 0 G A 0.351 -3.625034e-01 2.896955e-01 2.109924e-01
1 exm50616 42693597 0 A G 0.276 3.990109e-01 3.188863e-01 2.110150e-01
17 exm1355011 73627539 0 C T 0.340 3.688473e-01 2.948624e-01 2.111428e-01
5 exm2256992 140797630 19 T G 0.463 3.554055e-01 2.842028e-01 2.112809e-01
5 exm469767 102537298 0 T C 0.011 -1.683193e+00 1.346196e+00 2.113547e-01
1 exm28784 22165987 0 A G 0.319 -3.774766e-01 3.019563e-01 2.114384e-01
10 exm823404 50018765 0 A G 0.028 -1.040704e+00 8.325374e-01 2.114620e-01
6 exm516848 12123538 0 T G 0.029 -1.060126e+00 8.482079e-01 2.115336e-01
1 exm113927 159002377 0 C A 0.350 -3.746837e-01 2.998260e-01 2.115966e-01
1 exm113928 159002389 0 T A 0.350 -3.746837e-01 2.998260e-01 2.115966e-01
7 exm666808 143657427 3 T C 0.153 4.984175e-01 3.988780e-01 2.116410e-01
9 exm788295 132720770 0 G A 0.111 5.719149e-01 4.578173e-01 2.117608e-01
17 exm1288741 7606722 0 G C 0.440 3.500045e-01 2.801887e-01 2.117778e-01
17 exm-rs1043515 36922196 0 C T 0.353 -3.694900e-01 2.958286e-01 2.118415e-01
2 exm187763 38537579 0 C T 0.011 -1.680544e+00 1.345675e+00 2.118970e-01
14 exm1085108 20978721 0 G A 0.047 -8.150983e-01 6.527348e-01 2.119354e-01
14 exm1085125 20979022 0 A G 0.047 -8.150983e-01 6.527348e-01 2.119354e-01
11 exm965539 123813795 0 C T 0.057 7.601411e-01 6.087930e-01 2.119866e-01
11 exm965581 123814356 0 A G 0.057 7.601411e-01 6.087930e-01 2.119866e-01
11 exm965591 123814478 0 G A 0.057 7.601411e-01 6.087930e-01 2.119866e-01
16 exm1259772 75646685 0 G T 0.465 -3.473421e-01 2.782214e-01 2.120473e-01
4 exm2256385 144617842 0 T G 0.305 3.871793e-01 3.101434e-01 2.120655e-01
12 exm1054052 133272470 0 T G 0.061 -7.152115e-01 5.729713e-01 2.121159e-01
1 exm117572 161168189 0 T C 0.075 -6.561817e-01 5.256825e-01 2.121170e-01
12 exm1053691 133208979 0 T C 0.357 -3.690296e-01 2.957771e-01 2.123315e-01
12 exm2250711 133208979 0 T C 0.357 -3.690296e-01 2.957771e-01 2.123315e-01
15 exm1164599 56959028 0 T C 0.425 -3.649325e-01 2.926216e-01 2.125320e-01
18 exm1390978 61377579 0 A C 0.189 -4.441300e-01 3.561477e-01 2.125596e-01
7 exm662588 140227293 0 G A 0.080 -6.525649e-01 5.233213e-01 2.125856e-01
6 exm591000 159178345 0 T C 0.414 3.578533e-01 2.869792e-01 2.125864e-01
3 exm334290 100963154 0 G A 0.396 -3.548161e-01 2.845579e-01 2.126094e-01
18 exm1393283 72997677 0 T C 0.209 4.299680e-01 3.449184e-01 2.127282e-01
12 exm977528 6562823 0 T C 0.342 -3.723744e-01 2.987730e-01 2.128138e-01
6 exm525593 29080344 0 A G 0.315 3.842311e-01 3.082952e-01 2.128273e-01
3 exm357284 148559651 0 A C 0.014 -1.512419e+00 1.213564e+00 2.128443e-01
1 exm93887 149906413 0 C T 0.281 4.001245e-01 3.210602e-01 2.128452e-01
16 exm2252692 68721470 0 T C 0.452 3.529605e-01 2.832514e-01 2.129028e-01
4 exm406625 76720885 0 T C 0.217 4.287777e-01 3.441350e-01 2.129561e-01
7 exm653111 120969769 0 A G 0.415 -3.491080e-01 2.802057e-01 2.129778e-01
9 exm759473 90500405 1 A C 0.352 3.693151e-01 2.964856e-01 2.130718e-01
1 exm32254 24664239 0 G C 0.016 1.350652e+00 1.084360e+00 2.130964e-01
19 exm1441731 17392894 0 A G 0.493 3.523182e-01 2.829722e-01 2.132848e-01
3 exm352049 133341988 0 C T 0.295 -3.910438e-01 3.141540e-01 2.133991e-01
3 exm353625 137743508 0 T A 0.120 -5.406161e-01 4.343826e-01 2.134689e-01
14 exm1815724 58896083 0 A T 0.020 1.283181e+00 1.031045e+00 2.134754e-01
1 exm56655 46874246 0 T C 0.019 1.306960e+00 1.050172e+00 2.134842e-01
5 exm490179 141021096 0 A G 0.039 -9.157362e-01 7.358244e-01 2.134904e-01
11 exm961434 118895686 2 T C 0.286 3.938806e-01 3.165871e-01 2.136219e-01
16 exm1263920 84209864 0 C G 0.286 3.813440e-01 3.065300e-01 2.136507e-01
11 exm914648 60291413 0 C T 0.215 -4.232576e-01 3.402584e-01 2.137014e-01
19 exm2273568 6751293 0 G T 0.153 -4.780286e-01 3.842916e-01 2.137045e-01
6 exm586681 151669875 0 A G 0.402 3.609455e-01 2.902232e-01 2.137925e-01
6 exm-rs2074478 31105633 0 G A 0.131 -5.238325e-01 4.212136e-01 2.138130e-01
6 exm521676 26056604 0 A G 0.199 -4.402807e-01 3.540430e-01 2.138303e-01
1 exm53353 44447413 0 C G 0.083 -6.373599e-01 5.126275e-01 2.139260e-01
3 exm337884 112724661 0 C T 0.083 6.217031e-01 5.001258e-01 2.140094e-01
15 exm1184888 85401259 0 C T 0.220 -4.294229e-01 3.454510e-01 2.140146e-01
8 exm694314 30938704 0 A G 0.073 6.704761e-01 5.395042e-01 2.141310e-01
17 exm1305032 26519204 0 T C 0.017 1.338753e+00 1.077417e+00 2.142067e-01
17 exm2252913 26519204 0 T C 0.017 1.338753e+00 1.077417e+00 2.142067e-01
12 exm984803 11338957 0 A G 0.331 -3.765460e-01 3.030542e-01 2.142267e-01
12 exm984807 11339020 0 T A 0.331 -3.765460e-01 3.030542e-01 2.142267e-01
15 exm1182862 81665021 0 A T 0.042 -8.723203e-01 7.020985e-01 2.142475e-01
3 exm332419 97806175 1 A C 0.039 -9.048031e-01 7.283609e-01 2.143218e-01
3 exm286578 4712413 0 G A 0.369 3.656468e-01 2.943488e-01 2.143303e-01
6 exm-rs7770505 30028913 0 A G 0.022 -1.183225e+00 9.525370e-01 2.143451e-01
17 exm2272520 43101382 0 C T 0.410 -3.510038e-01 2.825717e-01 2.143474e-01
1 exm72549 87031656 0 C A 0.043 -8.477454e-01 6.825120e-01 2.143770e-01
8 exm730471 145095577 0 T C 0.012 -1.610340e+00 1.296496e+00 2.143861e-01
14 exm1101286 51387782 0 T C 0.072 6.836791e-01 5.504635e-01 2.144101e-01
19 exm1408667 4294807 0 A G 0.196 -4.358779e-01 3.509648e-01 2.144338e-01
17 exm1340189 56405046 5 T C 0.020 -1.245098e+00 1.002796e+00 2.145503e-01
12 exm1054003 133253995 0 A G 0.061 -7.111891e-01 5.729251e-01 2.146597e-01
1 exm73143 89479074 2 T C 0.399 3.575009e-01 2.880807e-01 2.147908e-01
4 exm429053 153895839 0 T C 0.022 -1.160400e+00 9.350949e-01 2.148023e-01
1 exm164119 242045275 0 C T 0.057 7.414693e-01 5.975672e-01 2.148505e-01
17 exm1303622 19861458 0 T C 0.260 -4.012196e-01 3.233764e-01 2.148850e-01
2 exm227830 131688783 0 A G 0.288 3.837986e-01 3.093794e-01 2.149502e-01
10 exm808950 8006519 0 C G 0.014 -1.472724e+00 1.187244e+00 2.149824e-01
5 exm481804 139231255 0 T C 0.072 -6.742597e-01 5.436235e-01 2.150378e-01
17 exm1277576 3195503 3 C T 0.409 3.515785e-01 2.834630e-01 2.150410e-01
6 exm-rs707926 31748820 0 A G 0.291 3.782543e-01 3.050030e-01 2.150896e-01
12 exm972589 319125 0 A G 0.471 3.464786e-01 2.793851e-01 2.150967e-01
4 exm395894 40103767 0 T G 0.141 5.068382e-01 4.087279e-01 2.151370e-01
10 exm833280 73964243 0 C G 0.057 7.498077e-01 6.046758e-01 2.151451e-01
10 exm833285 73972957 0 T C 0.057 7.498077e-01 6.046758e-01 2.151451e-01
19 exm1488109 49244220 0 A G 0.486 3.515364e-01 2.834949e-01 2.151474e-01
7 exm620674 48315930 0 C G 0.013 -1.571104e+00 1.267117e+00 2.151863e-01
20 exm1541121 37667148 0 C T 0.023 1.163877e+00 9.387473e-01 2.152179e-01
19 exm1475656 43920612 0 T G 0.013 1.543948e+00 1.245353e+00 2.152370e-01
19 exm1451709 30498452 0 G A 0.011 1.694102e+00 1.366549e+00 2.152643e-01
2 exm281782 241402836 0 A G 0.061 7.152988e-01 5.771576e-01 2.153925e-01
2 exm231331 143798189 0 G A 0.209 -4.356989e-01 3.515930e-01 2.154420e-01
9 exm740925 17273754 7 C A 0.085 6.159845e-01 4.971514e-01 2.155107e-01
20 exm1519088 1546911 0 C G 0.234 -4.065587e-01 3.281519e-01 2.155453e-01
20 exm1531988 30496398 0 A G 0.016 1.398680e+00 1.129191e+00 2.156482e-01
6 exm555647 52617731 0 C G 0.423 3.514842e-01 2.837819e-01 2.156798e-01
1 exm154031 227152778 0 G T 0.030 -1.022160e+00 8.252971e-01 2.156931e-01
7 exm604843 6591009 3 T C 0.134 -5.143921e-01 4.153504e-01 2.157235e-01
16 exm1217246 10989219 0 G C 0.112 -5.443796e-01 4.395711e-01 2.157309e-01
5 exm460315 71756896 0 C T 0.013 1.532219e+00 1.237372e+00 2.157860e-01
1 exm116933 161019040 5 C G 0.458 -3.539906e-01 2.858885e-01 2.158130e-01
14 exm1125245 95906321 0 A G 0.483 3.452491e-01 2.788778e-01 2.158938e-01
10 exm831569 72500763 0 T C 0.142 4.943800e-01 3.996369e-01 2.162354e-01
4 exm415447 100504664 0 C T 0.345 -3.604964e-01 2.914693e-01 2.163275e-01
3 exm302940 40275461 0 T C 0.036 -9.297071e-01 7.517347e-01 2.163557e-01
20 exm1549376 48600631 0 C T 0.115 -5.311748e-01 4.295263e-01 2.163914e-01
11 exm962457 119063908 0 T C 0.173 -4.540840e-01 3.672999e-01 2.165313e-01
18 exm1388939 56202683 0 C T 0.127 -5.222665e-01 4.224634e-01 2.165444e-01
13 exm1068183 48619855 0 T C 0.087 -6.188373e-01 5.006728e-01 2.166296e-01
6 exm-rs707938 31729359 0 C T 0.488 3.429812e-01 2.774958e-01 2.166386e-01
4 exm391574 17818885 3 C T 0.448 3.437977e-01 2.781661e-01 2.166546e-01
8 exm703757 67341714 0 C G 0.041 8.606591e-01 6.963768e-01 2.166673e-01
13 exm1066537 43597865 0 G A 0.117 5.495204e-01 4.446782e-01 2.167190e-01
3 exm372681 191098660 0 G A 0.015 1.407372e+00 1.138922e+00 2.167436e-01
4 exm385930 5785442 0 A G 0.189 -4.502630e-01 3.644713e-01 2.168619e-01
9 exm778830 125133479 0 T C 0.171 -4.652293e-01 3.766292e-01 2.169145e-01
1 exm2251353 32158374 0 T C 0.348 3.649578e-01 2.955719e-01 2.170982e-01
19 exm1461205 38230720 0 G C 0.100 5.755118e-01 4.661222e-01 2.171248e-01
11 exm924934 64809044 2 T C 0.403 3.496524e-01 2.831987e-01 2.171345e-01
5 exm474954 126993263 0 A T 0.467 3.497378e-01 2.833361e-01 2.172451e-01
3 exm351323 132218621 0 A G 0.010 1.737972e+00 1.408411e+00 2.173801e-01
9 exm741388 18777268 0 T C 0.022 1.201656e+00 9.737934e-01 2.173801e-01
7 exm670137 149522162 0 T G 0.215 4.106110e-01 3.328057e-01 2.174578e-01
18 exm1383281 33831189 0 A C 0.311 -3.656305e-01 2.963513e-01 2.174622e-01
1 exm2250836 228471379 0 C G 0.182 -4.424703e-01 3.588062e-01 2.176861e-01
7 exm669942 149513152 2 T C 0.217 4.078966e-01 3.309446e-01 2.179289e-01
9 exm776559 119491277 0 T C 0.034 9.666041e-01 7.843369e-01 2.179806e-01
21 exm1580505 47545768 0 A G 0.324 -3.755025e-01 3.047454e-01 2.180552e-01
17 exm1361118 76503560 0 A C 0.072 6.729930e-01 5.462362e-01 2.181034e-01
19 exm1403865 2344034 1 A C 0.015 -1.446065e+00 1.173771e+00 2.181309e-01
7 exm628840 76828953 0 T C 0.143 -4.951521e-01 4.019156e-01 2.181314e-01
4 exm418008 109674116 0 G A 0.280 3.808759e-01 3.091822e-01 2.181682e-01
9 exm783539 130536717 0 G A 0.347 -3.582581e-01 2.910427e-01 2.185176e-01
9 exm742700 20988426 0 A G 0.309 -3.767114e-01 3.060491e-01 2.185405e-01
10 exm810123 13214753 0 C G 0.029 -1.046859e+00 8.504980e-01 2.185434e-01
17 exm1363386 78092585 0 T C 0.045 8.117573e-01 6.595015e-01 2.185482e-01
19 exm1410783 4902680 0 T C 0.042 8.574886e-01 6.967778e-01 2.186291e-01
7 exm659422 134618710 0 G A 0.470 3.432974e-01 2.789628e-01 2.186395e-01
1 exm159078 232144598 0 T A 0.247 -4.033809e-01 3.278091e-01 2.186712e-01
20 exm1517675 210225 0 T C 0.011 -1.635303e+00 1.328985e+00 2.186882e-01
19 exm1440043 16855265 0 A G 0.440 -3.513135e-01 2.855807e-01 2.188073e-01
12 exm1046375 123057792 0 G A 0.011 1.640406e+00 1.333521e+00 2.188225e-01
6 exm560907 74331619 0 T C 0.030 1.015534e+00 8.255509e-01 2.188236e-01
2 exm216183 100058870 0 T C 0.143 4.955601e-01 4.029094e-01 2.188890e-01
2 exm238546 167108385 0 T C 0.019 1.258908e+00 1.023698e+00 2.189599e-01
6 exm563692 84624141 0 A G 0.034 9.515827e-01 7.738664e-01 2.190039e-01
11 exm912389 58169996 0 C T 0.328 -3.794088e-01 3.085670e-01 2.190278e-01
11 exm912408 58170291 0 C T 0.328 -3.794088e-01 3.085670e-01 2.190278e-01
11 exm912413 58170342 0 T C 0.328 -3.794088e-01 3.085670e-01 2.190278e-01
11 exm912414 58170374 0 C T 0.328 -3.794088e-01 3.085670e-01 2.190278e-01
11 exm912426 58170738 0 G A 0.328 -3.794088e-01 3.085670e-01 2.190278e-01
7 exm657863 130023561 0 A G 0.025 1.113889e+00 9.059099e-01 2.190288e-01
6 exm591464 159652931 0 G C 0.140 -5.025704e-01 4.087777e-01 2.190790e-01
16 exm1262021 81253745 0 G C 0.269 -3.869607e-01 3.147876e-01 2.191431e-01
3 exm325231 57108101 0 T C 0.029 1.033429e+00 8.408261e-01 2.192224e-01
4 exm437309 186380243 0 C A 0.445 -3.399706e-01 2.766325e-01 2.192609e-01
1 exm123191 171176912 0 G T 0.042 8.624496e-01 7.018237e-01 2.192954e-01
18 exm1373659 6986227 0 A G 0.139 5.039989e-01 4.102292e-01 2.194043e-01
15 exm1186110 87217613 1 A G 0.047 -8.027317e-01 6.535428e-01 2.195175e-01
20 exm1528533 20493550 0 C T 0.026 1.084629e+00 8.830734e-01 2.195303e-01
13 exm1080722 113479813 0 A G 0.226 4.209732e-01 3.427585e-01 2.195494e-01
13 exm2251325 113479813 0 A G 0.226 4.209732e-01 3.427585e-01 2.195494e-01
2 exm241422 171323116 2 A G 0.011 -1.632076e+00 1.328984e+00 2.195976e-01
17 exm1284073 5425077 2 C T 0.403 -3.468794e-01 2.824969e-01 2.196570e-01
3 exm348994 129152089 0 A G 0.255 3.947210e-01 3.214740e-01 2.196788e-01
5 exm467823 94939193 0 G A 0.098 -5.900311e-01 4.807250e-01 2.198551e-01
4 exm430477 155511897 4 T C 0.440 3.448790e-01 2.810008e-01 2.198753e-01
17 exm2273554 58024324 0 G A 0.259 3.960580e-01 3.227039e-01 2.198801e-01
15 exm1159451 48493739 0 T C 0.012 1.586456e+00 1.292837e+00 2.199551e-01
12 exm1045664 122674780 0 A C 0.128 -5.160846e-01 4.207497e-01 2.201536e-01
17 exm1303378 19645938 0 A C 0.216 -4.244716e-01 3.460663e-01 2.201618e-01
10 exm829109 70332862 0 T C 0.230 -4.051490e-01 3.303303e-01 2.201862e-01
6 exm541824 35960390 0 T C 0.096 5.862916e-01 4.780370e-01 2.202012e-01
14 exm1084884 20876621 0 A G 0.020 1.238714e+00 1.010167e+00 2.202802e-01
1 exm22854 17312743 1 T C 0.401 -3.488298e-01 2.844775e-01 2.202932e-01
1 exm123895 172356367 0 A G 0.024 -1.124530e+00 9.171377e-01 2.203242e-01
19 exm1455061 35524939 2 A C 0.106 5.659748e-01 4.616594e-01 2.203891e-01
11 exm920273 62863518 0 A G 0.488 3.472146e-01 2.832954e-01 2.205131e-01
15 exm1146671 34648647 0 A T 0.027 1.076505e+00 8.783397e-01 2.205183e-01
6 exm564764 88140811 0 A C 0.045 8.452224e-01 6.896364e-01 2.205214e-01
5 exm450764 37196028 0 T C 0.023 -1.151630e+00 9.397847e-01 2.205918e-01
7 exm621666 51096913 0 A G 0.028 1.034472e+00 8.442174e-01 2.206132e-01
8 exm722938 139165289 0 T C 0.248 -3.935267e-01 3.211942e-01 2.206747e-01
9 exm779367 125424189 0 G C 0.024 1.143964e+00 9.340878e-01 2.208677e-01
10 exm864580 128974220 0 A G 0.247 -3.951255e-01 3.227118e-01 2.209788e-01
11 exm889284 8947283 0 C G 0.489 -3.422497e-01 2.795686e-01 2.210484e-01
14 exm1115301 75248652 0 G C 0.063 6.984217e-01 5.705168e-01 2.210542e-01
1 exm24378 18808526 18 A C 0.467 -3.439259e-01 2.809720e-01 2.211047e-01
18 exm1387907 52258548 0 C T 0.115 5.415599e-01 4.424399e-01 2.211149e-01
16 exm1255543 71318001 0 T G 0.169 -4.609779e-01 3.767254e-01 2.212605e-01
1 exm144976 207795320 10 A G 0.115 -5.490835e-01 4.487762e-01 2.213100e-01
5 exm440864 639231 0 A C 0.191 -4.440787e-01 3.629689e-01 2.213292e-01
13 exm1058839 25828007 0 T G 0.027 1.043527e+00 8.529571e-01 2.213441e-01
17 exm1371015 80895933 0 A G 0.030 -1.022148e+00 8.357956e-01 2.215171e-01
17 exm1332138 45425287 0 T C 0.159 4.657673e-01 3.809148e-01 2.215944e-01
11 exm900950 36595600 0 A G 0.464 3.472021e-01 2.839631e-01 2.216164e-01
4 exm2256472 169432673 0 T C 0.128 -5.218979e-01 4.268423e-01 2.216190e-01
18 exm1382497 32470291 0 A G 0.159 -4.807900e-01 3.932696e-01 2.216754e-01
4 exm387216 6925237 5 G C 0.110 5.602945e-01 4.583059e-01 2.216798e-01
19 exm1418804 8389839 0 T C 0.021 -1.180790e+00 9.659859e-01 2.217424e-01
2 exm222109 113832333 4 C A 0.261 -3.973869e-01 3.251652e-01 2.218408e-01
11 exm899453 33777334 0 T C 0.011 1.693985e+00 1.386152e+00 2.218522e-01
16 exm1207138 2296927 0 A G 0.016 1.345674e+00 1.101216e+00 2.218855e-01
11 exm875743 1263776 0 T C 0.132 5.068587e-01 4.148012e-01 2.219074e-01
12 exm991122 27234914 0 A G 0.151 -4.848732e-01 3.968752e-01 2.219848e-01
19 exm1477577 44636802 0 T A 0.047 -7.916615e-01 6.480955e-01 2.220631e-01
14 exm1127057 100792126 0 T C 0.168 4.648163e-01 3.807667e-01 2.223590e-01
20 exm1541253 39792063 0 G A 0.024 1.065217e+00 8.726322e-01 2.223757e-01
1 exm158172 230895340 0 A C 0.287 3.785109e-01 3.101199e-01 2.224375e-01
17 exm1351520 72350663 0 T C 0.014 -1.460799e+00 1.196930e+00 2.224664e-01
17 exm2253313 80708601 0 C G 0.368 3.551069e-01 2.909893e-01 2.225085e-01
21 exm1575593 45391272 0 T C 0.025 -1.086457e+00 8.903026e-01 2.225163e-01
6 exm554154 49663567 0 G A 0.030 -1.000418e+00 8.198182e-01 2.225278e-01
17 exm1319941 39137104 0 G A 0.334 -3.597720e-01 2.948974e-01 2.226423e-01
17 exm1319942 39137154 0 G C 0.334 -3.597720e-01 2.948974e-01 2.226423e-01
17 exm1319972 39140221 0 T C 0.334 -3.597720e-01 2.948974e-01 2.226423e-01
17 exm1319979 39140417 0 C T 0.334 -3.597720e-01 2.948974e-01 2.226423e-01
2 exm277717 234750831 0 T C 0.361 3.544791e-01 2.906525e-01 2.227910e-01
8 exm723247 139749799 0 T G 0.060 -7.134887e-01 5.851208e-01 2.228710e-01
12 exm979349 7015075 0 C A 0.015 -1.403731e+00 1.151351e+00 2.229408e-01
1 exm71678 85742023 0 A C 0.027 1.068964e+00 8.769296e-01 2.230233e-01
17 exm1326256 41131645 0 A C 0.031 9.830814e-01 8.064935e-01 2.230339e-01
11 exm935911 68777323 0 C T 0.298 3.718767e-01 3.050814e-01 2.230395e-01
22 exm1602501 32630946 0 A G 0.016 1.383102e+00 1.134909e+00 2.231357e-01
8 exm723517 140998947 0 T C 0.018 -1.309825e+00 1.074883e+00 2.231794e-01
16 exm2252436 1260481 0 T C 0.055 -7.509617e-01 6.162905e-01 2.232004e-01
14 exm1130811 104571054 0 G C 0.079 -6.323409e-01 5.189501e-01 2.232074e-01
11 exm904014 46893155 0 T C 0.010 -1.716919e+00 1.409059e+00 2.232129e-01
20 exm1549091 48252914 0 T C 0.018 -1.263232e+00 1.036927e+00 2.233041e-01
19 exm1508961 55902941 0 A G 0.010 1.714000e+00 1.407038e+00 2.233362e-01
1 exm73514 89652071 0 C T 0.461 3.483833e-01 2.860077e-01 2.233631e-01
10 exm816814 28224075 0 A G 0.112 -5.421104e-01 4.450629e-01 2.233773e-01
10 exm816839 28228926 0 T C 0.112 -5.421104e-01 4.450629e-01 2.233773e-01
9 exm759536 90501448 0 C A 0.351 3.613324e-01 2.967455e-01 2.235302e-01
1 exm2249723 117603156 0 T G 0.167 4.569228e-01 3.752796e-01 2.235674e-01
3 exm344195 123419573 0 T G 0.373 3.609563e-01 2.964953e-01 2.236217e-01
1 exm167270 248129486 0 T C 0.024 1.123946e+00 9.233253e-01 2.236708e-01
3 exm342721 122003757 0 T G 0.131 -5.063968e-01 4.160389e-01 2.237068e-01
8 exm2259023 95419698 0 G A 0.461 3.463385e-01 2.845434e-01 2.237119e-01
17 exm1304310 21318760 31 T G 0.109 5.606900e-01 4.606760e-01 2.237385e-01
20 exm1555036 60768615 3 A G 0.041 -8.684174e-01 7.135798e-01 2.237825e-01
10 exm839997 90356598 0 A G 0.136 5.048661e-01 4.148505e-01 2.237840e-01
15 exm1149532 40916237 0 G A 0.235 -4.107539e-01 3.375297e-01 2.237999e-01
14 exm1808117 22038001 0 T C 0.060 -7.316906e-01 6.012800e-01 2.238201e-01
18 exm1380301 28610988 0 C T 0.491 -3.451748e-01 2.836846e-01 2.238707e-01
5 exm468830 96363459 0 G A 0.150 4.723093e-01 3.881807e-01 2.238821e-01
11 exm935716 68703959 0 G A 0.444 -3.479572e-01 2.860495e-01 2.239971e-01
22 exm1585774 19868218 0 A G 0.426 3.401506e-01 2.797272e-01 2.241550e-01
5 exm494090 149212243 0 C G 0.056 7.320951e-01 6.023338e-01 2.243750e-01
5 exm494114 149212471 0 A G 0.056 7.320951e-01 6.023338e-01 2.243750e-01
15 exm1163086 52903772 0 C T 0.058 7.220167e-01 5.941263e-01 2.244410e-01
11 exm2271612 59865671 0 C T 0.399 -3.535770e-01 2.909691e-01 2.244744e-01
11 exm912167 57982896 0 G T 0.378 -3.645587e-01 3.000325e-01 2.245149e-01
7 exm616658 43663423 1 C G 0.011 -1.638945e+00 1.349033e+00 2.245761e-01
9 exm794637 137005023 1 T C 0.243 4.018791e-01 3.308180e-01 2.246140e-01
11 exm2249562 111156719 0 C T 0.012 1.575700e+00 1.297396e+00 2.247262e-01
6 exm537063 32905086 0 T G 0.128 -5.087118e-01 4.188871e-01 2.247543e-01
16 exm2273535 50069772 0 A G 0.109 -5.439692e-01 4.480747e-01 2.249153e-01
17 exm1367384 79638805 0 T C 0.063 6.960787e-01 5.734259e-01 2.249610e-01
6 exm528002 30593485 0 G C 0.018 -1.224590e+00 1.008821e+00 2.249657e-01
6 exm-rs6904236 30596135 0 G A 0.018 -1.224590e+00 1.008821e+00 2.249657e-01
17 exm1354301 73498483 0 T C 0.199 -4.308760e-01 3.549667e-01 2.249785e-01
11 exm955495 111796717 0 T G 0.014 -1.473055e+00 1.213820e+00 2.250855e-01
5 exm457277 63905068 0 A G 0.196 -4.309821e-01 3.551393e-01 2.250896e-01
20 exm1541657 39986085 0 C A 0.209 -4.241777e-01 3.495489e-01 2.251116e-01
9 exm748919 35612978 0 A G 0.048 -8.082958e-01 6.660874e-01 2.251125e-01
20 exm1556383 60966318 0 G T 0.106 -5.545769e-01 4.570273e-01 2.251333e-01
6 exm575011 119136726 0 A G 0.030 1.015295e+00 8.368073e-01 2.251895e-01
15 exm1182958 82443824 0 T C 0.011 1.654926e+00 1.364059e+00 2.252127e-01
15 exm1171681 66850362 0 T C 0.057 -7.429392e-01 6.124526e-01 2.252815e-01
16 exm1262760 82185112 0 C T 0.074 -6.449633e-01 5.317494e-01 2.253379e-01
5 exm505376 176013823 0 T C 0.012 -1.572500e+00 1.296499e+00 2.253481e-01
11 exm889742 9305051 0 C T 0.018 -1.263494e+00 1.041756e+00 2.253601e-01
5 exm2256903 126993249 0 G C 0.472 3.448502e-01 2.845242e-01 2.256760e-01
9 exm746611 34107505 0 T C 0.251 -3.976114e-01 3.280613e-01 2.256841e-01
19 exm1431828 12921186 0 C T 0.021 1.200619e+00 9.906229e-01 2.256915e-01
15 exm1166362 59981515 0 G A 0.423 3.449665e-01 2.846700e-01 2.257573e-01
6 exm541837 35967772 1 C T 0.096 5.799700e-01 4.785978e-01 2.257576e-01
15 exm1190039 91326099 0 T C 0.037 9.157073e-01 7.556954e-01 2.257843e-01
1 exm154681 228003839 3 T C 0.135 4.994688e-01 4.121938e-01 2.257875e-01
9 exm764797 99580834 3 C A 0.059 7.405944e-01 6.112916e-01 2.258675e-01
12 exm1048901 124337772 0 T C 0.026 1.091970e+00 9.013969e-01 2.259075e-01
3 exm288598 9876919 0 A G 0.079 6.493170e-01 5.360085e-01 2.259176e-01
9 exm768481 107267304 0 T C 0.478 3.359796e-01 2.773778e-01 2.259645e-01
1 exm63008 57002627 0 T C 0.042 8.585266e-01 7.088754e-01 2.260257e-01
6 exm585840 150210681 0 G A 0.327 -3.583461e-01 2.958978e-01 2.260502e-01
12 exm1033479 108051406 0 A G 0.095 -5.731493e-01 4.732878e-01 2.260700e-01
5 exm444285 10239261 0 A G 0.365 -3.492426e-01 2.884325e-01 2.261335e-01
6 exm574157 117150008 0 A G 0.058 7.177347e-01 5.928787e-01 2.262243e-01
9 exm775233 117124731 0 G A 0.443 -3.425891e-01 2.830566e-01 2.263288e-01
5 exm458575 67588148 0 A G 0.071 -6.524086e-01 5.390568e-01 2.263449e-01
4 exm414511 96106322 0 A G 0.468 3.436221e-01 2.839596e-01 2.264098e-01
19 exm1505055 55019261 0 T C 0.027 1.042421e+00 8.614402e-01 2.264166e-01
13 exm1081490 113826090 0 T C 0.021 -1.210214e+00 1.000224e+00 2.264736e-01
5 exm462045 75923294 0 T G 0.053 -7.606544e-01 6.287356e-01 2.265222e-01
18 exm2253546 72997677 1 T C 0.209 4.174392e-01 3.450481e-01 2.265283e-01
16 exm1261526 81173193 0 C T 0.438 3.398487e-01 2.809182e-01 2.265366e-01
6 exm562986 83074937 0 G A 0.017 1.342975e+00 1.110174e+00 2.265674e-01
8 exm680673 8999019 0 T C 0.167 -4.570055e-01 3.779153e-01 2.267279e-01
1 exm109758 156622252 0 A G 0.492 3.420137e-01 2.828808e-01 2.268207e-01
11 exm912299 58125620 0 T C 0.333 -3.730140e-01 3.085422e-01 2.268523e-01
5 exm488114 140735215 0 A G 0.080 -6.265607e-01 5.183271e-01 2.269072e-01
9 exm782240 129958862 0 T G 0.062 -7.159521e-01 5.922783e-01 2.269083e-01
12 exm1025353 88472996 0 T C 0.039 -8.690175e-01 7.189867e-01 2.269623e-01
9 exm773210 115818949 0 T A 0.493 -3.378576e-01 2.795751e-01 2.270398e-01
11 exm951220 102595492 0 G A 0.354 -3.547726e-01 2.935947e-01 2.270754e-01
7 exm613991 34979905 0 A C 0.214 -4.093160e-01 3.387352e-01 2.270791e-01
4 exm437263 186366181 0 A G 0.103 -5.539364e-01 4.584254e-01 2.270868e-01
18 exm1386526 47379895 0 A G 0.128 -5.063403e-01 4.190399e-01 2.270912e-01
20 exm1522470 3687141 0 A C 0.011 1.653317e+00 1.368302e+00 2.271051e-01
22 exm1614055 42610099 0 C T 0.116 5.406731e-01 4.474775e-01 2.271164e-01
14 exm-rs10483251 21671277 0 T G 0.240 -4.004291e-01 3.314363e-01 2.271572e-01
6 exm552135 46108932 46 G A 0.034 9.378766e-01 7.763090e-01 2.271725e-01
9 exm765587 100388197 0 T C 0.467 -3.380919e-01 2.798725e-01 2.272116e-01
15 exm1185421 86123364 0 A G 0.076 6.529186e-01 5.405305e-01 2.272498e-01
16 exm1232774 30380872 0 G C 0.382 3.514031e-01 2.909189e-01 2.272554e-01
5 exm439909 169589 0 G A 0.054 7.517622e-01 6.224366e-01 2.273070e-01
9 exm760443 92017824 0 T C 0.014 1.401728e+00 1.160790e+00 2.273873e-01
19 exm1512442 57333060 0 T C 0.010 1.691897e+00 1.401588e+00 2.275552e-01
5 exm449711 35874575 0 T C 0.183 4.340095e-01 3.595414e-01 2.275584e-01
22 exm1602430 32590449 0 A G 0.345 3.628033e-01 3.005705e-01 2.275856e-01
20 exm1518993 1456970 0 T C 0.052 7.690443e-01 6.372380e-01 2.276661e-01
20 exm1554881 60704972 0 A G 0.018 1.299554e+00 1.076963e+00 2.277265e-01
5 exm488188 140739779 0 G C 0.124 5.239333e-01 4.342049e-01 2.277394e-01
16 exm1244387 57738810 0 A T 0.046 8.155506e-01 6.759707e-01 2.278017e-01
17 exm1290936 8021612 0 A C 0.011 1.562037e+00 1.294757e+00 2.278228e-01
5 exm505292 176005481 2 A G 0.026 1.063581e+00 8.816105e-01 2.278332e-01
11 exm967557 124857708 0 A G 0.271 3.797000e-01 3.148584e-01 2.280132e-01
2 exm195015 55490819 0 G T 0.357 -3.553064e-01 2.946971e-01 2.281184e-01
16 exm1233627 30666367 0 C T 0.255 3.892678e-01 3.229500e-01 2.282405e-01
18 exm1388916 56202120 0 A G 0.128 -5.084527e-01 4.219602e-01 2.283840e-01
4 exm437321 186380515 0 A G 0.445 -3.331829e-01 2.765286e-01 2.284230e-01
4 exm437335 186380846 0 T A 0.445 -3.331829e-01 2.765286e-01 2.284230e-01
4 exm437347 186381115 0 T G 0.445 -3.331829e-01 2.765286e-01 2.284230e-01
7 exm661355 138732497 0 G A 0.426 -3.427106e-01 2.845186e-01 2.285578e-01
16 exm1223367 20748331 0 A C 0.206 -4.205757e-01 3.491660e-01 2.285627e-01
6 exm558806 64431505 0 T C 0.025 -1.073024e+00 8.911232e-01 2.287130e-01
19 exm1398358 1004740 0 T C 0.284 3.806426e-01 3.163032e-01 2.289895e-01
18 exm1390998 61387312 0 A G 0.374 3.500711e-01 2.909240e-01 2.290292e-01
18 exm1391000 61387333 0 A T 0.374 3.500711e-01 2.909240e-01 2.290292e-01
18 exm1391002 61387389 0 A G 0.374 3.500711e-01 2.909240e-01 2.290292e-01
3 exm2255765 150690490 0 G T 0.035 -9.163614e-01 7.616292e-01 2.290866e-01
5 exm449325 35039486 0 C T 0.190 -4.233301e-01 3.518710e-01 2.291160e-01
15 exm1166364 59981590 2 A G 0.423 3.424862e-01 2.846816e-01 2.291290e-01
7 exm610698 26765596 0 A C 0.034 -9.282586e-01 7.718155e-01 2.292663e-01
5 exm459072 68715310 0 C T 0.458 3.368276e-01 2.800612e-01 2.292672e-01
8 exm2258939 69020496 0 T C 0.458 -3.410568e-01 2.836051e-01 2.293122e-01
17 exm1273681 685752 0 A G 0.237 -3.925504e-01 3.264414e-01 2.293364e-01
17 exm1348653 66871837 0 T C 0.070 -6.683672e-01 5.558872e-01 2.294025e-01
16 exm1222692 20360198 0 T C 0.024 1.114656e+00 9.270849e-01 2.294102e-01
5 exm486364 140559914 0 C T 0.272 -3.776537e-01 3.141407e-01 2.294656e-01
11 exm947240 89880604 0 A G 0.049 8.001564e-01 6.656955e-01 2.295410e-01
6 exm529561 30995178 0 T C 0.098 5.712129e-01 4.752470e-01 2.295631e-01
6 exm529564 30995297 0 G A 0.098 5.712129e-01 4.752470e-01 2.295631e-01
6 exm529580 30996132 0 T C 0.098 5.712129e-01 4.752470e-01 2.295631e-01
19 exm1426356 10676681 0 T C 0.479 3.304690e-01 2.749520e-01 2.295683e-01
20 exm1529407 23345844 0 A C 0.462 3.384763e-01 2.816802e-01 2.296775e-01
6 exm2244454 80624530 0 T A 0.415 3.445093e-01 2.867362e-01 2.297348e-01
5 exm450697 37182902 0 A G 0.111 5.324598e-01 4.431973e-01 2.297656e-01
15 exm1144900 31362352 0 C T 0.342 -3.545721e-01 2.951423e-01 2.297834e-01
15 exm1147799 39910431 0 G A 0.290 3.785140e-01 3.151284e-01 2.298679e-01
11 exm883264 5566051 0 A C 0.241 -3.961123e-01 3.297850e-01 2.298754e-01
11 exm883290 5566489 0 T C 0.241 -3.961123e-01 3.297850e-01 2.298754e-01
5 exm473605 121488203 0 A G 0.077 6.422699e-01 5.348274e-01 2.299649e-01
16 exm1214458 4812705 0 G A 0.011 1.575970e+00 1.312563e+00 2.300466e-01
16 exm1204207 2017804 0 G T 0.042 8.377954e-01 6.977899e-01 2.300620e-01
15 exm1178509 75970070 0 T C 0.272 3.794134e-01 3.160654e-01 2.301454e-01
22 exm2273588 21306743 0 A G 0.167 4.596885e-01 3.829836e-01 2.302013e-01
20 exm1527047 17716416 0 G C 0.365 3.436166e-01 2.863349e-01 2.302910e-01
6 exm591957 160227053 0 C A 0.011 1.635200e+00 1.362832e+00 2.303675e-01
2 exm240935 170502401 0 A G 0.092 5.726022e-01 4.772407e-01 2.303815e-01
3 exm304385 42732481 3 A C 0.014 1.421198e+00 1.184522e+00 2.303860e-01
21 exm1562451 15524921 0 T C 0.122 -5.203569e-01 4.337142e-01 2.304007e-01
2 exm197751 64779509 0 A G 0.095 5.861852e-01 4.886014e-01 2.304194e-01
16 exm1244378 57735900 0 C G 0.308 -3.661734e-01 3.052305e-01 2.304423e-01
1 exm122321 169701060 0 G T 0.068 -6.654834e-01 5.547793e-01 2.304873e-01
1 exm120972 168013850 0 C T 0.283 -3.696897e-01 3.082010e-01 2.305018e-01
17 exm1323676 40257163 0 C T 0.272 3.743171e-01 3.120737e-01 2.305242e-01
19 exm1418236 8176945 0 C T 0.446 -3.311402e-01 2.760815e-01 2.305328e-01
10 exm2273470 113913222 0 T C 0.170 4.496391e-01 3.748865e-01 2.305439e-01
3 exm366911 182925404 0 T C 0.027 1.048101e+00 8.739678e-01 2.306044e-01
22 exm1595707 26159289 0 G A 0.402 -3.487610e-01 2.908506e-01 2.306579e-01
4 exm378784 520853 0 A G 0.164 4.513116e-01 3.764051e-01 2.306975e-01
3 exm345392 124732618 0 A G 0.398 -3.461865e-01 2.887305e-01 2.307013e-01
1 exm70355 79095526 0 A G 0.160 4.599795e-01 3.836540e-01 2.307214e-01
5 exm487549 140682757 0 T C 0.142 4.885359e-01 4.075560e-01 2.308175e-01
16 exm1264023 84213434 0 T A 0.320 3.615711e-01 3.016498e-01 2.308373e-01
4 exm414316 95496882 0 T C 0.145 4.824197e-01 4.024743e-01 2.308415e-01
1 exm73516 89652078 6 T A 0.461 3.430670e-01 2.862334e-01 2.308718e-01
5 exm511134 180051003 1 C T 0.068 -6.605030e-01 5.510916e-01 2.308800e-01
4 exm417912 109086280 0 T C 0.019 1.239010e+00 1.034083e+00 2.310213e-01
17 exm1348351 66364691 0 G C 0.317 3.695268e-01 3.084141e-01 2.310296e-01
2 exm190063 43991488 0 T C 0.014 1.469280e+00 1.226361e+00 2.310567e-01
1 exm72205 86848019 0 T C 0.071 6.583313e-01 5.495034e-01 2.310699e-01
10 exm856586 115370274 0 C T 0.472 3.319467e-01 2.770862e-01 2.310921e-01
19 exm1429210 11687195 0 T C 0.074 -6.396598e-01 5.340934e-01 2.312226e-01
19 exm1426306 10670992 0 T C 0.386 -3.380666e-01 2.823701e-01 2.313820e-01
18 exm1371334 334742 2 T C 0.333 3.579139e-01 2.989548e-01 2.313932e-01
8 exm700934 53586746 0 T C 0.014 1.431641e+00 1.195901e+00 2.314301e-01
10 exm826737 61831651 0 G C 0.043 8.294888e-01 6.929071e-01 2.314334e-01
12 exm978722 6887020 0 T C 0.332 -3.603122e-01 3.010287e-01 2.315028e-01
5 exm496604 150632832 0 A G 0.110 -5.426639e-01 4.535179e-01 2.316473e-01
6 exm537155 32942354 0 T G 0.020 1.218558e+00 1.018596e+00 2.317464e-01
6 exm529562 30995187 7 C T 0.098 5.687397e-01 4.754364e-01 2.317711e-01
1 exm119681 165649851 0 G C 0.086 6.049564e-01 5.057765e-01 2.318310e-01
2 exm254298 196822004 0 G A 0.054 -7.601907e-01 6.355735e-01 2.318403e-01
18 exm2260815 77288806 0 C T 0.106 -5.497402e-01 4.596232e-01 2.318416e-01
5 exm487999 140730384 0 T G 0.026 -1.082593e+00 9.052160e-01 2.318872e-01
5 exm488026 140731022 0 G A 0.026 -1.082593e+00 9.052160e-01 2.318872e-01
14 exm1097633 38060646 8 T C 0.066 7.052315e-01 5.897999e-01 2.319797e-01
4 exm383600 3015553 0 A G 0.027 -1.025674e+00 8.578590e-01 2.320159e-01
1 exm113973 159024668 0 T A 0.343 -3.620056e-01 3.028150e-01 2.320754e-01
7 exm648362 105177041 0 T A 0.237 -4.021598e-01 3.364268e-01 2.321074e-01
9 exm753805 71998936 0 T C 0.017 1.285504e+00 1.075395e+00 2.321104e-01
17 exm1305265 26694861 0 A G 0.466 3.422995e-01 2.864239e-01 2.322269e-01
15 exm1158632 45446156 0 C T 0.260 3.852344e-01 3.224505e-01 2.323720e-01
7 exm597791 1097183 1 A G 0.092 -5.803332e-01 4.857590e-01 2.323778e-01
12 exm1010375 55524172 0 A G 0.340 -3.552497e-01 2.973763e-01 2.324091e-01
7 exm621389 50595900 0 C T 0.011 1.651442e+00 1.382518e+00 2.324467e-01
1 exm13987 11102940 0 A G 0.014 1.435811e+00 1.202050e+00 2.324657e-01
11 exm882030 5068137 0 A G 0.490 -3.367221e-01 2.819062e-01 2.324742e-01
11 exm882035 5068177 0 T A 0.490 -3.367221e-01 2.819062e-01 2.324742e-01
14 exm1124208 94847415 0 G A 0.117 5.200602e-01 4.354227e-01 2.325004e-01
10 exm832921 73571765 0 C T 0.115 5.329408e-01 4.462163e-01 2.325101e-01
12 exm1019990 66786091 0 G C 0.019 -1.215114e+00 1.017495e+00 2.325625e-01
15 exm1165361 58853079 0 C A 0.016 1.324969e+00 1.109525e+00 2.325797e-01
11 exm888851 8435077 0 T C 0.408 -3.399026e-01 2.846659e-01 2.326332e-01
11 exm888852 8435078 0 C A 0.408 -3.399026e-01 2.846659e-01 2.326332e-01
6 exm516956 12125772 0 G A 0.169 -4.475663e-01 3.750406e-01 2.328911e-01
3 exm2255995 36940741 0 T G 0.318 -3.571349e-01 2.993190e-01 2.329784e-01
3 exm322682 52740182 0 G C 0.252 -3.901024e-01 3.270507e-01 2.331231e-01
5 exm487889 140724060 0 C A 0.080 -6.122512e-01 5.133140e-01 2.331412e-01
9 exm764766 99537071 0 C T 0.054 7.374691e-01 6.183020e-01 2.331449e-01
16 exm1210765 3304626 0 G C 0.328 3.459287e-01 2.900670e-01 2.332040e-01
10 exm834544 75406912 0 T G 0.184 -4.435228e-01 3.719751e-01 2.332966e-01
6 exm-rs2295665 31632686 0 A G 0.095 5.847952e-01 4.904958e-01 2.333327e-01
2 exm245414 179398747 0 C T 0.019 1.229971e+00 1.031749e+00 2.333843e-01
2 exm245444 179399451 0 T C 0.019 1.229971e+00 1.031749e+00 2.333843e-01
2 exm246158 179428299 0 T G 0.019 1.229971e+00 1.031749e+00 2.333843e-01
20 exm1527828 19261696 0 T C 0.024 1.094760e+00 9.183715e-01 2.334061e-01
12 exm980946 7842587 0 G C 0.082 -6.186124e-01 5.189563e-01 2.334195e-01
19 exm1495728 51381777 1 T C 0.160 -4.542310e-01 3.812098e-01 2.336080e-01
2 exm2255385 45171842 0 A G 0.101 -5.612846e-01 4.710613e-01 2.336156e-01
11 exm2249881 46695414 0 C T 0.328 -3.624366e-01 3.041773e-01 2.336160e-01
2 exm244451 178545566 0 T C 0.029 9.959322e-01 8.358532e-01 2.336219e-01
2 exm256370 201534389 0 G A 0.080 -6.307889e-01 5.294377e-01 2.336548e-01
10 exm852936 105048217 0 C A 0.018 -1.203272e+00 1.009976e+00 2.336726e-01
10 exm830387 71176012 0 G A 0.292 3.650374e-01 3.064075e-01 2.336884e-01
7 exm658341 131194255 0 C G 0.038 -8.830433e-01 7.412790e-01 2.337290e-01
8 exm685970 19218745 0 G A 0.015 1.333242e+00 1.119353e+00 2.337916e-01
22 exm1602010 32218727 0 A C 0.014 -1.411133e+00 1.184766e+00 2.337989e-01
15 exm1148724 40630073 0 A G 0.022 -1.143401e+00 9.600991e-01 2.338559e-01
15 exm1160998 50773787 0 G A 0.096 5.547080e-01 4.658954e-01 2.339704e-01
15 exm1187137 89453152 0 C T 0.059 7.263048e-01 6.100914e-01 2.340263e-01
15 exm1145552 33873751 0 A G 0.045 8.296889e-01 6.969530e-01 2.340396e-01
8 exm689762 23294761 0 C T 0.134 4.944563e-01 4.154083e-01 2.341031e-01
13 exm2273503 22275946 1 T A 0.081 -6.019090e-01 5.057381e-01 2.341543e-01
8 exm692355 27679981 0 C T 0.222 4.008909e-01 3.368577e-01 2.341818e-01
11 exm2249714 16812397 0 A G 0.064 6.905193e-01 5.802380e-01 2.341925e-01
3 exm349845 129694681 0 G C 0.178 4.329875e-01 3.638556e-01 2.342177e-01
2 exm177137 25022598 1 G A 0.080 -6.136922e-01 5.157205e-01 2.342286e-01
1 exm138181 202092360 0 G A 0.087 -5.991821e-01 5.035839e-01 2.342815e-01
7 exm611916 29980471 0 T C 0.085 5.984900e-01 5.030629e-01 2.343379e-01
14 exm-rs3825569 101350298 0 G A 0.399 -3.433974e-01 2.886497e-01 2.343474e-01
2 exm182853 28854958 0 T C 0.314 -3.605915e-01 3.031404e-01 2.344058e-01
20 exm1526270 15967719 0 C T 0.059 7.187077e-01 6.042452e-01 2.344408e-01
6 exm537365 32977298 26 T C 0.042 8.208760e-01 6.902896e-01 2.345408e-01
10 exm805930 1421326 0 T C 0.072 -6.513341e-01 5.478984e-01 2.346943e-01
15 exm1161045 50785016 3 G A 0.141 4.820040e-01 4.055328e-01 2.347795e-01
9 exm751029 37126682 0 A G 0.012 -1.539256e+00 1.295291e+00 2.348671e-01
20 exm1546129 44637624 0 T C 0.019 -1.237562e+00 1.041544e+00 2.349255e-01
1 exm146397 210577884 0 A G 0.150 4.655550e-01 3.919293e-01 2.350611e-01
12 exm991855 29630081 0 G A 0.122 -5.203438e-01 4.380727e-01 2.350816e-01
11 exm914725 60531264 0 G A 0.261 3.794217e-01 3.194612e-01 2.351249e-01
17 exm1321963 39674641 1 T C 0.208 4.135121e-01 3.481967e-01 2.351685e-01
1 exm112445 158324425 0 A G 0.409 3.417180e-01 2.877735e-01 2.352186e-01
19 exm1428972 11598224 0 T C 0.011 -1.575447e+00 1.326829e+00 2.352492e-01
5 exm448857 34008100 0 T C 0.119 -5.066572e-01 4.267991e-01 2.353547e-01
10 exm829449 70641860 0 T C 0.377 -3.383171e-01 2.850167e-01 2.353947e-01
6 exm551415 44232920 0 G A 0.034 9.077727e-01 7.648455e-01 2.354489e-01
11 exm946243 86158235 0 T C 0.011 -1.561337e+00 1.315585e+00 2.354764e-01
8 exm726014 144358381 0 G A 0.319 -3.592748e-01 3.027614e-01 2.355321e-01
11 exm910048 56431667 0 A G 0.035 9.076091e-01 7.649024e-01 2.355680e-01
11 exm962766 119206824 0 T C 0.020 1.189554e+00 1.002545e+00 2.355817e-01
14 exm1127429 101200860 0 A G 0.131 4.936231e-01 4.160813e-01 2.356495e-01
3 exm299371 37458758 0 C A 0.015 -1.381944e+00 1.165226e+00 2.357970e-01
11 exm966605 124440617 0 C T 0.245 3.915854e-01 3.301813e-01 2.358039e-01
19 exm1404898 2877365 0 T C 0.021 -1.163099e+00 9.807862e-01 2.358380e-01
5 exm2256819 10239278 0 C T 0.279 3.744073e-01 3.157449e-01 2.358751e-01
22 exm1606955 38121152 0 A C 0.368 3.458719e-01 2.917070e-01 2.359177e-01
6 exm556999 56033094 0 A G 0.096 -5.476028e-01 4.619437e-01 2.360167e-01
17 exm1287069 7292107 0 G A 0.258 -3.795070e-01 3.202090e-01 2.361142e-01
5 exm511291 180218668 0 A G 0.220 4.016735e-01 3.390352e-01 2.362844e-01
2 exm234892 159663616 0 A G 0.092 5.796118e-01 4.892415e-01 2.363001e-01
1 exm145537 209603807 0 A G 0.030 9.753341e-01 8.232989e-01 2.363196e-01
14 exm1101728 52507429 0 A G 0.105 -5.534932e-01 4.672195e-01 2.363245e-01
1 exm23089 17354297 0 G A 0.016 -1.339446e+00 1.130749e+00 2.363592e-01
15 exm1193451 100692845 0 G A 0.155 4.528833e-01 3.823641e-01 2.364132e-01
1 exm140834 204378775 0 C T 0.033 9.267607e-01 7.828036e-01 2.366228e-01
11 exm909353 56128081 1 G A 0.180 4.384001e-01 3.703188e-01 2.366443e-01
9 exm2259214 137005023 0 T C 0.243 3.915558e-01 3.307509e-01 2.366467e-01
5 exm504870 175774737 5 A G 0.035 -9.222818e-01 7.793816e-01 2.368400e-01
5 exm502466 169025499 0 T A 0.026 -1.054922e+00 8.915093e-01 2.368607e-01
4 exm397479 46995366 0 T G 0.176 4.306122e-01 3.639226e-01 2.368791e-01
17 exm1274709 1548969 0 A G 0.081 -5.958464e-01 5.036242e-01 2.369325e-01
10 exm847208 99625319 0 T C 0.036 -9.028635e-01 7.631766e-01 2.369656e-01
9 exm735622 1056959 0 C G 0.211 -4.155971e-01 3.513733e-01 2.370664e-01
7 exm612606 30831181 0 T C 0.111 5.377112e-01 4.546344e-01 2.370847e-01
9 exm740964 17340864 0 T C 0.141 -4.872326e-01 4.119593e-01 2.370898e-01
7 exm670475 150028098 0 G A 0.021 1.171666e+00 9.907651e-01 2.371426e-01
14 exm1101173 51370852 0 G C 0.197 -4.280003e-01 3.619264e-01 2.371527e-01
3 exm360571 155571275 0 C T 0.201 -4.075496e-01 3.446339e-01 2.371541e-01
6 exm574666 117724379 0 T C 0.030 9.829476e-01 8.313556e-01 2.372393e-01
17 exm1281583 4712617 0 T C 0.417 3.345861e-01 2.829936e-01 2.372525e-01
8 exm689164 22886020 5 A G 0.142 -4.677807e-01 3.956559e-01 2.372597e-01
9 exm803307 140277794 0 C T 0.036 -9.018825e-01 7.630193e-01 2.373787e-01
13 exm1071238 60566644 0 C T 0.057 -7.024226e-01 5.942849e-01 2.373901e-01
15 exm1163649 55632859 0 T G 0.484 3.360182e-01 2.842907e-01 2.373941e-01
12 exm1006405 53088525 0 A G 0.062 -6.867447e-01 5.811303e-01 2.374787e-01
12 exm1006431 53091676 0 T C 0.062 -6.867447e-01 5.811303e-01 2.374787e-01
22 exm1608481 38877461 0 G T 0.290 3.654393e-01 3.092651e-01 2.375191e-01
1 exm73142 89479063 0 A G 0.399 3.402751e-01 2.879869e-01 2.375483e-01
6 exm577887 130374102 0 C A 0.427 3.394900e-01 2.873535e-01 2.375988e-01
3 exm361315 158320703 0 A C 0.361 -3.415669e-01 2.891170e-01 2.376080e-01
15 exm1174938 73052840 0 C T 0.105 -5.467305e-01 4.629929e-01 2.378273e-01
15 exm1181325 79237247 0 C G 0.436 -3.341675e-01 2.829907e-01 2.378348e-01
20 exm1548558 47841660 0 T G 0.064 -6.722884e-01 5.693502e-01 2.378520e-01
5 exm468485 96129543 1 T C 0.090 5.801240e-01 4.913282e-01 2.378812e-01
17 exm1284669 6381357 0 T C 0.020 -1.193229e+00 1.010722e+00 2.379428e-01
21 exm1572935 43412640 0 C G 0.016 1.307256e+00 1.107411e+00 2.379866e-01
6 exm-rs1799908 33144243 0 A T 0.452 3.302960e-01 2.798566e-01 2.380770e-01
2 exm267765 220087441 0 C T 0.179 4.397122e-01 3.725714e-01 2.380865e-01
3 exm345434 124746049 0 A G 0.402 -3.396190e-01 2.877903e-01 2.381331e-01
6 exm521587 26056145 0 A G 0.030 -9.607921e-01 8.142887e-01 2.382032e-01
22 exm1618477 46760086 0 T C 0.038 -8.701858e-01 7.375155e-01 2.382142e-01
3 exm342722 122003769 0 G A 0.285 3.617149e-01 3.066160e-01 2.382890e-01
2 exm238479 167055393 0 C T 0.020 1.169928e+00 9.918884e-01 2.383702e-01
10 exm848601 101595996 0 A T 0.014 -1.370815e+00 1.162511e+00 2.384942e-01
10 exm848653 101611294 0 A G 0.014 -1.370815e+00 1.162511e+00 2.384942e-01
10 exm806907 5415954 0 A G 0.469 3.367857e-01 2.856546e-01 2.385691e-01
20 exm1548728 47865784 0 T C 0.067 -6.606086e-01 5.604247e-01 2.386614e-01
1 exm40118 32280369 0 A G 0.015 -1.344048e+00 1.140299e+00 2.386948e-01
4 exm391602 17829990 0 C G 0.252 -3.746739e-01 3.179078e-01 2.387421e-01
1 exm164066 242035382 0 T C 0.082 6.120141e-01 5.193255e-01 2.387751e-01
5 exm459538 70809169 0 G A 0.473 -3.362205e-01 2.853114e-01 2.387931e-01
1 exm127808 180013235 0 G T 0.067 6.776767e-01 5.751055e-01 2.388256e-01
7 exm663199 141478574 0 G C 0.359 -3.390564e-01 2.877528e-01 2.388501e-01
11 exm921870 63997329 12 A G 0.014 1.429779e+00 1.213463e+00 2.388610e-01
4 exm417043 106196951 0 G A 0.302 3.693626e-01 3.134967e-01 2.388852e-01
16 exm1262654 82034435 0 G C 0.097 -5.487740e-01 4.659594e-01 2.390737e-01
6 exm-rs1049526 32948804 0 C T 0.039 -8.538150e-01 7.249952e-01 2.390920e-01
3 exm307040 45814094 0 A G 0.023 -1.126251e+00 9.563408e-01 2.390987e-01
22 exm1615695 44131786 0 C T 0.172 4.495208e-01 3.817405e-01 2.391430e-01
19 exm1398035 901507 0 G A 0.158 4.554904e-01 3.868119e-01 2.391452e-01
7 exm608592 21765497 0 A G 0.072 6.400522e-01 5.435540e-01 2.391525e-01
2 exm273744 231333763 0 G A 0.268 -3.790356e-01 3.219058e-01 2.391757e-01
12 exm1011253 56092668 0 T C 0.011 -1.586131e+00 1.347453e+00 2.393116e-01
10 exm858530 118351414 0 G A 0.023 -1.106948e+00 9.403816e-01 2.393140e-01
3 exm316830 49947766 0 C T 0.011 -1.586984e+00 1.348191e+00 2.393162e-01
13 exm1079829 111279844 0 A G 0.097 -5.548094e-01 4.714230e-01 2.394115e-01
6 exm547253 42713274 0 A G 0.030 -9.725930e-01 8.264222e-01 2.394158e-01
6 exm547255 42713307 0 A G 0.030 -9.725930e-01 8.264222e-01 2.394158e-01
2 exm276553 234255548 0 C T 0.126 4.991786e-01 4.242254e-01 2.394914e-01
12 exm1034656 109520769 0 G A 0.049 7.718186e-01 6.559427e-01 2.395021e-01
20 exm1558560 61945439 4 C G 0.122 -5.091463e-01 4.327098e-01 2.395058e-01
1 exm167552 248309356 1 G A 0.051 7.554947e-01 6.421616e-01 2.395695e-01
6 exm-rs3815087 31093587 0 T C 0.283 3.668371e-01 3.118663e-01 2.396584e-01
16 exm1195447 309524 0 A G 0.014 1.408835e+00 1.197797e+00 2.396886e-01
13 exm1077766 103392709 0 T A 0.169 -4.429824e-01 3.766502e-01 2.397197e-01
1 exm73518 89652087 0 T C 0.461 3.361571e-01 2.858554e-01 2.397763e-01
7 exm621194 50180972 0 T C 0.458 3.305574e-01 2.811081e-01 2.398004e-01
1 exm109047 156347834 0 A T 0.305 3.588446e-01 3.051835e-01 2.398309e-01
2 exm212471 96795608 0 G T 0.257 3.855094e-01 3.279064e-01 2.398962e-01
21 exm1569727 38309459 0 T C 0.057 6.999437e-01 5.953701e-01 2.399058e-01
5 exm492633 147286054 0 G A 0.397 3.398866e-01 2.891911e-01 2.400431e-01
11 exm886415 6646584 0 T C 0.039 -8.587331e-01 7.307269e-01 2.400930e-01
19 exm1505059 55019371 0 G C 0.028 9.910414e-01 8.434667e-01 2.401788e-01
6 exm-rs1406957 109954252 0 C T 0.141 4.746858e-01 4.040055e-01 2.401841e-01
1 exm31938 24419496 0 G A 0.251 -3.817835e-01 3.249458e-01 2.401979e-01
1 exm27412 21024901 0 C T 0.429 -3.337050e-01 2.840400e-01 2.402228e-01
16 exm2252682 67973953 0 A G 0.020 -1.205770e+00 1.026389e+00 2.402563e-01
22 exm1587888 21327589 0 T C 0.237 3.917964e-01 3.335259e-01 2.402794e-01
5 exm466129 89703641 1 G C 0.253 -3.901333e-01 3.321136e-01 2.402843e-01
11 exm909274 56113516 0 T C 0.180 4.349513e-01 3.702716e-01 2.402908e-01
2 exm272072 228128568 0 A G 0.104 5.355671e-01 4.559371e-01 2.403031e-01
13 exm1066256 42876103 0 T C 0.028 -1.016464e+00 8.653674e-01 2.403221e-01
2 exm245883 179416801 1 C A 0.018 1.221254e+00 1.039789e+00 2.403555e-01
6 exm586440 151161116 0 A G 0.058 -7.127353e-01 6.068580e-01 2.403765e-01
11 exm2219165 64902002 0 A C 0.132 -4.968774e-01 4.230672e-01 2.403779e-01
8 exm691692 27308585 0 C A 0.383 -3.400451e-01 2.895478e-01 2.404035e-01
16 exm1227594 24828224 0 G A 0.010 -1.646505e+00 1.402122e+00 2.404458e-01
2 exm267872 220097257 0 C G 0.021 1.157162e+00 9.854335e-01 2.404571e-01
11 exm2264418 28129982 0 A C 0.330 -3.472364e-01 2.957816e-01 2.405790e-01
10 exm832336 73434906 0 A G 0.268 3.737616e-01 3.184085e-01 2.406268e-01
15 exm1163035 52901283 0 C T 0.439 3.309689e-01 2.819866e-01 2.406823e-01
6 exm549570 43323852 0 A C 0.020 -1.159110e+00 9.877201e-01 2.407560e-01
19 exm1401878 1811603 0 T C 0.350 -3.556331e-01 3.030503e-01 2.407594e-01
22 exm1606855 38119213 0 A G 0.468 3.314497e-01 2.824826e-01 2.408260e-01
6 exm574637 117715395 0 G C 0.026 -1.031480e+00 8.791202e-01 2.408403e-01
3 exm333077 98250986 0 T C 0.207 -3.993635e-01 3.404467e-01 2.409415e-01
7 exm632475 88965150 0 G A 0.103 -5.385243e-01 4.591264e-01 2.409916e-01
10 exm850692 103340056 0 A G 0.075 -6.183595e-01 5.273601e-01 2.411423e-01
9 exm-rs10819291 130186700 0 T C 0.131 4.858039e-01 4.144685e-01 2.413203e-01
6 exm-rs3128854 29431698 50 A G 0.291 3.648151e-01 3.113150e-01 2.414250e-01
5 exm461155 74037386 0 A T 0.076 -6.133957e-01 5.234504e-01 2.414332e-01
5 exm461187 74055209 0 C T 0.076 -6.133957e-01 5.234504e-01 2.414332e-01
8 exm724775 142517222 0 G A 0.450 -3.315609e-01 2.829744e-01 2.414863e-01
8 exm724776 142517227 0 T C 0.450 -3.315609e-01 2.829744e-01 2.414863e-01
16 exm1211793 3639827 0 A G 0.072 -6.405983e-01 5.467820e-01 2.415346e-01
1 exm96637 151315287 0 C G 0.076 6.276717e-01 5.358429e-01 2.416176e-01
19 exm1444575 18304700 0 G A 0.133 4.839569e-01 4.132184e-01 2.416912e-01
8 exm729637 144997927 0 A G 0.350 3.524147e-01 3.009553e-01 2.417726e-01
11 exm944897 82536108 0 C G 0.014 -1.358985e+00 1.160760e+00 2.418592e-01
13 exm1069078 50205025 0 C T 0.241 -3.895480e-01 3.327315e-01 2.418646e-01
22 exm1599932 30953295 0 T C 0.221 -3.923793e-01 3.351574e-01 2.418752e-01
13 exm1056423 22069456 0 T C 0.012 -1.538329e+00 1.314101e+00 2.419152e-01
5 exm460839 73142296 0 T C 0.183 -4.312728e-01 3.684327e-01 2.419438e-01
2 exm213351 97351840 0 G A 0.287 -3.642500e-01 3.111798e-01 2.419501e-01
8 exm706069 73982161 0 A G 0.427 -3.305366e-01 2.824090e-01 2.420012e-01
17 exm1303680 20107773 0 T C 0.314 -3.528908e-01 3.015307e-01 2.420362e-01
17 exm2252889 20107773 0 T C 0.314 -3.528908e-01 3.015307e-01 2.420362e-01
17 exm1316097 37224211 0 T C 0.036 -8.870043e-01 7.580158e-01 2.421026e-01
14 exm1087032 21991626 0 G C 0.357 -3.441494e-01 2.941057e-01 2.421069e-01
14 exm1122938 93673655 0 A G 0.080 5.831874e-01 4.985238e-01 2.422383e-01
12 exm983183 10150974 9 G A 0.252 3.781908e-01 3.233256e-01 2.422939e-01
5 exm451786 39119723 0 C A 0.269 -3.746579e-01 3.203688e-01 2.423873e-01
2 exm198733 68794483 0 A C 0.047 7.821756e-01 6.688780e-01 2.424170e-01
13 exm1081671 113909339 0 G A 0.452 3.330235e-01 2.848116e-01 2.424605e-01
21 exm1563052 19169155 0 C G 0.307 3.578804e-01 3.061232e-01 2.425424e-01
12 exm991416 27844824 0 A G 0.023 1.092089e+00 9.342206e-01 2.425783e-01
11 exm901010 36597313 0 G A 0.335 -3.517312e-01 3.009185e-01 2.426288e-01
6 exm544372 39033595 7 A G 0.115 5.139345e-01 4.397233e-01 2.426653e-01
7 exm655800 128312463 0 G C 0.166 4.338997e-01 3.712657e-01 2.426912e-01
7 exm600253 2646796 0 A G 0.071 6.296771e-01 5.391443e-01 2.430074e-01
2 exm217145 102038849 17 T A 0.017 -1.276761e+00 1.093223e+00 2.430204e-01
4 exm435871 184203886 0 C G 0.255 3.784922e-01 3.240953e-01 2.430386e-01
19 exm1419917 8922721 0 T C 0.019 -1.215804e+00 1.041203e+00 2.430992e-01
5 exm468540 96139464 0 T C 0.077 -6.237453e-01 5.343097e-01 2.432229e-01
19 exm2253659 15295134 0 G A 0.327 -3.533292e-01 3.026761e-01 2.432368e-01
12 exm984242 11138852 0 C T 0.384 -3.392857e-01 2.906693e-01 2.432748e-01
4 exm432033 162307000 0 C T 0.176 4.335342e-01 3.714213e-01 2.432854e-01
5 exm457894 65321311 0 T C 0.270 -3.738833e-01 3.203454e-01 2.433278e-01
20 exm1537365 34116282 0 C T 0.287 3.605666e-01 3.090577e-01 2.435139e-01
6 exm542864 36922684 0 C A 0.369 -3.390488e-01 2.906391e-01 2.435548e-01
1 exm59946 53532535 0 C G 0.065 6.625998e-01 5.680545e-01 2.436058e-01
11 exm946123 86103702 0 G A 0.022 -1.118363e+00 9.587923e-01 2.436090e-01
3 exm328597 66431187 0 T C 0.022 -1.107196e+00 9.492435e-01 2.436214e-01
9 exm736271 2838470 0 T C 0.040 -8.400534e-01 7.202256e-01 2.436307e-01
1 exm92479 147091972 8 T C 0.222 -3.824753e-01 3.279726e-01 2.437093e-01
6 exm585895 150239484 1 T C 0.019 -1.219796e+00 1.045985e+00 2.437136e-01
11 exm970621 130275749 0 C T 0.062 -6.912033e-01 5.927646e-01 2.437553e-01
6 exm563164 83838673 0 A G 0.074 6.259074e-01 5.368189e-01 2.438000e-01
3 exm297834 33458266 0 C T 0.423 3.389124e-01 2.907006e-01 2.438441e-01
6 exm571612 110726101 0 T C 0.015 1.257232e+00 1.078466e+00 2.438798e-01
9 exm744297 27292474 0 C T 0.028 1.001432e+00 8.590654e-01 2.438943e-01
4 exm412500 88766142 0 T A 0.011 -1.567134e+00 1.344445e+00 2.439292e-01
4 exm412557 88767366 0 C A 0.011 -1.567134e+00 1.344445e+00 2.439292e-01
4 exm412566 88767481 0 C A 0.011 -1.567134e+00 1.344445e+00 2.439292e-01
5 exm498788 154395470 0 G A 0.039 -8.524054e-01 7.313023e-01 2.439444e-01
19 exm1447153 19338942 0 A G 0.015 1.358081e+00 1.165178e+00 2.439616e-01
2 exm2255449 65299766 0 C T 0.132 4.761255e-01 4.085133e-01 2.439814e-01
1 exm123440 171509327 0 G A 0.157 4.384631e-01 3.762182e-01 2.440051e-01
1 exm15236 11850927 0 T C 0.178 4.301787e-01 3.691110e-01 2.440066e-01
9 exm779552 125512575 1 G A 0.042 8.140826e-01 6.985179e-01 2.440077e-01
22 exm1587595 21133831 1 A C 0.011 1.595554e+00 1.369175e+00 2.440493e-01
19 exm1445957 18893732 0 C T 0.017 1.239432e+00 1.063679e+00 2.440935e-01
9 exm799552 139694521 0 G T 0.247 3.764707e-01 3.231847e-01 2.442362e-01
5 exm2273406 76003258 0 C T 0.461 -3.293546e-01 2.827417e-01 2.442433e-01
19 exm1463524 39098766 0 A G 0.028 9.837068e-01 8.445011e-01 2.442524e-01
7 exm607320 18066569 0 A C 0.243 3.876073e-01 3.327932e-01 2.443045e-01
17 exm1318404 38457151 0 A G 0.136 4.836464e-01 4.153002e-01 2.443607e-01
1 exm90787 145115783 2 A G 0.042 8.385230e-01 7.200810e-01 2.443955e-01
7 exm607906 20691047 0 C T 0.193 4.109853e-01 3.529676e-01 2.444414e-01
18 exm1380684 28919884 0 C A 0.200 4.205011e-01 3.611474e-01 2.444509e-01
18 exm1380686 28919911 0 G A 0.200 4.205011e-01 3.611474e-01 2.444509e-01
10 exm838857 88414569 0 T C 0.065 6.679875e-01 5.737404e-01 2.444832e-01
2 exm198816 68882661 0 G A 0.049 7.502306e-01 6.447301e-01 2.447395e-01
1 exm163917 241907817 6 T C 0.472 -3.268304e-01 2.809009e-01 2.447911e-01
13 exm1069989 52544805 1 G C 0.328 -3.469875e-01 2.982423e-01 2.448181e-01
17 exm1366758 79430737 0 A G 0.041 8.326233e-01 7.157822e-01 2.449015e-01
1 exm158648 231376806 0 C G 0.112 5.174021e-01 4.448485e-01 2.449577e-01
5 exm479813 137244517 0 G A 0.097 5.621425e-01 4.833306e-01 2.449727e-01
10 exm849207 102050242 0 A C 0.084 -5.960525e-01 5.125169e-01 2.450008e-01
6 exm-rs1058318 30512163 0 A G 0.157 4.527731e-01 3.894018e-01 2.451025e-01
4 exm403615 70462042 1 T C 0.053 -7.097408e-01 6.104315e-01 2.451240e-01
7 exm2273439 128371298 0 T C 0.163 4.300185e-01 3.699054e-01 2.451961e-01
1 exm7490 3669205 0 G C 0.393 3.368021e-01 2.897257e-01 2.452056e-01
8 exm685768 18656805 0 A G 0.168 4.297833e-01 3.697756e-01 2.452887e-01
3 exm339408 113955187 0 C A 0.235 3.905127e-01 3.359953e-01 2.452988e-01
6 exm558814 64498055 0 A T 0.066 -6.625778e-01 5.701038e-01 2.453195e-01
3 exm303126 40523409 0 G T 0.067 6.551789e-01 5.637385e-01 2.453203e-01
3 exm315643 49721532 0 A G 0.175 4.346320e-01 3.740238e-01 2.453852e-01
7 exm632324 88424115 0 G C 0.085 -5.929508e-01 5.102795e-01 2.453981e-01
6 exm-rs872071 411064 1 G A 0.423 -3.305853e-01 2.845500e-01 2.454912e-01
20 exm1544223 43851094 0 A G 0.110 5.321433e-01 4.580568e-01 2.455081e-01
3 exm329375 69168628 0 T C 0.015 -1.351894e+00 1.163838e+00 2.455727e-01
4 exm417045 106197000 0 G A 0.019 -1.181150e+00 1.016911e+00 2.456031e-01
1 exm782 909309 0 C T 0.364 3.378794e-01 2.909539e-01 2.456949e-01
16 exm1202731 1634385 0 T C 0.062 -6.878184e-01 5.923062e-01 2.457056e-01
14 exm1101752 52509501 0 C T 0.345 3.438065e-01 2.960965e-01 2.457565e-01
14 exm1106222 62229285 0 G T 0.044 -8.040051e-01 6.925420e-01 2.458304e-01
6 exm572561 112382313 0 T G 0.143 4.709137e-01 4.057302e-01 2.459487e-01
5 exm460846 73148481 0 A G 0.182 -4.316892e-01 3.719493e-01 2.459666e-01
20 exm1522941 3838441 0 G C 0.343 3.462063e-01 2.983249e-01 2.460123e-01
13 exm1074843 95863008 0 A C 0.085 5.862962e-01 5.052600e-01 2.460593e-01
17 exm1314017 34958598 0 C G 0.087 5.861490e-01 5.052111e-01 2.461322e-01
16 exm1243235 57093436 0 T G 0.022 -1.133653e+00 9.772589e-01 2.462026e-01
19 exm1470361 41600311 0 C A 0.065 6.483685e-01 5.589415e-01 2.462187e-01
18 exm1378496 21124945 0 C G 0.229 3.907007e-01 3.368290e-01 2.462413e-01
16 exm1261559 81180988 0 G C 0.346 -3.454940e-01 2.978995e-01 2.463108e-01
13 exm1075350 97484830 0 G A 0.089 -5.671881e-01 4.890763e-01 2.463328e-01
4 exm384919 4199311 26 T C 0.025 1.020088e+00 8.797379e-01 2.464050e-01
20 exm1529250 23064912 0 C T 0.014 -1.363780e+00 1.176296e+00 2.464664e-01
16 exm1251112 68057096 0 T C 0.014 1.392316e+00 1.201041e+00 2.465182e-01
8 exm711180 97614625 0 A G 0.114 5.067802e-01 4.371809e-01 2.465418e-01
3 exm349420 129267910 0 A G 0.098 -5.476000e-01 4.724328e-01 2.465798e-01
3 exm332785 98001777 0 C G 0.137 -4.791399e-01 4.134613e-01 2.466842e-01
3 exm332816 98002419 0 G A 0.137 -4.791399e-01 4.134613e-01 2.466842e-01
17 exm1308546 28296327 0 T G 0.495 3.282154e-01 2.832460e-01 2.467194e-01
17 exm1357670 74208560 0 T C 0.016 1.309768e+00 1.130428e+00 2.467667e-01
13 exm1079203 110818598 2 G T 0.297 -3.558965e-01 3.071804e-01 2.467899e-01
11 exm875508 1256549 0 C A 0.014 1.348838e+00 1.164421e+00 2.468775e-01
12 exm1026937 94976125 0 T C 0.018 -1.194988e+00 1.031821e+00 2.469759e-01
2 exm233429 152544903 0 C T 0.011 -1.541532e+00 1.331158e+00 2.470156e-01
8 exm711636 99044528 0 T C 0.099 -5.443375e-01 4.700773e-01 2.470414e-01
12 exm1019387 65269047 0 A G 0.014 -1.388332e+00 1.199061e+00 2.470924e-01
6 exm527431 30166266 0 T C 0.298 3.616168e-01 3.123289e-01 2.471095e-01
1 exm162065 236749649 0 C T 0.360 -3.334952e-01 2.880888e-01 2.471890e-01
8 exm714154 104412688 0 C T 0.057 -7.110036e-01 6.142209e-01 2.472066e-01
19 exm1455170 35613689 0 A G 0.026 -1.007857e+00 8.708510e-01 2.473069e-01
8 exm728687 144942903 1 T C 0.254 -3.808660e-01 3.290991e-01 2.473172e-01
19 exm1418275 8182446 0 A C 0.010 1.628587e+00 1.407583e+00 2.474352e-01
7 exm2258461 76111835 42 A G 0.291 -3.648103e-01 3.153786e-01 2.475464e-01
9 exm787945 132580901 0 G C 0.148 4.652963e-01 4.023098e-01 2.476181e-01
2 exm-rs4853575 192160875 0 T C 0.498 3.300680e-01 2.853876e-01 2.476188e-01
6 exm526027 29430334 2 T C 0.046 7.827368e-01 6.768972e-01 2.477007e-01
19 exm1449633 21606230 0 G A 0.011 -1.547171e+00 1.337995e+00 2.477108e-01
1 exm156457 228548197 0 A G 0.156 4.442710e-01 3.842991e-01 2.478253e-01
6 exm-rs9263873 31170713 0 C T 0.342 -3.396898e-01 2.938433e-01 2.478384e-01
4 exm422027 122742217 0 T C 0.030 9.597836e-01 8.305452e-01 2.480088e-01
11 exm899688 34156722 0 G A 0.041 -8.176768e-01 7.076360e-01 2.480505e-01
18 exm1391079 61471529 12 T C 0.013 -1.435289e+00 1.242333e+00 2.481271e-01
1 exm145486 208390469 0 T C 0.161 -4.522967e-01 3.915526e-01 2.482012e-01
6 exm588373 152746593 0 T A 0.042 8.186374e-01 7.087200e-01 2.482190e-01
19 exm1419995 8961981 0 C G 0.058 6.812854e-01 5.898816e-01 2.482764e-01
1 exm42377 34071525 0 C T 0.428 3.254333e-01 2.818477e-01 2.484035e-01
11 exm936116 69063476 1 T C 0.091 5.632581e-01 4.878552e-01 2.484373e-01
19 exm1476307 44130960 0 G A 0.027 -9.636473e-01 8.350174e-01 2.486484e-01
2 exm234671 159201754 0 C T 0.032 9.090240e-01 7.877514e-01 2.486881e-01
4 exm438726 187542755 0 C T 0.103 5.345335e-01 4.632320e-01 2.486987e-01
18 exm1376510 13029986 0 A G 0.020 -1.112338e+00 9.639721e-01 2.487032e-01
1 exm70941 84944975 0 T C 0.020 -1.159443e+00 1.004813e+00 2.487119e-01
22 exm1595697 26157068 0 G C 0.068 6.506926e-01 5.639380e-01 2.487335e-01
15 exm1155829 43632549 0 C T 0.434 3.331032e-01 2.887115e-01 2.487658e-01
17 exm1353859 73257986 0 C T 0.195 4.162413e-01 3.607724e-01 2.487690e-01
6 exm529842 31106065 0 T C 0.047 -7.742600e-01 6.711523e-01 2.488192e-01
22 exm1593372 24179922 0 C G 0.021 -1.142020e+00 9.900961e-01 2.488948e-01
7 exm665696 142836203 0 T A 0.024 -1.052409e+00 9.124455e-01 2.489151e-01
2 exm251042 185802363 0 A G 0.307 -3.516564e-01 3.049328e-01 2.489842e-01
9 exm796068 138516128 0 T C 0.086 -5.738191e-01 4.976086e-01 2.490138e-01
18 exm1380687 28919913 0 A G 0.200 4.154962e-01 3.603451e-01 2.490559e-01
11 exm915580 60899767 0 A G 0.132 -4.772827e-01 4.139922e-01 2.491266e-01
12 exm1019661 66546100 1 A G 0.401 -3.299928e-01 2.862385e-01 2.491344e-01
14 exm1085281 21109385 0 T C 0.398 -3.366877e-01 2.920937e-01 2.492120e-01
3 exm358903 151045976 0 C T 0.034 -8.907998e-01 7.728597e-01 2.492400e-01
3 exm336345 108754214 0 C T 0.138 4.753218e-01 4.124211e-01 2.492755e-01
5 exm461316 74324902 0 T C 0.277 -3.592158e-01 3.116946e-01 2.492981e-01
9 exm2259149 126134542 0 A G 0.352 -3.410418e-01 2.959589e-01 2.493525e-01
7 exm632462 88965021 0 A G 0.056 7.005213e-01 6.079648e-01 2.493888e-01
7 exm-rs1553960 4900095 0 A G 0.478 3.170283e-01 2.751791e-01 2.494545e-01
19 exm1453285 33605312 0 T C 0.211 3.962322e-01 3.440607e-01 2.496375e-01
10 exm806373 3202065 0 T C 0.361 -3.430182e-01 2.978779e-01 2.496765e-01
19 exm1446614 19136541 0 C T 0.220 3.944122e-01 3.425086e-01 2.496766e-01
11 exm948766 94038811 0 G C 0.023 -1.098221e+00 9.539411e-01 2.497971e-01
9 exm779496 125486717 66 G A 0.038 8.575733e-01 7.449665e-01 2.498339e-01
8 exm695233 36788479 0 G A 0.252 3.741275e-01 3.250103e-01 2.498469e-01
10 exm816616 27702624 6 T G 0.200 -4.055341e-01 3.523226e-01 2.498858e-01
10 exm806362 3200292 0 G A 0.348 -3.453231e-01 3.000444e-01 2.499369e-01
19 exm1515434 58491627 0 C T 0.083 -5.939452e-01 5.160961e-01 2.499633e-01
5 exm466680 90040890 0 C T 0.017 -1.246020e+00 1.082779e+00 2.499967e-01
11 exm2250104 62677352 0 A G 0.027 -9.874023e-01 8.581616e-01 2.500622e-01
9 exm774606 116931099 0 A G 0.360 -3.358702e-01 2.919096e-01 2.500642e-01
6 exm527012 30041009 0 G A 0.262 -3.662930e-01 3.183581e-01 2.500758e-01
6 exm-rs9261292 30038830 0 G C 0.262 -3.662930e-01 3.183581e-01 2.500758e-01
9 exm758853 88651370 0 C T 0.176 -4.263990e-01 3.706105e-01 2.500912e-01
19 exm1409466 4510530 0 A G 0.011 -1.547256e+00 1.345238e+00 2.502390e-01
14 exm1135071 105954705 1 T C 0.052 -7.250645e-01 6.304201e-01 2.502567e-01
15 exm1184504 85198606 0 T C 0.053 7.083362e-01 6.159601e-01 2.503219e-01
5 exm483588 140187322 0 C T 0.468 3.363082e-01 2.924594e-01 2.503383e-01
8 exm713146 101608919 0 C T 0.319 -3.490082e-01 3.035611e-01 2.504281e-01
7 exm637741 98984354 0 C G 0.042 -8.008828e-01 6.968061e-01 2.505725e-01
1 exm142472 205549933 0 A G 0.029 -9.693997e-01 8.434410e-01 2.505822e-01
9 exm771128 112899361 0 A C 0.051 -7.286594e-01 6.339830e-01 2.505835e-01
2 exm272080 228131169 0 G A 0.101 5.293266e-01 4.605601e-01 2.505938e-01
1 exm147329 212799870 0 A G 0.134 4.710876e-01 4.100725e-01 2.508081e-01
10 exm2249018 105927460 0 T C 0.065 6.624231e-01 5.767961e-01 2.509475e-01
16 exm1225811 23080634 0 A C 0.070 6.361216e-01 5.538949e-01 2.509479e-01
1 exm59762 53320274 0 G T 0.466 3.288039e-01 2.863604e-01 2.510447e-01
11 exm948809 94113466 2 T G 0.198 -3.995918e-01 3.480260e-01 2.510657e-01
2 exm2254995 219920412 0 A G 0.492 -3.140419e-01 2.735295e-01 2.510891e-01
11 exm941972 75428958 0 G A 0.352 -3.365061e-01 2.931486e-01 2.511745e-01
20 exm1543930 43629135 0 A G 0.207 -4.017361e-01 3.500480e-01 2.512747e-01
13 exm1077723 103390386 0 A C 0.169 -4.343503e-01 3.784730e-01 2.512835e-01
8 exm706831 77764207 2 A G 0.105 5.214965e-01 4.544279e-01 2.513039e-01
1 exm143340 206626607 0 A G 0.364 3.388874e-01 2.953038e-01 2.513041e-01
11 exm946500 87032287 0 C G 0.099 5.386806e-01 4.694586e-01 2.513611e-01
2 exm184293 31410653 0 T C 0.250 -3.747018e-01 3.265993e-01 2.514304e-01
8 exm720658 130760850 0 A G 0.393 3.368012e-01 2.935994e-01 2.514873e-01
12 exm1045224 122326812 1 T C 0.146 4.589230e-01 4.000629e-01 2.514948e-01
3 exm289837 10302056 0 A G 0.473 3.229926e-01 2.815709e-01 2.515022e-01
12 exm1032875 106729425 0 A G 0.011 -1.565662e+00 1.364975e+00 2.515366e-01
8 exm681640 10480165 0 T C 0.035 -8.765781e-01 7.643570e-01 2.516227e-01
16 exm1228417 27373872 0 C A 0.070 -6.372601e-01 5.557622e-01 2.516954e-01
1 exm167232 248128722 0 C T 0.023 1.065179e+00 9.289558e-01 2.516954e-01
9 exm2259238 139418260 0 A G 0.289 3.555193e-01 3.100801e-01 2.517373e-01
11 exm966298 124189306 0 A G 0.291 -3.544620e-01 3.091844e-01 2.517779e-01
11 exm966323 124189729 0 T C 0.291 -3.544620e-01 3.091844e-01 2.517779e-01
5 exm498537 154282235 0 C T 0.114 -5.117135e-01 4.464853e-01 2.519224e-01
5 exm466624 90012379 0 A G 0.074 6.251823e-01 5.455156e-01 2.519445e-01
20 exm2254318 49196284 0 T C 0.243 3.667136e-01 3.200106e-01 2.519848e-01
2 exm272604 228767773 0 A C 0.021 -1.107085e+00 9.661088e-01 2.519932e-01
6 exm579726 133789728 0 A G 0.410 -3.317525e-01 2.895219e-01 2.520172e-01
13 exm1074757 95815415 0 T C 0.054 -7.017569e-01 6.124750e-01 2.520549e-01
12 exm1045155 122277891 1 A C 0.022 -1.119204e+00 9.768163e-01 2.520569e-01
12 exm987261 15035919 0 C T 0.011 1.530902e+00 1.336152e+00 2.520623e-01
8 exm2258805 26510792 0 C T 0.498 3.230692e-01 2.820182e-01 2.521421e-01
16 exm1255338 71015329 27 G T 0.478 3.210412e-01 2.802504e-01 2.521464e-01
3 exm306127 44871505 0 T A 0.013 -1.417361e+00 1.237363e+00 2.521804e-01
12 exm1050700 128899673 14 G A 0.269 -3.637005e-01 3.175221e-01 2.521952e-01
19 exm1486455 48737706 0 T A 0.342 3.437579e-01 3.001156e-01 2.522015e-01
2 exm215959 99992822 3 A C 0.441 -3.285195e-01 2.868215e-01 2.522175e-01
1 exm161740 236700857 0 T C 0.397 -3.250001e-01 2.837819e-01 2.522728e-01
1 exm161842 236717926 0 C T 0.397 -3.250001e-01 2.837819e-01 2.522728e-01
1 exm161865 236719193 0 G A 0.397 -3.250001e-01 2.837819e-01 2.522728e-01
19 exm1409580 4511525 15 A G 0.103 5.413730e-01 4.727267e-01 2.522862e-01
9 exm803386 140327663 0 T C 0.280 3.642704e-01 3.180853e-01 2.522929e-01
11 exm966831 124539273 0 C T 0.042 8.058148e-01 7.039249e-01 2.524801e-01
2 exm256336 201526330 0 G A 0.033 8.860038e-01 7.740344e-01 2.525167e-01
3 exm289698 10242070 0 G A 0.046 7.671588e-01 6.702097e-01 2.525176e-01
5 exm483541 140183058 0 G A 0.468 3.344744e-01 2.922812e-01 2.526406e-01
2 exm174173 17698085 1 T C 0.012 -1.486678e+00 1.299142e+00 2.526422e-01
11 exm871047 551741 0 T C 0.042 8.007561e-01 6.997575e-01 2.526507e-01
2 exm200139 71036482 0 C T 0.131 4.758899e-01 4.159187e-01 2.527104e-01
20 exm1544076 43804522 2 C A 0.111 5.167012e-01 4.516105e-01 2.527350e-01
11 exm961687 118947634 0 C T 0.480 3.177632e-01 2.777363e-01 2.527399e-01
2 exm271258 225670901 0 C G 0.094 -5.546199e-01 4.847689e-01 2.527511e-01
1 exm10535 7797503 0 G C 0.150 -4.445918e-01 3.886435e-01 2.528064e-01
1 exm142158 205272918 0 A G 0.107 -5.187808e-01 4.534979e-01 2.528080e-01
7 exm615794 40027484 0 G A 0.307 -3.600832e-01 3.148045e-01 2.528589e-01
2 exm2255318 31178818 0 T C 0.152 4.390403e-01 3.838629e-01 2.528957e-01
17 exm1333519 46629593 20 G T 0.415 -3.171051e-01 2.772927e-01 2.529652e-01
6 exm581510 138196066 0 G T 0.034 8.985861e-01 7.858896e-01 2.530378e-01
9 exm763314 97063628 0 C G 0.080 5.949945e-01 5.205454e-01 2.531949e-01
4 exm416631 104066461 0 G A 0.114 5.235611e-01 4.581605e-01 2.533092e-01
1 exm152546 225373072 0 T C 0.182 -4.112815e-01 3.599885e-01 2.534175e-01
7 exm669155 149462621 0 C T 0.029 9.545803e-01 8.357672e-01 2.535524e-01
22 exm1594963 25131681 0 T G 0.014 -1.363906e+00 1.194317e+00 2.536206e-01
8 exm694512 32453358 0 A G 0.448 3.216848e-01 2.817452e-01 2.537197e-01
3 exm307906 46501213 0 T C 0.405 -3.291173e-01 2.882690e-01 2.537430e-01
2 exm175272 20824498 0 T C 0.364 -3.287823e-01 2.879852e-01 2.537588e-01
15 exm1178834 76017452 0 T C 0.102 -5.194126e-01 4.550632e-01 2.538654e-01
4 exm435845 184190233 0 T G 0.209 -3.921354e-01 3.435601e-01 2.538736e-01
10 exm818696 32856746 0 C A 0.290 -3.529646e-01 3.093149e-01 2.539861e-01
18 exm1378823 21424986 0 C T 0.062 6.640705e-01 5.819865e-01 2.540179e-01
9 exm739536 13190163 0 T C 0.073 -6.295370e-01 5.517250e-01 2.540207e-01
5 exm505261 176004476 0 T C 0.011 -1.516566e+00 1.329237e+00 2.540642e-01
11 exm870122 320805 1 T G 0.056 6.973673e-01 6.112361e-01 2.540711e-01
3 exm300628 38347633 0 A G 0.021 1.076447e+00 9.435052e-01 2.540755e-01
3 exm300643 38347851 0 G A 0.021 1.076447e+00 9.435052e-01 2.540755e-01
1 exm2252830 70300517 0 T C 0.013 1.381333e+00 1.211016e+00 2.541848e-01
1 exm67768 70300517 0 T C 0.013 1.381333e+00 1.211016e+00 2.541848e-01
8 exm719372 124710729 0 T C 0.182 4.147918e-01 3.637147e-01 2.542714e-01
5 exm449560 35727857 0 A G 0.047 7.507224e-01 6.583296e-01 2.543078e-01
8 exm706965 77768390 0 G T 0.054 7.163081e-01 6.281708e-01 2.543229e-01
11 exm890034 9769562 0 G C 0.453 3.211407e-01 2.816379e-01 2.543425e-01
17 exm1350497 71232687 0 C T 0.405 3.282288e-01 2.879406e-01 2.544851e-01
3 exm341434 121207637 0 T G 0.030 -9.346118e-01 8.199940e-01 2.545433e-01
1 exm51896 43805240 0 G A 0.042 -8.023499e-01 7.039941e-01 2.545715e-01
6 exm552716 46672943 0 A G 0.144 4.529944e-01 3.975131e-01 2.546299e-01
2 exm183633 29383256 0 T G 0.019 1.165260e+00 1.022742e+00 2.547225e-01
13 exm1064366 39266484 0 A G 0.178 4.147285e-01 3.641733e-01 2.549422e-01
9 exm804336 140648742 0 T C 0.048 7.520393e-01 6.604247e-01 2.549843e-01
2 exm174121 17696756 0 T C 0.012 -1.479350e+00 1.299147e+00 2.549894e-01
2 exm174137 17697057 0 G C 0.012 -1.479350e+00 1.299147e+00 2.549894e-01
2 exm174152 17697404 0 A C 0.012 -1.479350e+00 1.299147e+00 2.549894e-01
2 exm174176 17698213 0 G C 0.012 -1.479350e+00 1.299147e+00 2.549894e-01
19 exm1431931 12963143 0 T C 0.478 3.240110e-01 2.845655e-01 2.550278e-01
16 exm1264334 84256103 0 T C 0.099 5.315029e-01 4.668711e-01 2.551032e-01
16 exm1244917 57949224 0 T G 0.076 -5.978932e-01 5.252163e-01 2.551285e-01
12 exm1042018 119568596 0 A G 0.061 -6.567370e-01 5.769398e-01 2.551552e-01
1 exm153866 226924196 1 T C 0.086 5.772892e-01 5.072725e-01 2.552743e-01
22 exm1620131 50319079 0 G T 0.124 4.845598e-01 4.258354e-01 2.553252e-01
22 exm1620139 50319170 0 G A 0.124 4.845598e-01 4.258354e-01 2.553252e-01
3 exm367307 183476685 0 A G 0.448 3.257591e-01 2.863288e-01 2.554063e-01
17 exm1361078 76497920 0 C A 0.247 3.708203e-01 3.259616e-01 2.554439e-01
13 exm1078162 103513944 0 G A 0.037 8.379548e-01 7.366577e-01 2.554900e-01
19 exm1496336 51584916 0 A G 0.412 3.182718e-01 2.798347e-01 2.555540e-01
6 exm514876 7565727 0 T A 0.024 1.066728e+00 9.380400e-01 2.556242e-01
15 exm1191463 93015721 0 G A 0.015 1.335152e+00 1.174149e+00 2.556516e-01
2 exm273609 231222675 0 C T 0.073 6.159330e-01 5.417563e-01 2.557366e-01
11 exm876605 1276327 0 A G 0.145 4.538648e-01 3.992134e-01 2.557456e-01
3 exm325676 57431945 0 C T 0.083 5.901091e-01 5.190712e-01 2.557630e-01
6 exm531961 31675765 0 A G 0.128 4.824998e-01 4.244284e-01 2.557770e-01
19 exm1418937 8436200 0 A G 0.018 1.202626e+00 1.058168e+00 2.559046e-01
8 exm715172 108970367 0 A G 0.398 3.319182e-01 2.920549e-01 2.559150e-01
3 exm2238348 113666020 0 C G 0.355 -3.385115e-01 2.979080e-01 2.559974e-01
2 exm274832 232879671 0 T C 0.061 6.708863e-01 5.904735e-01 2.560442e-01
4 exm415828 102751076 0 A G 0.171 4.271809e-01 3.759797e-01 2.560453e-01
4 exm424060 128723042 0 T C 0.246 3.728563e-01 3.282791e-01 2.562086e-01
1 exm269 881918 0 A G 0.059 -6.869858e-01 6.049022e-01 2.562476e-01
20 exm1559873 62202144 0 A G 0.033 -9.000356e-01 7.925200e-01 2.562620e-01
7 exm612728 30961790 0 A G 0.014 1.388436e+00 1.222584e+00 2.562644e-01
1 exm56547 46810530 0 G A 0.296 3.492262e-01 3.075390e-01 2.563089e-01
1 exm165012 245772651 0 G C 0.013 1.403463e+00 1.236535e+00 2.565409e-01
2 exm188225 39109558 0 A G 0.108 -5.175200e-01 4.560319e-01 2.566096e-01
7 exm598969 1595068 0 A G 0.141 -4.572884e-01 4.030271e-01 2.566927e-01
20 exm1529518 23421101 0 A G 0.119 -4.803229e-01 4.233721e-01 2.567418e-01
19 exm1498351 52496149 0 C T 0.432 -3.252991e-01 2.867419e-01 2.567630e-01
19 exm1498428 52497943 0 G A 0.432 -3.252991e-01 2.867419e-01 2.567630e-01
14 exm1085261 21109141 0 C T 0.397 -3.315560e-01 2.922739e-01 2.567903e-01
20 exm1543622 43378770 0 A G 0.442 -3.194454e-01 2.816025e-01 2.567976e-01
6 exm541348 35477025 0 C G 0.277 -3.568449e-01 3.145918e-01 2.568283e-01
1 exm68427 74648329 0 A G 0.013 -1.435740e+00 1.265926e+00 2.568993e-01
6 exm589683 155761166 0 T C 0.018 -1.191852e+00 1.050902e+00 2.569068e-01
5 exm478855 134364518 0 G C 0.438 -3.203799e-01 2.824935e-01 2.569108e-01
9 exm740234 15188106 0 T C 0.270 3.566236e-01 3.145019e-01 2.569874e-01
17 exm1333807 46847364 0 A C 0.139 -4.516276e-01 3.983462e-01 2.570608e-01
15 exm1152452 42149472 0 T C 0.392 -3.283376e-01 2.896150e-01 2.570831e-01
12 exm1006232 53069014 0 C T 0.304 -3.487486e-01 3.076410e-01 2.571173e-01
12 exm1027621 96288860 1 C T 0.203 -3.971992e-01 3.503952e-01 2.571369e-01
16 exm1208411 2810469 0 T C 0.039 -8.216755e-01 7.250560e-01 2.572700e-01
1 exm55053 45800156 0 T C 0.029 9.494489e-01 8.380359e-01 2.574012e-01
1 exm122773 170135693 0 G A 0.018 -1.197305e+00 1.056860e+00 2.574251e-01
15 exm1155529 43531411 0 C G 0.144 -4.615451e-01 4.074163e-01 2.574376e-01
2 exm-IND2-162925519 163217274 1 D I 0.017 1.241362e+00 1.095814e+00 2.574531e-01
20 exm1558272 61879009 0 T G 0.253 3.704449e-01 3.270139e-01 2.574576e-01
14 exm1126218 99182626 0 C T 0.010 -1.588128e+00 1.402052e+00 2.574972e-01
21 exm1572729 43319180 0 C T 0.037 -8.438994e-01 7.451080e-01 2.575518e-01
19 exm1456897 36134208 0 A G 0.105 -5.322062e-01 4.699227e-01 2.575714e-01
6 exm2257740 31116210 0 A G 0.187 3.989779e-01 3.523602e-01 2.576717e-01
11 exm875622 1262312 1 A G 0.146 4.511798e-01 3.985154e-01 2.577346e-01
1 exm166382 247614386 0 C T 0.050 -7.307586e-01 6.456296e-01 2.578596e-01
1 exm166384 247614407 0 A G 0.050 -7.307586e-01 6.456296e-01 2.578596e-01
3 exm372718 191179193 0 A G 0.458 -3.171138e-01 2.802449e-01 2.579836e-01
5 exm494044 149008521 0 A G 0.397 -3.241373e-01 2.864749e-01 2.580219e-01
6 exm526328 29634003 0 C G 0.112 5.032065e-01 4.447654e-01 2.580516e-01
9 exm762343 96010036 0 A G 0.023 -1.084620e+00 9.586735e-01 2.580608e-01
17 exm1290334 7847955 0 C A 0.193 -4.058536e-01 3.587514e-01 2.580949e-01
22 exm1617834 46652736 0 T C 0.020 1.152873e+00 1.019136e+00 2.581240e-01
1 exm168504 248685719 0 T A 0.137 -4.632523e-01 4.096901e-01 2.583290e-01
2 exm230749 141116447 0 T G 0.080 5.890808e-01 5.209872e-01 2.583446e-01
6 exm518564 17633061 0 C T 0.131 4.776071e-01 4.224258e-01 2.583747e-01
6 exm591565 159655084 0 C G 0.136 -4.662685e-01 4.125448e-01 2.585451e-01
6 exm591583 159655383 0 A G 0.136 -4.662685e-01 4.125448e-01 2.585451e-01
12 exm1025956 91366649 0 C G 0.039 8.263675e-01 7.311732e-01 2.585582e-01
19 exm1436506 15198720 2 T A 0.020 1.133622e+00 1.003039e+00 2.585605e-01
6 exm556527 54254589 0 C A 0.073 -6.211980e-01 5.496489e-01 2.585673e-01
22 exm2254994 19906511 0 A G 0.081 -5.737587e-01 5.076745e-01 2.585681e-01
3 exm2273376 121137976 0 C T 0.090 -5.609532e-01 4.964292e-01 2.586499e-01
2 exm193175 49189921 0 C T 0.397 3.259445e-01 2.884895e-01 2.587109e-01
5 exm486548 140567608 0 T C 0.421 -3.260442e-01 2.886152e-01 2.587727e-01
3 exm309372 47282303 0 G A 0.396 3.263103e-01 2.888706e-01 2.588054e-01
11 exm934403 67795299 0 A G 0.155 -4.287247e-01 3.795754e-01 2.588569e-01
14 exm1104128 58563694 0 C G 0.393 -3.268394e-01 2.893731e-01 2.588615e-01
2 exm262040 211456637 0 A G 0.348 3.403802e-01 3.013733e-01 2.588798e-01
10 exm854831 106152111 0 A T 0.217 3.822068e-01 3.384476e-01 2.589373e-01
12 exm982626 9316773 0 C T 0.424 3.168625e-01 2.806193e-01 2.589964e-01
17 exm1339871 56382477 0 T C 0.084 5.799200e-01 5.135981e-01 2.590057e-01
18 exm1388467 55247336 0 A C 0.043 -7.932934e-01 7.026424e-01 2.590553e-01
7 exm655610 127999645 0 T C 0.166 4.236048e-01 3.753694e-01 2.592718e-01
11 exm948999 94261280 0 A G 0.173 -4.180917e-01 3.706154e-01 2.594406e-01
7 exm651693 115624396 2 T C 0.014 1.350829e+00 1.197677e+00 2.595362e-01
5 exm496088 150097883 0 C G 0.175 -4.101248e-01 3.636905e-01 2.596205e-01
17 exm1339380 56271094 0 C G 0.234 3.760106e-01 3.334756e-01 2.596730e-01
13 exm1077916 103400033 2 G A 0.167 -4.260461e-01 3.778590e-01 2.596832e-01
13 exm1058737 25743781 0 C G 0.011 1.500300e+00 1.330954e+00 2.598057e-01
11 exm2273478 35282334 0 C T 0.103 5.185107e-01 4.599850e-01 2.598070e-01
11 exm952396 104877927 0 C T 0.371 -3.329906e-01 2.954208e-01 2.598322e-01
10 exm864752 129249662 0 G A 0.066 -6.204469e-01 5.505420e-01 2.599165e-01
10 exm816325 27458898 0 A C 0.027 -9.892663e-01 8.780511e-01 2.600489e-01
10 exm809549 12046546 7 C T 0.114 4.872238e-01 4.324926e-01 2.600967e-01
5 exm443916 7878179 0 T C 0.355 3.324549e-01 2.951496e-01 2.601618e-01
2 exm173663 15468425 0 C A 0.063 -6.487019e-01 5.760295e-01 2.602606e-01
1 exm133911 197031021 0 C T 0.089 -5.652391e-01 5.019301e-01 2.602732e-01
19 exm1500403 53344919 26 G T 0.314 -3.425447e-01 3.042416e-01 2.603723e-01
17 exm1276470 2265058 1 A C 0.013 1.363972e+00 1.211539e+00 2.604057e-01
9 exm801602 139983339 0 G A 0.010 -1.580705e+00 1.404203e+00 2.604575e-01
1 exm55722 46195375 1 C T 0.392 3.360968e-01 2.985867e-01 2.604872e-01
8 exm730275 145058986 0 G A 0.360 3.281818e-01 2.916592e-01 2.606575e-01
11 exm913471 59224885 0 C G 0.193 4.058460e-01 3.606871e-01 2.606664e-01
6 exm559687 70984436 0 G A 0.427 3.162511e-01 2.811426e-01 2.608037e-01
12 exm985697 12496086 0 T C 0.057 6.845122e-01 6.085530e-01 2.608286e-01
9 exm803861 140409877 0 A C 0.065 -6.547156e-01 5.820747e-01 2.608382e-01
9 exm803863 140409891 0 C G 0.065 -6.547156e-01 5.820747e-01 2.608382e-01
18 exm1391244 61600384 0 T C 0.303 3.421866e-01 3.042234e-01 2.608423e-01
1 exm161851 236718620 0 C T 0.398 -3.188719e-01 2.835423e-01 2.609212e-01
19 exm1398029 900951 0 G A 0.159 4.344322e-01 3.863954e-01 2.610400e-01
2 exm264233 218712290 0 A G 0.024 -1.035393e+00 9.209690e-01 2.610727e-01
17 exm1328469 42398802 0 A G 0.024 1.040915e+00 9.261127e-01 2.611923e-01
10 exm1681798 58118375 0 T C 0.011 1.513914e+00 1.346996e+00 2.612106e-01
16 exm1215342 4945687 0 T G 0.029 9.377189e-01 8.344459e-01 2.612768e-01
17 exm1340665 56621286 6 G T 0.087 5.681087e-01 5.056192e-01 2.613498e-01
11 exm928986 65766092 0 T C 0.030 8.936797e-01 7.954277e-01 2.613791e-01
3 exm301538 38805069 0 C T 0.052 7.161896e-01 6.374928e-01 2.614104e-01
6 exm584253 146125793 0 T A 0.467 3.202649e-01 2.851531e-01 2.615437e-01
6 exm584278 146126419 0 T C 0.467 3.202649e-01 2.851531e-01 2.615437e-01
12 exm1026218 93100895 0 A T 0.029 9.070403e-01 8.077743e-01 2.616477e-01
8 exm725118 143740311 0 C A 0.014 -1.343421e+00 1.196435e+00 2.616623e-01
8 exm725227 143747389 0 A G 0.014 -1.343421e+00 1.196435e+00 2.616623e-01
9 exm746855 34306410 0 A C 0.095 5.282124e-01 4.705155e-01 2.617597e-01
13 exm1070119 52603194 0 G T 0.499 3.132770e-01 2.790712e-01 2.617828e-01
5 exm492284 145895558 0 A G 0.033 -8.901004e-01 7.929446e-01 2.618018e-01
9 exm790925 135147182 0 T C 0.018 -1.162771e+00 1.035894e+00 2.618209e-01
19 exm1488339 49318380 0 A G 0.017 1.226881e+00 1.093142e+00 2.618792e-01
5 exm464423 79815658 1 T C 0.288 -3.416687e-01 3.045040e-01 2.620039e-01
1 exm35644 27239920 0 G C 0.025 1.024580e+00 9.131751e-01 2.620263e-01
1 exm35772 27278573 0 C T 0.025 1.024580e+00 9.131751e-01 2.620263e-01
9 exm778994 125273435 0 A G 0.088 5.586381e-01 4.978981e-01 2.620282e-01
1 exm29914 22852880 0 C G 0.057 6.855827e-01 6.110461e-01 2.620328e-01
1 exm61782 55085562 5 G C 0.031 9.054146e-01 8.069972e-01 2.620442e-01
11 exm877019 1507731 0 A G 0.080 -5.835469e-01 5.201582e-01 2.620827e-01
2 exm229525 135893372 0 G A 0.319 3.417061e-01 3.046049e-01 2.621096e-01
11 exm940527 73814438 0 C G 0.034 -8.622583e-01 7.687661e-01 2.621895e-01
7 exm615696 39610177 0 G A 0.099 -5.182449e-01 4.621352e-01 2.622743e-01
6 exm529934 31112737 0 A C 0.103 5.244564e-01 4.676911e-01 2.622915e-01
2 exm249834 180311444 0 C T 0.035 8.758338e-01 7.810842e-01 2.623205e-01
1 exm165085 245848996 0 A G 0.022 -1.054726e+00 9.407837e-01 2.624017e-01
4 exm425642 141323162 11 A C 0.070 6.308078e-01 5.627435e-01 2.624713e-01
7 exm647774 103292112 0 G T 0.015 1.316109e+00 1.174357e+00 2.625757e-01
15 exm1152669 42166500 0 T C 0.496 3.079979e-01 2.748354e-01 2.625937e-01
9 exm792745 136135238 0 T C 0.226 -3.781676e-01 3.374597e-01 2.626076e-01
5 exm506270 176520243 0 A G 0.401 3.248430e-01 2.899856e-01 2.627893e-01
14 exm1117006 77294729 0 T C 0.018 -1.194657e+00 1.066616e+00 2.628575e-01
1 exm2250777 22159008 0 A C 0.304 -3.399649e-01 3.036024e-01 2.629740e-01
13 exm1074071 86369403 0 C T 0.053 -7.039100e-01 6.287525e-01 2.630746e-01
22 exm1597563 29456699 0 G A 0.071 -6.127067e-01 5.473237e-01 2.631065e-01
3 exm376433 196050834 0 T C 0.014 -1.325115e+00 1.183863e+00 2.631684e-01
11 exm965389 123753958 0 T C 0.033 -8.713281e-01 7.784503e-01 2.631697e-01
2 exm184296 31411184 0 A C 0.250 -3.661174e-01 3.271271e-01 2.632214e-01
6 exm534767 32149219 0 A G 0.010 -1.530702e+00 1.367696e+00 2.632243e-01
1 exm157641 229772693 0 T G 0.411 3.199160e-01 2.859766e-01 2.634393e-01
17 exm1365728 79170578 0 T C 0.089 5.559576e-01 4.970739e-01 2.635325e-01
19 exm1507838 55673654 0 C T 0.145 4.499884e-01 4.023589e-01 2.635687e-01
11 exm883913 5809811 2 T G 0.173 -4.205007e-01 3.760783e-01 2.636779e-01
20 exm1544068 43803613 0 T C 0.110 5.072615e-01 4.537219e-01 2.637288e-01
19 exm1509441 56047448 0 A G 0.099 5.293841e-01 4.737001e-01 2.639208e-01
8 exm714226 104427541 0 T C 0.211 3.926030e-01 3.513293e-01 2.639518e-01
5 exm477823 132535046 0 A G 0.398 -3.150990e-01 2.820222e-01 2.640348e-01
3 exm326686 58395842 0 T A 0.035 8.606654e-01 7.703286e-01 2.640408e-01
6 exm553550 47649265 0 A T 0.331 -3.386029e-01 3.031459e-01 2.641719e-01
6 exm553564 47649694 0 A G 0.331 -3.386029e-01 3.031459e-01 2.641719e-01
1 exm165172 245850513 3 G C 0.013 1.348338e+00 1.207255e+00 2.642150e-01
6 exm548889 43184132 0 C A 0.308 3.380822e-01 3.027082e-01 2.642169e-01
8 exm727243 144681777 0 G T 0.381 -3.249452e-01 2.909788e-01 2.642712e-01
15 exm1163805 55759193 0 T C 0.438 3.192520e-01 2.858821e-01 2.642735e-01
4 exm428268 151773593 0 C G 0.319 3.472828e-01 3.110135e-01 2.643204e-01
5 exm499661 156936364 0 C T 0.417 3.234153e-01 2.896421e-01 2.643261e-01
19 exm1458919 36590329 0 C T 0.494 3.071362e-01 2.751186e-01 2.644227e-01
15 exm1177977 75651981 0 A G 0.016 1.250002e+00 1.120249e+00 2.646590e-01
14 exm1089995 23745533 0 T C 0.303 3.450972e-01 3.092784e-01 2.646636e-01
2 exm202770 73717567 0 T G 0.106 -5.105113e-01 4.575601e-01 2.647017e-01
2 exm195122 55561944 0 A T 0.011 1.521479e+00 1.363687e+00 2.647085e-01
6 exm571670 110760008 0 G A 0.075 -5.914139e-01 5.300958e-01 2.647237e-01
6 exm-rs1140809 30611676 0 C A 0.194 3.984139e-01 3.571517e-01 2.647847e-01
1 exm166400 247614617 0 C T 0.498 3.129806e-01 2.806303e-01 2.648934e-01
3 exm362979 167068256 0 A T 0.365 3.232214e-01 2.898372e-01 2.649340e-01
15 exm1172552 68609647 0 T G 0.064 6.379910e-01 5.721851e-01 2.650087e-01
6 exm570629 109762332 0 T C 0.130 -4.649804e-01 4.170403e-01 2.650322e-01
5 exm508127 177546849 0 T C 0.023 1.033236e+00 9.268438e-01 2.651021e-01
4 exm436047 184585165 0 C G 0.045 7.526846e-01 6.751867e-01 2.651065e-01
1 exm137916 201869257 1 A G 0.214 -3.856417e-01 3.459843e-01 2.651743e-01
9 exm764846 99581811 0 T C 0.139 4.572464e-01 4.102453e-01 2.651972e-01
15 exm1169241 65108504 0 T A 0.232 3.676591e-01 3.298785e-01 2.652140e-01
7 exm670154 149523195 0 G C 0.029 9.179868e-01 8.236919e-01 2.652358e-01
12 exm1054622 133428319 0 A G 0.016 1.250136e+00 1.122102e+00 2.653968e-01
6 exm534674 32135136 0 A C 0.050 7.134371e-01 6.404034e-01 2.654223e-01
12 exm976873 6172202 0 T C 0.307 3.348912e-01 3.006205e-01 2.654409e-01
6 exm535433 32370879 0 T C 0.124 -4.819104e-01 4.326319e-01 2.654820e-01
6 exm535458 32372863 0 T A 0.124 -4.819104e-01 4.326319e-01 2.654820e-01
6 exm-IND6-32478947 32370970 0 D I 0.124 -4.819104e-01 4.326319e-01 2.654820e-01
17 exm1350506 71232807 0 C T 0.407 3.200192e-01 2.873068e-01 2.655014e-01
1 exm101333 152732174 0 C T 0.178 -4.081417e-01 3.664549e-01 2.655450e-01
2 exm258565 204154552 0 C T 0.406 -3.131438e-01 2.811785e-01 2.655768e-01
15 exm1162598 52517714 0 T C 0.121 4.794988e-01 4.305587e-01 2.655838e-01
2 exm198643 68622914 0 G A 0.161 -4.259843e-01 3.825519e-01 2.656411e-01
16 exm1198878 815549 0 C T 0.155 -4.311046e-01 3.871647e-01 2.656589e-01
1 exm24795 19203725 0 G A 0.012 -1.442079e+00 1.295097e+00 2.656591e-01
5 exm474955 126993282 0 A G 0.091 -5.424001e-01 4.873708e-01 2.659084e-01
7 exm621660 51096830 0 G C 0.030 9.013324e-01 8.100117e-01 2.659816e-01
15 exm1186080 87066168 0 A G 0.040 -7.838548e-01 7.044427e-01 2.659857e-01
19 exm1507399 55568084 0 T C 0.139 -4.597684e-01 4.132782e-01 2.660885e-01
3 exm-rs572169 172165727 0 A G 0.246 -3.613409e-01 3.248050e-01 2.660908e-01
14 exm1107328 64612858 0 C A 0.490 -3.096166e-01 2.783467e-01 2.661528e-01
3 exm2273380 157161305 0 A G 0.094 -5.270684e-01 4.738948e-01 2.662112e-01
12 exm1009246 54367690 0 T C 0.087 -5.552551e-01 4.992737e-01 2.662456e-01
2 exm280358 239049928 3 A G 0.011 1.540105e+00 1.384907e+00 2.662721e-01
14 exm1098156 39716201 0 G A 0.170 4.213611e-01 3.790038e-01 2.664029e-01
1 exm34488 26646730 2 G A 0.487 3.197100e-01 2.876130e-01 2.664724e-01
11 exm929174 65793454 0 T C 0.143 -4.453907e-01 4.007943e-01 2.666135e-01
2 exm238709 167262353 0 G C 0.107 -5.053433e-01 4.547706e-01 2.666415e-01
8 exm709846 94772165 0 T C 0.010 1.559933e+00 1.403930e+00 2.666785e-01
19 exm-rs3810291 47569003 0 A G 0.406 3.158516e-01 2.842859e-01 2.667147e-01
19 exm1425539 10446568 2 C T 0.207 3.827639e-01 3.445144e-01 2.667191e-01
11 exm885537 6519642 0 A G 0.364 3.239223e-01 2.917186e-01 2.669908e-01
13 exm1057993 25074490 18 T C 0.051 -7.006656e-01 6.310652e-01 2.670351e-01
2 exm209098 88478341 0 A C 0.059 6.742434e-01 6.072907e-01 2.670533e-01
11 exm922114 64031241 0 T C 0.024 9.996276e-01 9.004653e-01 2.671070e-01
4 exm2264061 101108057 0 A C 0.351 -3.235618e-01 2.914657e-01 2.671087e-01
8 exm717740 120977489 0 G A 0.020 -1.066396e+00 9.606567e-01 2.671299e-01
17 exm1317662 38122686 0 A G 0.269 3.494130e-01 3.147725e-01 2.671389e-01
19 exm1398810 1044589 0 C T 0.014 -1.319795e+00 1.189043e+00 2.671756e-01
4 exm394668 38776320 0 T C 0.136 4.539213e-01 4.089830e-01 2.672126e-01
4 exm394688 38776725 0 A C 0.136 4.539213e-01 4.089830e-01 2.672126e-01
4 exm414390 95578588 0 G A 0.017 -1.220510e+00 1.099793e+00 2.672622e-01
8 exm731274 145540230 1 A G 0.017 -1.191634e+00 1.073881e+00 2.673103e-01
8 exm689398 23058220 0 G T 0.078 -5.799883e-01 5.226934e-01 2.673262e-01
11 exm946792 88911696 0 A C 0.053 6.978897e-01 6.290319e-01 2.673901e-01
1 exm7020 3424388 0 A G 0.013 1.270778e+00 1.145792e+00 2.675555e-01
19 exm1476023 44057574 0 A G 0.123 4.697888e-01 4.236740e-01 2.676580e-01
16 exm1261299 81095091 0 G A 0.075 -5.827765e-01 5.256161e-01 2.676993e-01
21 exm1579541 46911188 4 G C 0.096 5.228309e-01 4.715534e-01 2.677027e-01
5 exm511369 180276402 0 C T 0.161 -4.218723e-01 3.805394e-01 2.677565e-01
14 exm1100920 51223789 0 C T 0.377 -3.290208e-01 2.968496e-01 2.678607e-01
2 exm248245 179582537 0 T G 0.489 3.133458e-01 2.827085e-01 2.678627e-01
6 exm567227 97051593 0 A G 0.013 -1.400745e+00 1.263854e+00 2.678881e-01
10 exm837519 81927059 0 T C 0.030 -8.988680e-01 8.110679e-01 2.679137e-01
10 exm829987 70992664 0 T C 0.483 -3.162894e-01 2.854027e-01 2.679270e-01
12 exm1044934 122186317 0 A G 0.460 3.096935e-01 2.794509e-01 2.679271e-01
19 exm1438125 15739597 0 A C 0.341 -3.315904e-01 2.992186e-01 2.679416e-01
16 exm1198881 815565 3 C T 0.153 -4.303683e-01 3.883575e-01 2.679470e-01
9 exm793951 136507473 0 A G 0.107 5.098779e-01 4.601416e-01 2.679843e-01
1 exm161735 236700807 0 A T 0.398 -3.141604e-01 2.835439e-01 2.680322e-01
2 exm185866 33505202 0 A G 0.015 -1.290695e+00 1.164970e+00 2.680566e-01
17 exm1274606 1538302 0 A C 0.013 -1.402043e+00 1.265707e+00 2.681455e-01
3 exm373290 193334991 0 A G 0.461 -3.159587e-01 2.852754e-01 2.682141e-01
17 exm1277806 3352309 0 C T 0.145 -4.438094e-01 4.007788e-01 2.682959e-01
12 exm976374 5842040 0 A G 0.026 9.888623e-01 8.930150e-01 2.683121e-01
8 exm2258658 130762291 0 A G 0.230 -3.706942e-01 3.348017e-01 2.683660e-01
5 exm448832 34004707 0 T C 0.114 -4.822442e-01 4.355692e-01 2.683861e-01
7 exm604550 6449496 0 C T 0.142 4.476891e-01 4.043751e-01 2.684057e-01
7 exm611032 27195857 0 C T 0.029 9.348317e-01 8.444405e-01 2.684362e-01
12 exm988933 21329738 0 A G 0.406 3.147473e-01 2.843199e-01 2.684469e-01
8 exm704668 68396915 0 C T 0.049 -7.292536e-01 6.587974e-01 2.684777e-01
14 exm1124271 94912896 0 G T 0.355 3.235394e-01 2.922884e-01 2.684901e-01
6 exm573647 116821709 0 T C 0.021 1.103560e+00 9.970122e-01 2.685123e-01
2 exm203901 74489318 0 A G 0.090 -5.528833e-01 4.995322e-01 2.685402e-01
15 exm1152762 42171462 0 T C 0.195 -3.938034e-01 3.558159e-01 2.685577e-01
4 exm404372 71468348 0 C G 0.136 4.593734e-01 4.150673e-01 2.685652e-01
19 exm1488422 49344521 0 T C 0.016 1.249642e+00 1.129263e+00 2.686278e-01
15 exm2252202 53994493 0 A G 0.436 3.196783e-01 2.889202e-01 2.686887e-01
15 exm1160531 49907355 0 T C 0.024 -1.033522e+00 9.341104e-01 2.687040e-01
3 exm350422 130360527 0 T C 0.177 4.029517e-01 3.642127e-01 2.687298e-01
19 exm2253898 45923653 0 A G 0.412 3.130857e-01 2.829992e-01 2.687519e-01
7 exm632310 88423881 0 C T 0.195 3.893206e-01 3.520227e-01 2.689076e-01
3 exm2238283 108021333 0 A G 0.078 -5.926313e-01 5.358627e-01 2.689137e-01
10 exm2249242 45878050 0 A G 0.035 8.464923e-01 7.654073e-01 2.689144e-01
6 exm546601 42073759 0 A G 0.024 1.022342e+00 9.244268e-01 2.689216e-01
7 exm602175 4901385 0 A C 0.479 3.043923e-01 2.752774e-01 2.689885e-01
6 exm-rs7768484 29855978 5 T G 0.154 4.350717e-01 3.935260e-01 2.690719e-01
1 exm136649 201176651 0 T C 0.028 -9.398256e-01 8.501238e-01 2.690966e-01
11 exm895140 18735677 0 A G 0.015 -1.298864e+00 1.175096e+00 2.691790e-01
6 exm596769 170889175 11 C T 0.030 -8.991729e-01 8.135045e-01 2.691868e-01
12 exm1044230 121605373 0 A G 0.028 9.332184e-01 8.445207e-01 2.693083e-01
6 exm537563 33053577 0 A G 0.077 5.744235e-01 5.198754e-01 2.693524e-01
2 exm198679 68729992 0 G A 0.047 7.369533e-01 6.670035e-01 2.693757e-01
1 exm137325 201355653 0 T G 0.014 1.344675e+00 1.217130e+00 2.694105e-01
4 exm394423 38023294 0 A G 0.013 -1.367218e+00 1.237751e+00 2.694941e-01
3 exm2255662 124906162 0 A G 0.070 6.019862e-01 5.450748e-01 2.695756e-01
15 exm1161562 51507968 0 A G 0.248 3.563515e-01 3.226853e-01 2.696098e-01
9 exm792747 136136770 0 A C 0.226 -3.726488e-01 3.374464e-01 2.696147e-01
3 exm315076 49689210 0 A G 0.182 4.065312e-01 3.681542e-01 2.696486e-01
3 exm-rs9858542 49701983 0 A G 0.182 4.065312e-01 3.681542e-01 2.696486e-01
19 exm1466145 40197267 0 A G 0.022 1.055578e+00 9.559367e-01 2.696520e-01
8 exm706210 74527996 0 C T 0.120 4.827186e-01 4.372755e-01 2.697868e-01
1 exm2250419 192627431 0 A G 0.023 1.036816e+00 9.396373e-01 2.700046e-01
6 exm574350 117622184 0 C G 0.167 4.207487e-01 3.813966e-01 2.701098e-01
6 exm574351 117622188 0 G T 0.167 4.207487e-01 3.813966e-01 2.701098e-01
6 exm574357 117622233 0 T C 0.167 4.207487e-01 3.813966e-01 2.701098e-01
1 exm120060 166990359 1 G A 0.020 1.109001e+00 1.005788e+00 2.703527e-01
6 exm-rs9380254 31378335 1 C G 0.073 5.978470e-01 5.422346e-01 2.703778e-01
3 exm292458 14187449 0 G T 0.298 -3.408623e-01 3.091966e-01 2.704424e-01
1 exm61788 55085608 0 T C 0.030 8.895156e-01 8.069236e-01 2.704679e-01
12 exm1024045 80935345 0 C T 0.221 3.786405e-01 3.435138e-01 2.705102e-01
14 exm1108712 65263300 0 T C 0.494 -3.092556e-01 2.805883e-01 2.705485e-01
8 exm717382 120431506 0 A G 0.055 6.706476e-01 6.085730e-01 2.706217e-01
1 exm29993 22915858 0 T C 0.189 -3.841584e-01 3.486471e-01 2.706850e-01
22 exm1598654 30163526 0 G A 0.084 5.442743e-01 4.940769e-01 2.707964e-01
5 exm491046 141358390 0 A G 0.014 -1.310004e+00 1.189410e+00 2.708873e-01
15 exm1151064 41805237 1 T C 0.135 -4.647055e-01 4.220044e-01 2.709757e-01
6 exm586710 151670338 0 G A 0.011 1.483753e+00 1.347670e+00 2.710667e-01
13 exm1077913 103399837 0 A C 0.167 -4.155967e-01 3.774946e-01 2.710853e-01
18 exm1389981 59780393 0 A T 0.217 -3.781904e-01 3.435831e-01 2.711765e-01
7 exm656643 128506470 0 T C 0.028 -9.409520e-01 8.548912e-01 2.712009e-01
19 exm-IND19-23719581 23927742 1 D I 0.151 -4.340799e-01 3.943989e-01 2.712258e-01
11 exm934866 68030015 0 T C 0.280 -3.437386e-01 3.123627e-01 2.712974e-01
19 exm1469108 41118056 0 A G 0.441 -3.091861e-01 2.809701e-01 2.713076e-01
15 exm1151040 41803754 0 A G 0.056 -6.861998e-01 6.236772e-01 2.713839e-01
17 exm1294587 10409241 1 C T 0.014 -1.318940e+00 1.198829e+00 2.714093e-01
7 exm606380 12610594 0 G A 0.309 -3.349954e-01 3.045232e-01 2.714634e-01
17 exm1277724 3324810 0 G A 0.493 3.134620e-01 2.849660e-01 2.714929e-01
2 exm2275617 179325735 5 G C 0.037 8.125142e-01 7.388313e-01 2.716101e-01
1 exm34824 26694260 0 C T 0.446 -3.189363e-01 2.900174e-01 2.716164e-01
11 exm919160 62434173 13 A G 0.169 4.127265e-01 3.753172e-01 2.716341e-01
3 exm308440 46784467 0 A G 0.202 3.783407e-01 3.440646e-01 2.716570e-01
9 exm746777 34257095 0 A G 0.245 -3.529826e-01 3.210122e-01 2.716695e-01
8 exm734022 146067054 0 G A 0.446 3.075828e-01 2.797265e-01 2.716733e-01
7 exm632409 88964061 0 C A 0.104 -5.034441e-01 4.578941e-01 2.717197e-01
1 exm49794 41327281 0 A C 0.011 -1.481790e+00 1.347879e+00 2.717754e-01
1 exm116693 160920441 0 G A 0.032 8.644477e-01 7.863614e-01 2.717967e-01
15 exm1183802 83781631 0 T C 0.047 -7.394728e-01 6.728962e-01 2.719538e-01
3 exm341699 121340536 1 C T 0.477 3.106071e-01 2.826952e-01 2.720434e-01
5 exm494616 149404179 0 T G 0.080 5.694112e-01 5.182608e-01 2.720603e-01
9 exm756186 79322068 0 G T 0.486 3.137367e-01 2.856504e-01 2.722226e-01
5 exm499552 156899925 0 T C 0.110 4.865827e-01 4.430854e-01 2.722903e-01
1 exm30033 22923873 0 C G 0.060 -6.619758e-01 6.028872e-01 2.723600e-01
18 exm1391929 67534642 0 T C 0.080 -5.731411e-01 5.220105e-01 2.723862e-01
9 exm2273457 101611545 0 G A 0.117 -4.838756e-01 4.407642e-01 2.724468e-01
15 exm1170479 65689267 0 C T 0.214 -3.773477e-01 3.437838e-01 2.725253e-01
17 exm2253206 73236124 0 G A 0.110 4.979751e-01 4.537035e-01 2.725482e-01
10 exm828681 69959242 0 A C 0.405 3.074508e-01 2.801464e-01 2.725978e-01
22 exm1607019 38122462 2 A G 0.217 -3.745431e-01 3.413032e-01 2.726300e-01
7 exm673740 151684256 1 G A 0.248 -3.589268e-01 3.270779e-01 2.726374e-01
3 exm300770 38404472 9 A C 0.221 3.774500e-01 3.439768e-01 2.726643e-01
16 exm1198157 731318 0 A G 0.013 1.359706e+00 1.239266e+00 2.727193e-01
5 exm2257013 145519821 0 A G 0.170 4.090447e-01 3.728351e-01 2.727486e-01
5 exm491774 145499996 0 T C 0.170 4.090447e-01 3.728351e-01 2.727486e-01
5 exm491808 145508636 0 C T 0.170 4.090447e-01 3.728351e-01 2.727486e-01
5 exm491847 145519821 0 A G 0.170 4.090447e-01 3.728351e-01 2.727486e-01
9 exm803264 140250818 0 C T 0.048 -7.152744e-01 6.519883e-01 2.727720e-01
8 exm677740 1877480 1 G T 0.037 -8.186264e-01 7.463085e-01 2.728442e-01
22 exm1598396 29913272 4 T C 0.351 -3.181347e-01 2.900945e-01 2.729500e-01
6 exm529508 30993533 0 G A 0.339 3.201890e-01 2.919803e-01 2.729707e-01
6 exm530016 31122482 2 A G 0.103 5.129089e-01 4.677695e-01 2.730197e-01
8 exm678172 2048831 0 G A 0.391 3.136019e-01 2.860462e-01 2.730925e-01
20 exm1521019 3102137 0 G C 0.020 1.108785e+00 1.011385e+00 2.731055e-01
19 exm1446303 19017862 5 A G 0.188 3.964828e-01 3.616948e-01 2.731591e-01
9 exm753559 71835842 2 A C 0.104 5.108857e-01 4.661022e-01 2.732027e-01
19 exm1406531 3613346 0 A G 0.429 3.126055e-01 2.852090e-01 2.732129e-01
17 exm1305221 26691321 0 A G 0.142 -4.412417e-01 4.025827e-01 2.732261e-01
14 exm1118942 81744736 0 A G 0.325 3.292088e-01 3.004026e-01 2.732854e-01
2 exm193220 49191041 0 C T 0.415 3.119747e-01 2.846809e-01 2.732929e-01
19 exm2253615 10692000 0 C T 0.394 3.053972e-01 2.786856e-01 2.733045e-01
19 exm1496803 51850290 0 A G 0.350 3.286427e-01 2.999455e-01 2.733805e-01
19 exm1459979 37488055 0 G T 0.303 -3.359858e-01 3.067675e-01 2.735682e-01
19 exm1501359 53793042 0 A G 0.482 -3.113622e-01 2.843834e-01 2.737338e-01
11 exm944222 77921348 0 A G 0.017 -1.207551e+00 1.103097e+00 2.738110e-01
14 exm1095747 31858187 0 T C 0.019 1.134353e+00 1.036252e+00 2.738211e-01
2 exm171920 10101468 0 G A 0.063 6.388431e-01 5.836434e-01 2.738608e-01
9 exm779243 125377087 0 A G 0.051 -6.972518e-01 6.370109e-01 2.738651e-01
11 exm874369 1081112 0 C G 0.419 3.147622e-01 2.875807e-01 2.738871e-01
13 exm1072737 76423248 0 T C 0.284 -3.404263e-01 3.110347e-01 2.738965e-01
21 exm1568877 37518706 0 A G 0.482 -3.012268e-01 2.752405e-01 2.739331e-01
15 exm1153297 42386630 0 T G 0.046 -7.222653e-01 6.599765e-01 2.739473e-01
1 exm152003 223980207 0 C G 0.121 -4.764919e-01 4.355026e-01 2.740617e-01
1 exm2250796 223980207 0 C G 0.121 -4.764919e-01 4.355026e-01 2.740617e-01
[truncated: 1,070,703 more chars]
