# Supplementary material for: A missense variant in FTCD is associated with arsenic metabolism and toxicity phenotypes in Bangladesh
Source: PLoS Genet. 2019 Mar 20;15(3):e1007984. doi: 10.1371/journal.pgen.1007984 (PMC6443193; doi:10.1371/journal.pgen.1007984)
Supplement: S2 File — (TXT) [file pgen.1007984.s016.txt]

CHR SNP BP n_miss allele1 allele0 af beta se P
21 exm1580829 47572887 0 T C 0.077 2.420957e+00 2.917293e-01 2.156956e-16
10 exm852742 104638723 0 C T 0.058 1.947736e+00 3.372047e-01 9.112228e-09
10 exm-rs11258747 6472891 0 T G 0.131 9.881296e-01 2.391523e-01 3.779040e-05
17 exm1277018 2600186 0 A G 0.309 6.862792e-01 1.711467e-01 6.344912e-05
7 exm603106 5427950 0 A G 0.023 2.170496e+00 5.422036e-01 6.527937e-05
10 exm865157 129903592 22 A G 0.141 -9.088310e-01 2.319099e-01 9.257692e-05
6 exm562878 82900811 1 A G 0.262 -7.165453e-01 1.834620e-01 9.773354e-05
3 exm312709 48691316 0 C T 0.068 -1.223151e+00 3.153170e-01 1.089418e-04
9 exm766298 101056122 0 C T 0.156 -8.378374e-01 2.186377e-01 1.318116e-04
3 exm312817 48697654 0 G C 0.065 -1.237105e+00 3.242020e-01 1.407063e-04
3 exm314031 49156473 0 G C 0.054 -1.326616e+00 3.593579e-01 2.300437e-04
3 exm314478 49294250 0 A C 0.054 -1.326616e+00 3.593579e-01 2.300437e-04
3 exm314527 49313978 0 T C 0.054 -1.326616e+00 3.593579e-01 2.300437e-04
1 exm112039 157805650 0 T A 0.054 1.299729e+00 3.559422e-01 2.687998e-04
10 exm2273468 104436641 0 T C 0.249 -6.666068e-01 1.851897e-01 3.281058e-04
15 exm1163775 55722872 1 C G 0.135 -8.188439e-01 2.308376e-01 4.000842e-04
3 exm312446 48669447 0 T C 0.065 -1.145627e+00 3.237927e-01 4.140594e-04
8 exm728843 144945191 1 C T 0.156 7.764105e-01 2.204545e-01 4.401449e-04
19 exm1456289 36004171 0 A C 0.388 5.746249e-01 1.632966e-01 4.450486e-04
1 exm99064 152192549 2 G T 0.031 -1.611748e+00 4.652389e-01 5.450684e-04
11 exm882686 5373531 0 G A 0.014 2.326258e+00 6.731456e-01 5.625102e-04
11 exm943220 76895792 0 G T 0.279 6.143780e-01 1.800528e-01 6.598928e-04
9 exm766249 100995721 0 G A 0.240 -6.442795e-01 1.891247e-01 6.734183e-04
12 exm1048820 124323006 0 G A 0.012 -2.527307e+00 7.445246e-01 7.037086e-04
9 exm766251 100995758 0 T G 0.200 -6.811398e-01 2.023331e-01 7.789111e-04
9 exm768114 104433235 0 T C 0.285 5.952490e-01 1.774956e-01 8.156763e-04
15 exm1165361 58853079 0 C A 0.016 -2.109617e+00 6.293320e-01 8.199186e-04
1 exm7644 3697663 0 T C 0.055 -1.143833e+00 3.447505e-01 9.267653e-04
14 exm1100128 50472405 0 A G 0.331 5.620106e-01 1.700481e-01 9.700197e-04
16 exm1221853 19475099 0 A C 0.118 -8.194914e-01 2.481105e-01 9.771950e-04
13 exm1072621 76395464 0 T C 0.086 9.657149e-01 2.924892e-01 9.814190e-04
1 exm145020 207857254 0 G A 0.305 5.672534e-01 1.726292e-01 1.037583e-03
3 exm2256113 58512375 0 C T 0.102 -8.558838e-01 2.611706e-01 1.070473e-03
10 exm853093 105160184 0 G A 0.077 -9.827324e-01 3.001903e-01 1.083383e-03
6 exm543830 38770968 0 T A 0.044 1.249136e+00 3.839307e-01 1.162704e-03
3 exm313069 48732480 0 C T 0.053 -1.175938e+00 3.618832e-01 1.179279e-03
19 exm1415750 7533850 1 A G 0.192 6.389366e-01 1.968313e-01 1.193296e-03
16 exm1222648 20352618 2 A C 0.020 -1.847878e+00 5.735399e-01 1.298253e-03
17 exm1289500 7735934 0 A G 0.191 6.776916e-01 2.106717e-01 1.321262e-03
11 exm901502 43923096 0 T C 0.017 -1.941336e+00 6.035248e-01 1.321955e-03
17 exm1359079 74878259 0 A G 0.342 5.403218e-01 1.688329e-01 1.398694e-03
8 exm2176018 71646084 0 T C 0.022 1.693010e+00 5.310404e-01 1.458860e-03
1 exm49502 40980559 0 A G 0.180 6.555265e-01 2.060264e-01 1.490979e-03
10 exm845637 98741293 0 G A 0.155 -6.752967e-01 2.128929e-01 1.541676e-03
4 exm406937 76881233 0 T G 0.154 -6.917360e-01 2.187188e-01 1.591628e-03
19 exm1415695 7528734 0 A G 0.196 6.151786e-01 1.951870e-01 1.652071e-03
9 exm754120 72741312 0 G A 0.028 -1.496319e+00 4.749873e-01 1.660582e-03
10 exm841053 91497631 0 A T 0.465 5.113516e-01 1.627484e-01 1.707820e-03
10 exm841092 91498254 0 G A 0.465 5.113516e-01 1.627484e-01 1.707820e-03
1 exm7242 3548122 0 A G 0.014 2.139306e+00 6.819541e-01 1.736764e-03
17 exm1327856 42225547 0 C A 0.342 5.311655e-01 1.699483e-01 1.806131e-03
3 exm313654 49067904 0 C T 0.045 -1.210010e+00 3.874839e-01 1.822778e-03
1 exm138919 202715270 0 T C 0.014 2.164550e+00 6.953427e-01 1.884114e-03
11 exm883073 5529152 0 G A 0.100 8.289832e-01 2.672285e-01 1.953641e-03
17 exm1295714 11650958 0 A G 0.106 -8.134773e-01 2.625445e-01 1.978153e-03
6 exm568218 100868721 0 A G 0.189 -6.284059e-01 2.028734e-01 1.984196e-03
1 exm72037 86557967 1 A G 0.311 5.179951e-01 1.680222e-01 2.083784e-03
6 exm568222 100868779 0 T G 0.188 -6.257131e-01 2.030285e-01 2.090757e-03
11 exm950265 100998472 0 A C 0.025 -1.574202e+00 5.111897e-01 2.107648e-03
8 exm720018 125562029 0 T C 0.080 8.941930e-01 2.904291e-01 2.112008e-03
20 exm1539237 35769647 0 G T 0.488 4.869500e-01 1.582632e-01 2.126369e-03
1 exm19147 15668319 0 A G 0.032 -1.387827e+00 4.514690e-01 2.146406e-03
10 exm853481 105218252 2 A G 0.124 7.473143e-01 2.435521e-01 2.187011e-03
14 exm1099656 50092471 0 C T 0.455 4.972508e-01 1.638508e-01 2.444609e-03
11 exm879655 3249984 0 T C 0.418 4.966949e-01 1.641257e-01 2.513769e-03
20 exm1555036 60768615 3 A G 0.041 1.218801e+00 4.051338e-01 2.665960e-03
7 exm613093 31732084 0 G T 0.048 -1.126812e+00 3.756853e-01 2.745909e-03
11 exm943320 76912636 0 T A 0.325 5.141949e-01 1.717157e-01 2.790122e-03
17 exm1290935 8021608 0 C G 0.128 -7.014427e-01 2.347921e-01 2.853986e-03
12 exm983328 10271087 0 C A 0.068 9.398834e-01 3.156683e-01 2.948873e-03
1 exm66875 67236097 0 T A 0.154 6.544382e-01 2.198017e-01 2.949220e-03
13 exm1061000 31480720 1 A G 0.022 1.592460e+00 5.388873e-01 3.169940e-03
6 exm572567 112382393 0 A G 0.017 -1.825819e+00 6.195798e-01 3.254995e-03
12 exm980113 7252506 0 T C 0.012 2.187621e+00 7.458913e-01 3.404319e-03
15 exm1150348 41247629 0 G A 0.016 -1.879145e+00 6.422300e-01 3.480624e-03
10 exm812161 16982061 0 T C 0.034 -1.311792e+00 4.502429e-01 3.621715e-03
1 exm2249498 109801121 1 T C 0.017 -1.837694e+00 6.308421e-01 3.626787e-03
20 exm1539236 35769592 0 T C 0.258 5.279745e-01 1.813808e-01 3.652520e-03
10 exm848061 101147692 0 A G 0.027 -1.435328e+00 4.934008e-01 3.673640e-03
12 exm992246 30882157 0 A G 0.012 -2.087318e+00 7.176826e-01 3.681090e-03
16 exm1244153 57689805 0 C A 0.081 -8.585719e-01 2.962431e-01 3.802484e-03
12 exm1021548 71094955 0 T C 0.030 1.386913e+00 4.791826e-01 3.849435e-03
2 exm232118 152107719 0 C T 0.023 1.538140e+00 5.323800e-01 3.912752e-03
9 exm766248 100991430 0 A C 0.145 -6.554646e-01 2.277905e-01 4.059924e-03
4 exm383568 2990499 0 T G 0.158 -6.231941e-01 2.167505e-01 4.089733e-03
9 exm768064 104385711 0 T C 0.130 6.873872e-01 2.391179e-01 4.096036e-03
6 exm573467 116600453 0 T C 0.179 -6.009524e-01 2.091437e-01 4.112651e-03
19 exm1412940 5867748 3 G T 0.211 5.584734e-01 1.943608e-01 4.112778e-03
1 exm157882 230492801 0 T C 0.011 2.191057e+00 7.636832e-01 4.169081e-03
11 exm959224 117779305 0 A C 0.015 -1.912936e+00 6.671359e-01 4.191152e-03
18 exm1388916 56202120 0 A G 0.128 6.862211e-01 2.393284e-01 4.192579e-03
1 exm6947 3416449 4 C A 0.286 -5.104552e-01 1.783006e-01 4.250775e-03
3 exm342943 122259606 0 T C 0.416 -4.630190e-01 1.621455e-01 4.349421e-03
4 exm397769 47593283 0 C G 0.213 5.569945e-01 1.951057e-01 4.359544e-03
19 exm1434666 14269279 1 G T 0.022 1.498156e+00 5.255275e-01 4.415445e-03
20 exm1520013 2539387 0 G A 0.338 -4.737155e-01 1.661875e-01 4.419298e-03
19 exm1428560 11508177 0 A G 0.303 4.913073e-01 1.726089e-01 4.476681e-03
3 exm364486 170802910 0 T C 0.047 -1.073811e+00 3.779718e-01 4.552538e-03
18 exm1388939 56202683 0 C T 0.127 6.805661e-01 2.396234e-01 4.564376e-03
17 exm1363562 78169374 0 T C 0.036 -1.203870e+00 4.240464e-01 4.580663e-03
20 exm-rs4608 35865054 0 C T 0.269 5.078587e-01 1.789355e-01 4.591863e-03
2 exm246997 179457147 0 A G 0.304 -4.855261e-01 1.714382e-01 4.680628e-03
2 exm247045 179458591 0 T C 0.304 -4.855261e-01 1.714382e-01 4.680628e-03
13 exm1072583 76382100 0 T C 0.153 -6.261074e-01 2.212508e-01 4.713106e-03
10 exm847059 99498234 0 G A 0.500 -4.481583e-01 1.585944e-01 4.772673e-03
1 exm154644 227954689 0 T C 0.043 -1.124116e+00 3.979334e-01 4.786457e-03
19 exm1456285 36004106 0 A G 0.146 -6.288224e-01 2.239077e-01 5.037261e-03
2 exm275853 233633460 0 G A 0.343 4.679008e-01 1.668558e-01 5.102662e-03
14 exm1128949 102894593 0 G A 0.109 -7.055879e-01 2.521572e-01 5.198242e-03
11 exm897570 27679916 0 T C 0.248 -5.078551e-01 1.816643e-01 5.240626e-03
10 exm847084 99504630 0 G T 0.257 -5.013484e-01 1.795618e-01 5.297429e-03
4 exm415380 100463258 0 T C 0.011 2.106480e+00 7.546337e-01 5.308392e-03
1 exm2273324 48713394 0 C T 0.361 4.683392e-01 1.678526e-01 5.328219e-03
10 exm824415 50824106 0 T C 0.014 1.893794e+00 6.795443e-01 5.382906e-03
4 exm439123 189061106 0 A G 0.283 4.890775e-01 1.756772e-01 5.431100e-03
3 exm342997 122277268 0 A G 0.140 6.476739e-01 2.328598e-01 5.473997e-03
11 exm888153 7717233 0 A G 0.073 -8.419866e-01 3.034951e-01 5.594164e-03
6 exm562166 76751738 0 T C 0.011 2.117575e+00 7.633471e-01 5.598173e-03
12 exm2263518 6128443 26 T C 0.214 -5.361277e-01 1.933361e-01 5.615863e-03
13 exm1055697 20763642 0 T C 0.048 1.036259e+00 3.739003e-01 5.642525e-03
18 exm1382609 32834232 0 A G 0.026 -1.380286e+00 4.983793e-01 5.676028e-03
19 exm2253922 48182946 1 T C 0.162 -6.004614e-01 2.175146e-01 5.833924e-03
1 exm113004 158584091 0 G A 0.425 4.475837e-01 1.623349e-01 5.894547e-03
8 exm709167 90990479 0 G C 0.418 4.389356e-01 1.592862e-01 5.921906e-03
3 exm327706 63967900 0 G A 0.120 6.695684e-01 2.432109e-01 5.969013e-03
2 exm246446 179436020 0 A G 0.302 -4.717672e-01 1.715367e-01 6.019940e-03
10 exm853248 105194086 0 C T 0.379 4.553025e-01 1.656447e-01 6.048745e-03
16 exm1242998 57016092 0 G A 0.483 4.390686e-01 1.597439e-01 6.050428e-03
17 exm1316179 37296025 0 T C 0.020 -1.557372e+00 5.666632e-01 6.055151e-03
11 exm952943 107286943 0 T C 0.045 1.060701e+00 3.859937e-01 6.061515e-03
13 exm1066256 42876103 0 T C 0.028 1.349712e+00 4.912903e-01 6.074310e-03
2 exm278779 238244963 0 A G 0.460 -4.396373e-01 1.600980e-01 6.097001e-03
17 exm1293419 9792768 0 A G 0.122 -6.820256e-01 2.496953e-01 6.372913e-03
15 exm1188770 90344352 1 C T 0.200 5.566574e-01 2.040051e-01 6.426772e-03
5 exm471847 112920108 0 G C 0.024 1.447812e+00 5.309357e-01 6.460574e-03
2 exm274998 233243981 0 T A 0.457 -4.342094e-01 1.594066e-01 6.519172e-03
6 exm568818 105609468 0 T C 0.012 1.958533e+00 7.196660e-01 6.567764e-03
19 exm1409673 4511955 8 T C 0.256 -4.855492e-01 1.791413e-01 6.789040e-03
5 exm452586 41008780 0 A G 0.252 5.024795e-01 1.857982e-01 6.912077e-03
4 exm427090 146653620 0 A G 0.028 -1.319629e+00 4.881346e-01 6.933359e-03
20 exm1538448 35075339 0 A G 0.011 -2.060865e+00 7.653924e-01 7.162043e-03
16 exm1270713 89613123 0 G A 0.129 -6.362273e-01 2.363323e-01 7.172139e-03
1 exm154031 227152778 0 G T 0.030 1.259668e+00 4.681810e-01 7.204971e-03
11 exm952948 107299623 0 C A 0.045 1.035397e+00 3.849317e-01 7.220851e-03
10 exm865546 131565064 0 G A 0.055 9.508119e-01 3.539500e-01 7.297275e-03
10 exm865555 131565170 0 G A 0.055 9.508119e-01 3.539500e-01 7.297275e-03
1 exm80691 109806313 0 C T 0.019 -1.594889e+00 5.954959e-01 7.473902e-03
15 exm1166362 59981515 0 G A 0.423 -4.324147e-01 1.614770e-01 7.482363e-03
12 exm1010293 55368291 0 T C 0.012 1.947863e+00 7.276236e-01 7.501360e-03
20 exm1531603 30232673 0 A G 0.017 -1.649701e+00 6.162958e-01 7.506225e-03
7 exm658356 131195712 0 A G 0.407 4.326790e-01 1.616642e-01 7.515069e-03
10 exm843127 95454681 0 C G 0.476 4.234275e-01 1.582167e-01 7.518509e-03
19 exm1456275 36003962 0 C T 0.079 -7.993874e-01 2.988933e-01 7.557918e-03
15 exm1166364 59981590 2 A G 0.423 -4.314709e-01 1.614836e-01 7.615836e-03
3 exm291268 12858028 0 C T 0.353 4.364004e-01 1.639096e-01 7.832623e-03
3 exm363514 169098992 0 A G 0.066 8.658419e-01 3.252331e-01 7.837849e-03
11 exm949468 94861862 0 G A 0.028 1.297204e+00 4.883004e-01 7.969812e-03
2 exm206540 84897501 1 G A 0.044 -1.055529e+00 3.977341e-01 8.033907e-03
7 exm623595 64863392 3 T C 0.212 5.193545e-01 1.959942e-01 8.129464e-03
9 exm743784 26842442 0 T C 0.012 1.976588e+00 7.459496e-01 8.131511e-03
11 exm888167 7721870 0 G A 0.076 -7.892980e-01 2.982970e-01 8.221757e-03
3 exm338177 113003273 3 T G 0.020 1.517487e+00 5.735075e-01 8.222688e-03
14 exm2273514 50044392 2 C T 0.496 4.226676e-01 1.597860e-01 8.241212e-03
7 exm658368 131195959 0 T C 0.406 4.273423e-01 1.615627e-01 8.244970e-03
3 exm369442 184103903 0 C A 0.255 4.754919e-01 1.797917e-01 8.254048e-03
19 exm1476010 44056412 0 T C 0.111 6.720909e-01 2.541755e-01 8.265759e-03
8 exm723730 141525327 0 G A 0.024 -1.387510e+00 5.247618e-01 8.268776e-03
2 exm221987 113763575 0 A G 0.092 7.393517e-01 2.797716e-01 8.302370e-03
17 exm1289873 7761512 0 A C 0.269 5.007007e-01 1.897077e-01 8.385006e-03
3 exm307746 46450297 0 G A 0.171 -5.701259e-01 2.161566e-01 8.428659e-03
1 exm82905 110993866 0 C A 0.039 1.071508e+00 4.066404e-01 8.491551e-03
4 exm435000 177095773 0 A G 0.057 -9.178857e-01 3.486371e-01 8.547599e-03
5 exm454949 54439466 0 G A 0.143 5.942637e-01 2.259684e-01 8.621285e-03
4 exm421147 119952955 0 T C 0.041 -1.065372e+00 4.053629e-01 8.663340e-03
7 exm671970 150732812 0 T C 0.021 1.464183e+00 5.572251e-01 8.677539e-03
8 exm685560 17928811 0 C T 0.489 -4.138581e-01 1.577105e-01 8.766038e-03
12 exm1039981 113758166 0 A G 0.089 7.357822e-01 2.804909e-01 8.790910e-03
10 exm859750 121086097 0 T A 0.083 7.496467e-01 2.860643e-01 8.859004e-03
19 exm1516614 58928786 0 G A 0.220 5.008399e-01 1.911272e-01 8.861616e-03
11 exm956838 113803028 0 C A 0.408 4.198876e-01 1.602707e-01 8.876848e-03
3 exm285447 361508 1 T C 0.348 -4.417974e-01 1.686607e-01 8.887737e-03
3 exm311976 48623124 0 A G 0.043 1.033156e+00 3.947037e-01 8.937097e-03
10 exm846991 99422724 0 A G 0.015 1.678513e+00 6.412818e-01 8.940026e-03
19 exm1497865 52249211 0 T G 0.154 -5.850417e-01 2.239565e-01 9.074835e-03
3 exm343037 122288210 1 G A 0.415 -4.208773e-01 1.612106e-01 9.116453e-03
9 exm739364 13112024 0 T C 0.017 1.575336e+00 6.037429e-01 9.154951e-03
11 exm2250129 64496357 0 T G 0.186 -5.409153e-01 2.073305e-01 9.163757e-03
11 exm923301 64496357 0 T G 0.186 -5.409153e-01 2.073305e-01 9.163757e-03
15 exm1148360 40558064 0 G A 0.162 -5.551778e-01 2.128229e-01 9.172148e-03
15 exm1148407 40558482 0 G A 0.162 -5.551778e-01 2.128229e-01 9.172148e-03
2 exm171870 10059770 0 G T 0.452 -4.112660e-01 1.578786e-01 9.271006e-03
6 exm573296 116441646 0 G C 0.292 -4.512873e-01 1.732762e-01 9.284813e-03
14 exm1087032 21991626 0 G C 0.357 4.348343e-01 1.669709e-01 9.289868e-03
3 exm315947 49749976 0 A G 0.047 -9.936553e-01 3.824489e-01 9.456197e-03
10 exm864256 128150096 0 T G 0.023 -1.375622e+00 5.295870e-01 9.472700e-03
8 exm689265 23001988 0 A G 0.214 -5.055907e-01 1.946691e-01 9.482502e-03
21 exm1562172 10921939 5 T C 0.031 1.227259e+00 4.728064e-01 9.523552e-03
3 exm307906 46501213 0 T C 0.405 4.241303e-01 1.635019e-01 9.569245e-03
17 exm1318404 38457151 0 A G 0.136 -6.100145e-01 2.355902e-01 9.701321e-03
10 exm813612 21134282 0 G C 0.057 8.649602e-01 3.343630e-01 9.769237e-03
10 exm813617 21139389 0 C T 0.057 8.649602e-01 3.343630e-01 9.769237e-03
1 exm72023 86512536 0 T C 0.203 5.121735e-01 1.980146e-01 9.778986e-03
17 exm1279514 3947644 0 C T 0.371 4.226285e-01 1.634840e-01 9.818827e-03
3 exm298865 37053568 0 G A 0.122 -6.220540e-01 2.410431e-01 9.946093e-03
5 exm498486 154271948 0 G A 0.010 -2.059907e+00 7.983763e-01 9.962027e-03
2 exm171947 10126330 0 A G 0.152 -5.697983e-01 2.209996e-01 1.001513e-02
1 exm111750 157666043 0 A G 0.018 -1.548900e+00 6.009803e-01 1.004369e-02
18 exm1382606 32834186 0 G T 0.041 1.039966e+00 4.039743e-01 1.012946e-02
12 exm1019661 66546100 1 A G 0.401 4.171204e-01 1.621382e-01 1.017956e-02
9 exm746474 33941759 0 C T 0.468 -4.107266e-01 1.596749e-01 1.018996e-02
9 exm746567 34017106 0 C T 0.468 -4.101193e-01 1.595910e-01 1.026211e-02
6 exm588241 152708310 0 A G 0.331 -4.395117e-01 1.710715e-01 1.028114e-02
14 exm1090204 23829164 0 A G 0.065 8.345746e-01 3.249721e-01 1.031154e-02
17 exm1359645 76060866 0 G C 0.166 -5.355197e-01 2.085890e-01 1.033520e-02
4 exm395591 39448586 0 T C 0.020 -1.450473e+00 5.653209e-01 1.038258e-02
2 exm2269221 219903723 0 C T 0.369 4.176652e-01 1.628214e-01 1.039983e-02
2 exm267177 219903258 0 T G 0.369 4.176652e-01 1.628214e-01 1.039983e-02
16 exm2252446 14758743 0 A G 0.013 1.815857e+00 7.101648e-01 1.064786e-02
12 exm1025219 88379788 0 T C 0.023 -1.386770e+00 5.424712e-01 1.066490e-02
22 exm1605208 37398195 0 T C 0.321 -4.484376e-01 1.754933e-01 1.069841e-02
10 exm853505 105233110 0 C T 0.136 5.906309e-01 2.311752e-01 1.071041e-02
8 exm685555 17927327 0 T C 0.488 -4.011128e-01 1.576519e-01 1.104002e-02
8 exm685568 17930772 0 T C 0.493 4.007495e-01 1.575808e-01 1.107651e-02
7 exm667778 148288020 0 T G 0.036 1.107059e+00 4.353504e-01 1.108350e-02
1 exm154029 227152761 0 T C 0.029 1.201432e+00 4.726233e-01 1.111085e-02
19 exm1405011 2917178 0 A G 0.035 -1.126075e+00 4.433066e-01 1.117049e-02
19 exm1405034 2917509 0 A G 0.035 -1.126075e+00 4.433066e-01 1.117049e-02
10 exm823404 50018765 0 A G 0.028 1.201619e+00 4.731395e-01 1.118639e-02
11 exm879620 3249552 11 T C 0.351 4.306997e-01 1.696876e-01 1.123362e-02
2 exm284061 242157241 0 A G 0.141 5.797485e-01 2.286891e-01 1.133305e-02
6 exm561794 76344431 0 T C 0.213 -4.911296e-01 1.937362e-01 1.133470e-02
12 exm1016381 57870155 0 C A 0.420 -4.118559e-01 1.625004e-01 1.135252e-02
2 exm262595 215632255 0 T C 0.426 4.072367e-01 1.606929e-01 1.136017e-02
7 exm620333 48089571 0 C A 0.206 5.069833e-01 2.004628e-01 1.152886e-02
5 exm452718 41061716 0 A G 0.169 -5.368359e-01 2.125604e-01 1.164377e-02
15 exm1186101 87099508 0 A G 0.050 -9.229590e-01 3.654988e-01 1.165580e-02
8 exm694484 31030535 0 T C 0.018 1.487637e+00 5.900219e-01 1.178460e-02
2 exm273841 231406070 0 A G 0.103 -6.774895e-01 2.687508e-01 1.179930e-02
19 exm1404988 2916111 0 G T 0.015 1.616613e+00 6.418623e-01 1.187483e-02
12 exm1029755 101680131 0 C T 0.051 9.256508e-01 3.676054e-01 1.189412e-02
22 exm1603785 36122930 0 T C 0.495 -4.052013e-01 1.609519e-01 1.191178e-02
3 exm-IND3-185300915 183818222 0 D I 0.020 -1.442985e+00 5.735391e-01 1.196577e-02
2 exm2273352 50148972 0 T C 0.306 4.353291e-01 1.731928e-01 1.204644e-02
16 exm1256573 72013797 0 G C 0.128 -5.755684e-01 2.290086e-01 1.205485e-02
14 exm1102862 55458040 0 G A 0.100 -6.769957e-01 2.694385e-01 1.207831e-02
9 exm765587 100388197 0 T C 0.467 3.983882e-01 1.586216e-01 1.211428e-02
3 exm346298 125872384 0 G A 0.059 -8.517307e-01 3.392624e-01 1.214942e-02
7 exm600926 3990657 0 T C 0.061 -8.312033e-01 3.310932e-01 1.215132e-02
6 exm570956 109787596 0 T C 0.014 -1.744432e+00 6.952185e-01 1.219581e-02
2 exm253236 191399378 0 G C 0.159 -5.494493e-01 2.189870e-01 1.220048e-02
5 exm462626 76734084 0 C T 0.491 -4.061267e-01 1.619944e-01 1.226973e-02
21 exm2254644 43510427 0 C T 0.310 4.291940e-01 1.712370e-01 1.229085e-02
19 exm1491225 50091798 0 T G 0.307 4.315450e-01 1.722747e-01 1.234118e-02
18 exm1384301 43252904 0 A G 0.016 -1.522349e+00 6.080356e-01 1.238517e-02
2 exm249335 179642589 0 G C 0.012 1.842513e+00 7.362728e-01 1.242817e-02
17 exm1289494 7735063 22 G T 0.225 4.968599e-01 1.985944e-01 1.244930e-02
12 exm1023743 80655832 0 T A 0.014 -1.686529e+00 6.741969e-01 1.246137e-02
7 exm614235 36320821 0 G A 0.030 -1.199809e+00 4.797369e-01 1.248118e-02
19 exm1446614 19136541 0 C T 0.220 -4.850396e-01 1.942021e-01 1.260003e-02
1 exm112975 158577109 0 C A 0.206 4.861245e-01 1.948567e-01 1.270031e-02
3 exm293089 14798976 0 A G 0.058 8.458485e-01 3.391868e-01 1.273691e-02
9 exm753720 71865988 0 T C 0.071 7.736209e-01 3.102664e-01 1.274928e-02
3 exm317799 50339622 0 T C 0.065 7.948742e-01 3.191647e-01 1.285431e-02
17 exm1287069 7292107 0 G A 0.258 4.523076e-01 1.817642e-01 1.292847e-02
21 exm1562531 15599466 2 G A 0.116 6.215111e-01 2.498976e-01 1.297809e-02
1 exm113113 158607935 0 G T 0.199 4.902791e-01 1.971467e-01 1.298494e-02
1 exm127220 179504043 0 G C 0.407 -4.131277e-01 1.662394e-01 1.304821e-02
1 exm79618 109268441 0 A G 0.129 -5.990100e-01 2.411331e-01 1.308443e-02
3 exm325651 57415434 0 G T 0.013 -1.764883e+00 7.109101e-01 1.314233e-02
6 exm591194 159398700 0 T C 0.202 -4.972794e-01 2.004577e-01 1.321043e-02
6 exm591241 159407446 0 T C 0.202 -4.972794e-01 2.004577e-01 1.321043e-02
2 exm171846 10050960 1 A G 0.456 -3.902318e-01 1.575225e-01 1.333689e-02
2 exm214931 98736225 0 T C 0.088 6.896501e-01 2.784067e-01 1.334348e-02
4 exm392344 23814707 0 A G 0.171 5.133247e-01 2.076401e-01 1.352887e-02
14 exm1099738 50101682 2 G C 0.497 3.979393e-01 1.611700e-01 1.364689e-02
4 exm415493 100521805 1 C A 0.020 1.406042e+00 5.697439e-01 1.369323e-02
11 exm876011 1267076 2 T C 0.014 1.678649e+00 6.803718e-01 1.371594e-02
22 exm1596154 26688831 0 T G 0.049 -9.101974e-01 3.690207e-01 1.374388e-02
17 exm1352295 72769739 0 G A 0.051 -9.007860e-01 3.655284e-01 1.382753e-02
3 exm357284 148559651 0 A C 0.014 1.694145e+00 6.884143e-01 1.395879e-02
2 exm251375 186678633 0 T C 0.081 7.124308e-01 2.897223e-01 1.403361e-02
7 exm627650 75182802 0 T C 0.011 -1.857740e+00 7.558520e-01 1.408055e-02
8 exm722732 135669810 0 T C 0.051 -8.766502e-01 3.566845e-01 1.408191e-02
20 exm2254207 2593863 0 C T 0.299 4.238551e-01 1.725468e-01 1.413314e-02
1 exm36344 27687466 0 T G 0.119 -6.065937e-01 2.469711e-01 1.414619e-02
1 exm19032 15441090 0 T C 0.100 6.496570e-01 2.645129e-01 1.414941e-02
3 exm305928 44775962 0 A G 0.233 4.594024e-01 1.871819e-01 1.421782e-02
7 exm662181 139746793 1 T C 0.019 1.395246e+00 5.685732e-01 1.423228e-02
17 exm1342649 59489707 0 T C 0.058 8.268627e-01 3.371608e-01 1.429212e-02
10 exm812714 17495619 0 A T 0.016 1.559590e+00 6.372020e-01 1.448594e-02
1 exm113534 158687896 0 T C 0.227 4.719168e-01 1.933282e-01 1.475022e-02
7 exm670087 149519760 1 C A 0.030 -1.127478e+00 4.623800e-01 1.485598e-02
1 exm125614 176525970 0 G C 0.011 -1.892210e+00 7.770033e-01 1.498578e-02
20 exm1527828 19261696 0 T C 0.024 -1.267418e+00 5.210105e-01 1.509550e-02
3 exm2269443 44777796 0 T C 0.233 4.552711e-01 1.871749e-01 1.510740e-02
12 exm1035689 109994870 0 T A 0.379 -3.945655e-01 1.622493e-01 1.512747e-02
1 exm92626 147126437 0 A G 0.011 -1.884669e+00 7.753261e-01 1.517075e-02
19 exm2272823 17958777 0 C T 0.132 -5.708321e-01 2.348449e-01 1.517621e-02
7 exm653060 120876835 0 G A 0.021 1.336329e+00 5.499535e-01 1.520887e-02
2 exm259476 207041053 0 C T 0.297 4.280903e-01 1.762326e-01 1.524126e-02
7 exm661585 138946363 0 T C 0.019 1.435559e+00 5.910838e-01 1.525938e-02
11 exm915431 60785263 0 G A 0.041 9.721673e-01 4.006541e-01 1.535349e-02
1 exm72871 89271574 0 T C 0.346 4.066506e-01 1.676174e-01 1.536979e-02
9 exm765583 100388119 0 T G 0.410 -3.881241e-01 1.600159e-01 1.539215e-02
14 exm1110132 68257352 0 A T 0.039 1.019139e+00 4.201714e-01 1.539231e-02
9 exm761748 95400370 0 A G 0.013 -1.664672e+00 6.868481e-01 1.547239e-02
8 exm716873 117783914 0 C A 0.046 -9.230820e-01 3.810143e-01 1.551247e-02
2 exm2255166 238257013 0 A G 0.108 6.074903e-01 2.507644e-01 1.551852e-02
8 exm678411 2800096 0 T C 0.025 -1.218848e+00 5.031963e-01 1.553311e-02
1 exm79855 109391662 0 C G 0.010 1.928998e+00 7.967168e-01 1.557691e-02
4 exm397670 47560002 0 A C 0.057 8.339281e-01 3.447046e-01 1.565950e-02
16 exm1217387 11001694 0 C T 0.032 1.079892e+00 4.464839e-01 1.568511e-02
12 exm1054866 133732512 0 G A 0.020 -1.399309e+00 5.787706e-01 1.572513e-02
1 exm15320 11856378 0 A G 0.129 5.789209e-01 2.394618e-01 1.573099e-02
6 exm588481 152772264 0 A G 0.420 3.864501e-01 1.599682e-01 1.580863e-02
21 exm1579704 46930092 0 A G 0.022 -1.286078e+00 5.325159e-01 1.583872e-02
11 exm881387 4791111 0 C T 0.222 4.584372e-01 1.898413e-01 1.584968e-02
1 exm9585 6531124 0 C T 0.053 8.739096e-01 3.623293e-01 1.597689e-02
19 exm1513049 57839567 3 T A 0.397 3.917930e-01 1.624666e-01 1.599401e-02
19 exm2276630 36230247 2 G C 0.022 -1.301954e+00 5.404023e-01 1.609470e-02
20 exm2254312 47685320 0 C G 0.068 7.623724e-01 3.167531e-01 1.620032e-02
1 exm134032 197070442 0 T G 0.267 -4.278272e-01 1.777736e-01 1.621141e-02
1 exm134043 197070697 0 C T 0.267 -4.278272e-01 1.777736e-01 1.621141e-02
1 exm113133 158612236 0 G A 0.466 3.882069e-01 1.613473e-01 1.623580e-02
16 exm1236865 31476458 0 T C 0.159 -5.169275e-01 2.149122e-01 1.626844e-02
6 exm591207 159399348 0 G A 0.195 -4.878885e-01 2.029377e-01 1.632030e-02
6 exm591246 159414899 0 C T 0.195 -4.878885e-01 2.029377e-01 1.632030e-02
7 exm620311 48086077 0 C T 0.196 4.953671e-01 2.061756e-01 1.638636e-02
9 exm777446 123605126 0 C T 0.023 1.297307e+00 5.402552e-01 1.644719e-02
3 exm344195 123419573 0 T G 0.373 -4.032584e-01 1.682332e-01 1.663925e-02
22 exm1594967 25144912 0 T C 0.174 -5.061880e-01 2.111823e-01 1.664359e-02
7 exm676390 158447855 0 G T 0.016 -1.536474e+00 6.421976e-01 1.684375e-02
12 exm1035579 109937534 0 A G 0.379 -3.883151e-01 1.624490e-01 1.694208e-02
4 exm417912 109086280 0 T C 0.019 -1.403334e+00 5.870853e-01 1.694395e-02
6 exm577364 129612765 0 T G 0.013 -1.720878e+00 7.199577e-01 1.694818e-02
3 exm361308 158320597 0 T C 0.442 -3.794747e-01 1.587801e-01 1.696245e-02
4 exm424880 138442527 0 C T 0.014 -1.661232e+00 6.953549e-01 1.700375e-02
13 exm1073874 80095030 1 T C 0.086 6.773849e-01 2.837693e-01 1.709361e-02
18 exm2273566 77287796 0 T C 0.013 1.658984e+00 6.950248e-01 1.710080e-02
2 exm245370 179397561 0 T C 0.307 -4.072190e-01 1.706600e-01 1.713797e-02
2 exm245600 179406191 0 T C 0.308 -4.072912e-01 1.707145e-01 1.715368e-02
7 exm620316 48086161 2 T C 0.195 4.921021e-01 2.063297e-01 1.718974e-02
3 exm307394 46009864 0 C G 0.289 4.183282e-01 1.754062e-01 1.719517e-02
15 exm1150082 41186990 0 T C 0.084 -6.844787e-01 2.870128e-01 1.719863e-02
15 exm2252136 41186990 0 T C 0.084 -6.844787e-01 2.870128e-01 1.719863e-02
19 exm1513594 57985460 0 T A 0.246 -4.360514e-01 1.828635e-01 1.721092e-02
19 exm1513601 57985566 0 G C 0.246 -4.360514e-01 1.828635e-01 1.721092e-02
4 exm385885 5755529 0 C A 0.011 1.849710e+00 7.757807e-01 1.722269e-02
3 exm305887 44763037 0 A C 0.284 4.168798e-01 1.748444e-01 1.722410e-02
1 exm151443 223178478 1 A G 0.055 8.119046e-01 3.405258e-01 1.722517e-02
19 exm1413323 6156483 1 T C 0.310 -4.084965e-01 1.715694e-01 1.738100e-02
6 exm513011 2955802 0 C T 0.291 4.091140e-01 1.719031e-01 1.742947e-02
19 exm1478951 45284266 0 C A 0.128 5.689687e-01 2.390978e-01 1.744182e-02
12 exm983071 10041364 0 G A 0.186 4.740430e-01 1.992192e-01 1.744859e-02
17 exm1296954 15341183 0 C A 0.437 3.802893e-01 1.598590e-01 1.747691e-02
3 exm308647 46965111 0 T C 0.011 1.847672e+00 7.768422e-01 1.749893e-02
12 exm983183 10150974 9 G A 0.252 -4.362758e-01 1.834955e-01 1.753945e-02
10 exm843138 95459817 0 C T 0.405 -3.863419e-01 1.625477e-01 1.757707e-02
1 exm30587 23419383 0 C T 0.467 -3.792800e-01 1.596133e-01 1.760310e-02
1 exm119114 162740121 0 A G 0.016 1.486401e+00 6.255773e-01 1.761239e-02
3 exm310138 47618953 0 A C 0.499 3.685557e-01 1.552227e-01 1.769246e-02
6 exm542620 36651971 1 A C 0.175 -4.926995e-01 2.077003e-01 1.779789e-02
16 exm1256560 72011181 0 G T 0.127 -5.441980e-01 2.294687e-01 1.782714e-02
19 exm1418934 8436164 0 T C 0.216 -4.514831e-01 1.905077e-01 1.790720e-02
6 exm582067 138754715 0 T C 0.011 1.810270e+00 7.638704e-01 1.790860e-02
16 exm-rs3803662 52586341 0 T C 0.340 3.991848e-01 1.685392e-01 1.797467e-02
9 exm758180 86518796 0 C T 0.100 6.172991e-01 2.606699e-01 1.799274e-02
3 exm358738 150916327 0 C T 0.032 -1.066905e+00 4.505478e-01 1.799802e-02
10 exm850298 102770278 0 C T 0.019 1.367403e+00 5.774658e-01 1.800184e-02
7 exm606184 12269417 0 C G 0.345 -4.025918e-01 1.700288e-01 1.800925e-02
3 exm361349 158366900 0 G A 0.425 -3.790087e-01 1.601277e-01 1.805145e-02
3 exm361431 158388780 0 T C 0.425 -3.790087e-01 1.601277e-01 1.805145e-02
2 exm231160 141751676 1 C T 0.033 -1.065141e+00 4.503750e-01 1.814434e-02
8 exm730727 145113903 0 G C 0.020 1.377302e+00 5.833380e-01 1.833756e-02
14 exm1098227 39736680 0 T C 0.133 5.584671e-01 2.365407e-01 1.834214e-02
19 exm1434159 14083761 0 C T 0.406 -3.796943e-01 1.609455e-01 1.843244e-02
9 exm736271 2838470 0 T C 0.040 9.643851e-01 4.090339e-01 1.850357e-02
2 exm198816 68882661 0 G A 0.049 -8.626548e-01 3.660626e-01 1.856013e-02
22 exm1585719 19839438 0 T C 0.011 -1.754601e+00 7.446879e-01 1.858112e-02
12 exm998342 48723142 0 T C 0.026 1.174401e+00 4.985392e-01 1.860468e-02
1 exm115434 160124875 2 G A 0.314 -4.089724e-01 1.736862e-01 1.865570e-02
12 exm2220137 123921264 0 T G 0.287 4.063989e-01 1.726169e-01 1.867184e-02
17 exm1362267 77081788 0 A G 0.110 5.969476e-01 2.536068e-01 1.869733e-02
11 exm950156 100792335 0 A G 0.061 -7.699511e-01 3.273285e-01 1.877789e-02
1 exm49232 40773123 0 C G 0.108 -5.950821e-01 2.530248e-01 1.879573e-02
1 exm116369 160719843 0 C A 0.051 8.601346e-01 3.662944e-01 1.898119e-02
14 exm1109249 67759282 0 A C 0.011 1.819781e+00 7.753115e-01 1.903433e-02
17 exm1279527 3953102 0 G A 0.349 3.878572e-01 1.653267e-01 1.909324e-02
1 exm116286 160616703 0 T G 0.082 -6.772340e-01 2.887298e-01 1.911578e-02
11 exm949490 94862288 0 A G 0.161 -5.082105e-01 2.168282e-01 1.920404e-02
15 exm1193451 100692845 0 G A 0.155 -5.083518e-01 2.169450e-01 1.923544e-02
11 exm906161 48145166 5 A G 0.120 -5.934777e-01 2.532824e-01 1.923970e-02
9 exm768130 104449098 0 T C 0.206 4.578284e-01 1.954500e-01 1.927642e-02
5 exm475881 129520679 0 A G 0.092 -6.465930e-01 2.761425e-01 1.932344e-02
19 exm1499410 52919199 0 A G 0.017 1.441557e+00 6.157195e-01 1.933706e-02
6 exm-rs17719 30711031 0 T C 0.131 5.508092e-01 2.352664e-01 1.933914e-02
9 exm2259203 136291361 1 T C 0.011 -1.841866e+00 7.867516e-01 1.934494e-02
17 exm1357634 74162548 0 T C 0.013 -1.682926e+00 7.189806e-01 1.936519e-02
19 exm1517005 58991900 0 A G 0.224 4.424114e-01 1.890315e-01 1.938067e-02
6 exm596680 170862300 0 C G 0.425 -3.692933e-01 1.578115e-01 1.939722e-02
11 exm915376 60775227 14 T C 0.048 8.634206e-01 3.689806e-01 1.940114e-02
11 exm897214 26700310 0 G C 0.035 -1.015301e+00 4.340922e-01 1.945871e-02
16 exm1222740 20373806 0 T C 0.099 -6.219935e-01 2.661000e-01 1.953475e-02
17 exm1327233 41879074 0 C T 0.103 6.149315e-01 2.631641e-01 1.957428e-02
4 exm435306 178281754 0 G A 0.101 -6.276802e-01 2.686825e-01 1.960268e-02
15 exm1161045 50785016 3 G A 0.141 -5.361783e-01 2.296220e-01 1.965984e-02
14 exm1130750 104559919 0 C T 0.392 3.849066e-01 1.649415e-01 1.973612e-02
1 exm62312 55273580 0 G T 0.364 3.922386e-01 1.681029e-01 1.975029e-02
2 exm245483 179400895 0 T C 0.010 1.862809e+00 7.985492e-01 1.978094e-02
2 exm245577 179404628 0 A T 0.010 1.862809e+00 7.985492e-01 1.978094e-02
11 exm883261 5566030 0 A G 0.092 6.475348e-01 2.776000e-01 1.978747e-02
11 exm883282 5566365 0 T C 0.092 6.475348e-01 2.776000e-01 1.978747e-02
19 exm1405021 2917287 0 C A 0.451 -3.655351e-01 1.568794e-01 1.992377e-02
19 exm1513032 57839150 0 A G 0.397 3.777733e-01 1.622881e-01 2.004299e-02
17 exm1316097 37224211 0 T C 0.036 1.001120e+00 4.302437e-01 2.009239e-02
1 exm57776 47904000 0 A G 0.242 -4.343410e-01 1.866779e-01 2.010204e-02
16 exm1224871 21689879 4 A T 0.059 7.789950e-01 3.350770e-01 2.020175e-02
11 exm888279 7846682 22 T C 0.016 1.524673e+00 6.560351e-01 2.024208e-02
16 exm1256514 71988106 0 C T 0.130 -5.352841e-01 2.303374e-01 2.025064e-02
9 exm750402 35958047 16 C T 0.286 4.159248e-01 1.791217e-01 2.035240e-02
15 exm1167070 62259637 0 C T 0.246 4.312534e-01 1.858024e-01 2.040600e-02
17 exm2226509 43212963 0 G T 0.446 -3.760269e-01 1.620111e-01 2.040801e-02
9 exm793344 136287582 0 T C 0.027 -1.131217e+00 4.874101e-01 2.041463e-02
16 exm1244496 57764895 0 T C 0.058 7.942611e-01 3.428265e-01 2.063602e-02
7 exm616821 43916727 0 T G 0.338 -3.948936e-01 1.704785e-01 2.065889e-02
9 exm758070 86474115 0 C T 0.100 6.031965e-01 2.604188e-01 2.066589e-02
9 exm2259204 136340200 0 T G 0.162 -4.937951e-01 2.132511e-01 2.070412e-02
9 exm803166 140242644 0 A G 0.016 -1.442321e+00 6.235950e-01 2.084948e-02
3 exm357290 148562310 0 A G 0.314 4.055663e-01 1.754565e-01 2.092792e-02
1 exm30586 23419374 0 G T 0.466 -3.692333e-01 1.598343e-01 2.100500e-02
14 exm1107911 64954683 0 G A 0.010 1.842611e+00 7.978208e-01 2.103532e-02
19 exm1399115 1058176 0 G A 0.077 -6.909462e-01 2.993459e-01 2.111146e-02
11 exm889929 9537904 0 G C 0.150 5.157292e-01 2.235577e-01 2.118230e-02
11 exm893563 17519742 0 G C 0.450 -3.687153e-01 1.598380e-01 2.118850e-02
1 exm26418 20097941 0 T G 0.357 3.846548e-01 1.669187e-01 2.132097e-02
2 exm212484 96795857 0 T C 0.029 -1.110571e+00 4.820149e-01 2.134487e-02
4 exm414971 100057727 0 A C 0.016 -1.493667e+00 6.485045e-01 2.138830e-02
10 exm865498 129917560 0 T C 0.406 -3.720399e-01 1.616488e-01 2.148521e-02
9 exm802933 140147273 0 T C 0.169 -4.930527e-01 2.142852e-01 2.151998e-02
4 exm418815 110901198 0 G A 0.470 -3.768007e-01 1.637706e-01 2.152759e-02
20 exm1557095 61443716 0 A G 0.038 -9.722804e-01 4.227340e-01 2.157312e-02
6 exm518956 18130918 0 C T 0.017 -1.401143e+00 6.097626e-01 2.169444e-02
9 exm763586 97369149 0 C T 0.033 -1.004565e+00 4.375799e-01 2.181579e-02
6 exm557624 56480500 0 C T 0.021 1.288370e+00 5.621336e-01 2.203472e-02
9 exm793377 136291361 1 T C 0.010 -1.828076e+00 7.982089e-01 2.213363e-02
3 exm328847 67053926 0 C T 0.014 1.580144e+00 6.900839e-01 2.215904e-02
3 exm340171 119219579 0 C T 0.034 -1.021079e+00 4.462306e-01 2.224945e-02
19 exm1452811 33355055 0 G A 0.223 -4.427643e-01 1.935646e-01 2.229668e-02
14 exm1095771 31952744 0 T C 0.028 -1.124203e+00 4.915644e-01 2.232203e-02
17 exm1289863 7760704 0 G A 0.437 3.675588e-01 1.608524e-01 2.243470e-02
6 exm567503 97677118 0 G A 0.405 3.762757e-01 1.647749e-01 2.252271e-02
11 exm952355 104869708 0 C G 0.489 3.701913e-01 1.621841e-01 2.258392e-02
10 exm861160 123903133 0 A G 0.048 -8.473045e-01 3.712323e-01 2.259141e-02
20 exm1558560 61945439 4 C G 0.122 5.602022e-01 2.456675e-01 2.271493e-02
9 exm768825 107456763 0 C T 0.186 -4.631327e-01 2.031574e-01 2.275371e-02
19 exm1435761 14854338 1 T C 0.027 1.142893e+00 5.017863e-01 2.287450e-02
12 exm1044934 122186317 0 A G 0.460 -3.613516e-01 1.586529e-01 2.287595e-02
5 exm511134 180051003 1 C T 0.068 7.130848e-01 3.132650e-01 2.295527e-02
22 exm1593811 24468386 0 A G 0.032 1.016320e+00 4.467073e-01 2.302511e-02
3 exm2273377 127410959 0 G T 0.373 -3.829078e-01 1.683291e-01 2.304793e-02
22 exm1584701 19121872 0 A G 0.058 7.892115e-01 3.471590e-01 2.313310e-02
12 exm1010408 55615094 0 A G 0.012 -1.654117e+00 7.277551e-01 2.315966e-02
12 exm1010457 55641429 0 T C 0.012 -1.654117e+00 7.277551e-01 2.315966e-02
10 exm824007 50667105 3 C T 0.306 -3.888507e-01 1.711477e-01 2.321317e-02
10 exm818641 32745262 0 C T 0.087 6.418632e-01 2.826448e-01 2.327987e-02
10 exm839328 88717154 0 T C 0.460 -3.572114e-01 1.573056e-01 2.328627e-02
22 exm1606855 38119213 0 A G 0.468 -3.630441e-01 1.599281e-01 2.333280e-02
1 exm138075 201973565 0 G A 0.496 -3.660283e-01 1.612472e-01 2.333672e-02
12 exm2273491 50263148 0 A G 0.347 -3.765133e-01 1.658719e-01 2.334149e-02
19 exm1426950 10961024 0 G C 0.033 1.019875e+00 4.495330e-01 2.341215e-02
6 exm522794 26405816 0 C T 0.019 1.308312e+00 5.768662e-01 2.345975e-02
17 exm1339282 56233034 0 A C 0.248 4.105093e-01 1.810624e-01 2.350491e-02
2 exm237748 166152389 0 A G 0.131 -5.431594e-01 2.395787e-01 2.350986e-02
20 exm1519809 2397883 0 T C 0.016 -1.415938e+00 6.250149e-01 2.361390e-02
10 exm849673 102295836 0 G C 0.204 -4.526209e-01 1.999310e-01 2.371007e-02
19 exm1490658 49950298 0 C T 0.422 -3.587849e-01 1.585154e-01 2.373953e-02
19 exm1416955 7747293 19 G T 0.306 3.915424e-01 1.730457e-01 2.378612e-02
20 exm1548558 47841660 0 T G 0.064 7.297516e-01 3.229598e-01 2.397721e-02
15 exm1181757 79755604 0 G A 0.168 4.822112e-01 2.134418e-01 2.399947e-02
11 exm950205 100863319 0 C A 0.054 -7.819901e-01 3.463498e-01 2.408759e-02
1 exm16141 12198362 0 A C 0.026 1.142545e+00 5.060604e-01 2.409255e-02
22 exm1621081 50655676 0 A G 0.067 7.244787e-01 3.209745e-01 2.413026e-02
20 exm1551270 52612549 0 T C 0.083 6.575875e-01 2.914473e-01 2.418291e-02
20 exm2260947 4835338 0 A C 0.189 -4.622817e-01 2.050954e-01 2.432742e-02
10 exm820943 43871158 0 A G 0.034 9.669000e-01 4.291405e-01 2.438272e-02
1 exm6428 2938989 0 A G 0.092 6.389818e-01 2.836021e-01 2.438368e-02
1 exm87652 117559893 0 T G 0.019 -1.299837e+00 5.774265e-01 2.451074e-02
6 exm-rs11759988 31432861 0 C T 0.219 4.331897e-01 1.925145e-01 2.456914e-02
3 exm335586 108081277 0 A C 0.081 -6.532234e-01 2.903689e-01 2.460313e-02
19 exm1510987 56539149 0 A G 0.011 1.769790e+00 7.868136e-01 2.462350e-02
12 exm1019386 65269030 0 T C 0.025 -1.119782e+00 4.980551e-01 2.468753e-02
5 exm500534 159820931 0 A C 0.053 8.099122e-01 3.603617e-01 2.473937e-02
3 exm342947 122259640 0 C T 0.179 4.715660e-01 2.099024e-01 2.479710e-02
6 exm-rs3131003 31093482 1 A G 0.363 -3.679241e-01 1.637879e-01 2.481324e-02
1 exm30536 23418153 0 C T 0.467 -3.586410e-01 1.597008e-01 2.485427e-02
19 exm2253755 30308385 0 C T 0.030 1.021318e+00 4.548066e-01 2.486040e-02
8 exm716189 113241088 0 T G 0.437 -3.638411e-01 1.620311e-01 2.486741e-02
20 exm1554459 58587603 0 G C 0.016 1.430618e+00 6.372740e-01 2.490591e-02
3 exm333221 98512540 0 A G 0.043 -8.923935e-01 3.975877e-01 2.493055e-02
9 exm736216 2828742 2 A C 0.046 8.585710e-01 3.825919e-01 2.495818e-02
6 exm527227 30122215 0 A G 0.017 -1.357744e+00 6.051619e-01 2.498950e-02
17 exm1275236 1636950 0 A C 0.036 -9.655075e-01 4.304074e-01 2.501305e-02
19 exm1423686 10071347 0 T C 0.272 -3.971969e-01 1.770965e-01 2.503977e-02
2 exm2255471 71297695 0 C T 0.154 -5.014217e-01 2.235715e-01 2.504281e-02
15 exm1159387 48441554 1 C T 0.017 -1.402755e+00 6.256445e-01 2.508705e-02
3 exm358025 149245675 0 A T 0.056 7.883432e-01 3.518010e-01 2.516605e-02
6 exm529934 31112737 0 A C 0.103 -5.928089e-01 2.646785e-01 2.524054e-02
11 exm902024 44940828 0 G A 0.442 3.549254e-01 1.585184e-01 2.528717e-02
11 exm912795 58491921 0 T A 0.242 -4.095527e-01 1.830506e-01 2.539444e-02
11 exm895719 19854088 0 A G 0.199 -4.356240e-01 1.947590e-01 2.543642e-02
3 exm308409 46759010 0 G T 0.235 -4.200951e-01 1.878408e-01 2.545548e-02
6 exm-rs3815087 31093587 0 T C 0.283 -3.949751e-01 1.766368e-01 2.547887e-02
19 exm1458208 36352024 0 A G 0.031 -1.026783e+00 4.593374e-01 2.552671e-02
6 exm530016 31122482 2 A G 0.103 -5.917341e-01 2.647171e-01 2.552756e-02
9 exm775360 117166246 0 A G 0.487 3.547332e-01 1.587473e-01 2.557807e-02
14 exm1089934 23652038 25 A G 0.027 1.119469e+00 5.010055e-01 2.558676e-02
4 exm389453 9922130 0 T C 0.469 3.573068e-01 1.599515e-01 2.562631e-02
12 exm973344 974326 0 C G 0.091 -6.179725e-01 2.767629e-01 2.569142e-02
5 exm452445 40955561 0 G C 0.443 3.549677e-01 1.589778e-01 2.569449e-02
6 exm514705 7374207 0 G T 0.079 6.573217e-01 2.946153e-01 2.580671e-02
1 exm161401 236175327 15 A C 0.296 3.888376e-01 1.743007e-01 2.582494e-02
19 exm1498278 52468292 0 G A 0.014 1.534519e+00 6.880545e-01 2.586578e-02
19 exm2253971 52468551 0 G T 0.014 1.534519e+00 6.880545e-01 2.586578e-02
3 exm369985 184922294 0 T C 0.121 -5.492320e-01 2.462885e-01 2.587869e-02
10 exm845494 98380137 0 C T 0.076 6.777658e-01 3.040636e-01 2.594585e-02
19 exm1490685 49954807 0 T G 0.422 -3.528931e-01 1.585123e-01 2.612941e-02
3 exm2256164 74344356 0 G T 0.153 -4.975210e-01 2.236242e-01 2.622845e-02
3 exm330371 74344356 0 G T 0.153 -4.975210e-01 2.236242e-01 2.622845e-02
19 exm1458175 36349752 0 A G 0.045 -8.532563e-01 3.836481e-01 2.627882e-02
3 exm292757 14552958 0 C T 0.022 -1.203820e+00 5.413034e-01 2.628774e-02
5 exm471759 112889370 0 C G 0.063 -7.320812e-01 3.294608e-01 2.641403e-02
16 exm1244472 57761248 0 T C 0.055 7.819042e-01 3.521311e-01 2.652032e-02
11 exm895460 19077765 1 C T 0.179 -4.654015e-01 2.097294e-01 2.661792e-02
8 exm703869 67380528 0 T C 0.406 3.603181e-01 1.623856e-01 2.662835e-02
10 exm812145 16979714 0 C T 0.133 5.254713e-01 2.368222e-01 2.663255e-02
15 exm1148781 40655873 0 G C 0.329 -3.711741e-01 1.673012e-01 2.664928e-02
2 exm238904 167992482 0 A G 0.039 9.076603e-01 4.091558e-01 2.666459e-02
10 exm852633 104573017 0 T G 0.221 4.268291e-01 1.926652e-01 2.686874e-02
19 exm1418236 8176945 0 C T 0.446 3.469978e-01 1.566480e-01 2.688591e-02
10 exm807539 5799613 0 G A 0.068 6.998458e-01 3.161430e-01 2.698525e-02
1 exm147910 214510115 1 G T 0.020 -1.240766e+00 5.606021e-01 2.701470e-02
7 exm655825 128317797 0 T C 0.026 1.114916e+00 5.037619e-01 2.702106e-02
6 exm530018 31122500 0 A G 0.094 -6.075844e-01 2.745483e-01 2.703133e-02
1 exm114235 159409857 0 A G 0.417 -3.537422e-01 1.599702e-01 2.715117e-02
6 exm561134 74521947 0 T C 0.478 -3.500257e-01 1.583049e-01 2.716609e-02
14 exm1124383 94936110 0 A G 0.120 5.344531e-01 2.419962e-01 2.734467e-02
2 exm251325 186672527 0 A T 0.190 -4.437261e-01 2.010034e-01 2.741198e-02
7 exm606048 11581121 0 T C 0.290 -3.870889e-01 1.755021e-01 2.754840e-02
11 exm959093 117403235 0 G T 0.441 3.541150e-01 1.606016e-01 2.759617e-02
19 exm1408576 4283059 0 A G 0.020 1.256183e+00 5.697447e-01 2.760402e-02
5 exm493420 148422274 0 T C 0.063 -7.368416e-01 3.342082e-01 2.760951e-02
7 exm633881 92028039 0 A C 0.472 -3.494173e-01 1.585149e-01 2.763908e-02
18 exm1393509 74090931 0 T C 0.028 -1.041918e+00 4.728185e-01 2.768750e-02
15 exm1160263 49285001 1 C G 0.244 4.108370e-01 1.864467e-01 2.769613e-02
11 exm950533 101832590 0 A C 0.207 -4.394655e-01 1.994759e-01 2.772494e-02
13 exm1061296 31891743 0 A G 0.012 1.602615e+00 7.277106e-01 2.778363e-02
5 exm482876 140048544 0 T C 0.280 -3.990947e-01 1.812239e-01 2.778720e-02
1 exm166989 248039294 0 A G 0.129 -5.162588e-01 2.347936e-01 2.803164e-02
7 exm629116 77035392 0 T C 0.130 -5.228544e-01 2.378698e-01 2.808212e-02
8 exm708525 87519315 0 G T 0.135 5.217750e-01 2.374305e-01 2.811634e-02
21 exm1571294 41142932 0 T C 0.105 -5.716140e-01 2.601319e-01 2.812992e-02
17 exm1303568 19812541 0 C T 0.258 4.002802e-01 1.821628e-01 2.813168e-02
4 exm390732 15688604 0 C G 0.040 -8.909183e-01 4.055964e-01 2.818979e-02
6 exm592843 160953642 0 G A 0.018 -1.298172e+00 5.910726e-01 2.820874e-02
9 exm765914 100823135 0 C G 0.092 6.036051e-01 2.748402e-01 2.821556e-02
15 exm1153790 42618531 0 A T 0.032 -9.853828e-01 4.488326e-01 2.827074e-02
1 exm77912 100623922 0 C T 0.027 1.095432e+00 4.992783e-01 2.837172e-02
8 exm727177 144671956 0 A G 0.162 4.840449e-01 2.206827e-01 2.841736e-02
1 exm50983 43212926 17 A G 0.036 -9.509533e-01 4.337796e-01 2.850021e-02
22 exm1614257 42912097 0 T C 0.032 -1.008405e+00 4.601643e-01 2.856154e-02
9 exm753653 71851877 0 A G 0.049 8.054664e-01 3.676466e-01 2.860006e-02
9 exm784089 130698029 0 G C 0.305 -3.708083e-01 1.692541e-01 2.860251e-02
19 exm1482582 46518651 0 G A 0.194 4.308828e-01 1.967241e-01 2.864226e-02
19 exm1482584 46518682 0 A G 0.194 4.308828e-01 1.967241e-01 2.864226e-02
5 exm451353 38486065 0 T C 0.132 5.238774e-01 2.391903e-01 2.864790e-02
7 exm630212 82453708 0 A C 0.394 -3.587564e-01 1.638530e-01 2.869960e-02
5 exm445106 13811775 2 C T 0.211 -4.261560e-01 1.946857e-01 2.874012e-02
5 exm455511 55081694 0 G A 0.080 -6.400350e-01 2.925048e-01 2.880034e-02
9 exm792685 136131188 0 T C 0.235 4.051769e-01 1.851853e-01 2.881232e-02
9 exm792703 136131461 0 A G 0.235 4.051769e-01 1.851853e-01 2.881232e-02
9 exm-rs8176746 136131322 0 A C 0.235 4.051769e-01 1.851853e-01 2.881232e-02
11 exm882051 5068431 0 A G 0.242 4.084422e-01 1.866793e-01 2.881366e-02
2 exm281782 241402836 0 A G 0.061 -7.169472e-01 3.280652e-01 2.900068e-02
11 exm954215 108384207 0 C T 0.352 -3.732806e-01 1.708480e-01 2.903820e-02
2 exm2265315 42180912 0 G A 0.081 -6.305222e-01 2.885939e-01 2.904269e-02
4 exm385455 5448429 0 G A 0.357 3.620200e-01 1.657060e-01 2.904967e-02
5 exm469400 101774455 0 C T 0.038 -8.852862e-01 4.053012e-01 2.908247e-02
4 exm432394 164435265 4 C A 0.348 -3.594526e-01 1.645722e-01 2.909014e-02
1 exm2253106 75716925 0 C T 0.195 -4.357188e-01 1.995080e-01 2.910455e-02
12 exm1012901 56630444 0 C G 0.011 1.672828e+00 7.661434e-01 2.914340e-02
5 exm501359 162940999 1 G A 0.130 5.092979e-01 2.334324e-01 2.926600e-02
4 exm408288 79284694 0 T C 0.342 3.660070e-01 1.678097e-01 2.931754e-02
18 exm1374780 9255982 0 A G 0.215 -4.300481e-01 1.971799e-01 2.932419e-02
19 exm1463524 39098766 0 A G 0.028 -1.047001e+00 4.803805e-01 2.943325e-02
11 exm2250320 78482113 11 A G 0.016 1.402241e+00 6.439086e-01 2.956903e-02
9 exm766547 101570336 0 T A 0.027 -1.067331e+00 4.903756e-01 2.965436e-02
16 exm1262760 82185112 0 C T 0.074 6.565227e-01 3.018319e-01 2.976170e-02
19 exm1496338 51584951 0 C T 0.458 -3.450611e-01 1.587244e-01 2.984905e-02
9 exm751773 37780831 0 G A 0.023 1.145883e+00 5.270955e-01 2.984956e-02
17 exm1322645 39890715 0 A T 0.105 5.582597e-01 2.568503e-01 2.988531e-02
13 exm1070460 52971517 0 T C 0.011 -1.709544e+00 7.865586e-01 2.988789e-02
6 exm519822 24437458 0 C T 0.307 3.805981e-01 1.751232e-01 2.989782e-02
17 exm1287081 7293715 0 C T 0.436 3.512377e-01 1.616537e-01 2.993832e-02
1 exm153094 226040404 0 T C 0.045 8.435844e-01 3.883854e-01 2.999495e-02
11 exm946151 86118683 0 A C 0.029 -1.057612e+00 4.869859e-01 3.001592e-02
11 exm946195 86126337 0 G T 0.029 -1.057612e+00 4.869859e-01 3.001592e-02
7 exm656643 128506470 0 T C 0.028 1.054386e+00 4.857258e-01 3.009224e-02
1 exm131066 185171869 0 G A 0.323 -3.711168e-01 1.710439e-01 3.017006e-02
19 exm1440994 17160720 0 A G 0.035 9.447513e-01 4.354297e-01 3.017149e-02
2 exm239600 169721377 0 G A 0.064 -6.856890e-01 3.160530e-01 3.018366e-02
17 exm1276230 2203167 1 T G 0.491 -3.541345e-01 1.632360e-01 3.018936e-02
1 exm50585 42657196 0 G T 0.057 7.497857e-01 3.457056e-01 3.023551e-02
3 exm306147 44884647 0 C A 0.283 3.814007e-01 1.759333e-01 3.031052e-02
19 exm1476770 44377614 0 A G 0.014 1.443811e+00 6.662183e-01 3.036375e-02
7 exm600948 3991502 0 T C 0.062 -7.121442e-01 3.287444e-01 3.043399e-02
1 exm80788 109811522 0 A G 0.027 -1.068472e+00 4.933038e-01 3.045722e-02
4 exm422323 123150286 0 C T 0.010 1.727122e+00 7.974168e-01 3.046145e-02
22 exm1606293 37906262 0 T C 0.298 -3.779464e-01 1.745045e-01 3.046680e-02
12 exm1026937 94976125 0 T C 0.018 1.269787e+00 5.863381e-01 3.048233e-02
10 exm823716 50341954 0 G A 0.289 -3.805661e-01 1.757702e-01 3.051980e-02
17 exm1317550 38062217 0 T C 0.350 -3.620807e-01 1.672415e-01 3.052879e-02
20 exm2254161 1538249 1 T C 0.145 -4.850838e-01 2.241129e-01 3.057141e-02
7 exm621553 51094269 0 A G 0.048 -8.156532e-01 3.772092e-01 3.073504e-02
3 exm376821 196435534 0 T C 0.498 3.348252e-01 1.548560e-01 3.074775e-02
14 exm1118092 78140355 0 A T 0.133 5.083269e-01 2.352054e-01 3.082249e-02
20 exm1537234 34090519 1 A G 0.181 -4.456892e-01 2.063199e-01 3.090143e-02
1 exm50939 43201614 0 T C 0.040 -8.847746e-01 4.096402e-01 3.092488e-02
8 exm2266702 142205132 1 G A 0.460 3.444738e-01 1.596054e-01 3.104908e-02
18 exm1374797 9256258 0 C T 0.017 -1.314622e+00 6.092621e-01 3.109232e-02
11 exm-rs498872 118477367 0 T C 0.442 3.459537e-01 1.604113e-01 3.117518e-02
12 exm1016213 57859431 0 A G 0.377 -3.524701e-01 1.634570e-01 3.120016e-02
12 exm2251093 57859431 0 A G 0.377 -3.524701e-01 1.634570e-01 3.120016e-02
16 exm1204839 2070200 2 C G 0.054 -7.685736e-01 3.565915e-01 3.127947e-02
10 exm824067 50678717 0 C T 0.308 -3.674612e-01 1.705009e-01 3.129101e-02
17 exm1357313 74076415 0 G A 0.298 -3.731380e-01 1.731637e-01 3.131910e-02
2 exm246258 179430997 0 A G 0.355 -3.576244e-01 1.660052e-01 3.136081e-02
6 exm520403 24780892 0 C A 0.156 -4.721992e-01 2.191954e-01 3.136532e-02
19 exm1463878 39229089 0 G A 0.099 -5.654954e-01 2.628788e-01 3.160754e-02
8 exm2160893 110587910 1 C G 0.018 1.313762e+00 6.108660e-01 3.164780e-02
2 exm189326 42991200 0 G C 0.026 1.076443e+00 5.007229e-01 3.171722e-02
22 exm1615003 43558926 0 A G 0.150 4.712450e-01 2.193426e-01 3.182324e-02
1 exm101329 152732106 2 T A 0.331 -3.673562e-01 1.710746e-01 3.191061e-02
10 exm843013 95381773 1 A T 0.327 -3.645638e-01 1.698535e-01 3.199062e-02
12 exm978722 6887020 0 T C 0.332 3.667479e-01 1.708767e-01 3.199617e-02
1 exm87956 117659292 0 T C 0.089 -6.101195e-01 2.842927e-01 3.201023e-02
19 exm1452793 33353061 0 T G 0.221 -4.192486e-01 1.954095e-01 3.205892e-02
2 exm281843 241405528 0 A G 0.434 3.409692e-01 1.590011e-01 3.214236e-02
16 exm1244150 57689385 0 C G 0.350 -3.705621e-01 1.729472e-01 3.228807e-02
16 exm1248224 67237090 0 A G 0.012 -1.575072e+00 7.364661e-01 3.260674e-02
12 exm998498 48919556 0 A G 0.049 -7.912631e-01 3.700181e-01 3.262663e-02
6 exm2274133 29759885 0 A G 0.200 -4.255995e-01 1.990304e-01 3.263315e-02
10 exm859241 119774598 0 A T 0.031 -9.876446e-01 4.618850e-01 3.263912e-02
3 exm292859 14567382 0 T C 0.044 -8.323149e-01 3.894561e-01 3.273425e-02
14 exm1116406 76156609 0 C T 0.480 3.403569e-01 1.592844e-01 3.276139e-02
19 exm1504743 54962467 0 G A 0.351 3.556225e-01 1.664502e-01 3.278405e-02
17 exm1369870 80280056 0 A G 0.047 8.019680e-01 3.756272e-01 3.290656e-02
4 exm417345 106861730 0 A G 0.046 -8.114785e-01 3.801699e-01 3.294710e-02
6 exm543843 38773293 0 G A 0.478 3.485341e-01 1.633385e-01 3.300451e-02
1 exm73263 89523911 0 T C 0.046 8.163057e-01 3.826874e-01 3.306423e-02
3 exm341490 121208833 1 G C 0.123 5.158602e-01 2.418941e-01 3.310537e-02
8 exm728090 144886809 0 T C 0.099 -5.674703e-01 2.661512e-01 3.314251e-02
11 exm887325 6977175 0 C G 0.055 -7.544661e-01 3.539807e-01 3.320502e-02
4 exm404316 71389594 0 C T 0.060 -7.179426e-01 3.373853e-01 3.348771e-02
8 exm722144 134024278 0 T C 0.035 9.039235e-01 4.248606e-01 3.351957e-02
7 exm659887 135269655 0 C T 0.058 -7.266867e-01 3.415863e-01 3.353521e-02
17 exm1350979 71426656 0 T G 0.148 4.770213e-01 2.242587e-01 3.355902e-02
17 exm1312166 33679943 0 T C 0.051 7.536752e-01 3.543348e-01 3.356635e-02
17 exm1317549 38062196 0 A G 0.338 -3.581782e-01 1.684539e-01 3.362844e-02
17 exm1319778 39084504 0 T C 0.396 3.512159e-01 1.651812e-01 3.363033e-02
19 exm1418094 8160334 0 A G 0.498 3.307382e-01 1.557387e-01 3.384534e-02
9 exm739950 14784389 0 A G 0.036 9.107701e-01 4.289000e-01 3.385970e-02
19 exm1438969 16045076 0 T A 0.010 1.690947e+00 7.970211e-01 3.402090e-02
9 exm803274 140262426 1 C T 0.145 4.901502e-01 2.310389e-01 3.402744e-02
5 exm2273413 149432863 0 C T 0.037 9.087537e-01 4.284843e-01 3.408213e-02
16 exm1225811 23080634 0 A C 0.070 -6.677506e-01 3.148965e-01 3.410883e-02
8 exm706176 74334889 2 G T 0.040 8.617817e-01 4.064176e-01 3.411777e-02
19 exm1498892 52659872 0 C T 0.014 -1.431282e+00 6.750685e-01 3.413732e-02
16 exm1197543 701656 0 T C 0.436 -3.413377e-01 1.610606e-01 3.421253e-02
7 exm2245699 48128850 0 G A 0.372 -3.547040e-01 1.674042e-01 3.425192e-02
12 exm2250828 274647 0 C T 0.295 3.697460e-01 1.745398e-01 3.428933e-02
3 exm355523 141497469 0 T A 0.044 8.331107e-01 3.932763e-01 3.429103e-02
12 exm988983 21349885 0 G A 0.042 -8.583278e-01 4.054543e-01 3.441259e-02
20 exm1521766 3528101 0 C A 0.031 9.941448e-01 4.698212e-01 3.449314e-02
22 exm1592910 24034288 0 A G 0.366 3.596431e-01 1.700000e-01 3.453226e-02
6 exm579001 132859609 0 T A 0.160 4.617893e-01 2.182844e-01 3.453296e-02
7 exm676384 158445063 0 C G 0.012 -1.577044e+00 7.457972e-01 3.461528e-02
18 exm1387077 48190440 1 A G 0.348 -3.446057e-01 1.630308e-01 3.468618e-02
22 exm1587090 20784050 0 A T 0.194 4.176683e-01 1.976163e-01 3.470446e-02
11 exm1709312 4076757 0 G A 0.012 -1.576630e+00 7.464835e-01 3.482933e-02
17 exm1351332 72308319 0 G A 0.182 -4.285243e-01 2.029791e-01 3.490685e-02
2 exm216544 101086951 0 G A 0.014 -1.428541e+00 6.767595e-01 3.493435e-02
19 exm1413400 6187800 0 A G 0.081 6.185349e-01 2.930475e-01 3.494782e-02
19 exm1413402 6187805 0 C G 0.081 6.185349e-01 2.930475e-01 3.494782e-02
15 exm1161884 51790979 0 C T 0.031 9.832712e-01 4.658528e-01 3.494848e-02
8 exm690646 25222165 0 G A 0.237 -3.969088e-01 1.881472e-01 3.504551e-02
7 exm603259 5540957 0 G T 0.011 1.617910e+00 7.673766e-01 3.514931e-02
12 exm-rs2292354 110368201 0 T C 0.482 -3.438318e-01 1.631211e-01 3.519552e-02
3 exm341216 120976051 0 G C 0.042 8.380366e-01 3.977160e-01 3.525696e-02
5 exm452681 41049397 0 C T 0.160 -4.528185e-01 2.149081e-01 3.526471e-02
17 exm1303622 19861458 0 T C 0.260 3.836845e-01 1.822502e-01 3.541872e-02
12 exm2271877 120533965 0 T C 0.346 -3.617650e-01 1.718394e-01 3.541983e-02
2 exm240563 170175334 0 C T 0.213 -3.984510e-01 1.893064e-01 3.545962e-02
20 exm-rs7679 44576502 1 C T 0.206 4.077802e-01 1.937524e-01 3.547254e-02
7 exm605360 7459554 0 T G 0.030 -9.934001e-01 4.720763e-01 3.550084e-02
19 exm1456897 36134208 0 A G 0.105 5.616293e-01 2.669095e-01 3.551198e-02
1 exm125183 175087729 0 C T 0.365 -3.496736e-01 1.663504e-01 3.570126e-02
8 exm707885 86021994 0 A G 0.110 -5.411275e-01 2.574437e-01 3.571047e-02
19 exm1462461 38896244 0 A C 0.027 -1.021190e+00 4.859639e-01 3.575919e-02
16 exm1210719 3299586 0 A G 0.024 1.100241e+00 5.235966e-01 3.576425e-02
19 exm1496329 51584858 0 T C 0.067 -6.606602e-01 3.145243e-01 3.583523e-02
20 exm1553765 57768743 0 T C 0.173 -4.448721e-01 2.118051e-01 3.584592e-02
5 exm506159 176409624 0 C T 0.014 1.430036e+00 6.814342e-01 3.600618e-02
4 exm382541 2306053 0 A G 0.254 3.782040e-01 1.802223e-01 3.600845e-02
1 exm117103 161068428 0 A G 0.021 1.164295e+00 5.549043e-01 3.603945e-02
15 exm1147995 40259848 0 C A 0.247 3.865472e-01 1.842981e-01 3.610927e-02
17 exm1285270 6902760 0 A G 0.479 -3.277284e-01 1.562786e-01 3.613795e-02
14 exm1100825 51202311 0 C G 0.172 4.477266e-01 2.135818e-01 3.620902e-02
11 exm950535 101832608 0 C T 0.203 -4.207517e-01 2.007669e-01 3.625834e-02
11 exm950539 101832670 0 A G 0.203 -4.207517e-01 2.007669e-01 3.625834e-02
11 exm957469 115375100 0 G C 0.011 1.602232e+00 7.645868e-01 3.627343e-02
18 exm1381107 29054294 0 T C 0.018 -1.259633e+00 6.012867e-01 3.633182e-02
8 exm685399 17867185 0 T A 0.043 8.326452e-01 3.979750e-01 3.657212e-02
21 exm1580222 47423509 13 T C 0.067 6.733362e-01 3.218500e-01 3.658325e-02
6 exm595317 168459845 0 G C 0.096 -5.923753e-01 2.831527e-01 3.658416e-02
22 exm1582750 17264565 0 G T 0.122 5.155873e-01 2.464526e-01 3.658739e-02
13 exm1078049 103449202 0 C T 0.291 3.739661e-01 1.788570e-01 3.669220e-02
22 exm1614112 42611265 0 G C 0.042 -8.309132e-01 3.975123e-01 3.674457e-02
1 exm161945 236729956 0 C T 0.140 4.773887e-01 2.284215e-01 3.677486e-02
1 exm140834 204378775 0 C T 0.033 -9.297030e-01 4.449708e-01 3.682789e-02
4 exm390801 15709192 0 A G 0.033 -9.401949e-01 4.500174e-01 3.683833e-02
11 exm946243 86158235 0 T C 0.011 1.558013e+00 7.460652e-01 3.692260e-02
15 exm1166360 59981491 21 G T 0.241 3.891217e-01 1.863357e-01 3.692468e-02
4 exm392932 25408838 0 A G 0.046 -7.807246e-01 3.739252e-01 3.695786e-02
9 exm790896 135139901 0 C T 0.447 3.365611e-01 1.612198e-01 3.698714e-02
11 exm884032 5862797 0 T C 0.073 6.378738e-01 3.056094e-01 3.702090e-02
16 exm1256869 72130103 1 G C 0.023 -1.107320e+00 5.307202e-01 3.709077e-02
9 exm-IND9-137656167 138516347 0 D I 0.239 3.860426e-01 1.851592e-01 3.722918e-02
14 exm1109028 66136163 0 A C 0.284 3.678371e-01 1.764315e-01 3.723378e-02
19 exm1412104 5696157 0 T C 0.010 -1.662175e+00 7.974686e-01 3.728448e-02
3 exm291644 13361287 0 C T 0.368 -3.412808e-01 1.638512e-01 3.741612e-02
19 exm1463480 39086580 0 G A 0.030 -9.642653e-01 4.631197e-01 3.748581e-02
10 exm865166 129903802 0 G A 0.180 4.256400e-01 2.044302e-01 3.748840e-02
12 exm987208 14993439 0 T C 0.380 3.414272e-01 1.639890e-01 3.749454e-02
6 exm590624 158910698 0 A G 0.055 7.367751e-01 3.538893e-01 3.750151e-02
12 exm985790 12630669 0 T C 0.030 -9.788701e-01 4.701971e-01 3.751130e-02
21 exm1573954 43896143 0 T C 0.154 4.483372e-01 2.154151e-01 3.756243e-02
21 exm1573840 43838643 0 A G 0.011 1.636827e+00 7.865174e-01 3.757739e-02
2 exm212485 96798305 0 T C 0.027 -1.045540e+00 5.026197e-01 3.766235e-02
17 exm1368254 79898933 0 A G 0.056 -7.242391e-01 3.482517e-01 3.771185e-02
15 exm1151942 42115695 0 T C 0.010 -1.660617e+00 7.985898e-01 3.773075e-02
6 exm586674 151626933 0 A G 0.104 5.420994e-01 2.607138e-01 3.774434e-02
12 exm977262 6457062 1 T C 0.242 -3.946817e-01 1.898554e-01 3.778439e-02
7 exm629018 76950686 0 A C 0.103 -5.470816e-01 2.632922e-01 3.787698e-02
12 exm1016307 57865321 0 A G 0.378 -3.391859e-01 1.632666e-01 3.790940e-02
17 exm1285280 6904934 0 G A 0.470 -3.250092e-01 1.564689e-01 3.794159e-02
16 exm1203855 1918125 0 T G 0.197 4.090802e-01 1.970274e-01 3.802380e-02
6 exm524392 27925827 0 G A 0.092 5.803890e-01 2.796803e-01 3.812325e-02
2 exm171475 9528536 0 C G 0.239 3.844101e-01 1.852835e-01 3.816731e-02
9 exm771456 113169631 0 A G 0.416 -3.445327e-01 1.661493e-01 3.826768e-02
16 exm1241720 55880480 20 C A 0.252 3.766414e-01 1.817687e-01 3.841132e-02
16 exm1271863 89839766 0 C G 0.031 -9.652304e-01 4.661381e-01 3.854183e-02
12 exm1002971 51457854 0 A G 0.019 -1.195944e+00 5.777387e-01 3.860308e-02
4 exm382330 2176454 0 A G 0.229 3.878038e-01 1.873635e-01 3.862642e-02
4 exm382348 2194946 0 T C 0.229 3.878038e-01 1.873635e-01 3.862642e-02
4 exm382352 2195024 0 G T 0.229 3.878038e-01 1.873635e-01 3.862642e-02
11 exm912827 58604779 0 C T 0.010 1.651808e+00 7.982224e-01 3.866733e-02
2 exm170898 6990033 0 C T 0.031 9.407617e-01 4.548524e-01 3.876872e-02
3 exm310863 48419897 0 C T 0.354 -3.612732e-01 1.747454e-01 3.884910e-02
2 exm245984 179421694 0 A G 0.412 3.363899e-01 1.627434e-01 3.888959e-02
4 exm385887 5755542 0 C A 0.218 3.990676e-01 1.931315e-01 3.895539e-02
10 exm815563 26446312 0 A G 0.481 3.423917e-01 1.658372e-01 3.911383e-02
1 exm2268669 28218100 0 C T 0.334 3.460654e-01 1.676417e-01 3.914317e-02
12 exm983136 10137557 0 A C 0.122 -4.956878e-01 2.401876e-01 3.919662e-02
20 exm1547569 46264888 0 C G 0.011 -1.625644e+00 7.878197e-01 3.922333e-02
19 exm1466479 40363916 0 T C 0.178 4.382076e-01 2.123653e-01 3.922437e-02
7 exm616774 43906513 2 G A 0.011 -1.623480e+00 7.868745e-01 3.924916e-02
17 exm1273312 505129 0 C A 0.148 -4.699929e-01 2.278471e-01 3.929147e-02
9 exm768893 107515214 0 G A 0.461 3.255248e-01 1.578894e-01 3.938944e-02
2 exm200139 71036482 0 C T 0.131 -4.868188e-01 2.361804e-01 3.943824e-02
1 exm162714 237778084 0 A G 0.058 7.123377e-01 3.457897e-01 3.955147e-02
10 exm823435 50034833 0 A G 0.168 -4.358183e-01 2.115726e-01 3.956411e-02
3 exm310878 48422235 0 A T 0.355 -3.595841e-01 1.746111e-01 3.961742e-02
7 exm634090 92132493 0 C T 0.018 -1.217501e+00 5.912096e-01 3.961780e-02
19 exm1476773 44377669 0 A G 0.388 3.366539e-01 1.634788e-01 3.962032e-02
10 exm832165 73111408 0 T C 0.468 -3.257701e-01 1.582708e-01 3.971676e-02
13 exm1066469 43463378 0 T C 0.062 -6.783261e-01 3.296777e-01 3.979027e-02
9 exm773573 116085423 0 A G 0.063 -6.848175e-01 3.328706e-01 3.981282e-02
8 exm710112 95188850 0 T C 0.205 -4.013748e-01 1.951096e-01 3.982557e-02
1 exm137491 201458071 0 A T 0.026 -1.022904e+00 4.975246e-01 3.994020e-02
3 exm373918 194338399 0 A G 0.015 -1.357701e+00 6.607253e-01 4.004874e-02
6 exm557700 56482801 32 G C 0.295 3.587953e-01 1.746620e-01 4.011046e-02
13 exm2251288 100623882 0 A G 0.069 -6.414439e-01 3.123430e-01 4.016607e-02
6 exm573640 116784850 0 G C 0.110 -5.337093e-01 2.599147e-01 4.019042e-02
11 exm950450 101765654 0 A G 0.028 1.002927e+00 4.886263e-01 4.027364e-02
9 exm755853 78936358 0 A G 0.302 3.551647e-01 1.730410e-01 4.027910e-02
9 exm755856 78936492 0 G A 0.302 3.551647e-01 1.730410e-01 4.027910e-02
2 exm230394 137988626 0 T C 0.026 -1.028303e+00 5.014080e-01 4.044056e-02
17 exm1273007 63683 0 A G 0.034 8.995929e-01 4.387748e-01 4.049832e-02
19 exm1506963 55481394 2 T C 0.024 -1.082079e+00 5.279154e-01 4.054883e-02
3 exm314323 49200627 0 A G 0.117 -5.116871e-01 2.496901e-01 4.059111e-02
15 exm1163042 52901433 0 T C 0.472 3.300450e-01 1.610897e-01 4.063624e-02
16 exm1220681 16276292 0 C T 0.020 1.158093e+00 5.654646e-01 4.071365e-02
12 exm987253 15035081 35 C T 0.433 3.297755e-01 1.610866e-01 4.079649e-02
4 exm417487 107157623 0 A G 0.041 8.203505e-01 4.007354e-01 4.080455e-02
10 exm850292 102768234 0 T C 0.059 -6.857747e-01 3.351167e-01 4.087699e-02
17 exm1368266 79899272 0 A G 0.456 -3.263794e-01 1.595659e-01 4.097115e-02
2 exm246128 179427536 0 T C 0.410 3.330575e-01 1.629015e-01 4.105874e-02
13 exm1078762 109472733 0 A G 0.080 -5.961404e-01 2.916291e-01 4.109434e-02
13 exm2221309 101186056 0 T C 0.169 4.321330e-01 2.114853e-01 4.117838e-02
3 exm344284 123451932 0 A G 0.014 -1.408512e+00 6.899834e-01 4.137225e-02
6 exm596040 170068086 0 T C 0.211 -3.897969e-01 1.909661e-01 4.139073e-02
8 exm696749 38677322 0 T C 0.013 -1.454753e+00 7.127111e-01 4.139384e-02
10 exm823421 50025446 4 T G 0.159 -4.444025e-01 2.177301e-01 4.140212e-02
12 exm1052058 132323250 0 G C 0.035 -9.012799e-01 4.416378e-01 4.143226e-02
19 exm1417259 7831628 0 A G 0.187 -4.146208e-01 2.031966e-01 4.145978e-02
7 exm614153 35709842 0 T C 0.332 -3.504066e-01 1.717543e-01 4.149252e-02
16 exm1243226 57091977 0 C T 0.041 8.232733e-01 4.035348e-01 4.149331e-02
7 exm610759 27135314 2 C T 0.054 7.121217e-01 3.490829e-01 4.151079e-02
16 exm1245257 58054099 0 G C 0.087 -5.707615e-01 2.800262e-01 4.168420e-02
6 exm-rs2240803 30920957 0 T C 0.492 -3.250009e-01 1.594610e-01 4.169636e-02
17 exm-rs907092 37922259 0 A G 0.336 -3.428868e-01 1.682448e-01 4.170622e-02
10 exm813332 18964097 0 A G 0.011 1.559837e+00 7.657326e-01 4.180353e-02
2 exm194032 54482553 0 A G 0.024 1.061521e+00 5.211517e-01 4.182132e-02
17 exm1329937 43190322 2 C T 0.036 -8.639241e-01 4.249171e-01 4.219562e-02
19 exm1482672 46543566 0 T C 0.196 3.998117e-01 1.966809e-01 4.223259e-02
11 exm887411 7022160 0 A G 0.024 1.002028e+00 4.931087e-01 4.230661e-02
4 exm418845 110914427 0 A T 0.122 -4.898938e-01 2.412249e-01 4.242877e-02
13 exm1058315 25378476 0 G A 0.178 4.218401e-01 2.077569e-01 4.247026e-02
22 exm1584453 18912678 2 A G 0.298 -3.563108e-01 1.756360e-01 4.264966e-02
1 exm95141 150737220 0 G A 0.016 -1.294742e+00 6.383176e-01 4.268267e-02
12 exm1005452 52885316 7 G A 0.047 7.865901e-01 3.877982e-01 4.268442e-02
7 exm-IND7-123054421 123267186 0 D I 0.023 -1.105196e+00 5.449457e-01 4.271134e-02
19 exm1449375 21300462 4 A G 0.173 -4.265337e-01 2.103153e-01 4.271316e-02
1 exm2264807 19202896 0 G A 0.486 -3.235739e-01 1.596946e-01 4.290385e-02
14 exm1126751 100380948 0 C T 0.460 3.239079e-01 1.598677e-01 4.291464e-02
16 exm1256693 72057421 0 T C 0.019 1.197670e+00 5.912089e-01 4.294556e-02
17 exm1290940 8022065 0 A G 0.430 3.270549e-01 1.614831e-01 4.299473e-02
20 exm1546178 44640225 5 A G 0.415 3.291228e-01 1.625107e-01 4.300312e-02
1 exm67645 68910315 0 T C 0.011 -1.553558e+00 7.671740e-01 4.302345e-02
3 exm297555 33138549 0 G A 0.470 3.261844e-01 1.611403e-01 4.310713e-02
19 exm1489059 49481243 0 C T 0.032 -9.311003e-01 4.600745e-01 4.315067e-02
7 exm633123 91503228 0 T C 0.427 -3.227681e-01 1.595071e-01 4.317840e-02
6 exm573427 116575083 0 C A 0.048 7.549301e-01 3.731065e-01 4.319605e-02
16 exm1244609 57789053 0 G C 0.017 -1.223380e+00 6.047403e-01 4.323514e-02
15 exm1163649 55632859 0 T G 0.484 -3.265712e-01 1.614380e-01 4.324501e-02
20 exm1526184 14306773 0 G T 0.025 -1.040736e+00 5.147051e-01 4.333633e-02
16 exm2252692 68721470 0 T C 0.452 -3.252719e-01 1.608757e-01 4.334896e-02
19 exm1457646 36259116 0 A G 0.023 -1.071759e+00 5.301315e-01 4.336953e-02
9 exm756275 79324246 0 T C 0.010 1.614287e+00 7.985578e-01 4.338828e-02
11 exm946500 87032287 0 C G 0.099 -5.383787e-01 2.663688e-01 4.342195e-02
7 exm613991 34979905 0 A C 0.214 3.884979e-01 1.922145e-01 4.342297e-02
13 exm1062246 33017043 0 C T 0.365 -3.367819e-01 1.666345e-01 4.343188e-02
19 exm1412380 5772897 0 T C 0.100 5.260130e-01 2.602657e-01 4.343407e-02
15 exm1194142 101606889 0 A G 0.275 3.677572e-01 1.819877e-01 4.346309e-02
18 exm1372759 3457606 0 T C 0.023 1.064072e+00 5.265822e-01 4.347008e-02
8 exm719247 124664113 0 A T 0.095 5.617020e-01 2.779940e-01 4.348657e-02
17 exm1332931 46000406 0 C T 0.156 -4.398441e-01 2.177033e-01 4.350434e-02
3 exm314328 49200692 0 T A 0.117 -5.035166e-01 2.493029e-01 4.357554e-02
14 exm2272198 103654939 1 T G 0.107 -5.339515e-01 2.644509e-01 4.363822e-02
19 exm1455671 35790645 0 A C 0.014 -1.362915e+00 6.752181e-01 4.370209e-02
13 exm1069928 52524488 0 C T 0.476 3.190834e-01 1.581617e-01 4.380958e-02
16 exm1214458 4812705 0 G A 0.011 -1.503703e+00 7.457885e-01 4.393402e-02
1 exm111669 157648543 0 C T 0.073 -6.210998e-01 3.081338e-01 4.399451e-02
16 exm1197715 708275 0 A C 0.410 -3.270838e-01 1.622845e-01 4.401393e-02
6 exm576562 126661502 0 T G 0.057 -7.010331e-01 3.479426e-01 4.408746e-02
13 exm1074071 86369403 0 C T 0.053 7.197187e-01 3.572465e-01 4.410502e-02
13 exm1081490 113826090 0 T C 0.021 1.143486e+00 5.676724e-01 4.413504e-02
19 exm1447010 19312496 0 G C 0.017 1.216632e+00 6.039861e-01 4.413547e-02
9 exm779121 125289521 0 G A 0.289 -3.563715e-01 1.769287e-01 4.414887e-02
19 exm1418168 8168545 0 T C 0.139 -4.671039e-01 2.319742e-01 4.421276e-02
20 exm1524497 6750882 0 G T 0.071 6.186894e-01 3.072721e-01 4.422460e-02
12 exm979862 7090193 0 G A 0.129 4.797381e-01 2.383387e-01 4.429289e-02
18 exm1389361 56587802 5 C A 0.235 -3.804626e-01 1.890756e-01 4.435792e-02
20 exm1558528 61943803 0 T C 0.018 1.207872e+00 6.004772e-01 4.443231e-02
19 exm1495520 51323232 0 C T 0.295 3.577854e-01 1.778742e-01 4.443944e-02
10 exm813713 21414892 0 C G 0.398 3.267791e-01 1.626837e-01 4.473342e-02
10 exm847208 99625319 0 T C 0.036 8.707631e-01 4.339484e-01 4.495403e-02
21 exm1573065 43505436 5 A G 0.049 -7.491781e-01 3.734643e-01 4.501613e-02
22 exm1620696 50584130 0 A G 0.011 -1.494553e+00 7.450463e-01 4.501996e-02
10 exm806391 3207632 0 G A 0.163 4.268061e-01 2.127678e-01 4.502174e-02
9 exm774606 116931099 0 A G 0.360 3.323120e-01 1.657368e-01 4.511928e-02
12 exm1026364 93196422 4 T G 0.203 3.950269e-01 1.970436e-01 4.515028e-02
7 exm622519 56125757 0 G A 0.050 -7.249707e-01 3.617516e-01 4.522658e-02
1 exm153164 226054333 0 A G 0.252 -3.605733e-01 1.799487e-01 4.525879e-02
1 exm112752 158450382 0 T C 0.409 3.284328e-01 1.639646e-01 4.533232e-02
4 exm419629 113565835 0 A G 0.133 -4.762311e-01 2.378759e-01 4.544595e-02
4 exm419663 113568544 0 A G 0.133 -4.762311e-01 2.378759e-01 4.544595e-02
15 exm1149292 40856989 0 C T 0.107 -5.146938e-01 2.571225e-01 4.547499e-02
18 exm1372716 3452030 0 T C 0.037 -8.531229e-01 4.262207e-01 4.549074e-02
15 exm1153951 42681199 0 A G 0.159 -4.358078e-01 2.177610e-01 4.552161e-02
5 exm487556 140682891 0 C A 0.062 -6.654623e-01 3.329388e-01 4.579835e-02
9 exm755872 78938186 0 C G 0.298 3.468631e-01 1.735442e-01 4.580382e-02
12 exm1053169 132626425 0 A G 0.245 -3.712878e-01 1.857991e-01 4.584420e-02
15 exm1146156 34159986 0 C T 0.162 -4.429340e-01 2.217499e-01 4.593985e-02
6 exm542423 36343721 0 A G 0.016 1.250127e+00 6.258791e-01 4.594578e-02
6 exm-rs1044429 32972642 0 A G 0.267 -3.557447e-01 1.782098e-01 4.607424e-02
6 exm547555 42906384 0 T G 0.203 -3.905157e-01 1.956348e-01 4.608142e-02
2 exm194085 54483272 1 A C 0.016 1.274584e+00 6.385241e-01 4.608210e-02
1 exm124567 173808677 0 A G 0.014 -1.374468e+00 6.886760e-01 4.611795e-02
6 exm596317 170176648 2 G A 0.312 -3.434881e-01 1.721061e-01 4.612003e-02
6 exm-rs887468 31141523 2 A G 0.172 -4.203187e-01 2.106100e-01 4.612787e-02
4 exm415335 100443720 0 A G 0.420 -3.198018e-01 1.602610e-01 4.615134e-02
20 exm1553781 57769140 0 C G 0.174 -4.222441e-01 2.116448e-01 4.619997e-02
9 exm744781 32492529 0 A G 0.052 -7.090771e-01 3.554615e-01 4.622760e-02
2 exm237014 163208893 0 G T 0.053 7.055986e-01 3.537693e-01 4.625936e-02
3 exm324960 56653424 0 T A 0.047 7.545375e-01 3.783428e-01 4.628054e-02
3 exm324962 56653427 0 C T 0.047 7.545375e-01 3.783428e-01 4.628054e-02
1 exm9525 6528468 19 T C 0.047 7.751652e-01 3.886874e-01 4.628129e-02
19 exm1455333 35648365 0 G T 0.353 -3.324433e-01 1.667809e-01 4.639313e-02
11 exm877414 1718833 10 G T 0.088 -5.618284e-01 2.819714e-01 4.648003e-02
21 exm1563915 28305324 0 T C 0.035 -8.680172e-01 4.357216e-01 4.651996e-02
1 exm57878 48697226 0 C T 0.133 4.694087e-01 2.357511e-01 4.663179e-02
17 exm1367041 79514028 0 G C 0.060 -6.710557e-01 3.373559e-01 4.684755e-02
4 exm383430 2943361 0 C T 0.224 -3.767634e-01 1.894149e-01 4.685544e-02
15 exm1173106 69709792 0 T C 0.019 1.177257e+00 5.918936e-01 4.686907e-02
15 exm1141368 22969232 0 A G 0.078 -5.952326e-01 2.994194e-01 4.698096e-02
19 exm1489907 49658367 0 T C 0.477 3.227258e-01 1.624190e-01 4.708753e-02
2 exm283711 242077496 0 T C 0.244 3.775890e-01 1.900981e-01 4.716637e-02
19 exm1513546 57967049 0 G T 0.485 -3.187853e-01 1.605055e-01 4.718316e-02
4 exm392678 25125703 0 G C 0.102 -5.190686e-01 2.614924e-01 4.730658e-02
1 exm154728 228033258 0 A T 0.063 -6.669635e-01 3.362574e-01 4.747751e-02
14 exm1126734 100375707 47 T C 0.246 3.725799e-01 1.879789e-01 4.764091e-02
13 exm1065872 42404710 0 T C 0.041 7.901444e-01 3.987288e-01 4.768258e-02
14 exm1101160 51368610 0 G A 0.269 3.612991e-01 1.823321e-01 4.769550e-02
11 exm915386 60776186 0 T C 0.038 8.302886e-01 4.191288e-01 4.775797e-02
6 exm541036 35285720 0 A C 0.058 6.782265e-01 3.423721e-01 4.776059e-02
7 exm643928 100675128 39 A G 0.159 -4.470520e-01 2.257999e-01 4.788461e-02
16 exm1267511 88498299 9 T C 0.017 1.219413e+00 6.159211e-01 4.788905e-02
11 exm944802 78565314 0 G C 0.028 9.679274e-01 4.892902e-01 4.806853e-02
15 exm1193462 100692953 0 A G 0.023 -1.048731e+00 5.302574e-01 4.811950e-02
19 exm1418937 8436200 0 A G 0.018 -1.188425e+00 6.011215e-01 4.820589e-02
16 exm1217325 11000848 0 C G 0.224 3.729608e-01 1.886499e-01 4.820728e-02
17 exm1334504 47587819 0 T C 0.082 -5.789413e-01 2.929820e-01 4.831714e-02
20 exm2234213 2847377 2 T C 0.059 6.718203e-01 3.401641e-01 4.843527e-02
17 exm1303709 20108239 0 A T 0.177 4.164296e-01 2.109851e-01 4.857743e-02
19 exm1421481 9070194 0 A G 0.066 6.294658e-01 3.190268e-01 4.865234e-02
10 exm824548 50916542 0 T C 0.375 3.199463e-01 1.621594e-01 4.865754e-02
1 exm124335 173516871 0 C G 0.411 3.142727e-01 1.592900e-01 4.866635e-02
4 exm438196 187455099 5 A G 0.015 -1.304635e+00 6.615734e-01 4.877375e-02
6 exm590223 158484870 0 A G 0.021 1.041925e+00 5.284570e-01 4.881741e-02
9 exm771632 113208250 1 G T 0.330 -3.409626e-01 1.729837e-01 4.888244e-02
9 exm797245 139256468 0 G C 0.084 -5.796189e-01 2.941487e-01 4.894789e-02
5 exm493991 149001408 0 A G 0.012 1.435790e+00 7.286556e-01 4.895155e-02
1 exm133968 197061086 7 C A 0.013 1.418664e+00 7.202747e-01 4.904892e-02
12 exm1045715 122685163 0 G A 0.016 1.265969e+00 6.428359e-01 4.907944e-02
2 exm219000 108863758 0 A G 0.045 -7.570192e-01 3.844835e-01 4.912823e-02
2 exm219032 108875267 0 C T 0.045 -7.570192e-01 3.844835e-01 4.912823e-02
14 exm1119272 88452945 0 A G 0.013 1.384212e+00 7.035992e-01 4.931190e-02
15 exm1176266 74487969 0 T A 0.020 1.104169e+00 5.614550e-01 4.939382e-02
2 exm239359 168115797 0 C G 0.101 5.204213e-01 2.647145e-01 4.946873e-02
10 exm852895 104934709 0 C T 0.033 9.017870e-01 4.587787e-01 4.950881e-02
1 exm146044 209956542 0 A C 0.213 -3.847860e-01 1.958734e-01 4.964346e-02
3 exm310563 47958037 0 T G 0.347 -3.251840e-01 1.656196e-01 4.976237e-02
3 exm2261355 111313457 0 T C 0.109 -5.027163e-01 2.560559e-01 4.977762e-02
6 exm583963 144869785 0 G A 0.431 -3.181814e-01 1.620643e-01 4.977805e-02
2 exm246819 179451420 0 G A 0.408 3.192448e-01 1.626583e-01 4.985158e-02
6 exm519411 21065449 0 T C 0.127 -4.720784e-01 2.406280e-01 4.994610e-02
16 exm1204008 1997004 0 T C 0.021 1.112039e+00 5.668645e-01 4.996037e-02
6 exm523845 27425185 0 C A 0.309 3.373390e-01 1.719805e-01 4.998856e-02
22 exm1593840 24481006 0 G C 0.013 -1.393948e+00 7.109850e-01 5.009468e-02
16 exm1241468 55613052 1 T C 0.022 1.058157e+00 5.398855e-01 5.016742e-02
15 exm1144902 31369123 0 A G 0.094 -5.334848e-01 2.723483e-01 5.029999e-02
9 exm789530 133963008 2 A G 0.205 3.838392e-01 1.959899e-01 5.034320e-02
5 exm490724 141248963 0 G T 0.077 5.848915e-01 2.986696e-01 5.035980e-02
17 exm1276398 2236404 0 C T 0.152 4.372581e-01 2.232919e-01 5.037005e-02
12 exm987153 14959470 0 G A 0.071 6.122891e-01 3.127198e-01 5.040384e-02
5 exm508127 177546849 0 T C 0.023 -1.031471e+00 5.269661e-01 5.047104e-02
1 exm77579 100358103 2 T C 0.162 -4.199981e-01 2.145948e-01 5.049551e-02
10 exm844046 96741053 0 C A 0.100 5.193419e-01 2.653745e-01 5.051355e-02
20 exm1551204 52570006 0 A G 0.019 -1.122661e+00 5.737127e-01 5.053480e-02
1 exm21233 16380196 15 T C 0.135 -4.579417e-01 2.340806e-01 5.059271e-02
19 exm1480454 45854919 0 G T 0.337 -3.297225e-01 1.685479e-01 5.060311e-02
16 exm1257209 72184629 0 T C 0.104 5.198744e-01 2.657799e-01 5.062906e-02
11 exm911839 57798723 0 A G 0.496 3.112155e-01 1.591744e-01 5.072921e-02
11 exm911851 57798942 0 A G 0.496 3.112155e-01 1.591744e-01 5.072921e-02
6 exm-rs9394078 31868938 1 T C 0.020 -1.115263e+00 5.705920e-01 5.080160e-02
2 exm282488 241570249 0 A C 0.222 3.718499e-01 1.903094e-01 5.087845e-02
3 exm2269445 45989044 0 T G 0.288 3.472371e-01 1.777176e-01 5.088469e-02
19 exm1475983 44055726 0 T C 0.328 -3.321881e-01 1.700270e-01 5.090038e-02
14 exm1113799 74203789 0 A G 0.271 3.469615e-01 1.776316e-01 5.095647e-02
6 exm569866 108068003 0 T C 0.191 -3.913911e-01 2.005515e-01 5.115717e-02
6 exm567761 99825348 0 C T 0.351 -3.214140e-01 1.647213e-01 5.119451e-02
4 exm392582 24896658 0 T C 0.254 -3.581043e-01 1.835663e-01 5.124726e-02
4 exm412870 89061114 0 T C 0.186 3.996190e-01 2.048631e-01 5.126547e-02
13 exm1069867 52515354 0 G A 0.484 3.076320e-01 1.577210e-01 5.128721e-02
13 exm1069913 52523808 0 T C 0.484 3.076320e-01 1.577210e-01 5.128721e-02
11 exm966275 124180359 2 C A 0.013 1.403962e+00 7.198728e-01 5.130992e-02
2 exm194823 55407754 1 C T 0.091 5.529596e-01 2.836066e-01 5.137544e-02
3 exm357173 147121751 0 T C 0.080 5.765709e-01 2.957506e-01 5.140224e-02
1 exm66905 67266756 0 T A 0.094 5.228779e-01 2.682807e-01 5.146463e-02
19 exm1452947 33439187 0 A G 0.167 -4.264684e-01 2.188328e-01 5.148413e-02
19 exm1502357 54313707 0 C G 0.025 -1.009394e+00 5.180260e-01 5.151926e-02
19 exm1435663 14815918 0 C A 0.036 8.343895e-01 4.283136e-01 5.157403e-02
13 exm1057641 24895631 0 A T 0.061 -6.706044e-01 3.442941e-01 5.161174e-02
6 exm529869 31106499 0 A G 0.045 7.650814e-01 3.929027e-01 5.167311e-02
17 exm1330395 43342141 0 G C 0.364 -3.221552e-01 1.654488e-01 5.168445e-02
16 exm1244862 57935442 0 A G 0.103 5.177919e-01 2.659809e-01 5.173647e-02
15 exm1194444 101922323 0 G A 0.221 3.730175e-01 1.917748e-01 5.193433e-02
6 exm529574 30995894 1 T A 0.035 8.610163e-01 4.426834e-01 5.194483e-02
14 exm1114834 74971769 0 T C 0.014 -1.286292e+00 6.614356e-01 5.198048e-02
3 exm2255662 124906162 0 A G 0.070 -6.019653e-01 3.098877e-01 5.224263e-02
20 exm1548728 47865784 0 T C 0.067 6.177992e-01 3.180744e-01 5.226887e-02
4 exm430160 155295076 0 G A 0.455 3.112808e-01 1.602642e-01 5.227045e-02
5 exm473899 122364538 0 C T 0.030 8.894623e-01 4.583211e-01 5.246455e-02
4 exm433265 169208334 0 T C 0.020 1.105382e+00 5.699687e-01 5.262564e-02
14 exm1106086 61924239 0 A G 0.040 -7.986190e-01 4.120010e-01 5.274532e-02
1 exm2239 1226512 0 A G 0.019 -1.153997e+00 5.955125e-01 5.281476e-02
9 exm775798 117808785 0 A T 0.415 3.099996e-01 1.599814e-01 5.282695e-02
18 exm1378823 21424986 0 C T 0.062 -6.386958e-01 3.296645e-01 5.286491e-02
19 exm1426288 10670351 0 T C 0.014 -1.334368e+00 6.892093e-01 5.302724e-02
4 exm424616 129867280 1 T A 0.318 3.344337e-01 1.727736e-01 5.307746e-02
16 exm1218500 12758966 0 T C 0.272 -3.558176e-01 1.838596e-01 5.312751e-02
4 exm425400 140624656 0 C T 0.014 1.347087e+00 6.967380e-01 5.335486e-02
6 exm516349 10955408 0 C T 0.059 -6.498638e-01 3.361838e-01 5.339899e-02
1 exm95933 151108137 0 T G 0.149 -4.301997e-01 2.225761e-01 5.342862e-02
7 exm606112 11676065 0 C G 0.063 6.197025e-01 3.206310e-01 5.343617e-02
19 exm1469161 41128415 0 A G 0.031 8.582477e-01 4.441631e-01 5.349529e-02
5 exm443916 7878179 0 T C 0.355 -3.237886e-01 1.676038e-01 5.354614e-02
2 exm255662 198950240 0 G A 0.465 3.164864e-01 1.638496e-01 5.358340e-02
9 exm792732 136132873 0 C T 0.468 3.057948e-01 1.583860e-01 5.369146e-02
1 exm34824 26694260 0 C T 0.446 3.177989e-01 1.646217e-01 5.371789e-02
5 exm509539 178634672 0 C T 0.488 3.073634e-01 1.592728e-01 5.380317e-02
17 exm1317501 38028634 0 T G 0.347 -3.228582e-01 1.673503e-01 5.387217e-02
10 exm835469 75871722 0 T C 0.012 1.406163e+00 7.289689e-01 5.390466e-02
11 exm900939 36595431 0 A G 0.029 -9.247103e-01 4.794380e-01 5.393414e-02
11 exm970843 130340962 0 G A 0.053 -6.704879e-01 3.476841e-01 5.397118e-02
11 exm929174 65793454 0 T C 0.143 4.389825e-01 2.276873e-01 5.402513e-02
20 exm1518880 1293141 0 T C 0.054 -6.865751e-01 3.561571e-01 5.405943e-02
18 exm1391261 61602360 0 A G 0.016 1.256129e+00 6.518623e-01 5.415241e-02
9 exm2259320 32784838 0 C T 0.175 4.001501e-01 2.076930e-01 5.419517e-02
14 exm2272113 74318754 0 G T 0.378 3.241406e-01 1.682994e-01 5.427832e-02
5 exm2274064 1293863 0 A G 0.011 1.474096e+00 7.655747e-01 5.434091e-02
2 exm206524 84880445 0 C G 0.111 -4.792855e-01 2.489568e-01 5.437854e-02
16 exm1223244 20635418 0 T C 0.168 4.075964e-01 2.117619e-01 5.442718e-02
4 exm400771 57181995 0 T C 0.218 -3.705304e-01 1.925085e-01 5.443196e-02
3 exm-rs572169 172165727 0 A G 0.246 3.548605e-01 1.843739e-01 5.444068e-02
16 exm1195447 309524 0 A G 0.014 -1.310799e+00 6.810906e-01 5.445577e-02
10 exm826060 58120988 0 A C 0.048 -7.380495e-01 3.836015e-01 5.452576e-02
19 exm1416658 7696419 0 T C 0.014 -1.311525e+00 6.817828e-01 5.456726e-02
3 exm377068 196674518 1 G A 0.072 6.110633e-01 3.176778e-01 5.458458e-02
11 exm882122 5080844 0 C T 0.387 -3.112304e-01 1.618894e-01 5.471573e-02
20 exm1549091 48252914 0 T C 0.018 1.133696e+00 5.897240e-01 5.472451e-02
7 exm620513 48311658 0 A G 0.025 9.448178e-01 4.915715e-01 5.477270e-02
6 exm577314 129571272 0 A G 0.015 -1.245280e+00 6.478964e-01 5.477276e-02
13 exm1057767 25020863 3 G A 0.042 7.816980e-01 4.067629e-01 5.480820e-02
9 exm751029 37126682 0 A G 0.012 1.415667e+00 7.367267e-01 5.483222e-02
10 exm839212 88696622 0 G C 0.135 4.466960e-01 2.325159e-01 5.488534e-02
4 exm379319 843720 0 C T 0.034 -8.448775e-01 4.397832e-01 5.488772e-02
9 exm779697 125563212 0 C T 0.142 4.429121e-01 2.305495e-01 5.488878e-02
17 exm1288994 7673605 0 G A 0.047 7.236018e-01 3.768656e-01 5.502284e-02
9 exm773285 115933980 0 A C 0.153 -4.353650e-01 2.267677e-01 5.504562e-02
2 exm173795 15607842 0 C T 0.398 -3.083088e-01 1.606192e-01 5.509258e-02
4 exm419575 113539969 0 T C 0.492 -3.097133e-01 1.614054e-01 5.517465e-02
10 exm813722 21415006 1 C T 0.233 -3.701835e-01 1.929279e-01 5.518573e-02
7 exm613970 34917702 0 A G 0.046 7.321308e-01 3.815659e-01 5.518732e-02
1 exm16450 12339619 0 T A 0.175 -4.028434e-01 2.099904e-01 5.523344e-02
5 exm452612 41018452 0 T A 0.406 -3.115623e-01 1.624270e-01 5.526138e-02
19 exm1455062 35524944 0 C G 0.104 -5.052824e-01 2.634271e-01 5.526878e-02
13 exm1067276 46124375 0 G C 0.021 1.079515e+00 5.628773e-01 5.530172e-02
1 exm6103 2491306 0 A G 0.030 -9.071033e-01 4.730834e-01 5.535546e-02
6 exm529587 30996354 0 T C 0.036 8.350753e-01 4.355759e-01 5.538756e-02
6 exm529631 31000005 0 A T 0.036 8.350753e-01 4.355759e-01 5.538756e-02
19 exm1430227 12256912 0 T C 0.149 4.290579e-01 2.238003e-01 5.539125e-02
15 exm1178834 76017452 0 T C 0.102 4.952723e-01 2.583445e-01 5.539708e-02
4 exm414511 96106322 0 A G 0.468 -3.091351e-01 1.612630e-01 5.541466e-02
1 exm90788 145115792 7 T C 0.033 -8.747265e-01 4.563301e-01 5.542606e-02
16 exm1236263 31336888 0 T C 0.194 3.900614e-01 2.035175e-01 5.546085e-02
6 exm591460 159650978 0 G A 0.439 3.093583e-01 1.614388e-01 5.550432e-02
6 exm522653 26370748 20 A G 0.160 -4.274688e-01 2.231064e-01 5.553890e-02
8 exm696986 38869207 0 A G 0.014 1.325552e+00 6.918408e-01 5.553989e-02
17 exm1357851 74287389 0 C T 0.406 -3.116278e-01 1.627400e-01 5.567972e-02
5 exm454210 52189563 0 C A 0.010 -1.445938e+00 7.553071e-01 5.574500e-02
22 exm1617807 46644168 1 G A 0.055 -6.781927e-01 3.543240e-01 5.578638e-02
1 exm112747 158450314 0 G A 0.428 3.126441e-01 1.634185e-01 5.590110e-02
22 exm1614609 43206950 0 A C 0.372 -3.116185e-01 1.629684e-01 5.603056e-02
16 exm1200106 1129872 0 T C 0.467 -3.006110e-01 1.572198e-01 5.604318e-02
1 exm103151 153906724 0 G C 0.013 1.359487e+00 7.111508e-01 5.609080e-02
14 exm1114075 74416698 0 G C 0.024 9.969933e-01 5.215791e-01 5.611406e-02
2 exm2254503 120012412 0 T C 0.038 8.120990e-01 4.249005e-01 5.614255e-02
19 exm1507724 55665410 0 T C 0.094 5.352110e-01 2.800743e-01 5.618219e-02
15 exm1169860 65425456 0 A G 0.010 1.525833e+00 7.984800e-01 5.618707e-02
15 exm1170015 65490592 0 T C 0.010 1.525833e+00 7.984800e-01 5.618707e-02
1 exm10875 7909737 0 T C 0.099 -5.083412e-01 2.661837e-01 5.633953e-02
1 exm151771 223716508 0 T C 0.061 -6.293132e-01 3.296415e-01 5.642401e-02
6 exm579083 132874814 0 C A 0.035 -8.204724e-01 4.297934e-01 5.643574e-02
15 exm1179507 77407516 0 T G 0.014 -1.302198e+00 6.824214e-01 5.653781e-02
12 exm1000368 49690798 0 A G 0.020 -1.034781e+00 5.423253e-01 5.655820e-02
20 exm1554881 60704972 0 A G 0.018 -1.166450e+00 6.115694e-01 5.665381e-02
12 exm1011022 56031273 0 A G 0.276 3.374889e-01 1.769565e-01 5.666942e-02
10 exm849369 102222957 0 C G 0.202 3.824627e-01 2.006096e-01 5.675794e-02
10 exm849417 102247408 0 A C 0.202 3.824627e-01 2.006096e-01 5.675794e-02
9 exm739803 14722477 0 C G 0.299 -3.381688e-01 1.774025e-01 5.679417e-02
11 exm953465 108043988 2 C T 0.331 3.242346e-01 1.701009e-01 5.680623e-02
19 exm1413393 6187686 0 A G 0.064 6.179780e-01 3.242678e-01 5.685384e-02
14 exm1104170 58605043 0 A G 0.062 6.287319e-01 3.299612e-01 5.689174e-02
1 exm156482 228550429 0 T C 0.029 9.075968e-01 4.764873e-01 5.698361e-02
21 exm1568485 35821821 0 T C 0.332 3.239587e-01 1.701072e-01 5.702619e-02
11 exm892885 16863130 0 C T 0.092 -5.223912e-01 2.743171e-01 5.703989e-02
19 exm1456095 35941248 0 A T 0.108 -4.896319e-01 2.571541e-01 5.707809e-02
12 exm1009447 54448106 0 G A 0.241 3.613042e-01 1.898268e-01 5.716988e-02
16 exm1217879 11773662 2 G C 0.470 -3.061343e-01 1.608504e-01 5.718459e-02
17 exm1330348 43333125 0 T C 0.364 3.111250e-01 1.635224e-01 5.726020e-02
4 exm414489 96091414 0 T C 0.021 -1.062006e+00 5.583847e-01 5.735433e-02
2 exm173854 15674686 0 C T 0.408 -3.053706e-01 1.605727e-01 5.737594e-02
16 exm1216129 8722629 1 C G 0.287 3.391063e-01 1.783238e-01 5.739270e-02
1 exm2273349 227178948 0 A G 0.463 3.046562e-01 1.602136e-01 5.740173e-02
16 exm1257909 72993515 0 A G 0.037 8.237165e-01 4.333726e-01 5.751321e-02
4 exm384164 3318726 0 T A 0.086 -5.334608e-01 2.807168e-01 5.756048e-02
6 exm565474 89926966 0 C T 0.246 -3.503365e-01 1.844073e-01 5.763325e-02
2 exm247616 179498042 0 C T 0.070 6.123006e-01 3.223080e-01 5.764114e-02
14 exm2222748 74318645 0 G C 0.378 3.198114e-01 1.684135e-01 5.774266e-02
16 exm1203783 1877558 0 A G 0.197 3.720067e-01 1.959547e-01 5.781291e-02
1 exm95472 150940625 0 G T 0.053 -6.781438e-01 3.572508e-01 5.783967e-02
17 exm1322599 39884583 0 G A 0.110 4.807538e-01 2.533604e-01 5.793450e-02
17 exm1322655 39890876 0 T C 0.297 3.281281e-01 1.729903e-01 5.802809e-02
4 exm389749 10447640 0 G A 0.148 -4.189701e-01 2.209198e-01 5.807041e-02
20 exm1529407 23345844 0 A C 0.462 -3.029010e-01 1.597440e-01 5.811208e-02
20 exm1520658 2820493 5 A C 0.024 1.013062e+00 5.344085e-01 5.817765e-02
13 exm-rs2031532 50080847 0 A G 0.318 3.249310e-01 1.714238e-01 5.820235e-02
10 exm865282 129905774 2 A G 0.017 -1.188100e+00 6.268145e-01 5.820595e-02
3 exm322245 52558008 0 C T 0.309 3.301685e-01 1.742029e-01 5.822529e-02
1 exm114545 159799703 0 A G 0.014 1.291384e+00 6.813971e-01 5.823981e-02
7 exm608604 21775387 0 C T 0.096 -5.108209e-01 2.696035e-01 5.830467e-02
17 exm1365719 79169670 0 T C 0.030 -8.906808e-01 4.701010e-01 5.831173e-02
10 exm806242 3180316 0 T C 0.475 -2.990471e-01 1.578699e-01 5.836430e-02
14 exm1084813 20871973 0 C T 0.081 -5.599957e-01 2.957057e-01 5.843097e-02
15 exm1145537 33855138 0 C T 0.016 -1.206517e+00 6.371783e-01 5.846150e-02
2 exm251269 186670780 2 T A 0.340 3.144404e-01 1.660738e-01 5.848189e-02
10 exm841012 91487649 0 T A 0.247 -3.593164e-01 1.897920e-01 5.850396e-02
1 exm156678 228559994 0 C T 0.339 3.208858e-01 1.695070e-01 5.852500e-02
17 exm1305562 26824156 0 G A 0.464 3.075500e-01 1.624960e-01 5.857702e-02
2 exm282443 241569692 1 T C 0.125 4.585455e-01 2.423476e-01 5.865223e-02
20 exm1518628 1099523 0 T G 0.275 3.357261e-01 1.774602e-01 5.868677e-02
16 exm1196761 597764 0 A G 0.014 1.224958e+00 6.475510e-01 5.870832e-02
8 exm-rs2290416 144657600 8 T C 0.164 4.171206e-01 2.205176e-01 5.872505e-02
22 exm1615501 43936219 0 T C 0.094 -5.167296e-01 2.731794e-01 5.872671e-02
19 exm1413392 6187680 1 A G 0.064 6.145027e-01 3.248961e-01 5.874773e-02
9 exm754211 72897440 2 C T 0.321 -3.210931e-01 1.698608e-01 5.888819e-02
12 exm1047872 123806219 0 T C 0.163 4.053036e-01 2.145139e-01 5.901222e-02
16 exm1217827 11769948 0 T C 0.324 -3.221639e-01 1.705746e-01 5.910688e-02
16 exm2252430 11769948 0 T C 0.324 -3.221639e-01 1.705746e-01 5.910688e-02
10 exm827800 64927823 0 C G 0.496 3.046087e-01 1.612889e-01 5.912128e-02
1 exm34778 26691174 0 A C 0.261 -3.504630e-01 1.856183e-01 5.918940e-02
10 exm849584 102265847 0 C A 0.201 3.780261e-01 2.002291e-01 5.920487e-02
3 exm312351 48659009 0 T G 0.033 -8.638157e-01 4.578350e-01 5.937011e-02
15 exm1165272 58476281 0 A G 0.130 4.549118e-01 2.411210e-01 5.938176e-02
20 exm1520925 3025330 0 A G 0.025 9.788002e-01 5.188582e-01 5.940915e-02
13 exm1058824 25823441 0 T C 0.079 -5.680371e-01 3.011965e-01 5.947854e-02
22 exm1602344 32554985 0 A G 0.408 3.036053e-01 1.610211e-01 5.953728e-02
3 exm297713 33255592 0 A G 0.029 -9.026444e-01 4.788061e-01 5.957802e-02
11 exm871655 610277 0 T C 0.213 3.684168e-01 1.954424e-01 5.959936e-02
12 exm972946 520947 0 C A 0.186 3.861295e-01 2.048389e-01 5.959948e-02
17 exm1326521 41223094 0 T C 0.459 2.962128e-01 1.572762e-01 5.982235e-02
2 exm280607 239162038 0 G A 0.077 5.653982e-01 3.002935e-01 5.990010e-02
22 exm1621759 50696678 0 A G 0.060 6.328322e-01 3.364637e-01 6.016992e-02
10 exm858530 118351414 0 G A 0.023 1.004089e+00 5.341382e-01 6.030666e-02
8 exm689303 23003364 15 A C 0.015 1.267700e+00 6.745395e-01 6.037127e-02
2 exm251229 186665824 4 A G 0.340 3.122644e-01 1.661607e-01 6.038014e-02
19 exm1411591 5455990 0 A G 0.257 -3.387655e-01 1.802975e-01 6.043032e-02
19 exm1398222 990281 0 G A 0.147 -4.246409e-01 2.260196e-01 6.045021e-02
13 exm1063352 36828237 1 C T 0.447 -3.026367e-01 1.611139e-01 6.050166e-02
2 exm224418 122038783 0 A G 0.036 -8.157809e-01 4.344922e-01 6.061841e-02
16 exm1266123 85834818 0 A G 0.094 5.106992e-01 2.720385e-01 6.065195e-02
5 exm461379 74400516 0 C G 0.093 5.144699e-01 2.740700e-01 6.067345e-02
2 exm251200 186658056 0 G A 0.341 3.114406e-01 1.659377e-01 6.071401e-02
2 exm251295 186671357 0 G A 0.341 3.114406e-01 1.659377e-01 6.071401e-02
19 exm2253794 36594063 0 T C 0.088 5.199925e-01 2.770917e-01 6.074756e-02
2 exm217028 101898412 0 G C 0.111 -4.757022e-01 2.534958e-01 6.075300e-02
9 exm773266 115932012 0 T G 0.148 -4.302282e-01 2.293366e-01 6.083540e-02
10 exm836502 79579222 0 A G 0.330 -3.191053e-01 1.702025e-01 6.098838e-02
9 exm765224 100122291 0 C T 0.271 -3.384594e-01 1.805307e-01 6.099581e-02
10 exm849603 102269085 0 A C 0.201 3.751141e-01 2.002272e-01 6.118335e-02
10 exm849617 102269206 0 G A 0.201 3.751141e-01 2.002272e-01 6.118335e-02
18 exm1378750 21402298 0 A C 0.061 -6.187836e-01 3.303377e-01 6.121889e-02
17 exm1357865 74287594 0 A G 0.389 -3.074216e-01 1.641181e-01 6.122060e-02
4 exm398947 49063872 0 A C 0.489 2.958611e-01 1.580087e-01 6.132259e-02
14 exm1103749 57099859 0 G A 0.309 -3.226392e-01 1.723273e-01 6.134867e-02
2 exm251184 186654592 1 A G 0.339 3.111100e-01 1.661701e-01 6.134983e-02
4 exm420421 115544713 0 T C 0.073 5.769183e-01 3.081504e-01 6.135546e-02
3 exm367997 183861243 0 G A 0.475 -2.990573e-01 1.597852e-01 6.143526e-02
6 exm527096 30080231 0 A G 0.036 -7.881570e-01 4.211246e-01 6.144466e-02
14 exm1095230 31381351 0 C T 0.299 3.266525e-01 1.745368e-01 6.144650e-02
16 exm1211485 3594316 0 T C 0.014 -1.276812e+00 6.828527e-01 6.168513e-02
6 exm567460 97626374 2 G A 0.494 -2.979622e-01 1.593636e-01 6.170182e-02
1 exm2264984 7980338 0 G A 0.110 -4.723912e-01 2.526613e-01 6.170713e-02
2 exm251197 186656956 0 T C 0.340 3.106270e-01 1.661931e-01 6.178915e-02
4 exm409976 83838262 0 T G 0.356 3.184038e-01 1.703797e-01 6.182856e-02
10 exm840916 91468925 0 G C 0.247 -3.546830e-01 1.897965e-01 6.183341e-02
10 exm841018 91488979 0 T A 0.247 -3.546830e-01 1.897965e-01 6.183341e-02
16 exm1263865 84203939 0 T C 0.284 3.232721e-01 1.730314e-01 6.189870e-02
1 exm61593 55064980 0 A G 0.093 5.130941e-01 2.747076e-01 6.196893e-02
1 exm9881 6637056 0 A G 0.016 -1.200670e+00 6.428358e-01 6.197053e-02
21 exm1564158 30332911 0 T C 0.021 -1.020840e+00 5.467562e-01 6.206628e-02
8 exm712875 101154066 0 A G 0.068 5.955192e-01 3.193177e-01 6.236181e-02
15 exm1167659 63111739 0 C T 0.173 3.905259e-01 2.094523e-01 6.242698e-02
7 exm670206 149528262 0 T C 0.214 -3.524413e-01 1.890423e-01 6.244922e-02
6 exm577836 130152520 0 C A 0.199 -3.768684e-01 2.021942e-01 6.251353e-02
16 exm1225174 22137603 0 A G 0.041 -7.552308e-01 4.053001e-01 6.258480e-02
11 exm932473 67068859 1 T C 0.042 7.443267e-01 3.995617e-01 6.265920e-02
6 exm518663 17675246 0 C T 0.086 -5.257592e-01 2.822327e-01 6.265933e-02
14 exm1128808 102798055 0 A G 0.136 -4.321612e-01 2.319984e-01 6.267064e-02
11 exm2250192 67068859 0 T C 0.042 7.442275e-01 3.995514e-01 6.268739e-02
3 exm2239553 42814668 0 T A 0.207 3.669689e-01 1.970202e-01 6.269614e-02
17 exm1368407 79954544 0 A T 0.339 3.133777e-01 1.682567e-01 6.271002e-02
1 exm100981 152382120 0 T C 0.367 3.103111e-01 1.666162e-01 6.271945e-02
16 exm1247579 67144115 0 A G 0.011 -1.407190e+00 7.556911e-01 6.276261e-02
22 exm1583042 17589794 2 A C 0.187 -3.824124e-01 2.053905e-01 6.279709e-02
2 exm251233 186667121 0 T C 0.339 3.093306e-01 1.661602e-01 6.283076e-02
14 exm1096254 33293531 0 A T 0.152 4.116479e-01 2.213483e-01 6.310107e-02
6 exm513637 4069133 0 C T 0.033 8.249376e-01 4.436822e-01 6.316208e-02
1 exm91383 145536082 0 A G 0.145 -4.167104e-01 2.241958e-01 6.324853e-02
9 exm738694 6986464 0 C G 0.023 1.006444e+00 5.415016e-01 6.325869e-02
8 exm704243 67860369 0 T C 0.041 -7.471282e-01 4.020121e-01 6.327933e-02
3 exm2255889 188605426 0 G A 0.416 -2.971654e-01 1.599145e-01 6.330699e-02
2 exm2254995 219920412 0 A G 0.492 2.887447e-01 1.553893e-01 6.331769e-02
12 exm1035426 109877506 0 T C 0.033 -8.252043e-01 4.442864e-01 6.343593e-02
20 exm2254386 62044847 0 A G 0.015 -1.180638e+00 6.358687e-01 6.352667e-02
17 exm1358005 74289705 0 G A 0.405 -3.020374e-01 1.626963e-01 6.356702e-02
10 exm855375 111886249 0 A T 0.011 -1.419664e+00 7.650707e-01 6.368845e-02
5 exm476696 131676320 0 T C 0.075 5.687924e-01 3.066832e-01 6.382276e-02
19 exm1492327 50312801 0 T C 0.082 -5.403696e-01 2.914063e-01 6.386666e-02
14 exm1105159 60027907 0 T C 0.020 1.063701e+00 5.737140e-01 6.390818e-02
9 exm800613 139849843 0 A G 0.024 -9.728290e-01 5.247972e-01 6.395640e-02
8 exm696976 38854041 0 T C 0.316 3.186266e-01 1.718859e-01 6.395838e-02
1 exm2250482 202104282 1 A G 0.014 -1.247490e+00 6.730118e-01 6.397521e-02
6 exm537400 33036853 6 C A 0.374 -3.153236e-01 1.701241e-01 6.398973e-02
3 exm333315 98600385 0 C T 0.050 -6.885452e-01 3.715164e-01 6.401182e-02
17 exm1358199 74387284 0 C T 0.442 -2.974863e-01 1.605195e-01 6.402126e-02
6 exm-rs9263873 31170713 0 C T 0.342 3.085953e-01 1.665154e-01 6.402376e-02
22 exm1614426 43010817 0 A G 0.050 6.733765e-01 3.635579e-01 6.417708e-02
7 exm606938 16666725 0 T C 0.030 -8.457630e-01 4.567538e-01 6.424936e-02
18 exm1383486 34324091 0 A G 0.427 -2.947140e-01 1.592161e-01 6.434296e-02
1 exm123042 171076966 0 A G 0.303 -3.157720e-01 1.705929e-01 6.434373e-02
7 exm671319 150554553 0 T C 0.024 9.710662e-01 5.247076e-01 6.439350e-02
3 exm334473 101177848 0 G T 0.034 7.961861e-01 4.302777e-01 6.443381e-02
15 exm1148780 40655845 0 C G 0.215 -3.530317e-01 1.908840e-01 6.456993e-02
1 exm101949 153122367 1 G A 0.017 -1.157511e+00 6.262588e-01 6.473795e-02
7 exm648611 105655615 0 T C 0.015 -1.166063e+00 6.309073e-01 6.474695e-02
6 exm-rs1057373 32813279 0 T G 0.136 -4.348419e-01 2.353287e-01 6.480852e-02
11 exm934090 67414492 0 C T 0.079 -5.518939e-01 2.986765e-01 6.480974e-02
6 exm530791 31473546 2 A G 0.108 -4.844021e-01 2.621836e-01 6.484303e-02
17 exm1296779 14248376 1 G A 0.038 7.926700e-01 4.290417e-01 6.484773e-02
19 exm1517478 59074653 1 C T 0.309 -3.180667e-01 1.722238e-01 6.495130e-02
2 exm251208 186659359 0 G T 0.340 3.068875e-01 1.661969e-01 6.499361e-02
16 exm1211818 3640274 0 A G 0.190 -3.755034e-01 2.034038e-01 6.505628e-02
2 exm199293 69659126 0 T A 0.388 2.997286e-01 1.624093e-01 6.514133e-02
11 exm942770 76751166 0 A G 0.135 -4.364312e-01 2.364829e-01 6.514201e-02
19 exm1425486 10444603 0 G C 0.062 6.283834e-01 3.405531e-01 6.518913e-02
2 exm251202 186658438 0 C T 0.341 3.064854e-01 1.661210e-01 6.522287e-02
2 exm251203 186658565 0 G T 0.341 3.064854e-01 1.661210e-01 6.522287e-02
2 exm251224 186664963 0 C A 0.341 3.064854e-01 1.661210e-01 6.522287e-02
2 exm251226 186665432 0 G A 0.341 3.064854e-01 1.661210e-01 6.522287e-02
7 exm613954 34889182 0 G A 0.141 4.316369e-01 2.339626e-01 6.523104e-02
1 exm13013 10364578 0 G A 0.012 -1.378500e+00 7.474311e-01 6.531546e-02
3 exm373060 193120535 0 A G 0.011 1.394630e+00 7.562095e-01 6.532695e-02
1 exm53609 44595410 0 G A 0.281 -3.271793e-01 1.774587e-01 6.540655e-02
2 exm198733 68794483 0 A C 0.047 -7.011156e-01 3.803310e-01 6.544404e-02
14 exm1100639 50923249 0 T C 0.015 1.231878e+00 6.682881e-01 6.545882e-02
12 exm2250944 42481732 0 A G 0.209 3.639871e-01 1.974685e-01 6.546863e-02
1 exm142391 205495233 0 T C 0.013 1.313695e+00 7.127977e-01 6.550583e-02
1 exm2803 1267651 2 A G 0.011 1.412430e+00 7.664448e-01 6.553204e-02
8 exm719372 124710729 0 T C 0.182 -3.808517e-01 2.066737e-01 6.554151e-02
6 exm532310 31734385 0 T C 0.012 1.326871e+00 7.200792e-01 6.555523e-02
9 exm793463 136305530 0 G C 0.013 -1.326623e+00 7.200850e-01 6.560788e-02
1 exm113927 159002377 0 C A 0.350 3.138352e-01 1.703686e-01 6.563996e-02
1 exm113928 159002389 0 T A 0.350 3.138352e-01 1.703686e-01 6.563996e-02
20 exm1522043 3651765 0 T C 0.113 -4.630084e-01 2.514525e-01 6.575119e-02
1 exm105764 155106227 0 T A 0.487 2.963635e-01 1.609625e-01 6.577167e-02
19 exm1504972 54974318 0 T C 0.349 3.077933e-01 1.671771e-01 6.578265e-02
21 exm1573085 43510437 0 C A 0.351 3.053126e-01 1.659127e-01 6.591760e-02
21 exm2277202 43510437 0 G A 0.351 3.053126e-01 1.659127e-01 6.591760e-02
20 exm1517715 239937 0 C T 0.092 -5.082716e-01 2.762569e-01 6.596898e-02
3 exm308016 46620614 0 T C 0.414 3.029207e-01 1.646946e-01 6.605187e-02
2 exm282388 241538074 0 A G 0.011 1.370431e+00 7.451139e-01 6.606132e-02
6 exm594473 167709702 0 A G 0.179 3.817990e-01 2.076165e-01 6.609956e-02
1 exm27961 21797204 0 C G 0.023 9.620160e-01 5.231673e-01 6.611907e-02
22 exm1598654 30163526 0 G A 0.084 -5.151254e-01 2.803184e-01 6.629393e-02
22 exm1602430 32590449 0 A G 0.345 -3.134990e-01 1.708127e-01 6.663479e-02
2 exm182856 28854972 0 A C 0.021 9.949631e-01 5.422837e-01 6.671985e-02
9 exm769773 109691676 0 A G 0.498 2.913336e-01 1.588400e-01 6.681367e-02
19 exm1425571 10461586 0 C T 0.012 -1.351629e+00 7.370875e-01 6.687158e-02
17 exm1326586 41244000 0 T C 0.461 2.882944e-01 1.572217e-01 6.688074e-02
17 exm1326601 41244435 0 T C 0.461 2.882944e-01 1.572217e-01 6.688074e-02
19 exm1442400 17566610 0 C T 0.083 -5.171437e-01 2.820890e-01 6.694264e-02
19 exm1455061 35524939 2 A C 0.106 -4.811139e-01 2.625101e-01 6.702004e-02
12 exm983072 10046052 0 C A 0.302 3.139352e-01 1.713074e-01 6.704390e-02
10 exm844787 97772358 0 G A 0.028 -8.955858e-01 4.887711e-01 6.708304e-02
2 exm251173 186627943 0 T C 0.341 3.041383e-01 1.659868e-01 6.708551e-02
1 exm147358 212911836 0 T C 0.379 -3.003375e-01 1.639354e-01 6.712387e-02
18 exm1379072 21511034 0 A C 0.226 3.471927e-01 1.895241e-01 6.714315e-02
15 exm1183802 83781631 0 T C 0.047 6.996254e-01 3.819318e-01 6.715972e-02
8 exm685111 17739639 1 A C 0.038 7.686534e-01 4.196414e-01 6.717701e-02
6 exm564115 86199243 0 C T 0.105 4.687945e-01 2.559404e-01 6.718242e-02
7 exm600535 2752330 0 T C 0.013 1.290548e+00 7.046110e-01 6.719429e-02
15 exm1179614 77472951 0 G A 0.014 -1.263262e+00 6.897605e-01 6.721296e-02
22 exm1599932 30953295 0 T C 0.221 3.485051e-01 1.902899e-01 6.721394e-02
21 exm2254658 45209559 0 T C 0.145 -4.100568e-01 2.239026e-01 6.721932e-02
11 exm2250170 66109033 0 C T 0.163 -3.980551e-01 2.174049e-01 6.728931e-02
1 exm167232 248128722 0 C T 0.023 -9.657225e-01 5.274630e-01 6.729776e-02
1 exm23638 17668609 0 T C 0.039 7.485691e-01 4.088808e-01 6.731362e-02
1 exm51108 43232504 0 A C 0.034 -8.035700e-01 4.389381e-01 6.732290e-02
1 exm13966 11090897 0 G A 0.119 -4.539920e-01 2.480080e-01 6.734677e-02
1 exm167270 248129486 0 T C 0.024 -9.595464e-01 5.243424e-01 6.742966e-02
2 exm236199 160994197 0 T C 0.027 9.079254e-01 4.963496e-01 6.754854e-02
12 exm1018735 63954300 3 T C 0.076 5.447863e-01 2.978287e-01 6.755043e-02
9 exm2259331 34397545 0 G A 0.464 -2.891705e-01 1.581247e-01 6.761694e-02
16 exm1272193 89940232 0 C A 0.122 -4.441698e-01 2.429221e-01 6.766257e-02
19 exm2264677 44090195 0 A C 0.492 2.962169e-01 1.620350e-01 6.771364e-02
4 exm416162 103557077 0 A G 0.408 2.932288e-01 1.604165e-01 6.774115e-02
9 exm761004 94985637 0 C T 0.322 -3.125374e-01 1.709972e-01 6.776940e-02
4 exm402698 69203080 0 C T 0.072 5.627444e-01 3.079190e-01 6.779358e-02
6 exm546605 42074106 43 G A 0.454 2.912961e-01 1.594092e-01 6.782723e-02
1 exm156780 228564884 0 A G 0.142 -4.126228e-01 2.259728e-01 6.803257e-02
1 exm149660 217856622 4 G A 0.030 -8.669928e-01 4.751762e-01 6.824584e-02
3 exm304782 42954792 0 T C 0.014 -1.230570e+00 6.745684e-01 6.829689e-02
2 exm187002 37402356 0 G C 0.013 -1.314155e+00 7.204044e-01 6.830340e-02
2 exm187020 37414548 0 C T 0.013 -1.314155e+00 7.204044e-01 6.830340e-02
2 exm187022 37414586 0 T A 0.013 -1.314155e+00 7.204044e-01 6.830340e-02
2 exm187023 37415603 0 T C 0.013 -1.314155e+00 7.204044e-01 6.830340e-02
14 exm1104691 59112732 0 T C 0.314 3.129692e-01 1.716314e-01 6.840850e-02
6 exm554988 51890823 0 A G 0.320 -3.094608e-01 1.697308e-01 6.844659e-02
7 exm608810 21893993 0 T G 0.398 -3.033991e-01 1.664066e-01 6.844737e-02
1 exm10302 6705874 0 C G 0.073 5.580417e-01 3.061771e-01 6.854263e-02
17 exm1312481 33772658 0 T G 0.045 7.129643e-01 3.911800e-01 6.854441e-02
1 exm3904 1470807 0 T C 0.029 -8.818064e-01 4.839026e-01 6.859270e-02
20 exm1524116 5935825 1 G A 0.018 1.085201e+00 5.955737e-01 6.861856e-02
19 exm1504905 54973280 0 C G 0.398 2.958539e-01 1.624178e-01 6.870207e-02
2 exm251311 186671912 0 G A 0.341 3.020868e-01 1.659443e-01 6.887684e-02
17 exm1349056 67031457 0 C T 0.082 5.206081e-01 2.859999e-01 6.889239e-02
16 exm1223003 20471450 2 A G 0.205 3.585714e-01 1.969864e-01 6.889604e-02
6 exm2274134 29759923 20 C T 0.190 -3.809944e-01 2.093159e-01 6.891068e-02
20 exm1551788 55033420 0 T C 0.066 -5.801961e-01 3.189498e-01 6.907934e-02
19 exm1476860 44418680 0 C G 0.383 2.971075e-01 1.633623e-01 6.913732e-02
19 exm1476869 44418824 0 T C 0.383 2.971075e-01 1.633623e-01 6.913732e-02
3 exm372548 190573340 0 C G 0.055 6.331640e-01 3.481816e-01 6.917017e-02
16 exm1225868 23098422 0 G A 0.251 3.420053e-01 1.880774e-01 6.917926e-02
2 exm258833 204732714 0 G A 0.338 -3.071215e-01 1.689285e-01 6.923615e-02
16 exm1272561 90025640 0 C G 0.103 -4.743012e-01 2.609443e-01 6.930075e-02
17 exm1367283 79612621 0 A G 0.018 1.091569e+00 6.005511e-01 6.930414e-02
17 exm1323726 40263400 0 T C 0.060 -6.188391e-01 3.404931e-01 6.932440e-02
17 exm1285579 6946287 0 C T 0.012 -1.325111e+00 7.293629e-01 6.942743e-02
17 exm1285582 6946330 0 T C 0.012 -1.325111e+00 7.293629e-01 6.942743e-02
9 exm776310 119028233 0 C A 0.026 9.198401e-01 5.063596e-01 6.946294e-02
6 exm529626 30997667 0 G A 0.014 1.225217e+00 6.748331e-01 6.961477e-02
22 exm1592905 23974200 0 G A 0.145 4.208871e-01 2.318241e-01 6.962098e-02
8 exm2273443 11702375 1 A G 0.084 5.205017e-01 2.867728e-01 6.969986e-02
1 exm10535 7797503 0 G C 0.150 4.007400e-01 2.209431e-01 6.989411e-02
15 exm1175871 74336633 0 C T 0.191 -3.711434e-01 2.046447e-01 6.992049e-02
11 exm906694 48367073 0 A C 0.178 -3.786503e-01 2.088536e-01 7.001375e-02
3 exm361315 158320703 0 A C 0.361 2.972364e-01 1.639620e-01 7.003799e-02
1 exm51065 43223489 0 T C 0.040 -7.404578e-01 4.085239e-01 7.008688e-02
3 exm292458 14187449 0 G T 0.298 3.181745e-01 1.755679e-01 7.012726e-02
18 exm1393394 72999359 0 C T 0.314 -3.118117e-01 1.720855e-01 7.017374e-02
17 exm1333657 46688256 0 T C 0.240 -3.385418e-01 1.868726e-01 7.022628e-02
12 exm1006019 53004603 0 A G 0.050 -6.550726e-01 3.617403e-01 7.033871e-02
1 exm40453 32672932 0 A G 0.118 -4.542401e-01 2.508607e-01 7.036442e-02
1 exm83529 111857951 0 G A 0.086 5.165280e-01 2.852785e-01 7.038245e-02
6 exm551126 44151490 0 A G 0.167 -3.821725e-01 2.110862e-01 7.039878e-02
1 exm142004 205180474 0 A G 0.061 -6.061578e-01 3.348161e-01 7.041185e-02
19 exm1514194 58118418 0 T C 0.018 -1.104828e+00 6.104337e-01 7.049161e-02
10 exm828158 68040325 0 T C 0.442 -2.918226e-01 1.612459e-01 7.050820e-02
2 exm238239 166797646 0 C T 0.336 -3.042378e-01 1.681187e-01 7.052969e-02
7 exm636385 97821855 0 C T 0.097 4.871316e-01 2.692760e-01 7.062573e-02
6 exm2257621 157739931 0 C T 0.024 9.607768e-01 5.311568e-01 7.065741e-02
17 exm1326613 41244936 0 G A 0.440 2.833017e-01 1.566246e-01 7.066426e-02
7 exm2258461 76111835 42 A G 0.291 3.237708e-01 1.790445e-01 7.073715e-02
10 exm854478 105945842 0 T C 0.012 1.285369e+00 7.110970e-01 7.085239e-02
6 exm533207 31914024 0 A T 0.048 -6.697171e-01 3.705196e-01 7.086452e-02
12 exm2251076 5603632 0 A G 0.469 2.910452e-01 1.610514e-01 7.091916e-02
8 exm701953 57078933 0 T G 0.138 -4.210494e-01 2.330001e-01 7.093154e-02
17 exm1357840 74287204 0 G C 0.405 -2.936864e-01 1.625863e-01 7.104657e-02
1 exm129875 183184690 0 T C 0.035 7.667348e-01 4.244826e-01 7.105594e-02
11 exm956299 113266821 0 A G 0.304 -3.162650e-01 1.751146e-01 7.109263e-02
12 exm1040181 113837452 0 G T 0.016 -1.152878e+00 6.384698e-01 7.114842e-02
7 exm611740 29519929 0 G A 0.102 4.725459e-01 2.617491e-01 7.120317e-02
2 exm-rs12618769 99239931 0 T C 0.148 4.073077e-01 2.257730e-01 7.140380e-02
19 exm-rs8170 17389704 0 T C 0.083 5.316915e-01 2.947670e-01 7.144927e-02
1 exm101349 152732567 0 A G 0.181 3.735627e-01 2.071069e-01 7.145702e-02
2 exm198679 68729992 0 G A 0.047 -6.839137e-01 3.792741e-01 7.153575e-02
10 exm2216515 100503697 0 A T 0.011 -1.417787e+00 7.863484e-01 7.156971e-02
19 exm1441444 17337882 0 G C 0.231 -3.472065e-01 1.926615e-01 7.170238e-02
9 exm788265 132671178 0 G A 0.017 1.107551e+00 6.149367e-01 7.187196e-02
6 exm529809 31088145 0 A T 0.049 6.788631e-01 3.769813e-01 7.191833e-02
11 exm900316 35227745 0 G A 0.014 -1.175561e+00 6.531768e-01 7.208071e-02
1 exm88360 118506441 0 T C 0.010 1.437318e+00 7.988478e-01 7.216297e-02
4 exm429053 153895839 0 T C 0.022 9.576809e-01 5.323713e-01 7.221707e-02
8 exm718494 123966085 0 A G 0.139 -4.162693e-01 2.314057e-01 7.222092e-02
20 exm1529801 23731494 0 A G 0.204 3.484628e-01 1.937275e-01 7.224408e-02
13 exm1070763 53286950 0 T C 0.038 -7.424665e-01 4.127976e-01 7.226068e-02
8 exm723343 139838912 0 T C 0.122 4.350734e-01 2.419172e-01 7.228951e-02
16 exm1224166 21051209 0 C G 0.061 5.873603e-01 3.266720e-01 7.235715e-02
17 exm1312511 33806546 0 A G 0.028 -8.802578e-01 4.896683e-01 7.241279e-02
20 exm1552382 56099114 0 G C 0.345 -3.001306e-01 1.669925e-01 7.247497e-02
9 exm756186 79322068 0 G T 0.486 -2.917642e-01 1.623416e-01 7.248209e-02
10 exm868461 135186806 0 A G 0.173 3.815310e-01 2.123773e-01 7.260086e-02
12 exm977524 6562768 0 C G 0.087 5.127604e-01 2.854492e-01 7.262450e-02
11 exm917400 62010863 0 C T 0.339 -2.980736e-01 1.659843e-01 7.270953e-02
15 exm1164718 57524982 0 A G 0.036 -7.807369e-01 4.348072e-01 7.274147e-02
13 exm1060429 29599410 0 T C 0.021 9.884140e-01 5.505676e-01 7.279396e-02
2 exm260843 209179939 0 G A 0.014 1.249105e+00 6.958272e-01 7.281409e-02
1 exm55 865694 0 T C 0.042 7.091710e-01 3.950727e-01 7.282974e-02
16 exm1253088 69748869 0 A G 0.063 -5.989382e-01 3.337196e-01 7.287831e-02
17 exm1326846 41361960 0 A G 0.459 2.822184e-01 1.572649e-01 7.290920e-02
1 exm6077 2488153 7 A G 0.362 -2.923228e-01 1.629044e-01 7.292463e-02
1 exm52969 44137257 21 C A 0.423 -2.923539e-01 1.629323e-01 7.294328e-02
19 exm1424048 10112346 0 T C 0.054 -6.328049e-01 3.526789e-01 7.295075e-02
5 exm506093 176370402 0 G A 0.117 4.465788e-01 2.489055e-01 7.296834e-02
5 exm449403 35084647 0 C T 0.057 6.076772e-01 3.388581e-01 7.310599e-02
8 exm729805 145001031 0 C T 0.351 -3.054718e-01 1.703747e-01 7.316468e-02
16 exm1240600 53358439 0 G A 0.220 3.516439e-01 1.961654e-01 7.322122e-02
18 exm1393535 74091242 0 A G 0.026 -8.690756e-01 4.848514e-01 7.324215e-02
3 exm342783 122103120 1 A G 0.065 -5.713804e-01 3.187955e-01 7.326578e-02
14 exm1124055 94754804 0 T C 0.013 1.291827e+00 7.208266e-01 7.329197e-02
14 exm1124088 94756669 0 A G 0.013 1.291827e+00 7.208266e-01 7.329197e-02
22 exm2273588 21306743 0 A G 0.167 -3.893474e-01 2.173010e-01 7.335673e-02
3 exm300770 38404472 9 A C 0.221 -3.499805e-01 1.953610e-01 7.340282e-02
16 exm1271673 89805914 0 C T 0.029 -8.627899e-01 4.817819e-01 7.350303e-02
4 exm410239 84230619 0 T C 0.157 3.886769e-01 2.171500e-01 7.365263e-02
9 exm753408 71549847 1 A G 0.016 -1.151086e+00 6.431015e-01 7.365308e-02
19 exm1441285 17316782 0 T C 0.371 2.939194e-01 1.643083e-01 7.382513e-02
11 exm1712590 48266736 0 G C 0.126 -4.344613e-01 2.429478e-01 7.391181e-02
13 exm1082602 114538515 0 A G 0.014 -1.233459e+00 6.898474e-01 7.395592e-02
10 exm847416 99969475 1 C A 0.103 4.616974e-01 2.584429e-01 7.420800e-02
3 exm305550 44607013 0 C T 0.042 7.261834e-01 4.064984e-01 7.421162e-02
3 exm325567 57335876 0 C T 0.301 -3.145150e-01 1.760584e-01 7.421350e-02
16 exm1228328 27246617 0 C T 0.280 3.113382e-01 1.743308e-01 7.429757e-02
20 exm1537500 34206041 0 T C 0.033 -7.996816e-01 4.478136e-01 7.432324e-02
19 exm1504957 54973991 0 G T 0.415 -2.892939e-01 1.620272e-01 7.436882e-02
20 exm1529890 23860178 0 G A 0.434 -2.864562e-01 1.605384e-01 7.455036e-02
4 exm429663 154631563 0 C T 0.157 3.851836e-01 2.158926e-01 7.458319e-02
20 exm1522521 3726565 0 T C 0.025 -9.205665e-01 5.159995e-01 7.459933e-02
12 exm991921 29659798 0 T C 0.014 -1.243538e+00 6.970618e-01 7.461132e-02
17 exm1285172 6716242 1 A G 0.309 3.114672e-01 1.745999e-01 7.462437e-02
3 exm372300 189713157 0 A C 0.010 -1.424350e+00 7.984966e-01 7.464085e-02
10 exm835756 76789077 0 A G 0.026 -9.033956e-01 5.065619e-01 7.470654e-02
19 exm1459024 36595436 7 A C 0.404 -2.882483e-01 1.616300e-01 7.470708e-02
12 exm985630 12483019 0 T C 0.010 1.426803e+00 8.001069e-01 7.472628e-02
19 exm1501105 53669273 0 T C 0.031 -8.363450e-01 4.690903e-01 7.478437e-02
19 exm1463285 39025366 0 G C 0.044 6.915920e-01 3.879042e-01 7.478674e-02
15 exm1149480 40914831 0 G C 0.017 1.117829e+00 6.269967e-01 7.479703e-02
1 exm164066 242035382 0 T C 0.082 -5.264665e-01 2.953123e-01 7.481098e-02
3 exm324341 53899178 0 C T 0.074 -5.570036e-01 3.124537e-01 7.482229e-02
1 exm158648 231376806 0 C G 0.112 -4.505436e-01 2.527500e-01 7.484004e-02
12 exm991791 29596365 0 C T 0.041 -7.121540e-01 3.996391e-01 7.493362e-02
1 exm2273337 155106697 0 A G 0.473 -2.854809e-01 1.602109e-01 7.494767e-02
8 exm730704 145113241 1 G T 0.050 6.558231e-01 3.680987e-01 7.498949e-02
16 exm1271559 89789898 0 T C 0.392 -3.001498e-01 1.684808e-01 7.501279e-02
5 exm456864 60982841 0 G A 0.416 -2.880656e-01 1.617239e-01 7.506002e-02
15 exm1158893 45661678 0 A T 0.489 2.854431e-01 1.603181e-01 7.518080e-02
2 exm260746 209108317 0 T C 0.040 7.218602e-01 4.054703e-01 7.520963e-02
19 exm1451361 24310032 1 T A 0.137 4.135570e-01 2.323447e-01 7.527095e-02
11 exm888778 8159843 0 A G 0.083 -5.225344e-01 2.936618e-01 7.536168e-02
10 exm864211 127967532 0 T C 0.043 -7.037796e-01 3.955264e-01 7.536585e-02
1 exm129077 182369233 0 A G 0.355 2.875498e-01 1.616188e-01 7.539283e-02
16 exm1257939 72993860 0 A G 0.012 -1.312280e+00 7.376422e-01 7.541987e-02
2 exm229703 136393658 0 G A 0.349 -3.006740e-01 1.690256e-01 7.544507e-02
4 exm390174 13604034 0 C T 0.020 1.014618e+00 5.707659e-01 7.564586e-02
6 exm523707 27279632 0 A C 0.023 9.379148e-01 5.278865e-01 7.579523e-02
19 exm1403452 2249477 0 G T 0.244 3.284951e-01 1.848924e-01 7.580397e-02
17 exm1316862 37814080 0 G A 0.371 3.011774e-01 1.695723e-01 7.589990e-02
11 exm960482 118430519 0 T C 0.371 -2.946992e-01 1.659504e-01 7.594497e-02
16 exm2252630 55880534 0 C G 0.263 3.160406e-01 1.779826e-01 7.596879e-02
22 exm1583753 18226764 0 C T 0.011 1.398318e+00 7.876743e-01 7.604038e-02
1 exm63860 60019853 0 T C 0.019 -1.049720e+00 5.913300e-01 7.605107e-02
6 exm556371 53989526 0 G A 0.255 3.199571e-01 1.802391e-01 7.605151e-02
10 exm865053 129901747 13 T C 0.179 -3.864011e-01 2.176842e-01 7.607264e-02
14 exm1128559 102568367 0 T A 0.125 -4.318817e-01 2.433105e-01 7.607774e-02
4 exm383420 2941317 0 A G 0.015 -1.162931e+00 6.552036e-01 7.609562e-02
17 exm1293306 9676134 0 A G 0.102 -4.694453e-01 2.645139e-01 7.612324e-02
7 exm619786 47874630 0 A G 0.043 6.878687e-01 3.876103e-01 7.614101e-02
16 exm1244192 57693498 0 C T 0.017 1.111486e+00 6.265011e-01 7.622766e-02
10 exm847524 100017532 0 A G 0.039 7.060247e-01 3.980627e-01 7.630443e-02
9 exm797184 139235606 0 C G 0.082 -5.305619e-01 2.992023e-01 7.637025e-02
11 exm925672 64940257 0 T C 0.016 1.151748e+00 6.495415e-01 7.638422e-02
19 exm1510848 56485077 1 G A 0.057 6.082404e-01 3.431253e-01 7.647089e-02
22 exm1600924 31532960 0 T C 0.157 3.921601e-01 2.212717e-01 7.652841e-02
1 exm134914 198671653 0 G A 0.060 -5.938798e-01 3.351923e-01 7.661854e-02
15 exm1157845 45047573 0 C T 0.292 -3.093692e-01 1.746154e-01 7.662537e-02
1 exm23891 17914057 0 A G 0.045 -6.942330e-01 3.919032e-01 7.667143e-02
1 exm155760 228469870 0 T C 0.088 -5.002850e-01 2.824222e-01 7.667674e-02
11 exm906481 48285906 0 T C 0.126 -4.318107e-01 2.438242e-01 7.674590e-02
6 exm552716 46672943 0 A G 0.144 -3.994160e-01 2.255722e-01 7.679801e-02
1 exm13800 11008685 0 C T 0.039 7.320596e-01 4.134427e-01 7.680394e-02
1 exm13810 11008778 0 A T 0.039 7.320596e-01 4.134427e-01 7.680394e-02
1 exm13811 11008799 0 C G 0.039 7.320596e-01 4.134427e-01 7.680394e-02
6 exm519663 24291203 0 T C 0.349 -2.930902e-01 1.655289e-01 7.680638e-02
2 exm188210 39095403 0 T C 0.020 -1.025303e+00 5.791333e-01 7.684293e-02
1 exm131767 186101539 0 G A 0.444 -2.854149e-01 1.612235e-01 7.686012e-02
6 exm529174 30916645 0 A G 0.014 1.194715e+00 6.748860e-01 7.687003e-02
4 exm391525 17805379 0 A G 0.079 5.300177e-01 2.994569e-01 7.692276e-02
3 exm302646 39323163 0 C A 0.488 -2.850801e-01 1.610748e-01 7.693431e-02
5 exm508575 177683377 0 T C 0.472 -2.801012e-01 1.582772e-01 7.696323e-02
10 exm853161 105177645 0 T G 0.015 1.181828e+00 6.681229e-01 7.709833e-02
6 exm556444 54173413 0 G A 0.044 6.832979e-01 3.863616e-01 7.715386e-02
5 exm448857 34008100 0 T C 0.119 4.290133e-01 2.425881e-01 7.716399e-02
19 exm1476827 44418077 0 T C 0.442 2.861864e-01 1.618351e-01 7.718104e-02
19 exm1476861 44418693 0 C T 0.442 2.861864e-01 1.618351e-01 7.718104e-02
3 exm2256025 42738594 0 T C 0.014 -1.216230e+00 6.881274e-01 7.733724e-02
10 exm865346 129906980 0 T C 0.184 -3.725839e-01 2.108201e-01 7.736085e-02
4 exm427849 149357475 0 C T 0.081 -5.151365e-01 2.916348e-01 7.751719e-02
16 exm1265365 84902483 0 T A 0.022 -9.797344e-01 5.548692e-01 7.762990e-02
9 exm771413 113166792 0 T A 0.143 4.066121e-01 2.303047e-01 7.765735e-02
1 exm128011 180148012 0 C G 0.148 3.877575e-01 2.196945e-01 7.775064e-02
3 exm352962 134884908 0 A G 0.023 9.340897e-01 5.295926e-01 7.795186e-02
17 exm1308546 28296327 0 T G 0.495 -2.811618e-01 1.594228e-01 7.797980e-02
12 exm1030059 101763631 0 G A 0.014 -1.202274e+00 6.817215e-01 7.798613e-02
11 exm917231 61906216 0 A G 0.045 -6.748054e-01 3.826985e-01 7.803729e-02
3 exm341699 121340536 1 C T 0.477 -2.830670e-01 1.605572e-01 7.808000e-02
4 exm2256566 2826400 0 T C 0.226 3.333849e-01 1.891078e-01 7.809568e-02
1 exm138181 202092360 0 G A 0.087 5.042872e-01 2.860601e-01 7.810660e-02
1 exm82895 110950439 0 T C 0.417 2.802380e-01 1.590095e-01 7.818649e-02
3 exm328498 66287056 0 A G 0.214 -3.435824e-01 1.949699e-01 7.821440e-02
1 exm11706 9079301 0 T C 0.014 -1.200335e+00 6.811682e-01 7.822494e-02
7 exm604460 6370194 0 C T 0.280 -3.089346e-01 1.753206e-01 7.823487e-02
2 exm246708 179444939 0 T C 0.367 -2.892177e-01 1.641807e-01 7.832455e-02
8 exm704684 68421768 0 C G 0.080 5.212676e-01 2.959652e-01 7.838127e-02
2 exm174284 17884495 0 T C 0.072 -5.364735e-01 3.046172e-01 7.839926e-02
6 exm596063 170070723 0 A G 0.487 2.794231e-01 1.586609e-01 7.840020e-02
8 exm696708 38385914 0 T C 0.114 -4.520412e-01 2.566837e-01 7.840898e-02
3 exm293714 15373858 0 T C 0.095 4.724232e-01 2.682826e-01 7.843708e-02
3 exm291244 12856856 0 G A 0.279 3.087920e-01 1.754409e-01 7.857684e-02
22 exm1589163 22277571 0 C A 0.240 -3.326457e-01 1.889989e-01 7.858558e-02
10 exm806330 3191830 0 C G 0.028 8.653392e-01 4.919537e-01 7.876475e-02
6 exm537383 33036505 0 C G 0.373 -2.986566e-01 1.697930e-01 7.877142e-02
6 exm537428 33037419 0 A G 0.373 -2.986566e-01 1.697930e-01 7.877142e-02
6 exm537429 33037424 0 C T 0.373 -2.986566e-01 1.697930e-01 7.877142e-02
6 exm-rs1126769 33036435 0 C A 0.373 -2.986566e-01 1.697930e-01 7.877142e-02
6 exm-rs3077 33033022 0 C T 0.373 -2.986566e-01 1.697930e-01 7.877142e-02
2 exm276775 234394487 0 A G 0.265 -3.182485e-01 1.809872e-01 7.886362e-02
6 exm557161 56373536 0 T C 0.015 1.150924e+00 6.546914e-01 7.893834e-02
5 exm491392 142780337 0 T C 0.011 1.328679e+00 7.558507e-01 7.895629e-02
1 exm146117 210004332 0 A G 0.218 -3.398002e-01 1.933499e-01 7.902825e-02
10 exm841649 93668408 1 T C 0.049 -6.300368e-01 3.587179e-01 7.921226e-02
6 exm-rs7768484 29855978 5 T G 0.154 -3.898290e-01 2.220194e-01 7.930177e-02
14 exm1106901 64497894 0 A C 0.019 -1.030066e+00 5.867895e-01 7.937116e-02
14 exm1106902 64497929 0 G A 0.019 -1.030066e+00 5.867895e-01 7.937116e-02
14 exm1106905 64497978 0 C T 0.019 -1.030066e+00 5.867895e-01 7.937116e-02
12 exm1025441 88500847 0 C T 0.111 -4.489696e-01 2.557719e-01 7.938411e-02
19 exm1516459 58868480 0 T G 0.377 -2.970731e-01 1.692480e-01 7.940091e-02
1 exm122251 169695870 0 A G 0.100 4.599767e-01 2.622411e-01 7.961167e-02
15 exm1171628 66832466 0 G A 0.076 -5.277803e-01 3.010481e-01 7.976248e-02
12 exm1002762 51237816 0 A G 0.127 4.222668e-01 2.408689e-01 7.977022e-02
11 exm956373 113270828 0 A G 0.317 -3.039551e-01 1.734279e-01 7.985042e-02
13 exm1062769 33703666 0 G C 0.010 1.397799e+00 7.976661e-01 7.989683e-02
5 exm476603 131607721 0 T C 0.015 1.157521e+00 6.606580e-01 7.994643e-02
2 exm176922 24524958 0 T C 0.229 3.292265e-01 1.879671e-01 8.004299e-02
1 exm29516 22307538 0 C T 0.055 -6.147024e-01 3.509666e-01 8.005263e-02
15 exm1148495 40581543 0 C T 0.123 4.257865e-01 2.431502e-01 8.010951e-02
12 exm1027306 95694394 1 G A 0.275 3.159260e-01 1.804595e-01 8.018707e-02
1 exm60331 53679229 0 G A 0.077 5.139954e-01 2.936027e-01 8.019148e-02
17 exm1292068 8243598 0 T C 0.069 -5.520687e-01 3.153766e-01 8.021616e-02
22 exm1605415 37466992 1 A G 0.083 -5.029066e-01 2.873945e-01 8.032377e-02
14 exm1122576 93199080 0 T C 0.208 3.451589e-01 1.972525e-01 8.033248e-02
4 exm389455 9922167 0 T C 0.186 -3.608344e-01 2.062229e-01 8.035023e-02
14 exm1096566 35230980 0 T C 0.065 5.556904e-01 3.176397e-01 8.040086e-02
14 exm1096572 35231108 0 T A 0.065 5.556904e-01 3.176397e-01 8.040086e-02
12 exm1035567 109936056 0 C T 0.012 -1.218006e+00 6.962382e-01 8.040532e-02
3 exm365106 172428782 0 T C 0.454 2.789332e-01 1.595194e-01 8.054799e-02
12 exm980018 7241211 0 G T 0.028 8.364757e-01 4.783814e-01 8.055341e-02
14 exm1101172 51370849 0 C T 0.028 -8.602483e-01 4.919862e-01 8.055910e-02
3 exm314169 49162284 0 T C 0.136 4.132292e-01 2.364011e-01 8.064924e-02
6 exm559973 71298323 0 T C 0.018 -1.058059e+00 6.056756e-01 8.083882e-02
1 exm72005 86488232 0 A G 0.256 -3.142052e-01 1.799052e-01 8.090875e-02
4 exm435015 177100644 0 A G 0.294 3.028017e-01 1.734699e-01 8.107339e-02
3 exm325776 57494263 0 T G 0.059 5.894548e-01 3.377177e-01 8.109952e-02
4 exm431736 159780244 0 G C 0.086 5.009656e-01 2.870251e-01 8.110564e-02
16 exm1256011 71682830 0 T C 0.055 -6.027475e-01 3.456696e-01 8.139522e-02
6 exm-rs1738074 159465977 0 A G 0.351 -2.854350e-01 1.637451e-01 8.149009e-02
4 exm392859 25363901 1 T A 0.195 3.511292e-01 2.014702e-01 8.154810e-02
3 exm358787 150931203 0 A G 0.043 -6.657667e-01 3.820208e-01 8.156294e-02
1 exm34488 26646730 2 G A 0.487 -2.842977e-01 1.631478e-01 8.159307e-02
20 exm1520695 2841495 0 A G 0.026 8.943277e-01 5.133480e-01 8.166837e-02
16 exm1200673 1270111 1 A G 0.247 -3.205440e-01 1.840135e-01 8.170121e-02
19 exm1510104 56249615 0 C G 0.048 -6.452582e-01 3.704250e-01 8.170455e-02
2 exm217145 102038849 17 T A 0.017 1.081759e+00 6.210676e-01 8.173384e-02
3 exm337243 111887792 0 A C 0.030 8.065719e-01 4.632063e-01 8.182017e-02
2 exm260899 209190632 0 G T 0.103 4.570498e-01 2.625024e-01 8.184726e-02
11 exm911940 57947163 0 A G 0.013 1.225471e+00 7.039279e-01 8.188620e-02
19 exm2253958 51361315 1 T C 0.064 5.637000e-01 3.238649e-01 8.194994e-02
4 exm395955 40121562 1 G A 0.052 -6.189897e-01 3.556477e-01 8.196446e-02
19 exm1446189 18980172 0 A G 0.216 3.366863e-01 1.935219e-01 8.208273e-02
7 exm613894 34818113 0 T A 0.369 2.964155e-01 1.704421e-01 8.220340e-02
22 exm1606955 38121152 0 A C 0.368 -2.876524e-01 1.654158e-01 8.222670e-02
12 exm989046 21391976 0 C A 0.051 -6.439005e-01 3.702813e-01 8.222951e-02
19 exm1490052 49694029 0 A G 0.011 1.367429e+00 7.866920e-01 8.236135e-02
10 exm812897 17891714 0 A G 0.113 -4.401548e-01 2.533142e-01 8.247003e-02
17 exm1295768 11672607 0 T G 0.095 4.652479e-01 2.679705e-01 8.271613e-02
7 exm655057 127233977 2 T G 0.134 4.072224e-01 2.345855e-01 8.276334e-02
12 exm1054250 133331537 0 A G 0.350 2.951583e-01 1.700698e-01 8.283603e-02
22 exm1585582 19766782 0 T C 0.342 -2.970426e-01 1.711711e-01 8.286391e-02
19 exm1517538 59082605 0 T C 0.212 3.378699e-01 1.947063e-01 8.287728e-02
3 exm309372 47282303 0 G A 0.396 -2.844230e-01 1.639934e-01 8.304090e-02
15 exm1172631 68628163 0 T C 0.042 -6.940650e-01 4.002074e-01 8.305744e-02
2 exm273447 231077725 0 A G 0.050 -6.235647e-01 3.595924e-01 8.308867e-02
19 exm2253973 52538428 2 G A 0.336 -2.949833e-01 1.701185e-01 8.310657e-02
7 exm605389 7484105 0 C T 0.016 1.126650e+00 6.497707e-01 8.311840e-02
8 exm691692 27308585 0 C A 0.383 2.848090e-01 1.642728e-01 8.314757e-02
12 exm973955 1906632 0 A G 0.016 1.085511e+00 6.261202e-01 8.315552e-02
9 exm739943 14776140 0 T C 0.115 -4.381155e-01 2.527742e-01 8.324125e-02
5 exm491554 145246085 0 T G 0.210 3.419449e-01 1.973084e-01 8.327323e-02
7 exm2270692 130629901 0 C T 0.433 -2.823226e-01 1.629316e-01 8.332324e-02
3 exm350974 131188574 1 G A 0.024 -9.259693e-01 5.344035e-01 8.333244e-02
18 exm1376510 13029986 0 A G 0.020 9.506807e-01 5.487136e-01 8.335960e-02
21 exm1572445 43221797 0 C G 0.123 4.227203e-01 2.440922e-01 8.349434e-02
12 exm1029660 101560328 0 A C 0.235 3.189900e-01 1.842945e-01 8.366096e-02
12 exm1029708 101587518 0 T C 0.235 3.189900e-01 1.842945e-01 8.366096e-02
12 exm1032875 106729425 0 A G 0.011 1.343127e+00 7.764135e-01 8.383242e-02
2 exm259986 207603234 0 G T 0.363 2.849923e-01 1.647543e-01 8.385201e-02
12 exm976873 6172202 0 T C 0.307 -2.953069e-01 1.707913e-01 8.398626e-02
19 exm1496336 51584916 0 A G 0.412 -2.747725e-01 1.589316e-01 8.401826e-02
10 exm839952 90342837 0 G C 0.486 -2.765727e-01 1.599731e-01 8.401881e-02
1 exm-IND1-200449980 202183358 1 D I 0.026 -8.828219e-01 5.106765e-01 8.404377e-02
6 exm525938 29407893 0 G A 0.053 -6.201893e-01 3.587957e-01 8.407958e-02
6 exm525990 29408717 0 A C 0.053 -6.201893e-01 3.587957e-01 8.407958e-02
8 exm719331 124696867 0 C T 0.290 3.030249e-01 1.753246e-01 8.410915e-02
7 exm657395 129663496 0 T C 0.149 -3.914989e-01 2.265389e-01 8.414323e-02
6 exm513946 4996543 0 T C 0.038 7.224206e-01 4.180252e-01 8.414335e-02
1 exm111032 156902311 1 A G 0.018 -1.028678e+00 5.952826e-01 8.416580e-02
17 exm1339266 56232675 43 A G 0.082 -5.184306e-01 3.000537e-01 8.421182e-02
18 exm1392770 72201918 0 A G 0.082 4.975847e-01 2.880557e-01 8.428397e-02
19 exm1499790 53085659 19 C T 0.300 2.996431e-01 1.734745e-01 8.429959e-02
9 exm785592 131285955 0 G A 0.401 2.845938e-01 1.647734e-01 8.432140e-02
9 exm789485 133954548 0 T C 0.024 8.623096e-01 4.993433e-01 8.437441e-02
2 exm271985 228102723 0 C G 0.146 3.882641e-01 2.248558e-01 8.440354e-02
1 exm136617 201175274 0 G A 0.378 -2.887022e-01 1.672006e-01 8.441142e-02
19 exm1445132 18497141 1 A T 0.202 3.458885e-01 2.003293e-01 8.442607e-02
10 exm857109 115644040 0 A G 0.208 -3.391085e-01 1.964605e-01 8.451769e-02
3 exm368159 183901281 2 A G 0.139 3.986194e-01 2.309700e-01 8.456098e-02
9 exm757763 85627408 0 G A 0.458 -2.747469e-01 1.592294e-01 8.462784e-02
2 exm213351 97351840 0 G A 0.287 3.041876e-01 1.763647e-01 8.475642e-02
20 exm1529518 23421101 0 A G 0.119 4.142417e-01 2.402703e-01 8.488274e-02
18 exm1390645 61160320 0 C G 0.285 -3.043997e-01 1.765772e-01 8.491428e-02
1 exm6219 2523431 0 T G 0.024 8.929565e-01 5.180307e-01 8.493929e-02
15 exm1177725 75503147 0 G A 0.036 -7.529711e-01 4.368568e-01 8.496480e-02
3 exm372370 190106074 0 C G 0.124 -4.197672e-01 2.436001e-01 8.504237e-02
22 exm1616457 45132687 0 A G 0.090 4.724618e-01 2.742161e-01 8.508347e-02
2 exm257180 202356749 0 C T 0.051 6.276834e-01 3.643655e-01 8.513397e-02
14 exm1127212 100847437 0 G A 0.020 -9.690072e-01 5.625082e-01 8.513776e-02
14 exm1127220 100847617 0 T C 0.020 -9.690072e-01 5.625082e-01 8.513776e-02
1 exm49039 40705427 0 G C 0.138 4.005984e-01 2.325707e-01 8.516924e-02
13 exm1068880 50057097 0 G A 0.264 3.126762e-01 1.815533e-01 8.521496e-02
10 exm847632 100148176 0 A G 0.473 -2.714284e-01 1.576727e-01 8.535290e-02
6 exm585895 150239484 1 T C 0.019 1.025417e+00 5.956957e-01 8.536920e-02
22 exm1585798 19882984 0 G T 0.173 3.617543e-01 2.102559e-01 8.552064e-02
2 exm229486 135884166 0 G A 0.016 -1.108056e+00 6.441279e-01 8.557531e-02
10 exm835856 76803567 0 G T 0.167 -3.631042e-01 2.110839e-01 8.558498e-02
4 exm402434 68829109 0 T C 0.237 -3.204791e-01 1.863101e-01 8.559412e-02
8 exm729043 144991205 0 T C 0.011 -1.303317e+00 7.577657e-01 8.562876e-02
2 exm281994 241463639 0 T C 0.096 -4.714451e-01 2.741065e-01 8.563130e-02
22 exm1615889 44322970 0 T G 0.148 -3.866593e-01 2.248179e-01 8.564147e-02
18 exm1375290 9944960 0 G A 0.056 -6.033304e-01 3.509382e-01 8.576615e-02
5 exm460968 73218954 0 T C 0.336 -2.856917e-01 1.663002e-01 8.599678e-02
20 exm1519268 1616137 1 G A 0.401 -2.874892e-01 1.673523e-01 8.600754e-02
7 exm667793 148311240 0 T C 0.016 1.115511e+00 6.494724e-01 8.606302e-02
10 exm847614 100144782 0 C T 0.451 -2.721216e-01 1.585266e-01 8.624519e-02
14 exm1121075 91739081 0 A G 0.317 2.954105e-01 1.721178e-01 8.628926e-02
10 exm832209 73121913 0 A G 0.278 3.081661e-01 1.795956e-01 8.636939e-02
2 exm284849 242610172 0 G A 0.100 -4.554237e-01 2.655753e-01 8.655846e-02
1 exm36225 27682530 0 G C 0.038 -7.267307e-01 4.238250e-01 8.658817e-02
1 exm129232 182554557 0 T C 0.318 -2.907997e-01 1.696483e-01 8.669140e-02
9 exm768538 107289385 0 T C 0.011 1.312416e+00 7.657026e-01 8.671533e-02
19 exm1410426 4714275 0 A G 0.014 -1.166546e+00 6.806782e-01 8.675259e-02
22 exm1604049 36598049 0 C G 0.368 2.835241e-01 1.654391e-01 8.675858e-02
22 exm1604050 36598058 0 T C 0.368 2.835241e-01 1.654391e-01 8.675858e-02
19 exm1464713 39591829 0 T G 0.014 -1.180711e+00 6.890688e-01 8.681006e-02
16 exm1263280 84031884 0 C G 0.046 -6.552160e-01 3.826254e-01 8.700623e-02
7 exm628466 76058857 0 A G 0.068 -5.453179e-01 3.185038e-01 8.706111e-02
22 exm1624169 51153371 0 A G 0.074 5.199507e-01 3.037302e-01 8.710533e-02
11 exm914810 60565921 0 T C 0.055 5.882606e-01 3.436444e-01 8.711531e-02
9 exm2273460 131303522 0 A G 0.367 2.879016e-01 1.681993e-01 8.714484e-02
9 exm775415 117170241 0 C G 0.027 -8.431754e-01 4.927273e-01 8.722378e-02
3 exm291328 12859004 0 C A 0.284 2.985120e-01 1.744627e-01 8.726163e-02
1 exm135301 200522566 0 C G 0.280 3.044415e-01 1.779399e-01 8.728257e-02
2 exm-rs3739014 101638888 0 A G 0.389 2.807394e-01 1.640998e-01 8.730818e-02
4 exm433728 169928842 6 G T 0.174 -3.592271e-01 2.099887e-01 8.732431e-02
1 exm108959 156290656 0 C T 0.035 -7.449797e-01 4.355112e-01 8.734468e-02
2 exm171024 7137067 0 A G 0.072 -5.386886e-01 3.149222e-01 8.735245e-02
11 exm882858 5461834 0 G C 0.159 3.711397e-01 2.169808e-01 8.736584e-02
3 exm358914 151046308 0 G A 0.119 4.234771e-01 2.475899e-01 8.737977e-02
1 exm114109 159175684 0 T C 0.021 -9.480990e-01 5.543768e-01 8.741495e-02
9 exm737892 5920886 0 A G 0.025 8.884068e-01 5.195963e-01 8.748979e-02
2 exm169254 224919 0 G A 0.278 3.063045e-01 1.792273e-01 8.763300e-02
6 exm-rs1055569 31440082 0 T C 0.347 -2.843349e-01 1.663799e-01 8.764770e-02
14 exm1129733 103576526 0 T C 0.012 1.277411e+00 7.474981e-01 8.765397e-02
14 exm1084004 20612267 0 A G 0.032 7.755250e-01 4.539780e-01 8.777036e-02
7 exm605455 7561580 0 C T 0.012 1.261549e+00 7.385399e-01 8.779285e-02
4 exm402741 69337325 0 G C 0.080 -4.916964e-01 2.879338e-01 8.788465e-02
3 exm327793 63982082 0 A G 0.297 2.967117e-01 1.737767e-01 8.792950e-02
19 exm1413915 6433629 0 C G 0.015 -1.128888e+00 6.612502e-01 8.797174e-02
17 exm1287276 7324788 0 A G 0.075 5.058540e-01 2.963191e-01 8.798611e-02
2 exm173663 15468425 0 C A 0.063 5.587141e-01 3.273148e-01 8.801651e-02
7 exm674150 151873293 0 A G 0.011 1.311081e+00 7.682047e-01 8.806871e-02
15 exm1170055 65491281 0 T C 0.010 -1.362361e+00 7.983705e-01 8.811615e-02
6 exm537704 33141280 0 A G 0.176 3.492940e-01 2.047324e-01 8.817692e-02
15 exm1145708 33954652 0 C T 0.044 6.687090e-01 3.920205e-01 8.823268e-02
12 exm1024028 80899901 0 C A 0.332 -2.917524e-01 1.710473e-01 8.825468e-02
9 exm769678 109689752 0 T C 0.213 -3.347094e-01 1.962380e-01 8.826456e-02
13 exm1081161 113739226 0 C T 0.090 -4.797439e-01 2.813322e-01 8.833392e-02
7 exm621666 51096913 0 A G 0.028 -8.166720e-01 4.790053e-01 8.839450e-02
2 exm267358 220037608 0 C A 0.011 -1.255207e+00 7.363116e-01 8.843379e-02
18 exm2253541 72109211 1 T C 0.011 1.341264e+00 7.868293e-01 8.844828e-02
2 exm276187 233899126 0 A C 0.184 -3.543604e-01 2.079116e-01 8.849760e-02
1 exm51500 43649508 0 G A 0.381 -2.794251e-01 1.639557e-01 8.851783e-02
1 exm70323 79093818 0 G A 0.458 -2.725428e-01 1.599742e-01 8.863082e-02
6 exm537522 33048661 0 G A 0.219 -3.302538e-01 1.939158e-01 8.874101e-02
10 exm808950 8006519 0 C G 0.014 1.149646e+00 6.751535e-01 8.879452e-02
4 exm382713 2460546 0 A G 0.018 1.023901e+00 6.014173e-01 8.885321e-02
5 exm482428 139931629 4 G C 0.489 2.784410e-01 1.635733e-01 8.889806e-02
11 exm888113 7712561 0 A T 0.113 4.263738e-01 2.505036e-01 8.893054e-02
4 exm391272 17524570 0 G C 0.135 -4.031484e-01 2.368608e-01 8.893407e-02
15 exm1185221 85657120 0 G A 0.011 1.288702e+00 7.573519e-01 8.902002e-02
16 exm1271900 89849480 0 C T 0.456 2.700688e-01 1.587207e-01 8.903037e-02
2 exm212427 96781257 0 G C 0.011 -1.339958e+00 7.875332e-01 8.904385e-02
17 exm1319329 38935812 0 G A 0.440 2.710637e-01 1.593125e-01 8.904446e-02
7 exm649892 107593989 0 T C 0.373 2.841339e-01 1.669975e-01 8.905063e-02
10 exm2249104 129900858 0 T C 0.184 -3.587784e-01 2.109547e-01 8.918015e-02
1 exm148512 214837110 0 C G 0.231 -3.192913e-01 1.877403e-01 8.918563e-02
17 exm1359903 76121004 0 A G 0.122 4.126155e-01 2.426799e-01 8.927243e-02
18 exm1394056 74980601 0 T A 0.042 6.738063e-01 3.963446e-01 8.930894e-02
11 exm885537 6519642 0 A G 0.364 -2.814179e-01 1.655573e-01 8.935233e-02
4 exm2256799 960794 0 A G 0.097 -4.582576e-01 2.695964e-01 8.935798e-02
9 exm797327 139262205 0 G C 0.011 -1.286673e+00 7.570565e-01 8.939912e-02
6 exm558986 66044927 0 C T 0.148 -3.863562e-01 2.273939e-01 8.949536e-02
6 exm537644 33136310 0 T G 0.014 -1.123164e+00 6.610695e-01 8.950511e-02
6 exm552204 46135884 2 G C 0.026 8.529596e-01 5.022000e-01 8.961146e-02
19 exm1456941 36157740 0 T C 0.170 -3.539052e-01 2.083894e-01 8.964131e-02
5 exm476407 131396478 0 T C 0.334 -2.946400e-01 1.735173e-01 8.968735e-02
1 exm73938 90179532 0 G A 0.164 -3.603890e-01 2.122823e-01 8.975459e-02
5 exm496611 150639409 0 A G 0.255 3.044165e-01 1.793690e-01 8.985572e-02
11 exm944145 77911745 0 T C 0.015 1.122934e+00 6.617064e-01 8.987924e-02
16 exm1198038 722331 1 C T 0.443 2.720470e-01 1.603146e-01 8.989266e-02
15 exm1168387 63982745 0 A C 0.017 -1.062907e+00 6.264173e-01 8.992169e-02
15 exm1168488 64025223 0 C T 0.017 -1.062907e+00 6.264173e-01 8.992169e-02
3 exm355359 141163655 0 A G 0.028 8.309506e-01 4.897925e-01 8.997237e-02
4 exm397749 47584046 0 A G 0.210 -3.329627e-01 1.963132e-01 9.005896e-02
6 exm552756 46684222 1 T C 0.500 2.762775e-01 1.628927e-01 9.006040e-02
22 exm1613605 42486723 0 A G 0.373 2.773275e-01 1.635283e-01 9.009292e-02
2 exm216925 101656726 0 T C 0.390 2.775957e-01 1.637144e-01 9.014776e-02
13 exm1079984 111340101 0 A T 0.089 4.785852e-01 2.823171e-01 9.022468e-02
17 exm1317662 38122686 0 A G 0.269 -3.032891e-01 1.789353e-01 9.027001e-02
9 exm801535 139973820 1 T C 0.474 -2.748421e-01 1.622496e-01 9.046342e-02
7 exm668068 148712092 0 A G 0.011 1.314835e+00 7.763011e-01 9.050692e-02
17 exm1317689 38131187 0 A C 0.311 2.900216e-01 1.712379e-01 9.051476e-02
11 exm936168 69462910 0 G A 0.477 2.727514e-01 1.610845e-01 9.060175e-02
10 exm853391 105209413 1 T C 0.024 8.695465e-01 5.138732e-01 9.080702e-02
6 exm533151 31903804 0 C G 0.049 -6.152248e-01 3.635780e-01 9.080745e-02
22 exm1585726 19839516 0 T C 0.012 1.233970e+00 7.292540e-01 9.081515e-02
15 exm1172993 69548338 0 G A 0.021 9.517352e-01 5.624964e-01 9.083706e-02
19 exm1435726 14829749 5 C T 0.441 2.698334e-01 1.595729e-01 9.103016e-02
22 exm1615695 44131786 0 C T 0.172 -3.656568e-01 2.162855e-01 9.109737e-02
2 exm206583 84932720 0 G A 0.040 -7.072241e-01 4.183431e-01 9.111367e-02
15 exm1176020 74425505 0 T C 0.044 -6.733657e-01 3.984074e-01 9.118870e-02
10 exm831569 72500763 0 T C 0.142 -3.836635e-01 2.270192e-01 9.121519e-02
17 exm2252951 33680507 14 T G 0.133 -3.868662e-01 2.289272e-01 9.123350e-02
10 exm823816 50531214 0 G C 0.052 -6.090297e-01 3.603978e-01 9.123874e-02
19 exm1507416 55587822 0 A G 0.074 -5.122078e-01 3.031272e-01 9.126491e-02
6 exm526404 29641514 0 T C 0.030 -7.945128e-01 4.702750e-01 9.131875e-02
3 exm353810 137843476 0 G T 0.358 2.784799e-01 1.648354e-01 9.132281e-02
20 exm1557361 61463522 0 A C 0.088 -4.747122e-01 2.810305e-01 9.137244e-02
19 exm1475013 43575905 8 T C 0.137 3.844293e-01 2.275983e-01 9.139441e-02
12 exm1031429 104139034 0 A C 0.026 8.522495e-01 5.046237e-01 9.143044e-02
7 exm620975 48528923 0 C G 0.038 7.170395e-01 4.248303e-01 9.163300e-02
19 exm1398884 1047537 1 C A 0.083 -4.903152e-01 2.905410e-01 9.167757e-02
10 exm858297 117849353 0 C T 0.151 3.821575e-01 2.264807e-01 9.171989e-02
12 exm995907 44177511 0 A G 0.010 1.349044e+00 7.997343e-01 9.181758e-02
7 exm615780 39991447 0 T C 0.013 1.214654e+00 7.200771e-01 9.182260e-02
1 exm11686 9074861 0 T C 0.106 -4.452070e-01 2.639358e-01 9.183010e-02
1 exm7020 3424388 0 A G 0.013 -1.099565e+00 6.518894e-01 9.184256e-02
2 exm247987 179558366 0 T C 0.462 2.721386e-01 1.613577e-01 9.187728e-02
1 exm27882 21573855 0 A G 0.033 7.479949e-01 4.435068e-01 9.187890e-02
1 exm64488 62380298 0 G A 0.422 2.741015e-01 1.625259e-01 9.188618e-02
8 exm727243 144681777 0 G T 0.381 2.785770e-01 1.651890e-01 9.190457e-02
16 exm1271919 89857935 0 A G 0.029 -8.085924e-01 4.795050e-01 9.192513e-02
12 exm1013046 56660905 1 T G 0.017 1.037855e+00 6.157007e-01 9.205191e-02
8 exm715396 110301998 0 T C 0.485 -2.665285e-01 1.581176e-01 9.205453e-02
12 exm1012941 56636975 0 G C 0.017 1.037763e+00 6.156933e-01 9.207691e-02
12 exm1013334 56740682 0 G C 0.017 1.037763e+00 6.156933e-01 9.207691e-02
7 exm2258207 149486367 0 A C 0.011 1.288970e+00 7.650771e-01 9.222365e-02
7 exm669515 149486726 0 C T 0.011 1.288970e+00 7.650771e-01 9.222365e-02
6 exm543562 37631768 8 G A 0.078 -5.069506e-01 3.009422e-01 9.226495e-02
19 exm1511900 57089050 0 C T 0.314 2.896232e-01 1.719472e-01 9.229811e-02
1 exm142906 205884138 0 T C 0.019 9.883877e-01 5.868277e-01 9.231419e-02
9 exm778833 125133507 2 T C 0.011 -1.309150e+00 7.773502e-01 9.234719e-02
3 exm371583 186953932 0 A C 0.120 4.189000e-01 2.487994e-01 9.243090e-02
6 exm517408 13612078 0 G A 0.063 5.595407e-01 3.326428e-01 9.273672e-02
1 exm146397 210577884 0 A G 0.150 -3.743597e-01 2.225765e-01 9.276946e-02
6 exm551032 44140054 0 C T 0.048 -6.292992e-01 3.742136e-01 9.282374e-02
6 exm-IND6-44248032 44140055 0 I D 0.048 -6.292992e-01 3.742136e-01 9.282374e-02
7 exm631650 87056176 0 C T 0.137 -3.922026e-01 2.332508e-01 9.286154e-02
5 exm454152 52096889 0 C A 0.108 -4.258831e-01 2.532915e-01 9.287479e-02
1 exm159917 233514934 0 A G 0.334 -2.876393e-01 1.711125e-01 9.295247e-02
19 exm1494446 50940778 0 T C 0.037 7.049554e-01 4.193930e-01 9.297199e-02
19 exm1459629 37134737 0 C T 0.042 -6.575479e-01 3.912777e-01 9.304583e-02
10 exm816453 27529313 0 A G 0.016 1.070262e+00 6.369192e-01 9.307338e-02
2 exm201705 72707874 0 G A 0.057 5.718884e-01 3.403745e-01 9.311210e-02
2 exm2255480 72707874 0 G A 0.057 5.718884e-01 3.403745e-01 9.311210e-02
8 exm687129 21956108 0 G A 0.422 2.744428e-01 1.633615e-01 9.315141e-02
9 exm792714 136131592 2 C G 0.242 3.060851e-01 1.822057e-01 9.316776e-02
16 exm2273538 79245820 0 T G 0.282 -2.992707e-01 1.781755e-01 9.321598e-02
19 exm1498117 52393984 0 T C 0.263 -3.021589e-01 1.798993e-01 9.322375e-02
16 exm1248952 67397580 0 C G 0.070 -5.266389e-01 3.136049e-01 9.328085e-02
16 exm1248977 67409180 0 A G 0.070 -5.266389e-01 3.136049e-01 9.328085e-02
16 exm1195813 334890 0 A G 0.032 7.576655e-01 4.511994e-01 9.329674e-02
15 exm1182862 81665021 0 A T 0.042 6.700603e-01 3.990564e-01 9.331893e-02
16 exm1237233 31765220 0 A G 0.402 2.759647e-01 1.643637e-01 9.334291e-02
3 exm337746 112546306 0 A C 0.286 -2.975220e-01 1.772396e-01 9.341033e-02
3 exm372718 191179193 0 A G 0.458 2.673849e-01 1.592986e-01 9.343551e-02
3 exm324292 53889368 0 A G 0.015 1.088121e+00 6.483223e-01 9.346462e-02
17 exm2273544 8378932 0 G A 0.468 -2.723340e-01 1.622714e-01 9.348449e-02
11 exm884560 6221169 0 A G 0.179 -3.548749e-01 2.114762e-01 9.351940e-02
1 exm100796 152326843 0 T C 0.102 4.419308e-01 2.633580e-01 9.352378e-02
18 exm1387218 48346024 2 T G 0.159 -3.648594e-01 2.174657e-01 9.357900e-02
7 exm636912 98246958 1 T C 0.015 -1.077821e+00 6.424901e-01 9.362010e-02
3 exm363668 169518455 0 C T 0.339 -2.806233e-01 1.672924e-01 9.364475e-02
1 exm159920 233514975 0 T G 0.334 -2.869598e-01 1.710762e-01 9.365682e-02
1 exm159930 233515102 0 G T 0.334 -2.869598e-01 1.710762e-01 9.365682e-02
4 exm404527 71509086 0 C T 0.066 5.414808e-01 3.228368e-01 9.368065e-02
4 exm404545 71509431 0 A G 0.066 5.414808e-01 3.228368e-01 9.368065e-02
9 exm769591 109687403 0 G A 0.213 -3.291064e-01 1.962547e-01 9.374393e-02
1 exm61340 54678305 0 G C 0.038 -6.855517e-01 4.088308e-01 9.375870e-02
19 exm1426327 10672493 0 T C 0.339 2.784594e-01 1.661825e-01 9.400057e-02
3 exm339992 119133183 0 G A 0.109 -4.293954e-01 2.564786e-01 9.428095e-02
17 exm1340905 56693677 0 T G 0.027 -8.079834e-01 4.826318e-01 9.429591e-02
9 exm755861 78937974 0 T C 0.446 2.642139e-01 1.578271e-01 9.430527e-02
1 exm24342 18807938 5 A C 0.241 -3.165570e-01 1.891430e-01 9.439056e-02
12 exm986452 13366504 0 A G 0.014 -1.114817e+00 6.661082e-01 9.439272e-02
17 exm1371015 80895933 0 A G 0.030 7.951428e-01 4.751152e-01 9.440221e-02
22 exm1583917 18305797 0 T C 0.016 1.066194e+00 6.372100e-01 9.447245e-02
1 exm158000 230814668 0 G A 0.060 5.622302e-01 3.360712e-01 9.452609e-02
7 exm653414 121653250 0 A G 0.031 7.713885e-01 4.613922e-01 9.473860e-02
3 exm310528 47956424 0 T C 0.389 -2.682777e-01 1.605064e-01 9.482271e-02
12 exm974850 2968169 0 G A 0.168 3.601931e-01 2.155335e-01 9.487699e-02
9 exm779273 125377734 0 G A 0.095 4.607117e-01 2.756873e-01 9.488327e-02
8 exm2258733 145111529 0 G A 0.048 6.167471e-01 3.690607e-01 9.488564e-02
16 exm1261886 81232275 0 G A 0.258 3.038362e-01 1.818181e-01 9.489100e-02
7 exm599614 2472429 1 A C 0.127 4.043671e-01 2.419953e-01 9.491637e-02
11 exm881426 4825225 6 G A 0.171 -3.496453e-01 2.093280e-01 9.504455e-02
8 exm684908 17611959 0 G T 0.019 -9.717380e-01 5.817873e-01 9.505624e-02
11 exm942695 76507692 0 T A 0.261 3.044125e-01 1.822580e-01 9.506326e-02
1 exm46591 38289383 0 C T 0.289 2.962419e-01 1.773672e-01 9.506522e-02
1 exm141386 204589066 0 T C 0.011 1.313553e+00 7.865005e-01 9.508391e-02
12 exm1054041 133257837 1 A C 0.011 1.261312e+00 7.553393e-01 9.513579e-02
19 exm1416169 7606908 9 C G 0.105 -4.346406e-01 2.603023e-01 9.515714e-02
6 exm-rs10484565 32795032 0 A G 0.036 7.236553e-01 4.334285e-01 9.518611e-02
12 exm1024058 80936026 0 G A 0.085 -4.826969e-01 2.891396e-01 9.522220e-02
1 exm101333 152732174 0 C T 0.178 3.474715e-01 2.081923e-01 9.530776e-02
3 exm322598 52727257 0 A G 0.252 3.094030e-01 1.854272e-01 9.538651e-02
6 exm-rs11752262 31431757 0 G A 0.359 2.802734e-01 1.679885e-01 9.542382e-02
12 exm983513 10532326 0 T C 0.128 -4.000053e-01 2.397988e-01 9.548753e-02
3 exm365274 172835290 0 T C 0.199 -3.326553e-01 1.994286e-01 9.549644e-02
3 exm293003 14725878 0 G A 0.014 1.148019e+00 6.883171e-01 9.553191e-02
3 exm307909 46501268 0 T C 0.439 -2.675736e-01 1.604598e-01 9.559561e-02
12 exm1036637 110841379 0 A G 0.015 1.102900e+00 6.614599e-01 9.562936e-02
12 exm2250584 110841379 0 A G 0.015 1.102900e+00 6.614599e-01 9.562936e-02
12 exm988942 21331549 0 C T 0.060 5.543983e-01 3.325522e-01 9.568325e-02
6 exm566638 90577984 0 T C 0.014 -1.112191e+00 6.672999e-01 9.576236e-02
11 exm888112 7712523 0 A G 0.101 4.445196e-01 2.668884e-01 9.598956e-02
18 exm1386298 47093864 0 T C 0.288 2.946012e-01 1.769664e-01 9.615584e-02
12 exm1007908 53586536 0 T C 0.011 1.226609e+00 7.368260e-01 9.615770e-02
1 exm72549 87031656 0 C A 0.043 6.449967e-01 3.875832e-01 9.627158e-02
10 exm830171 71060610 0 A G 0.089 -4.597078e-01 2.762879e-01 9.632715e-02
20 exm1527971 19951534 0 A T 0.086 -4.819725e-01 2.897166e-01 9.638161e-02
12 exm994623 40713901 0 A T 0.407 2.747625e-01 1.651833e-01 9.642575e-02
2 exm263899 217315787 0 C T 0.203 3.246256e-01 1.951750e-01 9.645082e-02
11 exm914021 59612859 0 C T 0.050 -5.977719e-01 3.596084e-01 9.664472e-02
8 exm682536 11614575 0 G A 0.018 1.007419e+00 6.060626e-01 9.665468e-02
11 exm941891 75298468 0 C A 0.016 1.060292e+00 6.381284e-01 9.678910e-02
16 exm1197199 633125 0 T C 0.341 2.830213e-01 1.703722e-01 9.686374e-02
1 exm112919 158549492 0 T C 0.442 2.728701e-01 1.642659e-01 9.687283e-02
1 exm112921 158549511 0 G A 0.442 2.728701e-01 1.642659e-01 9.687283e-02
3 exm336180 108475974 0 A G 0.315 2.867452e-01 1.726198e-01 9.687528e-02
7 exm670154 149523195 0 G C 0.029 -7.769520e-01 4.677886e-01 9.692202e-02
11 exm910795 57114109 0 A G 0.026 -8.404680e-01 5.060685e-01 9.694708e-02
5 exm511291 180218668 0 A G 0.220 -3.200587e-01 1.927251e-01 9.696296e-02
20 exm1527808 18794754 0 T C 0.235 3.174038e-01 1.911297e-01 9.696865e-02
11 exm935911 68777323 0 C T 0.298 -2.877139e-01 1.733557e-01 9.716933e-02
2 exm198604 68607947 0 G T 0.496 -2.652017e-01 1.598403e-01 9.727164e-02
1 exm113678 158746678 0 C T 0.349 2.820615e-01 1.700107e-01 9.728876e-02
10 exm828005 64974537 0 A T 0.361 2.776933e-01 1.673933e-01 9.731987e-02
13 exm2277048 24895617 2 C T 0.202 -3.349280e-01 2.019208e-01 9.736359e-02
1 exm165012 245772651 0 G C 0.013 -1.167254e+00 7.037537e-01 9.738334e-02
19 exm1486273 48640807 0 T C 0.012 1.222158e+00 7.368813e-01 9.739498e-02
19 exm1465489 39911451 0 G C 0.032 -7.603721e-01 4.585082e-01 9.743403e-02
5 exm490184 141021294 0 G T 0.019 -9.601699e-01 5.790000e-01 9.744137e-02
15 exm1172889 69325606 0 C A 0.026 8.359873e-01 5.041394e-01 9.745717e-02
19 exm1507830 55673145 0 T C 0.145 -3.799197e-01 2.291128e-01 9.746228e-02
15 exm2252138 41795054 0 T C 0.022 9.202627e-01 5.550728e-01 9.752433e-02
3 exm310618 48040283 0 T C 0.051 -5.959393e-01 3.595934e-01 9.765657e-02
10 exm823605 50186415 0 T C 0.489 -2.649047e-01 1.598683e-01 9.770532e-02
4 exm383938 3215835 0 C T 0.321 -2.799893e-01 1.689741e-01 9.770980e-02
14 exm2251925 74413243 0 T A 0.023 8.905766e-01 5.375007e-01 9.773225e-02
2 exm262699 215813331 0 T C 0.012 -1.204422e+00 7.269495e-01 9.774588e-02
14 exm1107328 64612858 0 C A 0.490 2.613821e-01 1.577828e-01 9.779090e-02
7 exm634822 93055753 0 A G 0.462 -2.616292e-01 1.579779e-01 9.788837e-02
1 exm56515 46774783 0 G A 0.110 -4.187511e-01 2.528654e-01 9.790642e-02
15 exm1163422 54307925 0 T C 0.081 4.809588e-01 2.904524e-01 9.793243e-02
2 exm169335 272203 0 T C 0.272 2.985387e-01 1.803034e-01 9.796044e-02
15 exm1148332 40544617 5 A G 0.214 3.225710e-01 1.948227e-01 9.796878e-02
7 exm670137 149522162 0 T G 0.215 -3.128364e-01 1.890064e-01 9.808095e-02
8 exm709846 94772165 0 T C 0.010 -1.321270e+00 7.982821e-01 9.808528e-02
5 exm462968 78135241 0 T C 0.027 7.981719e-01 4.822951e-01 9.812511e-02
6 exm567117 96651740 0 A G 0.028 8.005134e-01 4.839977e-01 9.832494e-02
20 exm1540821 37396120 0 G A 0.383 -2.727281e-01 1.649306e-01 9.839975e-02
18 exm1379835 23872235 0 G A 0.100 -4.410575e-01 2.667455e-01 9.842335e-02
8 exm717425 120577150 0 A G 0.021 9.375744e-01 5.670380e-01 9.842690e-02
6 exm542167 36262153 0 A G 0.086 -4.683260e-01 2.832536e-01 9.844305e-02
18 exm1395083 77797492 0 A G 0.028 7.853322e-01 4.753278e-01 9.868519e-02
17 exm1336343 48601096 0 T C 0.020 9.022307e-01 5.461104e-01 9.870310e-02
18 exm1391925 67531642 0 T C 0.492 2.678357e-01 1.621289e-01 9.872561e-02
22 exm1584516 19026613 0 G A 0.436 -2.671684e-01 1.617291e-01 9.873434e-02
6 exm594146 167271716 0 T C 0.260 -3.025053e-01 1.831690e-01 9.882427e-02
1 exm25697 19566340 0 A G 0.023 8.615419e-01 5.217262e-01 9.886092e-02
22 exm1584666 19119751 2 T C 0.350 -2.763788e-01 1.673683e-01 9.886274e-02
3 exm361567 158537443 0 G A 0.441 2.703911e-01 1.637585e-01 9.889599e-02
6 exm587349 152453291 0 A G 0.022 -9.102352e-01 5.513288e-01 9.893141e-02
1 exm49235 40773150 0 A G 0.050 5.891853e-01 3.569740e-01 9.903046e-02
1 exm122321 169701060 0 G T 0.068 5.205833e-01 3.154140e-01 9.903519e-02
16 exm1211044 3406838 0 A G 0.014 -1.125197e+00 6.819467e-01 9.913703e-02
2 exm206188 80529738 1 A C 0.011 1.230905e+00 7.460794e-01 9.916717e-02
6 exm531154 31557381 0 A G 0.036 -7.200225e-01 4.365365e-01 9.925576e-02
10 exm815310 25701341 0 C G 0.419 -2.661043e-01 1.613738e-01 9.933871e-02
17 exm1296002 11835331 0 A G 0.342 2.798156e-01 1.697069e-01 9.937483e-02
18 exm1389981 59780393 0 A T 0.217 3.216892e-01 1.951091e-01 9.938528e-02
19 exm2268202 48800338 0 G A 0.433 2.715601e-01 1.647221e-01 9.942034e-02
2 exm233485 152567012 0 C T 0.068 5.259777e-01 3.191264e-01 9.950540e-02
16 exm1228113 25258655 0 G A 0.050 -6.016770e-01 3.651504e-01 9.959347e-02
1 exm116528 160801172 0 A G 0.032 7.407094e-01 4.496230e-01 9.966533e-02
18 exm1386531 47383243 0 T C 0.128 -3.903856e-01 2.369760e-01 9.967310e-02
16 exm1201904 1493909 0 T C 0.017 1.022185e+00 6.205510e-01 9.970224e-02
8 exm729637 144997927 0 A G 0.350 -2.810057e-01 1.706082e-01 9.973090e-02
1 exm36378 27688633 1 A G 0.368 2.676209e-01 1.624954e-01 9.975931e-02
10 exm817659 29839787 0 G A 0.237 -3.056270e-01 1.856183e-01 9.984346e-02
11 exm889473 9051475 0 C G 0.117 4.035962e-01 2.451295e-01 9.985866e-02
11 exm871721 613208 0 C T 0.099 -4.401190e-01 2.673471e-01 9.990296e-02
11 exm871770 614318 0 C T 0.099 -4.401190e-01 2.673471e-01 9.990296e-02
19 exm1413613 6374890 0 A G 0.030 7.679015e-01 4.666194e-01 1.000215e-01
10 exm836455 79570873 2 T G 0.067 5.335713e-01 3.244880e-01 1.002941e-01
17 exm1336386 48604679 0 C G 0.019 -9.724843e-01 5.914641e-01 1.003251e-01
9 exm734603 215057 2 T C 0.350 -2.717080e-01 1.652599e-01 1.003402e-01
14 exm1116677 76543004 0 A G 0.172 3.361080e-01 2.044858e-01 1.004333e-01
10 exm823393 50013402 0 T C 0.484 2.641230e-01 1.606975e-01 1.004478e-01
19 exm1440917 17108136 0 A G 0.011 -1.209012e+00 7.357380e-01 1.005181e-01
17 exm1292458 8644854 0 T C 0.107 -4.183125e-01 2.545762e-01 1.005372e-01
14 exm1084018 20612465 0 G A 0.032 7.489034e-01 4.559118e-01 1.006453e-01
14 exm1084027 20612595 0 C G 0.032 7.489034e-01 4.559118e-01 1.006453e-01
14 exm1084037 20612672 0 C T 0.032 7.489034e-01 4.559118e-01 1.006453e-01
14 exm1084044 20612763 0 A G 0.032 7.489034e-01 4.559118e-01 1.006453e-01
5 exm498418 154203121 0 T C 0.066 5.246079e-01 3.194963e-01 1.007832e-01
16 exm1218646 14029033 0 A G 0.020 -9.438884e-01 5.749336e-01 1.008348e-01
9 exm802572 140128085 0 T C 0.489 -2.608271e-01 1.589505e-01 1.010013e-01
7 exm661729 139102335 0 C A 0.012 1.196109e+00 7.290886e-01 1.010799e-01
6 exm587799 152629631 0 T C 0.034 7.317804e-01 4.461996e-01 1.011890e-01
22 exm1603926 36537775 2 T C 0.011 1.222595e+00 7.455783e-01 1.012380e-01
5 exm461982 75906851 0 C T 0.073 -5.006833e-01 3.053384e-01 1.012439e-01
8 exm686448 20036713 0 A G 0.299 -2.907495e-01 1.773117e-01 1.012440e-01
2 exm198693 68753240 0 A T 0.120 -4.005212e-01 2.443010e-01 1.013079e-01
19 exm1436374 15133803 0 A G 0.036 -7.076473e-01 4.317473e-01 1.013967e-01
10 exm831963 73046625 0 T C 0.076 -4.926881e-01 3.006186e-01 1.014210e-01
12 exm1048533 124229429 0 T C 0.270 -2.900387e-01 1.769796e-01 1.014395e-01
1 exm161691 236557804 0 A G 0.098 -4.472810e-01 2.730052e-01 1.015364e-01
9 exm756272 79324179 0 A G 0.479 2.662870e-01 1.625453e-01 1.015631e-01
2 exm170780 3729254 0 T C 0.077 4.958010e-01 3.026577e-01 1.015787e-01
8 exm678456 2820745 0 C G 0.407 2.668983e-01 1.629811e-01 1.016946e-01
13 exm1059914 28562605 0 G T 0.195 -3.311533e-01 2.022236e-01 1.017035e-01
2 exm208321 86433240 0 T C 0.370 -2.708224e-01 1.653934e-01 1.017277e-01
2 exm235268 160132089 0 G T 0.148 3.709958e-01 2.266001e-01 1.017730e-01
19 exm1418840 8398975 0 T C 0.150 -3.634926e-01 2.220441e-01 1.018145e-01
6 exm581381 137519238 0 G A 0.326 -2.773615e-01 1.695042e-01 1.019647e-01
6 exm-rs10751 32902583 0 T C 0.238 3.043881e-01 1.860251e-01 1.019721e-01
6 exm588065 152671865 0 G T 0.099 -4.269131e-01 2.609558e-01 1.020381e-01
11 exm885555 6520164 0 A T 0.375 -2.700222e-01 1.650602e-01 1.020503e-01
16 exm1218289 12060163 0 A G 0.023 8.684732e-01 5.309537e-01 1.020955e-01
18 exm1383999 42529996 0 C G 0.249 2.979174e-01 1.821473e-01 1.021165e-01
12 exm1025956 91366649 0 C G 0.039 -6.792877e-01 4.154285e-01 1.022078e-01
12 exm1053678 133202740 0 T C 0.012 -1.205949e+00 7.376774e-01 1.022826e-01
19 exm1422370 9213132 3 G A 0.498 -2.567550e-01 1.570706e-01 1.023130e-01
18 exm1381184 29104714 0 G A 0.019 9.439491e-01 5.775383e-01 1.023575e-01
1 exm44354 36235452 0 A G 0.031 -7.480151e-01 4.577209e-01 1.024034e-01
9 exm796867 138903733 0 C T 0.012 1.204062e+00 7.368170e-01 1.024195e-01
2 exm190843 44547574 0 G A 0.380 -2.765461e-01 1.692443e-01 1.024478e-01
1 exm149470 216538391 0 T C 0.023 -8.857346e-01 5.420681e-01 1.024508e-01
17 exm1340297 56438301 0 A G 0.082 -4.880567e-01 2.987185e-01 1.024836e-01
18 exm1391841 66542006 0 T G 0.183 3.318269e-01 2.031166e-01 1.025168e-01
4 exm405308 73414286 0 T C 0.459 -2.619214e-01 1.603834e-01 1.026391e-01
8 exm720028 125565328 0 C T 0.161 3.468505e-01 2.124654e-01 1.027636e-01
15 exm1152305 42143533 0 T G 0.164 -3.508772e-01 2.149466e-01 1.027870e-01
19 exm1445910 18876258 0 A G 0.018 9.741823e-01 5.967928e-01 1.027932e-01
7 exm607987 20762646 0 T G 0.287 2.842394e-01 1.741293e-01 1.027965e-01
2 exm277749 234761225 0 T C 0.339 2.811083e-01 1.722320e-01 1.028383e-01
19 exm1507958 55697279 0 T C 0.031 7.392537e-01 4.531042e-01 1.029684e-01
7 exm660951 138455988 0 A G 0.241 3.003487e-01 1.841410e-01 1.030636e-01
12 exm983191 10163375 0 A C 0.193 -3.248848e-01 1.992025e-01 1.030959e-01
6 exm567745 99819379 0 T C 0.072 -5.074660e-01 3.111609e-01 1.031059e-01
1 exm85279 114255975 0 T G 0.018 9.886964e-01 6.063986e-01 1.031988e-01
7 exm666468 143097100 0 A G 0.018 9.951858e-01 6.104835e-01 1.032579e-01
15 exm1180778 78923505 0 A G 0.013 -1.121962e+00 6.882833e-01 1.032731e-01
3 exm314177 49162583 0 T C 0.016 1.020282e+00 6.259346e-01 1.032888e-01
2 exm250377 182780307 0 A G 0.095 4.504632e-01 2.763714e-01 1.033087e-01
2 exm250470 182792984 0 A T 0.095 4.504632e-01 2.763714e-01 1.033087e-01
17 exm1301264 18221010 0 G A 0.142 -3.744495e-01 2.297576e-01 1.033427e-01
9 exm772449 114462322 0 A G 0.182 -3.410702e-01 2.093249e-01 1.034224e-01
9 exm772452 114464487 0 T C 0.182 -3.410702e-01 2.093249e-01 1.034224e-01
3 exm307335 46008790 0 A G 0.398 -2.678792e-01 1.644254e-01 1.034644e-01
5 exm448832 34004707 0 T C 0.114 4.034164e-01 2.476398e-01 1.034937e-01
6 exm593697 165712942 0 C G 0.014 -1.133311e+00 6.958327e-01 1.035642e-01
6 exm532827 31836976 0 A G 0.053 5.814431e-01 3.570724e-01 1.036384e-01
9 exm738800 7174673 0 A G 0.283 2.881931e-01 1.770307e-01 1.037304e-01
10 exm850542 102891390 0 A G 0.020 9.411858e-01 5.781770e-01 1.037468e-01
15 exm1159217 48056219 0 G A 0.157 3.555287e-01 2.184042e-01 1.037475e-01
14 exm1094468 24909362 0 T C 0.133 -3.757051e-01 2.308337e-01 1.037999e-01
10 exm831961 73046617 0 G A 0.075 -4.899348e-01 3.010729e-01 1.038644e-01
16 exm1201334 1394507 1 A C 0.080 -4.718042e-01 2.899697e-01 1.039101e-01
3 exm350059 130129322 0 C G 0.142 3.631433e-01 2.232034e-01 1.039355e-01
7 exm674502 151949068 0 G C 0.104 -4.273517e-01 2.626795e-01 1.039499e-01
12 exm2220742 53624954 0 G C 0.373 2.692513e-01 1.655175e-01 1.039860e-01
21 exm1564780 31538692 0 T C 0.098 4.383265e-01 2.694749e-01 1.040134e-01
1 exm142369 205492679 0 A G 0.093 -4.505794e-01 2.770614e-01 1.040803e-01
11 exm901981 44640268 0 A G 0.197 -3.229442e-01 1.986166e-01 1.041468e-01
3 exm316830 49947766 0 C T 0.011 1.244474e+00 7.654046e-01 1.041605e-01
17 exm1327738 42164885 0 G C 0.103 4.246847e-01 2.612337e-01 1.042061e-01
20 exm1545435 44511533 0 A G 0.115 4.012640e-01 2.468399e-01 1.042242e-01
8 exm2266613 42044954 0 G A 0.418 2.577024e-01 1.585517e-01 1.042777e-01
1 exm136826 201181994 0 G A 0.119 3.995001e-01 2.458416e-01 1.043464e-01
2 exm216807 101624471 0 T C 0.389 2.663750e-01 1.639340e-01 1.043759e-01
10 exm844097 96798749 0 C T 0.034 7.141497e-01 4.396358e-01 1.044782e-01
8 exm689184 22900701 0 A G 0.056 5.624064e-01 3.463600e-01 1.046168e-01
15 exm1168218 63937209 0 C G 0.466 -2.599144e-01 1.600843e-01 1.046494e-01
1 exm128087 180165699 0 C A 0.043 -6.547533e-01 4.032864e-01 1.046635e-01
19 exm1435524 14705574 0 C T 0.097 4.420163e-01 2.723007e-01 1.047230e-01
6 exm537108 32917544 0 T C 0.243 -2.990839e-01 1.842854e-01 1.047929e-01
11 exm936134 69063728 1 C G 0.267 2.932400e-01 1.807050e-01 1.048321e-01
16 exm1245573 58318604 0 C T 0.471 -2.601214e-01 1.603039e-01 1.048489e-01
6 exm574350 117622184 0 C G 0.167 -3.513356e-01 2.165267e-01 1.048660e-01
6 exm574351 117622188 0 G T 0.167 -3.513356e-01 2.165267e-01 1.048660e-01
6 exm574357 117622233 0 T C 0.167 -3.513356e-01 2.165267e-01 1.048660e-01
9 exm783805 130588920 0 A G 0.025 -8.358547e-01 5.151607e-01 1.048840e-01
1 exm2250489 203140671 0 A G 0.138 -3.797346e-01 2.341623e-01 1.050637e-01
16 exm1226305 23489711 0 C G 0.323 -2.758839e-01 1.701550e-01 1.051290e-01
8 exm685126 17743051 0 T A 0.038 6.885644e-01 4.247459e-01 1.051821e-01
16 exm1255260 70993639 1 T C 0.040 6.726555e-01 4.150535e-01 1.052836e-01
4 exm387865 7802227 0 C G 0.086 -4.685967e-01 2.891717e-01 1.053199e-01
1 exm48883 40557033 0 G A 0.139 3.718091e-01 2.294441e-01 1.053201e-01
19 exm1401090 1489817 0 T C 0.022 8.645024e-01 5.334869e-01 1.053206e-01
6 exm530364 31239430 5 T C 0.358 2.697417e-01 1.665212e-01 1.054519e-01
1 exm127185 179460806 0 T C 0.020 9.176914e-01 5.666620e-01 1.055369e-01
14 exm1083420 20295627 1 G C 0.068 5.256997e-01 3.246507e-01 1.055779e-01
19 exm1504782 54965860 0 A G 0.465 -2.609636e-01 1.611796e-01 1.056193e-01
6 exm-rs1047014 19841493 0 G A 0.095 4.286831e-01 2.647735e-01 1.056257e-01
7 exm604788 6547902 0 A G 0.065 -5.249651e-01 3.242630e-01 1.056488e-01
5 exm511467 180375368 5 A G 0.027 -8.066970e-01 4.983130e-01 1.056687e-01
16 exm1241820 55905560 0 T C 0.042 6.538518e-01 4.041250e-01 1.058651e-01
16 exm1241823 55905571 0 T G 0.042 6.538518e-01 4.041250e-01 1.058651e-01
6 exm526092 29455505 10 G T 0.066 -5.248752e-01 3.244094e-01 1.058657e-01
4 exm389750 10447679 0 T C 0.122 -3.923023e-01 2.425660e-01 1.060037e-01
12 exm978993 6946247 0 T G 0.386 2.651920e-01 1.639827e-01 1.060268e-01
3 exm303249 40558150 0 C G 0.141 -3.690208e-01 2.282300e-01 1.060943e-01
9 exm772339 114359624 0 C A 0.366 -2.733134e-01 1.690603e-01 1.061417e-01
2 exm254284 196799394 0 G A 0.048 -6.163700e-01 3.813429e-01 1.062169e-01
10 exm845687 98742334 0 G A 0.011 1.272762e+00 7.874491e-01 1.062178e-01
10 exm845690 98742348 0 G C 0.011 1.272762e+00 7.874491e-01 1.062178e-01
10 exm845710 98742813 0 C A 0.011 1.272762e+00 7.874491e-01 1.062178e-01
2 exm215101 98928429 0 G C 0.014 1.079399e+00 6.678258e-01 1.062224e-01
19 exm1486585 48800751 0 A C 0.060 5.378348e-01 3.327961e-01 1.062612e-01
12 exm1010453 55641328 0 A G 0.338 2.710469e-01 1.677317e-01 1.062945e-01
14 exm1097667 38061742 0 C T 0.367 -2.692840e-01 1.666810e-01 1.063789e-01
15 exm1162598 52517714 0 T C 0.121 -3.948004e-01 2.444275e-01 1.064569e-01
3 exm377362 196771513 0 A G 0.048 -5.983412e-01 3.706059e-01 1.066107e-01
1 exm138120 201981774 0 A G 0.016 -1.011744e+00 6.266666e-01 1.066128e-01
19 exm1491676 50156329 0 G A 0.011 -1.218614e+00 7.548210e-01 1.066223e-01
20 exm2254172 18296473 0 T C 0.083 -4.749297e-01 2.944029e-01 1.068923e-01
3 exm2044970 183368734 0 C A 0.015 1.078898e+00 6.688051e-01 1.068974e-01
6 exm2257454 11104251 2 G A 0.045 6.357576e-01 3.941248e-01 1.069161e-01
19 exm1448091 19744692 0 A G 0.111 -4.030275e-01 2.498606e-01 1.069329e-01
14 exm1093406 24760764 0 A G 0.095 -4.387426e-01 2.720409e-01 1.069825e-01
6 exm513694 4087949 2 T A 0.044 -6.423988e-01 3.983751e-01 1.070334e-01
6 exm522870 26413744 0 A C 0.163 -3.407504e-01 2.113552e-01 1.071053e-01
4 exm423616 126371814 0 T C 0.062 -5.456455e-01 3.384643e-01 1.071260e-01
7 exm608291 21609691 0 T C 0.044 6.026990e-01 3.738894e-01 1.071587e-01
12 exm1044264 121622196 0 G A 0.115 4.134352e-01 2.564975e-01 1.071854e-01
4 exm424703 130030652 0 A G 0.110 4.161392e-01 2.582295e-01 1.072593e-01
8 exm679250 6338306 0 A C 0.182 3.310279e-01 2.054183e-01 1.072652e-01
12 exm991225 27553566 0 G A 0.062 -5.479301e-01 3.400256e-01 1.072749e-01
19 exm1476923 44470147 0 A G 0.061 5.238563e-01 3.251451e-01 1.073384e-01
12 exm1000333 49689009 0 A G 0.027 -7.730918e-01 4.798624e-01 1.073551e-01
11 exm928986 65766092 0 T C 0.030 -7.267611e-01 4.515201e-01 1.076786e-01
19 exm1435967 14910438 0 C T 0.012 1.172293e+00 7.283796e-01 1.077078e-01
16 exm1271666 89805672 0 T C 0.068 -5.096373e-01 3.167326e-01 1.077969e-01
11 exm881417 4825010 0 A T 0.172 -3.358815e-01 2.087753e-01 1.078467e-01
4 exm421092 119951647 0 A G 0.171 3.457423e-01 2.149190e-01 1.078704e-01
8 exm688682 22471792 0 G A 0.012 -1.171632e+00 7.283533e-01 1.078937e-01
10 exm850510 102824349 0 G C 0.382 -2.639771e-01 1.641445e-01 1.079821e-01
5 exm498917 156376703 0 A G 0.013 1.131220e+00 7.034343e-01 1.079953e-01
17 exm1328375 42338945 0 C T 0.034 7.049947e-01 4.384583e-01 1.080489e-01
17 exm1355011 73627539 0 C T 0.340 -2.691148e-01 1.674258e-01 1.081645e-01
1 exm83629 111891170 0 C A 0.011 1.230791e+00 7.657207e-01 1.081655e-01
11 exm955948 112131255 0 C G 0.025 -8.225331e-01 5.119658e-01 1.083290e-01
11 exm907069 51411740 0 T A 0.076 4.911779e-01 3.057584e-01 1.083712e-01
17 exm1349665 67267317 0 C T 0.483 2.504445e-01 1.559193e-01 1.084109e-01
7 exm661006 138545946 0 T C 0.013 1.143288e+00 7.117897e-01 1.084171e-01
5 exm498858 155935708 0 A G 0.019 9.432538e-01 5.876491e-01 1.086556e-01
13 exm2251337 115090193 0 A G 0.102 4.328914e-01 2.697298e-01 1.087049e-01
1 exm147155 212587320 0 C T 0.054 5.632737e-01 3.511282e-01 1.088645e-01
1 exm64555 62456014 0 G A 0.459 -2.580289e-01 1.609045e-01 1.089896e-01
7 exm621389 50595900 0 C T 0.011 -1.261507e+00 7.867461e-01 1.090264e-01
14 exm1087181 22038562 0 C T 0.016 1.002645e+00 6.253983e-01 1.090791e-01
15 exm1160903 50555544 0 A G 0.020 -9.220443e-01 5.751536e-01 1.090973e-01
20 exm1543200 42965841 0 G T 0.043 6.337447e-01 3.953453e-01 1.091220e-01
14 exm1101286 51387782 0 T C 0.072 -5.009824e-01 3.125390e-01 1.091377e-01
19 exm1479128 45322744 0 G A 0.194 -3.252023e-01 2.028878e-01 1.091546e-01
7 exm599133 1976457 0 T C 0.339 2.704344e-01 1.687839e-01 1.092906e-01
6 exm532583 31778077 0 G T 0.043 -6.365427e-01 3.973488e-01 1.093519e-01
12 exm985697 12496086 0 T C 0.057 -5.540238e-01 3.458689e-01 1.093835e-01
19 exm1434263 14141666 0 T G 0.296 2.786301e-01 1.739531e-01 1.094007e-01
19 exm1400466 1397443 0 A G 0.058 -5.431768e-01 3.391334e-01 1.094213e-01
4 exm418664 110790911 0 T A 0.462 -2.580901e-01 1.611776e-01 1.095062e-01
2 exm197966 65245365 0 A G 0.264 2.877479e-01 1.797313e-01 1.095700e-01
15 exm1151228 41822163 0 T C 0.059 5.547912e-01 3.465494e-01 1.095896e-01
10 exm854148 105810400 0 T C 0.271 2.859279e-01 1.786198e-01 1.096203e-01
5 exm457287 63991473 0 C G 0.401 2.557091e-01 1.597799e-01 1.097042e-01
1 exm151810 223813586 0 G T 0.326 2.717879e-01 1.698348e-01 1.097212e-01
2 exm231469 144899559 0 C A 0.450 -2.557992e-01 1.599291e-01 1.099107e-01
6 exm529699 31080016 0 G C 0.132 -3.861741e-01 2.414509e-01 1.099247e-01
11 exm883632 5718517 0 A G 0.499 2.615742e-01 1.635637e-01 1.099626e-01
1 exm167043 248059423 0 T C 0.415 -2.618486e-01 1.637456e-01 1.099851e-01
11 exm883218 5537245 0 T G 0.144 -3.594524e-01 2.247926e-01 1.100024e-01
5 exm490232 141025730 0 G T 0.030 7.410982e-01 4.635008e-01 1.100304e-01
5 exm443957 7889304 0 T C 0.052 5.764608e-01 3.606230e-01 1.101195e-01
5 exm443932 7878424 0 A T 0.027 7.974649e-01 4.991451e-01 1.103091e-01
8 exm707347 81426196 0 A C 0.024 -8.177127e-01 5.119376e-01 1.103919e-01
7 exm630517 82583609 0 C A 0.093 4.374525e-01 2.739026e-01 1.104320e-01
22 exm1613457 42423110 0 G C 0.367 2.628148e-01 1.645580e-01 1.104353e-01
7 exm669884 149509714 0 C T 0.019 -9.086841e-01 5.689686e-01 1.104404e-01
11 exm928824 65727301 0 G A 0.436 2.592190e-01 1.623388e-01 1.105061e-01
20 exm2254264 376857 0 A G 0.061 -5.296095e-01 3.317304e-01 1.105667e-01
6 exm-rs10080898 32869882 0 C A 0.131 -3.852533e-01 2.413254e-01 1.105890e-01
12 exm2267309 299715 0 A G 0.453 -2.516217e-01 1.576271e-01 1.106104e-01
2 exm187704 38302177 3 A C 0.381 -2.639130e-01 1.653712e-01 1.107057e-01
2 exm178488 26667128 0 T C 0.089 -4.524484e-01 2.836893e-01 1.109314e-01
1 exm77822 100598866 0 G A 0.086 4.546044e-01 2.850589e-01 1.109538e-01
1 exm77823 100598867 0 C T 0.086 4.546044e-01 2.850589e-01 1.109538e-01
5 exm442826 5146377 0 C T 0.290 2.799448e-01 1.755911e-01 1.110598e-01
1 exm149413 216462662 0 A T 0.055 -5.528029e-01 3.467403e-01 1.110630e-01
2 exm169348 277003 0 G A 0.273 2.871442e-01 1.801148e-01 1.110755e-01
4 exm418643 110773067 0 A G 0.464 -2.571758e-01 1.613279e-01 1.111003e-01
7 exm669911 149512267 0 T C 0.018 -9.265455e-01 5.812573e-01 1.111186e-01
7 exm669971 149515034 0 T C 0.018 -9.265455e-01 5.812573e-01 1.111186e-01
7 exm670074 149519258 0 G C 0.018 -9.265455e-01 5.812573e-01 1.111186e-01
19 exm1496781 51845371 0 T G 0.312 -2.776708e-01 1.741963e-01 1.111243e-01
19 exm-IND19-46313947 41622108 0 I D 0.263 -2.840264e-01 1.781872e-01 1.111319e-01
19 exm1462237 38861362 0 C T 0.035 -6.798728e-01 4.266255e-01 1.112152e-01
10 exm814540 24669877 0 G C 0.117 3.958383e-01 2.484024e-01 1.112307e-01
19 exm1502706 54545531 0 C T 0.233 3.054867e-01 1.917073e-01 1.112376e-01
8 exm703685 67064613 0 G A 0.012 1.190211e+00 7.470371e-01 1.112966e-01
12 exm1054003 133253995 0 A G 0.061 5.180652e-01 3.252308e-01 1.113699e-01
19 exm1414075 6468907 0 A G 0.022 -8.614887e-01 5.409132e-01 1.114282e-01
1 exm152694 225555602 0 G T 0.261 -2.820975e-01 1.771261e-01 1.114326e-01
12 exm991126 27234999 0 C T 0.207 3.151321e-01 1.978782e-01 1.114508e-01
3 exm291920 13421150 0 T C 0.385 -2.577967e-01 1.618795e-01 1.114582e-01
20 exm1525249 10036202 0 A G 0.025 -8.215964e-01 5.159311e-01 1.114736e-01
1 exm154643 227954677 0 T C 0.078 -4.819182e-01 3.027437e-01 1.116125e-01
22 exm1598383 29908072 0 T C 0.201 3.197635e-01 2.008852e-01 1.116268e-01
1 exm125851 176833497 0 C G 0.016 -1.024182e+00 6.435371e-01 1.116905e-01
7 exm2258371 48450157 0 C T 0.314 2.727733e-01 1.714065e-01 1.117144e-01
17 exm1323851 40274873 0 C A 0.256 -2.860382e-01 1.797545e-01 1.117393e-01
14 exm1094499 24910973 0 T G 0.133 -3.682260e-01 2.314325e-01 1.117840e-01
19 exm1484541 47823871 0 G T 0.013 -1.120929e+00 7.046686e-01 1.118638e-01
7 exm647742 103251161 0 C G 0.176 -3.434859e-01 2.159549e-01 1.119029e-01
11 exm968053 125525195 0 A G 0.014 -1.062379e+00 6.679687e-01 1.119214e-01
12 exm1010442 55641075 0 G A 0.335 2.685439e-01 1.688510e-01 1.119311e-01
11 exm936120 69063510 1 A G 0.268 2.869112e-01 1.804340e-01 1.119993e-01
11 exm949646 95564259 0 G A 0.123 -3.832052e-01 2.410142e-01 1.120326e-01
22 exm1597656 29621128 0 G C 0.348 -2.612969e-01 1.643426e-01 1.120365e-01
4 exm398315 48172266 0 G A 0.449 -2.523641e-01 1.587658e-01 1.121300e-01
15 exm1181778 80137560 0 C T 0.031 -7.374263e-01 4.640683e-01 1.122406e-01
14 exm1085369 21215833 0 C G 0.063 -5.327434e-01 3.352663e-01 1.122477e-01
1 exm143535 206669465 0 T C 0.098 4.250912e-01 2.675549e-01 1.122965e-01
2 exm195233 55771161 0 A G 0.196 3.215547e-01 2.024201e-01 1.123526e-01
17 exm1298228 16527795 0 A C 0.488 -2.507726e-01 1.578753e-01 1.123817e-01
1 exm18656 14105049 0 A C 0.062 5.297463e-01 3.335447e-01 1.124248e-01
1 exm18751 14107135 0 G C 0.062 5.297463e-01 3.335447e-01 1.124248e-01
1 exm132622 186946912 0 G A 0.012 1.141575e+00 7.187916e-01 1.124350e-01
4 exm405908 74451073 0 G A 0.239 -2.999107e-01 1.888403e-01 1.124386e-01
19 exm1507838 55673654 0 C T 0.145 -3.631528e-01 2.286876e-01 1.124803e-01
19 exm1490639 49949652 0 A G 0.084 4.501833e-01 2.835189e-01 1.125130e-01
20 exm1540419 36997655 0 T C 0.046 5.986738e-01 3.770520e-01 1.125281e-01
6 exm-rs241402 32869045 0 G A 0.451 2.538353e-01 1.599039e-01 1.126076e-01
1 exm121977 169521853 0 G A 0.079 4.611909e-01 2.905690e-01 1.126584e-01
1 exm97437 151735576 0 C T 0.108 -4.042272e-01 2.547335e-01 1.127346e-01
2 exm234240 158115129 0 T A 0.016 1.019944e+00 6.429634e-01 1.128582e-01
6 exm573832 116950833 0 T C 0.273 -2.928375e-01 1.846143e-01 1.128820e-01
14 exm1115902 75513826 0 C T 0.023 -8.459713e-01 5.335661e-01 1.130427e-01
10 exm823556 50122181 0 A C 0.464 -2.508397e-01 1.582236e-01 1.130779e-01
4 exm438386 187524464 0 A G 0.014 -1.080060e+00 6.813173e-01 1.130997e-01
4 exm422000 122737965 0 C G 0.012 1.155692e+00 7.291155e-01 1.131437e-01
11 exm879869 3681519 0 T C 0.421 2.568919e-01 1.620909e-01 1.131883e-01
19 exm1410783 4902680 0 T C 0.042 -6.276576e-01 3.960624e-01 1.132154e-01
7 exm607182 17379110 0 A G 0.170 3.370817e-01 2.127118e-01 1.132283e-01
4 exm437263 186366181 0 A G 0.103 4.129167e-01 2.605703e-01 1.132334e-01
12 exm1011253 56092668 0 T C 0.011 1.213879e+00 7.660426e-01 1.132459e-01
6 exm556527 54254589 0 C A 0.073 4.948749e-01 3.123020e-01 1.132474e-01
19 exm1432447 13065096 0 C T 0.016 9.903145e-01 6.249611e-01 1.132477e-01
3 exm287880 9517369 0 T C 0.047 -6.095909e-01 3.847083e-01 1.132588e-01
11 exm893274 17409572 0 T C 0.361 2.631110e-01 1.660582e-01 1.132821e-01
6 exm559377 70733547 0 G C 0.189 -3.213441e-01 2.028217e-01 1.133011e-01
1 exm61677 55075062 0 T C 0.082 4.664127e-01 2.944019e-01 1.133227e-01
14 exm1085433 21250124 0 G A 0.478 -2.548250e-01 1.608541e-01 1.133394e-01
15 exm1171342 66629403 0 A C 0.079 -4.757152e-01 3.003223e-01 1.133811e-01
10 exm2259581 31817905 0 T C 0.167 -3.365893e-01 2.125075e-01 1.134088e-01
5 exm465320 82815170 0 G A 0.016 1.026941e+00 6.485120e-01 1.134907e-01
20 exm-rs2296241 52786219 2 A G 0.374 -2.586874e-01 1.633635e-01 1.134967e-01
12 exm1054170 133306589 0 T C 0.328 2.731723e-01 1.725285e-01 1.135336e-01
1 exm67036 67390468 0 C G 0.085 4.666319e-01 2.947208e-01 1.135437e-01
2 exm215959 99992822 3 A C 0.441 2.566424e-01 1.621155e-01 1.135935e-01
5 exm455480 55062764 0 C T 0.210 -3.135773e-01 1.981023e-01 1.136340e-01
16 exm1260367 77328990 0 A C 0.126 -3.812901e-01 2.409232e-01 1.136988e-01
15 exm1184460 85188839 0 T C 0.019 -9.289017e-01 5.873672e-01 1.139623e-01
1 exm158172 230895340 0 A C 0.287 -2.784740e-01 1.761164e-01 1.140250e-01
6 exm-rs9262113 30532278 0 A G 0.147 -3.526250e-01 2.230243e-01 1.140450e-01
14 exm1105033 59939804 0 A G 0.021 8.761379e-01 5.543952e-01 1.142179e-01
4 exm400671 57176832 0 C T 0.105 4.130453e-01 2.613659e-01 1.142216e-01
17 exm1316193 37319029 0 G T 0.207 -3.135329e-01 1.984086e-01 1.142432e-01
17 exm1316197 37319103 0 C T 0.207 -3.135329e-01 1.984086e-01 1.142432e-01
10 exm808478 7618686 0 T G 0.428 2.497667e-01 1.580589e-01 1.142491e-01
1 exm15552 11907648 0 T C 0.143 -3.624933e-01 2.294461e-01 1.143293e-01
4 exm432146 164048199 0 G C 0.115 3.870423e-01 2.449966e-01 1.143468e-01
22 exm1622259 50752150 1 T C 0.421 -2.603509e-01 1.648017e-01 1.143474e-01
11 exm957309 114442103 0 A G 0.403 -2.549798e-01 1.614084e-01 1.143624e-01
8 exm712257 100443885 0 T C 0.022 -8.528238e-01 5.399717e-01 1.144385e-01
11 exm966827 124530664 0 C T 0.016 -9.993171e-01 6.327536e-01 1.144549e-01
2 exm174305 17897488 0 C T 0.054 -5.571025e-01 3.528094e-01 1.145164e-01
19 exm1408602 4288332 0 A G 0.483 2.467164e-01 1.562465e-01 1.145224e-01
11 exm887429 7022531 6 A T 0.210 3.101540e-01 1.964265e-01 1.145311e-01
5 exm476456 131411460 0 C T 0.308 -2.726028e-01 1.726975e-01 1.146421e-01
5 exm468592 96219561 0 T C 0.095 -4.329564e-01 2.742892e-01 1.146495e-01
17 exm1312447 33771996 0 A G 0.026 -7.924864e-01 5.023078e-01 1.148276e-01
6 exm552522 46658905 1 C G 0.381 -2.584684e-01 1.638401e-01 1.148565e-01
12 exm-rs995030 88890671 0 A G 0.184 -3.244111e-01 2.056545e-01 1.148814e-01
20 exm1518883 1293247 0 T C 0.255 -2.923763e-01 1.853826e-01 1.149518e-01
21 exm1564154 30331935 0 A G 0.039 6.562723e-01 4.161204e-01 1.149586e-01
11 exm895054 18727448 0 C T 0.011 -1.161809e+00 7.368466e-01 1.150484e-01
12 exm1054339 133354313 0 C T 0.066 -5.068253e-01 3.215684e-01 1.151928e-01
2 exm217591 102955468 0 A C 0.109 4.009674e-01 2.544223e-01 1.152187e-01
17 exm1301695 18584142 6 G A 0.170 3.383248e-01 2.146950e-01 1.152539e-01
8 exm714677 105459614 0 A G 0.013 -1.107609e+00 7.032459e-01 1.154485e-01
6 exm553251 46988476 0 A G 0.012 -1.161425e+00 7.374354e-01 1.154586e-01
11 exm915465 60870066 0 G T 0.081 -4.684072e-01 2.974212e-01 1.154716e-01
8 exm725973 144332449 0 A G 0.028 -7.624301e-01 4.841185e-01 1.154744e-01
22 exm1596077 26422980 0 G A 0.319 -2.701463e-01 1.715442e-01 1.154957e-01
1 exm49234 40773149 0 C T 0.341 2.707853e-01 1.720066e-01 1.156154e-01
8 exm-rs7465584 124987478 0 C T 0.258 -2.913221e-01 1.850699e-01 1.156508e-01
6 exm-rs465223 33359716 0 C G 0.414 -2.486440e-01 1.579828e-01 1.157092e-01
2 exm177349 25141538 0 G A 0.497 -2.465373e-01 1.566504e-01 1.157234e-01
19 exm1489934 49671207 0 A G 0.037 6.707620e-01 4.262685e-01 1.157786e-01
13 exm1072647 76397819 1 T G 0.011 -1.190994e+00 7.569523e-01 1.158158e-01
15 exm1194456 101924546 0 T C 0.249 -2.903154e-01 1.845854e-01 1.159569e-01
17 exm1348383 66391276 0 A G 0.232 2.990259e-01 1.901453e-01 1.159983e-01
16 exm1214198 4755108 0 A G 0.011 -1.159754e+00 7.375120e-01 1.160205e-01
11 exm917293 61913196 0 T G 0.233 -2.952674e-01 1.877738e-01 1.160342e-01
22 exm1594978 25145471 1 A G 0.332 2.695248e-01 1.714234e-01 1.160777e-01
16 exm1197060 624114 0 A G 0.345 2.667811e-01 1.696799e-01 1.160811e-01
12 exm1021427 70983895 0 C A 0.044 -6.066080e-01 3.859190e-01 1.161756e-01
14 exm1126173 97321689 0 T C 0.330 -2.657600e-01 1.690897e-01 1.162088e-01
14 exm2252023 97321689 0 T C 0.330 -2.657600e-01 1.690897e-01 1.162088e-01
17 exm1343072 60042388 0 A G 0.019 9.082584e-01 5.779344e-01 1.162437e-01
4 exm2261596 121957051 0 C T 0.193 3.224219e-01 2.051966e-01 1.163080e-01
19 exm1509468 56056257 0 C G 0.014 1.048273e+00 6.672976e-01 1.163915e-01
6 exm529630 30999997 0 C T 0.374 2.548902e-01 1.622754e-01 1.164373e-01
7 exm676252 157931144 0 T C 0.302 -2.690756e-01 1.713153e-01 1.164561e-01
1 exm77065 98165091 0 C T 0.061 -5.231508e-01 3.331196e-01 1.164993e-01
9 exm761648 95277356 0 T C 0.110 -4.072018e-01 2.593503e-01 1.165865e-01
3 exm289837 10302056 0 A G 0.473 -2.510330e-01 1.598881e-01 1.165936e-01
11 exm-rs2863174 45264277 0 C T 0.224 2.994483e-01 1.907582e-01 1.166574e-01
13 exm1082405 114498154 0 C G 0.038 -6.534427e-01 4.163741e-01 1.167541e-01
6 exm565747 90340446 0 T C 0.156 -3.469881e-01 2.211039e-01 1.167589e-01
7 exm653867 122338970 0 T C 0.012 -1.128040e+00 7.189428e-01 1.168331e-01
6 exm584385 146243916 0 C T 0.016 1.009610e+00 6.435231e-01 1.168671e-01
11 exm891152 11913585 0 G T 0.211 -3.077734e-01 1.962072e-01 1.169289e-01
3 exm370943 186364046 0 A G 0.035 6.743979e-01 4.299394e-01 1.169349e-01
9 exm788107 132630668 0 G C 0.077 4.742808e-01 3.024260e-01 1.170129e-01
1 exm26817 20645086 0 A T 0.027 -7.616895e-01 4.857143e-01 1.170292e-01
20 exm1538036 34560609 0 A G 0.144 3.497961e-01 2.230983e-01 1.170952e-01
6 exm560907 74331619 0 T C 0.030 -7.364399e-01 4.697054e-01 1.171011e-01
12 exm1007057 53242579 0 T C 0.065 5.079252e-01 3.239957e-01 1.171443e-01
13 exm1063341 36801415 0 T C 0.447 -2.533807e-01 1.616411e-01 1.171771e-01
16 exm1261911 81232564 0 T G 0.256 2.836397e-01 1.809499e-01 1.171879e-01
8 exm711831 99153088 0 C A 0.080 -4.644642e-01 2.963211e-01 1.172040e-01
6 exm514813 7414583 1 A G 0.025 7.800953e-01 4.977485e-01 1.172478e-01
3 exm350429 130361856 0 A G 0.187 3.228455e-01 2.060805e-01 1.173995e-01
1 exm131091 185240474 0 G A 0.409 -2.522017e-01 1.609975e-01 1.174240e-01
9 exm750586 36169723 0 A G 0.043 6.150858e-01 3.927615e-01 1.175270e-01
17 exm1303680 20107773 0 T C 0.314 2.661463e-01 1.699807e-01 1.175995e-01
17 exm2252889 20107773 0 T C 0.314 2.661463e-01 1.699807e-01 1.175995e-01
15 exm1148326 40544520 0 C G 0.215 3.040488e-01 1.942146e-01 1.176496e-01
1 exm38781 31347320 0 A G 0.158 -3.395824e-01 2.169488e-01 1.177118e-01
11 exm959370 117864846 0 G A 0.126 3.775794e-01 2.413148e-01 1.178500e-01
22 exm1595869 26222454 0 T C 0.062 5.249802e-01 3.355290e-01 1.178597e-01
4 exm408664 79434685 0 G T 0.035 6.900432e-01 4.411498e-01 1.179634e-01
12 exm994586 40702911 0 A G 0.044 -6.229430e-01 3.982807e-01 1.179898e-01
1 exm31981 24432540 0 A C 0.041 -6.227629e-01 3.981725e-01 1.179962e-01
7 exm648872 106509331 0 A C 0.184 3.233571e-01 2.067910e-01 1.180813e-01
20 exm1517675 210225 0 T C 0.011 1.182125e+00 7.564150e-01 1.182909e-01
9 exm735057 710966 0 A G 0.058 5.301401e-01 3.394155e-01 1.184978e-01
17 exm1312794 34072898 0 T C 0.122 3.804096e-01 2.435741e-01 1.185305e-01
17 exm1350318 71197323 0 C G 0.060 5.268409e-01 3.374336e-01 1.186400e-01
17 exm1284705 6441376 0 A G 0.053 -5.581175e-01 3.574766e-01 1.186512e-01
5 exm2257100 167924260 3 A C 0.063 -5.109334e-01 3.272550e-01 1.186512e-01
2 exm268386 220193917 0 T C 0.031 7.222896e-01 4.626465e-01 1.186647e-01
9 exm2271237 136279935 0 T C 0.014 -1.064661e+00 6.819452e-01 1.186648e-01
9 exm793241 136268952 0 T G 0.014 -1.064661e+00 6.819452e-01 1.186648e-01
9 exm793247 136269143 0 A G 0.014 -1.064661e+00 6.819452e-01 1.186648e-01
9 exm793296 136277482 0 C T 0.014 -1.064661e+00 6.819452e-01 1.186648e-01
1 exm145517 208391098 0 C T 0.135 3.686505e-01 2.362217e-01 1.188064e-01
15 exm1184337 85163998 0 G C 0.181 3.277992e-01 2.100497e-01 1.188142e-01
17 exm1353656 73221446 0 G A 0.020 -8.971128e-01 5.748788e-01 1.188269e-01
10 exm838048 85956268 0 A C 0.015 -1.022659e+00 6.553544e-01 1.188406e-01
8 exm719248 124664130 0 C T 0.343 -2.629270e-01 1.685590e-01 1.189861e-01
2 exm173893 15698746 0 C G 0.011 -1.179549e+00 7.562425e-01 1.190103e-01
11 exm2273478 35282334 0 C T 0.103 -4.069238e-01 2.609051e-01 1.190308e-01
11 exm911387 57381989 0 A G 0.164 -3.269679e-01 2.097605e-01 1.192425e-01
2 exm193663 54035508 0 C G 0.096 4.275920e-01 2.743333e-01 1.192683e-01
4 exm406788 76811175 0 T G 0.071 4.890540e-01 3.137815e-01 1.192866e-01
17 exm1325371 40849573 0 A G 0.107 4.165544e-01 2.673980e-01 1.194702e-01
14 exm1099697 50100462 0 T C 0.020 8.796151e-01 5.647392e-01 1.195287e-01
3 exm331651 88205660 0 T C 0.011 -1.194270e+00 7.668264e-01 1.195623e-01
6 exm-rs16889440 24544967 0 T C 0.211 -3.030747e-01 1.946081e-01 1.195765e-01
12 exm980178 7281317 0 T C 0.177 -3.268425e-01 2.098780e-01 1.195910e-01
2 exm209065 88472791 0 G A 0.123 3.887890e-01 2.496934e-01 1.196460e-01
4 exm412978 89319296 0 T C 0.463 2.500288e-01 1.606236e-01 1.197536e-01
12 exm992227 30878976 0 C G 0.021 -8.439273e-01 5.423641e-01 1.198954e-01
12 exm-rs8756 66359752 0 C A 0.207 -3.065349e-01 1.970926e-01 1.200697e-01
15 exm1180766 78922229 0 C T 0.015 1.038244e+00 6.675705e-01 1.200757e-01
19 exm1507805 55672470 0 C T 0.116 3.967619e-01 2.551875e-01 1.201881e-01
12 exm980946 7842587 0 G C 0.082 4.584497e-01 2.949079e-01 1.202438e-01
16 exm1212306 3726075 0 A G 0.045 -5.943371e-01 3.823524e-01 1.202748e-01
19 exm1422124 9088017 0 T G 0.252 2.897109e-01 1.863848e-01 1.202874e-01
16 exm1260409 77353973 0 G T 0.473 2.453985e-01 1.578835e-01 1.203037e-01
17 exm1309591 29557906 2 C A 0.030 -7.462901e-01 4.801896e-01 1.203380e-01
6 exm592854 160961137 0 C T 0.011 -1.226213e+00 7.890110e-01 1.203484e-01
14 exm2251645 104394850 0 T C 0.361 -2.598551e-01 1.672180e-01 1.203779e-01
10 exm851364 103900729 0 A G 0.027 7.767632e-01 4.998985e-01 1.204132e-01
5 exm496604 150632832 0 A G 0.110 4.006971e-01 2.579016e-01 1.204514e-01
11 exm939463 72946140 0 C G 0.310 -2.682867e-01 1.726923e-01 1.204820e-01
9 exm779174 125316179 0 T G 0.173 -3.282214e-01 2.113107e-01 1.205510e-01
20 exm1549376 48600631 0 C T 0.115 3.792756e-01 2.441876e-01 1.205631e-01
7 exm613057 31683410 0 G A 0.204 -3.018976e-01 1.943731e-01 1.205698e-01
1 exm66735 67109335 0 G A 0.250 -2.865720e-01 1.845516e-01 1.206616e-01
3 exm350127 130174334 0 G A 0.097 -4.343679e-01 2.797609e-01 1.207003e-01
2 exm207050 85595818 0 T C 0.037 6.648793e-01 4.282699e-01 1.207392e-01
5 exm491046 141358390 0 A G 0.014 1.048198e+00 6.753371e-01 1.208267e-01
8 exm711760 99135575 0 A G 0.039 -6.395760e-01 4.120816e-01 1.208386e-01
11 exm907505 55321912 1 T C 0.018 -9.410483e-01 6.064289e-01 1.209043e-01
3 exm333198 98503792 0 G A 0.050 -5.750866e-01 3.706718e-01 1.209800e-01
11 exm965389 123753958 0 T C 0.033 6.858323e-01 4.420680e-01 1.209926e-01
4 exm417133 106395144 0 C T 0.011 1.203641e+00 7.759453e-01 1.210463e-01
5 exm466129 89703641 1 G C 0.253 2.924603e-01 1.885706e-01 1.211089e-01
19 exm1511712 57036653 0 A G 0.334 -2.670281e-01 1.721800e-01 1.211248e-01
11 exm936004 68840160 4 G A 0.453 -2.528516e-01 1.630438e-01 1.211360e-01
12 exm980859 7649484 0 T C 0.188 3.230353e-01 2.083317e-01 1.211931e-01
17 exm1281583 4712617 0 T C 0.417 -2.492175e-01 1.607349e-01 1.212156e-01
1 exm129117 182443014 0 C G 0.092 4.326380e-01 2.791314e-01 1.213461e-01
19 exm1497848 52223121 0 A G 0.166 3.305584e-01 2.132806e-01 1.213624e-01
5 exm451147 38350643 0 A G 0.088 -4.386152e-01 2.830215e-01 1.213903e-01
3 exm304385 42732481 3 A C 0.014 -1.043939e+00 6.736600e-01 1.214159e-01
5 exm473646 121518309 0 A G 0.239 2.924456e-01 1.887219e-01 1.214259e-01
11 exm2219129 64603647 1 T G 0.011 -1.143059e+00 7.376554e-01 1.214323e-01
19 exm1406583 3624005 0 A G 0.025 7.981659e-01 5.152015e-01 1.215173e-01
6 exm583604 144507910 0 A G 0.012 1.128717e+00 7.286156e-01 1.215427e-01
17 exm1300933 18167397 3 T G 0.233 2.901620e-01 1.873308e-01 1.215899e-01
15 exm1186586 89382129 0 A C 0.038 -6.476849e-01 4.182322e-01 1.216629e-01
19 exm1412826 5844649 0 G A 0.118 -3.860181e-01 2.493542e-01 1.217961e-01
8 exm681028 10411495 0 C T 0.011 -1.171720e+00 7.569454e-01 1.218232e-01
7 exm669775 149503843 0 G T 0.236 -2.871192e-01 1.854827e-01 1.218237e-01
12 exm-rs887304 3757548 0 A G 0.132 3.754499e-01 2.426074e-01 1.219190e-01
21 exm2268396 47695220 0 G A 0.067 -4.934129e-01 3.188513e-01 1.219410e-01
19 exm1511058 56549510 0 C T 0.158 3.312117e-01 2.140479e-01 1.219648e-01
6 exm524740 28227633 0 T C 0.079 4.581099e-01 2.961699e-01 1.221073e-01
17 exm1313676 34854280 1 A G 0.343 2.581652e-01 1.669089e-01 1.221161e-01
10 exm847079 99502897 0 A G 0.051 -5.559505e-01 3.594837e-01 1.221690e-01
9 exm785129 131110892 0 A G 0.126 3.730190e-01 2.412115e-01 1.221895e-01
6 exm520699 25605091 0 G A 0.156 3.351680e-01 2.167984e-01 1.222983e-01
1 exm154270 227219076 0 T C 0.031 7.076532e-01 4.579884e-01 1.225050e-01
1 exm82125 110301260 0 T C 0.187 -3.168612e-01 2.050841e-01 1.225299e-01
13 exm1057328 24465600 9 T C 0.064 -5.023153e-01 3.251269e-01 1.225416e-01
17 exm1308515 28268817 0 A G 0.011 1.218201e+00 7.886722e-01 1.226285e-01
1 exm119905 166829522 0 T C 0.045 5.921186e-01 3.833759e-01 1.226618e-01
9 exm746503 33944586 0 T C 0.016 9.920841e-01 6.423418e-01 1.226631e-01
9 exm753621 71843023 0 C A 0.223 2.939672e-01 1.903733e-01 1.227402e-01
7 exm628102 75633160 0 T C 0.038 6.491821e-01 4.204330e-01 1.227600e-01
5 exm499014 156479509 1 A G 0.032 6.934584e-01 4.492922e-01 1.229135e-01
5 exm2257394 9052013 0 T C 0.023 -8.141173e-01 5.276586e-01 1.230494e-01
11 exm963001 119243670 0 T C 0.011 -1.181355e+00 7.657025e-01 1.230610e-01
1 exm63569 58999651 0 G T 0.039 6.288344e-01 4.076378e-01 1.231116e-01
3 exm340898 120067667 27 T G 0.016 -9.812824e-01 6.362911e-01 1.232183e-01
17 exm1284127 5445243 0 A G 0.013 1.083837e+00 7.028133e-01 1.232305e-01
17 exm1284139 5461671 0 C G 0.013 1.083837e+00 7.028133e-01 1.232305e-01
14 exm2251908 70634768 0 T G 0.024 -8.030835e-01 5.207765e-01 1.232431e-01
5 exm492633 147286054 0 G A 0.397 -2.533716e-01 1.643331e-01 1.233091e-01
1 exm166382 247614386 0 C T 0.050 5.651609e-01 3.666207e-01 1.233762e-01
1 exm166384 247614407 0 A G 0.050 5.651609e-01 3.666207e-01 1.233762e-01
14 exm1118945 81744759 0 T C 0.012 1.121574e+00 7.277286e-01 1.234597e-01
4 exm395894 40103767 0 T G 0.141 -3.578226e-01 2.321839e-01 1.234794e-01
4 exm428315 151793903 0 C T 0.011 1.181238e+00 7.665107e-01 1.234936e-01
7 exm614615 36763672 10 T C 0.428 -2.480146e-01 1.609441e-01 1.235082e-01
15 exm1161562 51507968 0 A G 0.248 -2.824210e-01 1.832782e-01 1.235221e-01
9 exm2273457 101611545 0 G A 0.117 3.858818e-01 2.504423e-01 1.235562e-01
6 exm2243619 26453642 0 G T 0.015 -1.009235e+00 6.552464e-01 1.236934e-01
18 exm1388998 56203898 2 T G 0.302 2.726045e-01 1.770685e-01 1.238629e-01
16 exm1263840 84203612 0 G A 0.295 2.660042e-01 1.727953e-01 1.238933e-01
7 exm669833 149506257 0 A G 0.019 -8.637445e-01 5.612353e-01 1.239939e-01
9 exm2179122 101787280 0 A C 0.018 9.404795e-01 6.111425e-01 1.240228e-01
6 exm562556 80228535 1 G T 0.231 -2.826631e-01 1.837386e-01 1.241425e-01
4 exm384525 3449652 0 A G 0.146 3.413483e-01 2.218920e-01 1.241533e-01
12 exm1024031 80900348 0 G T 0.170 -3.333474e-01 2.167232e-01 1.242091e-01
17 exm1274709 1548969 0 A G 0.081 4.404358e-01 2.863604e-01 1.242281e-01
11 exm909231 56086147 0 T G 0.182 -3.200125e-01 2.081356e-01 1.243572e-01
6 exm537387 33036549 0 C T 0.019 -8.883814e-01 5.778419e-01 1.243834e-01
6 exm537435 33037456 0 A G 0.019 -8.883814e-01 5.778419e-01 1.243834e-01
6 exm537472 33043865 0 T C 0.019 -8.883814e-01 5.778419e-01 1.243834e-01
11 exm881554 4870269 0 T A 0.324 -2.631273e-01 1.712083e-01 1.245127e-01
1 exm20381 16255644 0 T C 0.111 -3.962719e-01 2.579539e-01 1.246775e-01
11 exm900157 34969112 1 G A 0.070 4.836706e-01 3.148512e-01 1.246834e-01
10 exm809549 12046546 7 C T 0.114 -3.775803e-01 2.457962e-01 1.246921e-01
5 exm449325 35039486 0 C T 0.190 3.071883e-01 1.999922e-01 1.247289e-01
5 exm458431 66478729 0 G A 0.117 -3.828655e-01 2.492691e-01 1.247411e-01
1 exm111496 157509025 0 C T 0.084 -4.475723e-01 2.914653e-01 1.248290e-01
10 exm836655 79616605 0 T C 0.032 6.688308e-01 4.355639e-01 1.248395e-01
20 exm1522443 3684729 0 T C 0.387 -2.501510e-01 1.629715e-01 1.249902e-01
1 exm100042 152282267 0 A G 0.476 2.459685e-01 1.602602e-01 1.250222e-01
14 exm1105337 60581906 0 G A 0.011 -1.208336e+00 7.873986e-01 1.250751e-01
22 exm1595707 26159289 0 G A 0.402 2.538821e-01 1.654462e-01 1.250905e-01
2 exm187711 38302390 2 C G 0.378 -2.553084e-01 1.663868e-01 1.251156e-01
17 exm1348393 66416357 0 T C 0.050 5.550763e-01 3.617542e-01 1.251219e-01
3 exm328684 66434643 0 C T 0.474 2.467977e-01 1.608557e-01 1.251517e-01
22 exm2276892 37578345 0 A G 0.012 -1.146670e+00 7.474111e-01 1.251741e-01
1 exm83582 111861841 0 A G 0.290 2.737505e-01 1.784377e-01 1.251833e-01
1 exm83604 111862952 0 T G 0.290 2.737505e-01 1.784377e-01 1.251833e-01
20 exm1542868 42355169 0 C G 0.013 -1.078731e+00 7.031961e-01 1.252107e-01
2 exm215008 98844674 0 C G 0.164 -3.270550e-01 2.132351e-01 1.252757e-01
2 exm273421 231072709 0 C T 0.235 2.854414e-01 1.861105e-01 1.252895e-01
22 exm1607251 38205989 0 C T 0.399 2.491321e-01 1.624528e-01 1.253275e-01
16 exm1249002 67418957 0 G A 0.071 -4.777241e-01 3.115763e-01 1.254055e-01
3 exm325231 57108101 0 T C 0.029 -7.320436e-01 4.775077e-01 1.254543e-01
21 exm1563769 28210854 0 T C 0.050 -5.614709e-01 3.663410e-01 1.255542e-01
1 exm127808 180013235 0 G T 0.067 -5.001894e-01 3.263617e-01 1.255598e-01
17 exm1342832 59763347 0 G A 0.465 2.442344e-01 1.593689e-01 1.255877e-01
10 exm859330 120353843 1 A G 0.042 6.141836e-01 4.008828e-01 1.256943e-01
8 exm704702 68536470 34 G A 0.224 -3.002549e-01 1.959850e-01 1.257061e-01
5 exm463228 78421959 0 A G 0.265 2.734220e-01 1.785023e-01 1.257736e-01
6 exm537524 33048686 0 A G 0.417 -2.476325e-01 1.616985e-01 1.258503e-01
22 exm1606947 38121013 0 G C 0.115 3.855396e-01 2.517563e-01 1.258616e-01
3 exm375661 195515594 0 C G 0.285 -2.772567e-01 1.810837e-01 1.259364e-01
6 exm594521 167719436 0 A G 0.349 -2.589859e-01 1.691819e-01 1.260065e-01
10 exm856651 115381747 1 A G 0.183 3.140745e-01 2.051692e-01 1.260080e-01
19 exm1408655 4294623 0 A C 0.235 2.883515e-01 1.884082e-01 1.260935e-01
4 exm384919 4199311 26 T C 0.025 -7.653555e-01 5.003456e-01 1.262934e-01
7 exm610416 25267934 1 C T 0.255 2.760604e-01 1.805036e-01 1.263588e-01
8 exm2163019 130788427 2 T C 0.011 1.155772e+00 7.557317e-01 1.263708e-01
19 exm1429619 11943697 0 G A 0.012 1.128191e+00 7.377402e-01 1.263927e-01
1 exm13983 11097867 0 T C 0.125 -3.715163e-01 2.429571e-01 1.264198e-01
17 exm1290486 7915912 0 T C 0.118 3.790159e-01 2.479004e-01 1.264792e-01
3 exm344439 123665902 8 G T 0.392 2.488912e-01 1.627957e-01 1.264911e-01
9 exm754663 74332970 0 A G 0.180 3.154340e-01 2.063576e-01 1.265597e-01
5 exm475905 129521126 0 A G 0.336 -2.540339e-01 1.662307e-01 1.266537e-01
11 exm946424 86666031 0 A G 0.016 -9.730867e-01 6.368631e-01 1.267192e-01
6 exm521253 26017542 0 C T 0.031 7.061357e-01 4.621845e-01 1.267477e-01
12 exm1046375 123057792 0 G A 0.011 -1.157176e+00 7.574490e-01 1.267710e-01
10 exm816258 27436566 0 C T 0.025 7.916147e-01 5.181929e-01 1.267917e-01
15 exm1152962 42235316 0 T C 0.126 -3.637861e-01 2.381596e-01 1.268305e-01
9 exm2259471 90503734 0 T C 0.088 4.274526e-01 2.798883e-01 1.268959e-01
3 exm322682 52740182 0 G C 0.252 2.836633e-01 1.857400e-01 1.269007e-01
19 exm1401490 1619350 1 T C 0.128 3.702011e-01 2.424261e-01 1.269352e-01
2 exm191161 45640374 1 A C 0.147 3.453288e-01 2.261586e-01 1.269689e-01
19 exm2273568 6751293 0 G T 0.153 3.336686e-01 2.185395e-01 1.269988e-01
14 exm1107116 64560133 0 C T 0.024 -7.918373e-01 5.187004e-01 1.270566e-01
14 exm1101738 52508842 0 A C 0.015 1.019951e+00 6.681770e-01 1.270843e-01
9 exm756292 79324741 0 C T 0.483 2.474269e-01 1.620958e-01 1.270953e-01
10 exm819628 37419218 0 T C 0.047 -5.835959e-01 3.823980e-01 1.271640e-01
3 exm367360 183508714 27 A G 0.033 6.840516e-01 4.482340e-01 1.271750e-01
5 exm497101 150908813 0 A G 0.067 -4.887677e-01 3.202738e-01 1.271776e-01
1 exm166851 247978586 0 C T 0.025 -7.730516e-01 5.066161e-01 1.272227e-01
19 exm1497239 51983673 0 A G 0.207 -2.938856e-01 1.926006e-01 1.272305e-01
8 exm701792 56711713 4 G A 0.136 -3.529588e-01 2.313416e-01 1.272745e-01
1 exm70533 79392756 0 C A 0.381 2.506994e-01 1.643508e-01 1.273522e-01
3 exm342722 122003769 0 G A 0.285 -2.655271e-01 1.740793e-01 1.273696e-01
6 exm529161 30899571 0 T C 0.482 -2.435153e-01 1.596507e-01 1.273751e-01
3 exm368151 183899832 0 T C 0.148 3.453087e-01 2.263899e-01 1.273794e-01
6 exm537555 33052981 0 A C 0.078 4.582327e-01 3.004429e-01 1.274024e-01
2 exm248110 179575511 0 T C 0.032 -6.913715e-01 4.535382e-01 1.276009e-01
17 exm1275643 1704296 0 A C 0.246 -2.902439e-01 1.904411e-01 1.276844e-01
20 exm1529531 23424638 0 T C 0.122 3.625979e-01 2.379688e-01 1.277694e-01
4 exm412472 88732746 0 A G 0.355 2.568128e-01 1.685817e-01 1.278563e-01
4 exm400943 57221348 0 C T 0.082 4.460433e-01 2.928158e-01 1.278772e-01
4 exm400997 57248716 0 C G 0.082 4.460433e-01 2.928158e-01 1.278772e-01
19 exm1418804 8389839 0 T C 0.021 8.373540e-01 5.497593e-01 1.279176e-01
4 exm419255 113352397 0 G A 0.485 2.438088e-01 1.600893e-01 1.279610e-01
19 exm1505387 55106663 3 G A 0.100 -4.088375e-01 2.684845e-01 1.280097e-01
4 exm2264061 101108057 0 A C 0.351 2.520037e-01 1.655101e-01 1.280526e-01
11 exm2219679 95502106 6 C A 0.120 -3.697792e-01 2.430343e-01 1.283228e-01
11 exm950884 102272884 0 T C 0.021 8.400745e-01 5.521381e-01 1.283270e-01
9 exm2259110 117139280 0 C T 0.043 5.930114e-01 3.898157e-01 1.283852e-01
2 exm183357 29287863 1 T C 0.039 -6.337602e-01 4.166205e-01 1.284023e-01
4 exm392263 22748948 0 A G 0.022 8.208503e-01 5.396680e-01 1.284437e-01
11 exm948217 93431931 0 A C 0.097 4.089386e-01 2.689385e-01 1.285598e-01
9 exm772556 114521086 8 T C 0.013 -1.070443e+00 7.043067e-01 1.287386e-01
9 exm777044 123170733 0 C G 0.163 -3.257577e-01 2.144831e-01 1.290028e-01
4 exm402538 68995529 0 T C 0.336 2.661328e-01 1.752402e-01 1.290354e-01
2 exm221736 113496453 0 A G 0.012 1.134477e+00 7.472466e-01 1.291526e-01
19 exm1440043 16855265 0 A G 0.440 2.465714e-01 1.624182e-01 1.291733e-01
7 exm669460 149484959 0 A G 0.012 1.132172e+00 7.457750e-01 1.291763e-01
7 exm669464 149484986 0 T G 0.012 1.132172e+00 7.457750e-01 1.291763e-01
21 exm1562451 15524921 0 T C 0.122 3.738495e-01 2.463053e-01 1.292482e-01
16 exm1199843 920870 0 T C 0.027 -7.571682e-01 4.990202e-01 1.293793e-01
22 exm1602413 32589023 0 T C 0.326 -2.622090e-01 1.728362e-01 1.294336e-01
11 exm966147 124096277 2 A G 0.094 4.290464e-01 2.829613e-01 1.296414e-01
15 exm1186742 89398605 1 G T 0.494 2.390365e-01 1.576485e-01 1.296440e-01
15 exm1194697 102264476 0 A C 0.128 3.598160e-01 2.373154e-01 1.296613e-01
7 exm620595 48313881 0 C T 0.057 5.135819e-01 3.388172e-01 1.297587e-01
7 exm620684 48317708 0 C A 0.057 5.135819e-01 3.388172e-01 1.297587e-01
17 exm1288441 7529902 0 A G 0.129 -3.673381e-01 2.423760e-01 1.298186e-01
15 exm1184321 85149771 0 G T 0.170 3.250315e-01 2.144739e-01 1.298410e-01
20 exm1526882 17602571 0 G A 0.014 1.000495e+00 6.602799e-01 1.298977e-01
1 exm-rs4639796 197126649 0 A G 0.354 2.551775e-01 1.685359e-01 1.301954e-01
2 exm238873 167334085 0 G T 0.344 2.524025e-01 1.667101e-01 1.302115e-01
7 exm658156 130368464 0 A G 0.016 9.651369e-01 6.375653e-01 1.302712e-01
8 exm692563 27925185 0 A G 0.031 6.991659e-01 4.619664e-01 1.303546e-01
15 exm1151064 41805237 1 T C 0.135 3.630991e-01 2.399173e-01 1.303601e-01
2 exm202851 73777400 0 G A 0.017 -9.400167e-01 6.212849e-01 1.304653e-01
19 exm1477592 44652954 15 A G 0.294 -2.722733e-01 1.799656e-01 1.304913e-01
8 exm679573 6690276 0 T C 0.313 2.654836e-01 1.754923e-01 1.305229e-01
10 exm846605 99220707 2 T C 0.302 -2.634317e-01 1.741788e-01 1.306176e-01
9 exm781497 127982839 1 A C 0.021 -8.341394e-01 5.515342e-01 1.306234e-01
1 exm161689 236557771 0 G A 0.093 4.168392e-01 2.756858e-01 1.307226e-01
11 exm940527 73814438 0 C G 0.034 6.603885e-01 4.367805e-01 1.307384e-01
5 exm499143 156589585 0 G A 0.050 5.527929e-01 3.656269e-01 1.307490e-01
8 exm701678 56686224 0 T C 0.135 -3.496385e-01 2.312713e-01 1.307728e-01
2 exm229747 136409574 0 C A 0.354 2.579412e-01 1.706305e-01 1.308023e-01
18 exm2253535 70501767 0 C T 0.469 2.388172e-01 1.579961e-01 1.308420e-01
16 exm1241842 55907811 0 T C 0.215 2.970860e-01 1.965649e-01 1.308802e-01
17 exm1293994 10312472 0 A G 0.122 -3.713721e-01 2.457286e-01 1.309003e-01
10 exm860716 123325158 0 A G 0.021 8.467583e-01 5.603158e-01 1.309242e-01
14 exm1100197 50583083 12 T G 0.184 -3.064508e-01 2.028217e-01 1.309954e-01
3 exm345479 124802888 0 T C 0.465 2.491711e-01 1.649493e-01 1.310832e-01
17 exm1288291 7484812 0 A G 0.122 -3.736747e-01 2.474145e-01 1.311529e-01
8 exm717914 121259936 1 T C 0.017 9.295769e-01 6.156415e-01 1.312515e-01
11 exm884139 5906073 0 G T 0.289 2.649923e-01 1.755332e-01 1.313255e-01
10 exm844584 97388162 0 A G 0.044 -5.720495e-01 3.789312e-01 1.313263e-01
9 exm766727 101778272 0 C A 0.025 7.785004e-01 5.159055e-01 1.314900e-01
1 exm131016 185143721 0 G A 0.337 -2.569289e-01 1.703017e-01 1.315741e-01
19 exm1448117 19745479 0 T C 0.011 1.140963e+00 7.563314e-01 1.316048e-01
3 exm326849 58517084 0 G A 0.013 -1.037311e+00 6.878441e-01 1.317295e-01
3 exm303560 41942255 0 G A 0.022 8.318723e-01 5.516319e-01 1.317400e-01
1 exm2250133 16451767 0 A G 0.318 -2.552350e-01 1.692810e-01 1.318070e-01
17 exm1278982 3775848 0 T C 0.360 -2.473782e-01 1.640762e-01 1.318212e-01
10 exm865029 129901393 0 C T 0.172 3.195159e-01 2.119330e-01 1.318409e-01
4 exm405255 73181637 0 T G 0.013 1.062646e+00 7.048617e-01 1.318489e-01
1 exm44942 36643703 0 G A 0.019 8.770575e-01 5.818103e-01 1.318827e-01
6 exm529148 30893941 0 A G 0.057 -5.198546e-01 3.448810e-01 1.319130e-01
11 exm884138 5906048 0 G A 0.289 2.646102e-01 1.755582e-01 1.319372e-01
19 exm1433800 14038791 0 T C 0.168 3.243473e-01 2.152403e-01 1.320250e-01
8 exm690066 24211331 0 G A 0.049 5.554242e-01 3.685967e-01 1.320368e-01
8 exm686587 20107601 0 C G 0.071 4.713050e-01 3.127772e-01 1.320425e-01
4 exm435854 184192278 0 T G 0.067 -4.868959e-01 3.231376e-01 1.320588e-01
15 exm1180248 78566626 0 C G 0.024 -7.899062e-01 5.242450e-01 1.320655e-01
22 exm1617260 45813687 0 A G 0.128 3.545004e-01 2.352848e-01 1.320819e-01
6 exm572748 112457383 0 C G 0.161 -3.334833e-01 2.213380e-01 1.320861e-01
9 exm769475 108397495 0 G A 0.010 1.203236e+00 7.990307e-01 1.322914e-01
11 exm935716 68703959 0 G A 0.444 2.448742e-01 1.626258e-01 1.323215e-01
2 exm200337 71148395 0 A C 0.014 1.015509e+00 6.745452e-01 1.323933e-01
19 exm-rs281437 10397238 0 T C 0.224 2.899995e-01 1.926348e-01 1.324024e-01
17 exm1352541 72846368 0 T C 0.020 8.477247e-01 5.631094e-01 1.324030e-01
7 exm600271 2649765 0 T C 0.025 7.823727e-01 5.197848e-01 1.324671e-01
16 exm1272609 90037882 0 T C 0.074 -4.610006e-01 3.062866e-01 1.324818e-01
11 exm954070 108381247 0 T C 0.295 2.622620e-01 1.742482e-01 1.324877e-01
20 exm1528273 20079360 0 G A 0.105 3.827392e-01 2.543159e-01 1.325210e-01
7 exm643860 100648029 0 G A 0.270 -2.638120e-01 1.753331e-01 1.326092e-01
2 exm171920 10101468 0 G A 0.063 -4.984301e-01 3.312767e-01 1.326245e-01
16 exm1204497 2030127 0 A G 0.225 2.891892e-01 1.922735e-01 1.327589e-01
16 exm1271123 89712380 0 A G 0.055 -5.190276e-01 3.451214e-01 1.327981e-01
10 exm854831 106152111 0 A T 0.217 -2.892685e-01 1.923595e-01 1.328259e-01
11 exm888277 7846599 0 C T 0.055 5.249922e-01 3.491518e-01 1.328695e-01
14 exm1121251 91773494 0 A G 0.198 -3.020303e-01 2.008718e-01 1.328758e-01
8 exm684554 17419539 0 A G 0.016 9.485452e-01 6.309469e-01 1.329350e-01
10 exm864317 128193368 1 T C 0.088 4.233873e-01 2.816416e-01 1.329565e-01
14 exm1096237 33293122 0 A G 0.371 -2.563859e-01 1.705576e-01 1.329725e-01
4 exm408169 79158715 0 C G 0.020 -8.508704e-01 5.660330e-01 1.329738e-01
9 exm744796 32526146 0 A G 0.135 -3.554730e-01 2.365642e-01 1.331203e-01
5 exm462274 76128521 0 G A 0.014 -1.002489e+00 6.671723e-01 1.331346e-01
1 exm168201 248569369 0 G A 0.468 -2.411667e-01 1.605275e-01 1.332004e-01
1 exm77444 100316589 0 A G 0.451 -2.485630e-01 1.654636e-01 1.332306e-01
8 exm724409 142367335 0 T C 0.333 2.549200e-01 1.697091e-01 1.332619e-01
15 exm1159330 48426484 0 A G 0.497 2.411029e-01 1.605307e-01 1.333106e-01
17 exm1300952 18167684 0 A G 0.236 2.814807e-01 1.874704e-01 1.334254e-01
12 exm991280 27648710 47 T C 0.261 -2.744101e-01 1.827669e-01 1.334373e-01
12 exm985680 12483764 0 T C 0.112 3.787343e-01 2.523946e-01 1.336589e-01
11 exm2250408 9068979 0 G A 0.018 9.031848e-01 6.019333e-01 1.336825e-01
1 exm158224 230914729 0 C A 0.489 -2.428618e-01 1.619094e-01 1.338087e-01
1 exm2250675 212619339 0 C T 0.317 2.533351e-01 1.688998e-01 1.338274e-01
16 exm1197872 716273 0 C T 0.158 3.332160e-01 2.221997e-01 1.339025e-01
8 exm728879 144945792 0 T C 0.413 -2.439890e-01 1.627004e-01 1.339032e-01
1 exm122215 169673838 0 A G 0.252 2.734384e-01 1.823670e-01 1.339643e-01
12 exm1028383 98926721 0 T C 0.026 -7.343819e-01 4.898617e-01 1.340223e-01
9 exm746611 34107505 0 T C 0.251 2.793165e-01 1.863400e-01 1.340743e-01
6 exm523321 26545696 1 A G 0.050 -5.441315e-01 3.631869e-01 1.342684e-01
10 exm823813 50531137 0 T A 0.011 1.183252e+00 7.897943e-01 1.342779e-01
20 exm1558545 61944494 0 T C 0.026 -7.495725e-01 5.003334e-01 1.342859e-01
22 exm1613426 42416056 0 A G 0.480 2.398787e-01 1.601523e-01 1.343715e-01
17 exm1284349 6021355 0 A G 0.017 9.079125e-01 6.061650e-01 1.343764e-01
10 exm815464 26355906 0 A G 0.469 2.489129e-01 1.662057e-01 1.344228e-01
3 exm296246 27472936 10 T C 0.222 2.967190e-01 1.981586e-01 1.344847e-01
6 exm583060 143092754 0 A G 0.025 -7.756532e-01 5.180663e-01 1.345296e-01
2 exm195668 58276070 0 C T 0.013 -1.040431e+00 6.952753e-01 1.347319e-01
19 exm1422424 9225694 0 A G 0.079 -4.441147e-01 2.968698e-01 1.348465e-01
2 exm242641 174128513 0 T C 0.245 2.835632e-01 1.896064e-01 1.349651e-01
8 exm704454 68102977 0 C T 0.042 -5.938879e-01 3.971126e-01 1.349706e-01
12 exm982978 9885840 1 T A 0.047 5.571385e-01 3.725446e-01 1.349760e-01
8 exm701819 56723557 1 G T 0.135 -3.460388e-01 2.314249e-01 1.350389e-01
8 exm685159 17796382 0 A G 0.439 2.402246e-01 1.606642e-01 1.350535e-01
10 exm820715 43610119 0 A G 0.195 3.001215e-01 2.007504e-01 1.351055e-01
5 exm459041 68695940 26 G T 0.381 -2.451132e-01 1.640029e-01 1.352183e-01
9 exm797429 139270876 0 A G 0.078 4.475418e-01 2.994468e-01 1.352193e-01
1 exm126254 177913757 1 A G 0.023 7.873210e-01 5.268188e-01 1.352403e-01
7 exm656681 128520441 0 C G 0.077 -4.552569e-01 3.046375e-01 1.352559e-01
11 exm885587 6532519 0 T C 0.183 -3.083273e-01 2.063207e-01 1.352595e-01
1 exm111298 157062739 0 G C 0.128 -3.589676e-01 2.402622e-01 1.353489e-01
13 exm1080035 111367876 0 C G 0.079 4.357574e-01 2.917099e-01 1.354174e-01
22 exm1617103 45728370 0 A G 0.453 -2.379735e-01 1.593170e-01 1.354418e-01
16 exm1272937 90130136 14 T C 0.221 -2.914141e-01 1.951350e-01 1.355237e-01
6 exm519709 24403377 0 T C 0.084 -4.351013e-01 2.913600e-01 1.355371e-01
2 exm191160 45640334 2 C T 0.184 3.054002e-01 2.045815e-01 1.356788e-01
1 exm-rs718265 55319902 0 A G 0.218 2.903183e-01 1.945245e-01 1.357715e-01
6 exm526367 29640770 0 C G 0.011 1.126789e+00 7.550166e-01 1.357842e-01
14 exm1124575 95054012 0 G A 0.127 3.649616e-01 2.445889e-01 1.358521e-01
3 exm293025 14745857 0 A G 0.310 2.623672e-01 1.758520e-01 1.358955e-01
17 exm1360092 76157266 0 T C 0.240 -2.817345e-01 1.888997e-01 1.360337e-01
6 exm524380 27925629 17 T A 0.035 -6.489423e-01 4.351875e-01 1.361051e-01
17 exm1340665 56621286 6 G T 0.087 -4.280177e-01 2.870821e-01 1.361718e-01
11 exm906177 48146622 0 A G 0.242 2.807779e-01 1.883456e-01 1.362153e-01
15 exm1142657 25953198 0 T C 0.046 5.723469e-01 3.840394e-01 1.363269e-01
2 exm173392 11943082 0 T C 0.050 -5.458872e-01 3.662951e-01 1.363376e-01
18 exm1390022 59814324 0 G C 0.123 -3.568113e-01 2.394454e-01 1.363733e-01
2 exm274037 231865144 0 C G 0.194 -2.996458e-01 2.010852e-01 1.363769e-01
1 exm77587 100361925 0 A G 0.057 4.980038e-01 3.342261e-01 1.364091e-01
17 exm1298136 16456614 0 G T 0.033 -6.660954e-01 4.470580e-01 1.364270e-01
2 exm234641 159166069 0 T C 0.023 7.909733e-01 5.309328e-01 1.364724e-01
4 exm392113 22404391 0 A G 0.028 -7.243422e-01 4.864670e-01 1.366817e-01
1 exm20548 16259813 0 A G 0.399 2.439616e-01 1.638470e-01 1.366884e-01
6 exm582641 142396790 0 T G 0.073 4.661910e-01 3.131209e-01 1.367165e-01
2 exm189574 43625184 0 A T 0.297 2.576133e-01 1.730350e-01 1.367322e-01
6 exm519715 24403455 0 T C 0.157 -3.321236e-01 2.230833e-01 1.367338e-01
6 exm544009 38840492 0 T G 0.115 3.849471e-01 2.585830e-01 1.367622e-01
3 exm333608 99886662 0 A G 0.228 2.828299e-01 1.899959e-01 1.367804e-01
16 exm1252382 69143816 0 A G 0.011 1.125110e+00 7.559379e-01 1.368455e-01
1 exm158869 231488524 0 C T 0.446 -2.388013e-01 1.604710e-01 1.369076e-01
12 exm975076 3049698 0 C T 0.256 2.699922e-01 1.814369e-01 1.369209e-01
1 exm97908 152079989 0 T G 0.236 2.829889e-01 1.901866e-01 1.369535e-01
6 exm553520 47646842 0 A G 0.342 2.539022e-01 1.706843e-01 1.370589e-01
9 exm784770 131019738 4 C T 0.163 3.204373e-01 2.154527e-01 1.371328e-01
4 exm404372 71468348 0 C G 0.136 -3.509124e-01 2.359436e-01 1.371332e-01
12 exm1024480 82752543 6 G T 0.045 -5.760168e-01 3.873098e-01 1.371458e-01
1 exm61584 55062960 0 A G 0.012 -1.109384e+00 7.460007e-01 1.371765e-01
15 exm1189536 90814664 0 T C 0.082 -4.390786e-01 2.953095e-01 1.372469e-01
17 exm1290711 7979631 0 A C 0.011 1.124132e+00 7.560745e-01 1.372577e-01
12 exm1039097 113425154 0 C G 0.145 3.360448e-01 2.260520e-01 1.373156e-01
21 exm1569889 38494273 1 G C 0.049 -5.378525e-01 3.619263e-01 1.374475e-01
11 exm909523 56143968 0 G A 0.023 7.958963e-01 5.356027e-01 1.374741e-01
18 exm1378047 20572861 0 C A 0.051 5.211469e-01 3.507590e-01 1.375305e-01
3 exm377939 197665599 0 T G 0.206 2.943300e-01 1.981418e-01 1.376147e-01
1 exm130237 183532437 0 A G 0.013 -1.069564e+00 7.202469e-01 1.377350e-01
10 exm816094 27353007 0 C T 0.058 5.155525e-01 3.471874e-01 1.377500e-01
8 exm729995 145007187 75 A G 0.335 -2.547648e-01 1.715762e-01 1.377740e-01
17 exm1280629 4455266 3 T G 0.014 1.003150e+00 6.755958e-01 1.377772e-01
13 exm-rs7097 28197436 0 A G 0.403 -2.449664e-01 1.649999e-01 1.378281e-01
17 exm1304297 21318671 10 A G 0.050 5.551566e-01 3.739372e-01 1.378334e-01
8 exm715400 110302047 0 T G 0.330 -2.508732e-01 1.690224e-01 1.379302e-01
2 exm235684 160673519 0 A G 0.050 -5.453751e-01 3.674856e-01 1.379801e-01
19 exm1491798 50167726 0 G C 0.196 2.951628e-01 1.989137e-01 1.380326e-01
18 exm1374763 9255718 0 A G 0.062 -4.926864e-01 3.320748e-01 1.380891e-01
7 exm669469 149485031 0 T C 0.012 1.092449e+00 7.365684e-01 1.382220e-01
15 exm1189968 91295110 0 T C 0.017 9.131925e-01 6.158157e-01 1.382916e-01
4 exm435933 184243528 0 G A 0.273 2.595610e-01 1.750659e-01 1.383584e-01
19 exm1517520 59082368 5 T C 0.112 -3.721122e-01 2.510463e-01 1.384654e-01
9 exm735622 1056959 0 C G 0.211 2.959609e-01 1.997153e-01 1.385535e-01
3 exm345193 124627024 0 G T 0.221 2.840317e-01 1.917245e-01 1.386750e-01
14 exm1087128 21993638 0 C G 0.056 -5.185906e-01 3.500626e-01 1.386842e-01
7 exm669329 149479335 0 C G 0.111 3.749780e-01 2.531621e-01 1.387494e-01
12 exm976469 6061559 0 T C 0.110 3.831332e-01 2.587686e-01 1.389029e-01
8 exm730978 145154257 0 G C 0.032 -6.754354e-01 4.562314e-01 1.389390e-01
18 exm1372621 3188873 0 A G 0.053 5.247137e-01 3.544791e-01 1.389997e-01
2 exm184326 31420143 0 T C 0.039 -6.058240e-01 4.094380e-01 1.391575e-01
7 exm608468 21678643 0 G A 0.043 5.683293e-01 3.841544e-01 1.392158e-01
11 exm900038 34668175 0 T C 0.022 8.036189e-01 5.433454e-01 1.393250e-01
15 exm1167048 62254989 0 C T 0.134 -3.475781e-01 2.350110e-01 1.393341e-01
9 exm775622 117553158 0 T A 0.017 9.354483e-01 6.327187e-01 1.394753e-01
17 exm1319570 38990780 0 G C 0.061 4.908163e-01 3.320576e-01 1.395696e-01
12 exm982927 9833628 0 T C 0.451 2.381882e-01 1.611756e-01 1.396467e-01
2 exm189396 43015719 0 T C 0.086 4.214796e-01 2.852136e-01 1.396600e-01
20 exm1526701 17475569 0 C T 0.023 -7.637721e-01 5.168866e-01 1.396945e-01
14 exm1127094 100795139 1 G T 0.430 -2.427045e-01 1.642602e-01 1.397153e-01
13 exm1066243 42875683 0 G A 0.024 7.743187e-01 5.242749e-01 1.398838e-01
22 exm1608133 38528888 0 T C 0.015 9.698513e-01 6.567277e-01 1.399211e-01
10 exm-rs3810947 50821243 0 A G 0.213 2.867808e-01 1.942234e-01 1.399862e-01
9 exm771982 114089882 0 T C 0.130 3.416135e-01 2.313594e-01 1.399866e-01
5 exm439909 169589 0 G A 0.054 -5.223085e-01 3.537548e-01 1.400078e-01
22 exm1582890 17450952 0 G A 0.041 -6.093723e-01 4.127883e-01 1.400711e-01
1 exm168017 248512749 0 G A 0.467 2.403670e-01 1.628255e-01 1.400737e-01
1 exm168018 248512767 0 G T 0.467 2.403670e-01 1.628255e-01 1.400737e-01
8 exm694512 32453358 0 A G 0.448 -2.362751e-01 1.600787e-01 1.401357e-01
11 exm922352 64068310 0 T C 0.080 -4.240842e-01 2.873477e-01 1.401723e-01
18 exm1375497 10681711 0 T C 0.134 3.479336e-01 2.357855e-01 1.402317e-01
20 exm1551123 52193660 4 A G 0.093 4.040780e-01 2.738869e-01 1.403096e-01
10 exm816354 27459746 0 G C 0.188 3.018989e-01 2.046726e-01 1.403937e-01
21 exm1580757 47558552 1 A G 0.014 9.743324e-01 6.606838e-01 1.404743e-01
1 exm116565 160811488 1 C T 0.040 5.979710e-01 4.054930e-01 1.404896e-01
16 exm1199055 820888 0 C T 0.353 2.493448e-01 1.691165e-01 1.405650e-01
15 exm1147547 38988815 0 G C 0.176 -3.101080e-01 2.103308e-01 1.405687e-01
12 exm1039574 113612455 1 C T 0.019 -8.371380e-01 5.680480e-01 1.407497e-01
17 exm-IND17-3541025 3594277 0 I D 0.402 -2.313586e-01 1.569970e-01 1.407660e-01
10 exm867425 134974003 0 C T 0.012 1.101616e+00 7.476393e-01 1.408172e-01
3 exm365264 172835125 0 C T 0.355 -2.445663e-01 1.660134e-01 1.408947e-01
6 exm572258 111695899 0 A G 0.091 4.176240e-01 2.834994e-01 1.409131e-01
3 exm346807 126222856 0 T C 0.013 1.036000e+00 7.032936e-01 1.409225e-01
7 exm2270609 44808091 0 T G 0.337 -2.465639e-01 1.674261e-01 1.410293e-01
7 exm674078 151859683 0 A G 0.098 -3.903052e-01 2.650377e-01 1.410381e-01
8 exm690789 25280800 0 G C 0.146 3.302666e-01 2.242929e-01 1.410815e-01
10 exm853997 105793750 0 C T 0.245 2.764456e-01 1.877432e-01 1.410849e-01
16 exm1242953 57005908 0 A C 0.013 1.048052e+00 7.118203e-01 1.411150e-01
16 exm1246527 66432381 0 C T 0.045 5.799163e-01 3.938748e-01 1.411200e-01
6 exm584277 146126397 0 C G 0.013 -1.025956e+00 6.969320e-01 1.411831e-01
6 exm584487 146275983 0 G T 0.013 -1.025956e+00 6.969320e-01 1.411831e-01
2 exm2261143 196866420 0 C T 0.094 -4.010855e-01 2.724665e-01 1.411962e-01
2 exm169565 1168781 1 A C 0.177 -3.050578e-01 2.073359e-01 1.413942e-01
2 exm248335 179586604 0 G C 0.042 6.008607e-01 4.083883e-01 1.414007e-01
14 exm1120896 91642395 0 A G 0.045 -5.717508e-01 3.886230e-01 1.414210e-01
2 exm239351 168115710 0 G T 0.169 3.195115e-01 2.171791e-01 1.414301e-01
6 exm537563 33053577 0 A G 0.077 -4.344226e-01 2.953011e-01 1.414493e-01
6 exm574516 117683821 0 A G 0.063 4.977201e-01 3.383481e-01 1.414730e-01
3 exm337953 112736411 0 T C 0.021 8.044841e-01 5.470220e-01 1.415727e-01
9 exm792695 136131350 0 T G 0.010 -1.174281e+00 7.986775e-01 1.416754e-01
1 exm11927 9305445 0 C A 0.122 -3.579540e-01 2.434784e-01 1.417063e-01
17 exm1339871 56382477 0 T C 0.084 -4.287900e-01 2.916781e-01 1.417302e-01
3 exm349014 129155451 0 T C 0.073 4.531644e-01 3.084093e-01 1.419250e-01
20 exm1545367 44505973 0 T C 0.390 -2.375244e-01 1.616858e-01 1.420095e-01
12 exm980030 7241570 0 T C 0.032 -6.823526e-01 4.644924e-01 1.420149e-01
1 exm141839 205053150 0 G A 0.162 3.181063e-01 2.165515e-01 1.420324e-01
17 exm1279464 3926110 0 G C 0.137 3.419487e-01 2.328118e-01 1.420830e-01
4 exm394633 38775639 0 A G 0.040 -5.993366e-01 4.081353e-01 1.421651e-01
9 exm749791 35753170 0 A C 0.014 1.024931e+00 6.979635e-01 1.421696e-01
16 exm1257086 72156842 1 T G 0.438 2.343441e-01 1.596294e-01 1.422802e-01
2 exm185635 32983480 0 A G 0.052 -5.255024e-01 3.579803e-01 1.423037e-01
15 exm2260427 40759347 0 A G 0.096 -4.028861e-01 2.744778e-01 1.423409e-01
1 exm133651 196876458 6 A G 0.302 -2.492137e-01 1.697939e-01 1.423642e-01
3 exm335126 105264176 0 T G 0.014 -1.013117e+00 6.903756e-01 1.424335e-01
8 exm707896 86027418 0 G A 0.044 5.690669e-01 3.878204e-01 1.424717e-01
10 exm811960 16932490 0 T G 0.016 -9.520036e-01 6.487995e-01 1.424760e-01
19 exm1493180 50455180 0 T C 0.263 2.634949e-01 1.795755e-01 1.424787e-01
18 exm1378455 21120444 0 T C 0.490 -2.390264e-01 1.629027e-01 1.424855e-01
20 exm1556537 60989365 0 T C 0.243 -2.751082e-01 1.875071e-01 1.425147e-01
19 exm1490818 49967981 0 G T 0.093 3.964105e-01 2.702049e-01 1.425459e-01
19 exm2253937 49967981 0 G T 0.093 3.964105e-01 2.702049e-01 1.425459e-01
3 exm309127 47125385 0 G A 0.430 -2.373465e-01 1.618096e-01 1.426133e-01
15 exm1185777 86287867 0 A G 0.281 2.607687e-01 1.778305e-01 1.427322e-01
4 exm2063201 106158215 0 T C 0.011 1.156330e+00 7.885977e-01 1.427532e-01
4 exm414369 95561459 0 A G 0.387 -2.439057e-01 1.663651e-01 1.428144e-01
9 exm758368 86617265 0 A G 0.328 2.526691e-01 1.723902e-01 1.429250e-01
10 exm865072 129902158 1 T C 0.172 3.107548e-01 2.120374e-01 1.429564e-01
1 exm159815 233397909 0 C T 0.034 -6.334895e-01 4.322836e-01 1.429884e-01
11 exm936111 69063393 0 C T 0.385 2.406784e-01 1.642656e-01 1.430621e-01
15 exm1186801 89400339 9 A C 0.491 2.320651e-01 1.583943e-01 1.430808e-01
10 exm865057 129901825 0 C T 0.172 3.106039e-01 2.120111e-01 1.431009e-01
10 exm865061 129901946 0 G T 0.172 3.106039e-01 2.120111e-01 1.431009e-01
10 exm865208 129904477 0 T C 0.172 3.106039e-01 2.120111e-01 1.431009e-01
9 exm779367 125424189 0 G C 0.024 -7.778999e-01 5.310709e-01 1.431719e-01
15 exm1150556 41476209 0 T C 0.198 -3.003969e-01 2.050992e-01 1.432084e-01
9 exm746976 34372873 0 C G 0.095 -3.898336e-01 2.662312e-01 1.433108e-01
5 exm451579 38933412 0 T C 0.047 -5.495505e-01 3.753194e-01 1.433234e-01
1 exm71594 85655916 0 A G 0.051 5.349906e-01 3.653938e-01 1.433433e-01
19 exm1478595 45021252 0 A G 0.051 5.323405e-01 3.637182e-01 1.434912e-01
16 exm1857624 3613637 0 A G 0.138 -3.399526e-01 2.323153e-01 1.435685e-01
1 exm95523 150958836 0 G A 0.045 -5.602027e-01 3.829510e-01 1.436961e-01
1 exm101074 152488146 0 A G 0.136 3.479867e-01 2.380593e-01 1.439954e-01
12 exm975280 3724583 0 C T 0.120 -3.614071e-01 2.472428e-01 1.439996e-01
16 exm1247202 66948130 1 A G 0.062 -4.810291e-01 3.290860e-01 1.440097e-01
5 exm472467 115338958 0 T G 0.017 -8.913192e-01 6.099513e-01 1.441240e-01
1 exm90236 144874815 1 T C 0.252 -2.702245e-01 1.849575e-01 1.442028e-01
20 exm1542841 42343821 0 G C 0.023 -7.802601e-01 5.340729e-01 1.442157e-01
1 exm50350 42047300 0 T A 0.083 4.301772e-01 2.944599e-01 1.442320e-01
22 exm1614640 43218397 0 C T 0.013 1.017215e+00 6.963341e-01 1.442559e-01
5 exm-rs1019503 96254817 0 A G 0.460 -2.346042e-01 1.606112e-01 1.442885e-01
4 exm429400 154513627 0 G A 0.242 -2.749341e-01 1.882345e-01 1.443167e-01
4 exm429406 154514965 0 C T 0.242 -2.749341e-01 1.882345e-01 1.443167e-01
2 exm260164 207820276 0 A G 0.345 2.456362e-01 1.681783e-01 1.443230e-01
1 exm32254 24664239 0 G C 0.016 -8.992606e-01 6.157215e-01 1.443426e-01
5 exm501315 162911075 0 A C 0.039 -6.002813e-01 4.111110e-01 1.444402e-01
4 exm380428 1087265 1 T C 0.273 -2.614438e-01 1.790962e-01 1.445359e-01
1 exm61248 54644859 0 T C 0.086 -4.173781e-01 2.859818e-01 1.446291e-01
12 exm979825 7084432 0 C T 0.046 5.588640e-01 3.829351e-01 1.446386e-01
12 exm979876 7091899 0 A G 0.046 5.588640e-01 3.829351e-01 1.446386e-01
2 exm194749 55254165 0 A T 0.029 -7.021208e-01 4.812035e-01 1.447290e-01
9 exm772509 114490308 0 T C 0.183 -3.045221e-01 2.087164e-01 1.447483e-01
19 exm1444903 18376509 0 A G 0.037 6.139090e-01 4.207976e-01 1.447775e-01
19 exm1444919 18376780 0 C T 0.037 6.139090e-01 4.207976e-01 1.447775e-01
1 exm100938 152329369 0 G C 0.117 -3.627582e-01 2.486734e-01 1.448171e-01
11 exm898676 32954693 0 C A 0.013 -1.050548e+00 7.206061e-01 1.450668e-01
3 exm2238360 113953480 1 G T 0.059 4.923064e-01 3.377386e-01 1.451252e-01
12 exm982920 9822387 0 G C 0.055 5.079402e-01 3.485921e-01 1.452731e-01
20 exm1528669 20599985 0 T C 0.024 -7.459018e-01 5.119151e-01 1.452836e-01
22 exm1600716 31494813 0 C G 0.016 9.288099e-01 6.376594e-01 1.454185e-01
12 exm977837 6639981 0 G C 0.166 -3.118874e-01 2.141289e-01 1.454329e-01
18 exm1379484 22056970 1 G A 0.025 7.465406e-01 5.126707e-01 1.455325e-01
19 exm1512607 57646393 0 A T 0.011 -1.129025e+00 7.753772e-01 1.455553e-01
19 exm1432217 13010520 2 A G 0.274 -2.595110e-01 1.782267e-01 1.455620e-01
14 exm1120216 90429858 0 A G 0.025 -7.557541e-01 5.193079e-01 1.457729e-01
2 exm244578 178969039 0 A G 0.072 -4.408053e-01 3.029769e-01 1.458825e-01
4 exm428887 153690842 0 T C 0.288 -2.629567e-01 1.807403e-01 1.458901e-01
5 exm506602 176722005 0 A G 0.053 5.236851e-01 3.599576e-01 1.458997e-01
22 exm1582850 17446991 0 C T 0.293 2.518638e-01 1.731324e-01 1.459290e-01
1 exm50855 43119661 0 A C 0.050 -5.283456e-01 3.631875e-01 1.459291e-01
6 exm573879 116973182 0 C T 0.406 2.350578e-01 1.616023e-01 1.459848e-01
15 exm1191776 94841430 0 A G 0.245 -2.711989e-01 1.864611e-01 1.460103e-01
12 exm1007698 53509933 0 T C 0.154 3.214289e-01 2.210558e-01 1.461184e-01
8 exm723517 140998947 0 T C 0.018 8.889496e-01 6.114557e-01 1.461843e-01
12 exm1005818 52966249 0 A T 0.093 3.995777e-01 2.748880e-01 1.462462e-01
9 exm753805 71998936 0 T C 0.017 -8.869981e-01 6.106117e-01 1.465136e-01
13 exm1064277 39264690 0 C T 0.356 2.402080e-01 1.653681e-01 1.465339e-01
15 exm1194810 102388991 0 T C 0.015 9.694999e-01 6.675082e-01 1.465753e-01
15 exm1145205 32929624 0 G A 0.013 -1.047277e+00 7.211273e-01 1.466140e-01
11 exm898617 32874919 0 A C 0.055 4.993576e-01 3.438594e-01 1.466314e-01
11 exm875622 1262312 1 A G 0.146 -3.287777e-01 2.264155e-01 1.466635e-01
12 exm1024600 83290083 0 A G 0.052 -5.241359e-01 3.609734e-01 1.466890e-01
1 exm152494 225268343 0 A G 0.157 -3.172362e-01 2.184931e-01 1.467112e-01
1 exm152495 225268346 0 G A 0.157 -3.172362e-01 2.184931e-01 1.467112e-01
1 exm152504 225273248 0 G T 0.157 -3.172362e-01 2.184931e-01 1.467112e-01
2 exm248277 179583496 0 G T 0.255 -2.617420e-01 1.802820e-01 1.467335e-01
2 exm248353 179587130 0 G C 0.255 -2.617420e-01 1.802820e-01 1.467335e-01
1 exm109911 156640933 0 T C 0.045 -5.564894e-01 3.833659e-01 1.468056e-01
2 exm178575 26679362 0 A G 0.016 9.348335e-01 6.440374e-01 1.468244e-01
14 exm1122252 92922782 0 A G 0.031 -6.759488e-01 4.657845e-01 1.469122e-01
19 exm1420882 9057780 0 T G 0.012 1.057629e+00 7.290837e-01 1.470731e-01
10 exm861244 123970722 0 A T 0.160 3.184281e-01 2.195142e-01 1.470798e-01
9 exm744297 27292474 0 C T 0.028 -7.083668e-01 4.884846e-01 1.472112e-01
11 exm933762 67352689 0 G A 0.253 -2.652705e-01 1.829415e-01 1.472397e-01
3 exm2255608 112993367 0 A G 0.100 3.848550e-01 2.654478e-01 1.472943e-01
20 exm1540445 37001761 0 C T 0.133 -3.399325e-01 2.344729e-01 1.473110e-01
1 exm7145 3496479 0 T C 0.153 3.218459e-01 2.219990e-01 1.473139e-01
6 exm552135 46108932 46 G A 0.034 -6.407870e-01 4.419954e-01 1.473149e-01
12 exm1009246 54367690 0 T C 0.087 4.117005e-01 2.840525e-01 1.474203e-01
6 exm567929 99894086 0 G C 0.252 2.684237e-01 1.852015e-01 1.474264e-01
16 exm1210711 3299468 0 T C 0.024 7.504243e-01 5.178860e-01 1.475229e-01
11 exm877731 1902793 0 T A 0.053 5.148771e-01 3.553481e-01 1.475445e-01
6 exm533208 31914179 0 T C 0.124 -3.463571e-01 2.390461e-01 1.475512e-01
4 exm382402 2233709 0 G A 0.034 6.535408e-01 4.511037e-01 1.475941e-01
11 exm957567 116633947 0 A G 0.033 -6.165029e-01 4.255630e-01 1.476174e-01
1 exm119979 166905927 4 T C 0.049 5.482542e-01 3.784604e-01 1.476265e-01
18 exm2253495 59854993 0 T C 0.020 8.247377e-01 5.693284e-01 1.476344e-01
8 exm701774 56708701 22 C T 0.130 -3.402788e-01 2.349014e-01 1.476380e-01
2 exm264542 219028932 0 A G 0.034 6.359971e-01 4.390600e-01 1.476547e-01
7 exm615509 38805215 0 T C 0.012 1.066897e+00 7.366478e-01 1.477189e-01
3 exm337884 112724661 0 C T 0.083 -4.116001e-01 2.843015e-01 1.478737e-01
11 exm906172 48145375 1 C A 0.244 2.717226e-01 1.876932e-01 1.478916e-01
3 exm367845 183818416 0 G A 0.343 -2.416065e-01 1.669175e-01 1.479572e-01
11 exm874542 1092388 0 C A 0.070 -4.558788e-01 3.150015e-01 1.480225e-01
5 exm475118 127597441 0 A G 0.040 -5.819892e-01 4.021940e-01 1.480761e-01
9 exm750305 35906519 1 A G 0.144 -3.266242e-01 2.257815e-01 1.481875e-01
4 exm411444 87809020 0 G C 0.177 3.008493e-01 2.080163e-01 1.482886e-01
12 exm-rs9658570 117650873 0 G T 0.064 4.745343e-01 3.281199e-01 1.483041e-01
17 exm1285700 7011225 0 G T 0.025 -7.370474e-01 5.096613e-01 1.483240e-01
15 exm1155529 43531411 0 C G 0.144 3.343177e-01 2.312812e-01 1.485058e-01
12 exm1053542 133181399 0 T C 0.357 2.447046e-01 1.693284e-01 1.486056e-01
9 exm735084 711396 0 G C 0.061 4.826878e-01 3.340418e-01 1.486493e-01
15 exm1172611 68624396 0 A C 0.054 -5.187757e-01 3.590741e-01 1.487147e-01
3 exm366990 183006918 0 G A 0.028 -6.876564e-01 4.759754e-01 1.487226e-01
20 exm2254299 45141400 0 A C 0.448 -2.307621e-01 1.597302e-01 1.487316e-01
7 exm2137387 117865028 0 T G 0.038 6.045400e-01 4.185033e-01 1.487795e-01
7 exm2275972 117865028 0 A G 0.038 6.045400e-01 4.185033e-01 1.487795e-01
11 exm886963 6816792 0 C T 0.032 -6.618787e-01 4.583525e-01 1.489173e-01
17 exm1278123 3486702 0 G A 0.491 2.278390e-01 1.578328e-01 1.490558e-01
17 exm1340798 56676368 0 C T 0.088 -4.149513e-01 2.874958e-01 1.491167e-01
5 exm451222 38412674 0 T C 0.065 -4.698170e-01 3.255253e-01 1.491369e-01
1 exm2273350 242053042 0 A G 0.255 -2.622732e-01 1.817472e-01 1.491911e-01
2 exm256473 201736166 0 C A 0.042 -5.867347e-01 4.066411e-01 1.492431e-01
19 exm1502770 54598604 0 G T 0.060 4.903968e-01 3.399007e-01 1.492758e-01
1 exm46658 38338795 0 A G 0.429 -2.313136e-01 1.603433e-01 1.493180e-01
11 exm2250298 76701606 0 G A 0.331 -2.492779e-01 1.728319e-01 1.494027e-01
21 exm1579525 46910210 0 A G 0.118 -3.560098e-01 2.468462e-01 1.494258e-01
12 exm1004994 52818377 0 T C 0.189 -2.902100e-01 2.012305e-01 1.494415e-01
3 exm359040 151090424 0 A G 0.258 2.602722e-01 1.805022e-01 1.495102e-01
3 exm299371 37458758 0 C A 0.015 9.545957e-01 6.620960e-01 1.495540e-01
8 exm684987 17612875 0 A G 0.200 -2.877614e-01 1.997662e-01 1.499176e-01
12 exm987807 16347327 0 T G 0.019 -8.259568e-01 5.734284e-01 1.499480e-01
3 exm332285 97664725 0 C T 0.489 -2.296697e-01 1.594688e-01 1.499950e-01
4 exm401005 57250285 1 C T 0.082 4.223489e-01 2.932871e-01 1.500415e-01
10 exm840266 90673047 0 A G 0.018 8.793090e-01 6.106534e-01 1.500712e-01
8 exm721073 132051970 0 A C 0.016 9.358262e-01 6.499622e-01 1.501084e-01
8 exm681549 10470148 0 A G 0.033 -6.200035e-01 4.306227e-01 1.501176e-01
20 exm1529399 23345589 0 G A 0.031 6.553830e-01 4.551960e-01 1.501181e-01
11 exm885019 6341684 0 C G 0.034 -6.204744e-01 4.309949e-01 1.501603e-01
3 exm293045 14755572 0 G A 0.313 2.527372e-01 1.755792e-01 1.502125e-01
20 exm1536641 33764554 0 G A 0.173 2.979453e-01 2.070200e-01 1.502799e-01
4 exm2273397 142654084 0 A C 0.129 -3.384334e-01 2.352017e-01 1.503658e-01
7 exm657803 130007381 0 C T 0.098 -3.943421e-01 2.740670e-01 1.503812e-01
7 exm657804 130007388 0 T G 0.098 -3.943421e-01 2.740670e-01 1.503812e-01
6 exm565890 90372574 0 C A 0.157 -3.185613e-01 2.214196e-01 1.504182e-01
3 exm367307 183476685 0 A G 0.448 -2.339659e-01 1.626299e-01 1.504415e-01
20 exm1559174 62172281 0 T C 0.314 -2.419430e-01 1.681749e-01 1.504417e-01
10 exm844973 97919011 0 G A 0.136 3.346629e-01 2.326380e-01 1.504651e-01
4 exm408180 79166478 0 T A 0.016 -9.178453e-01 6.380596e-01 1.504827e-01
11 exm871047 551741 0 T C 0.042 -5.721857e-01 3.978017e-01 1.505183e-01
12 exm994487 40657700 0 G C 0.044 -5.729901e-01 3.983904e-01 1.505485e-01
5 exm467168 93722036 0 A G 0.061 4.713759e-01 3.278140e-01 1.506408e-01
17 exm1362197 77078069 0 A G 0.039 -5.798123e-01 4.033280e-01 1.507450e-01
11 exm961665 118940957 0 G C 0.379 2.343418e-01 1.630197e-01 1.507631e-01
22 exm1609461 39477566 0 G A 0.016 -9.254939e-01 6.438546e-01 1.507857e-01
11 exm942090 75511469 0 A G 0.035 -6.293919e-01 4.378845e-01 1.508083e-01
12 exm2250985 4735968 0 C A 0.297 -2.491114e-01 1.733423e-01 1.508766e-01
12 exm975796 4735970 0 G A 0.297 -2.491114e-01 1.733423e-01 1.508766e-01
9 exm2259061 105767798 0 T C 0.024 7.389074e-01 5.142912e-01 1.509783e-01
9 exm768234 105767481 0 G A 0.024 7.389074e-01 5.142912e-01 1.509783e-01
9 exm768242 105767536 0 A G 0.024 7.389074e-01 5.142912e-01 1.509783e-01
9 exm768264 105767869 0 A C 0.024 7.389074e-01 5.142912e-01 1.509783e-01
19 exm1476624 44302624 0 T C 0.362 2.360116e-01 1.642789e-01 1.510059e-01
17 exm1338859 55182878 0 T C 0.055 5.147936e-01 3.583394e-01 1.510180e-01
4 exm2265818 6623332 0 G A 0.295 -2.535937e-01 1.765317e-01 1.510395e-01
12 exm996689 46321732 0 C T 0.080 4.172343e-01 2.904535e-01 1.510512e-01
19 exm1452917 33414420 0 G A 0.292 2.538846e-01 1.768002e-01 1.511921e-01
6 exm520020 24503597 0 T C 0.095 -3.929726e-01 2.736775e-01 1.512206e-01
20 exm1555934 60901986 0 A G 0.033 6.401924e-01 4.458748e-01 1.512447e-01
20 exm1555949 60902389 0 A G 0.033 6.401924e-01 4.458748e-01 1.512447e-01
8 exm691356 26628028 0 A G 0.440 -2.317984e-01 1.614842e-01 1.513551e-01
19 exm1497457 52033206 0 A G 0.112 3.621176e-01 2.523391e-01 1.514635e-01
14 exm2222496 51411248 7 C T 0.096 -3.989637e-01 2.781104e-01 1.516037e-01
1 exm82919 110998854 0 A G 0.361 2.380970e-01 1.659761e-01 1.516112e-01
6 exm521119 25914853 0 A G 0.031 6.687498e-01 4.662828e-01 1.516997e-01
1 exm67221 67648596 0 A G 0.012 -1.033741e+00 7.208937e-01 1.517694e-01
3 exm343230 122419083 0 A C 0.055 5.060376e-01 3.529718e-01 1.518613e-01
6 exm576382 126210395 0 G T 0.389 -2.336274e-01 1.629681e-01 1.518818e-01
8 exm679394 6500544 0 T C 0.370 2.346816e-01 1.637190e-01 1.519204e-01
9 exm773342 115950706 5 A C 0.421 -2.379957e-01 1.660332e-01 1.519259e-01
12 exm992946 31944985 0 G T 0.108 -3.752285e-01 2.617803e-01 1.519404e-01
8 exm708221 87076250 0 G T 0.028 -6.940492e-01 4.842444e-01 1.519717e-01
4 exm407141 77033590 0 T C 0.402 -2.332963e-01 1.627734e-01 1.519729e-01
17 exm1370866 80789628 0 C T 0.031 6.749826e-01 4.709617e-01 1.519892e-01
1 exm151926 223947081 0 G A 0.026 7.223778e-01 5.040343e-01 1.519918e-01
5 exm468623 96231000 0 G T 0.449 -2.305286e-01 1.608504e-01 1.519935e-01
5 exm-rs1056893 96245439 0 C T 0.449 -2.305286e-01 1.608504e-01 1.519935e-01
5 exm468295 96086334 0 C G 0.311 -2.483772e-01 1.733069e-01 1.519998e-01
14 exm1108535 65249153 0 C T 0.068 4.476768e-01 3.123871e-01 1.520227e-01
9 exm801615 139990813 6 T C 0.011 -1.096960e+00 7.654680e-01 1.520302e-01
12 exm1045156 122277904 0 C G 0.012 -1.043888e+00 7.284721e-01 1.520513e-01
18 exm1379477 22056766 0 T C 0.020 8.169870e-01 5.701459e-01 1.520627e-01
14 exm1134389 105615648 0 T C 0.142 3.210162e-01 2.240949e-01 1.521892e-01
17 exm1279692 3981290 0 G A 0.140 3.309080e-01 2.311032e-01 1.523719e-01
14 exm1091851 24534916 0 T G 0.018 8.458576e-01 5.907616e-01 1.523873e-01
3 exm337904 112727199 0 A G 0.082 -4.117177e-01 2.876478e-01 1.525256e-01
18 exm1378824 21424991 0 A C 0.073 -4.400283e-01 3.074555e-01 1.525634e-01
19 exm-rs10420543 35897918 1 T C 0.364 -2.349328e-01 1.641594e-01 1.525827e-01
12 exm994080 39713776 5 A C 0.083 4.161260e-01 2.907868e-01 1.526090e-01
3 exm-rs2251219 52584787 0 G A 0.230 2.727725e-01 1.906255e-01 1.526378e-01
22 exm1618671 46780521 0 C T 0.074 -4.503899e-01 3.148194e-01 1.527251e-01
17 exm1332457 45786621 0 A G 0.020 -8.222239e-01 5.747301e-01 1.527260e-01
14 exm1112528 73404752 0 C G 0.070 4.584899e-01 3.204888e-01 1.527348e-01
19 exm1443185 17837806 0 A C 0.025 7.375370e-01 5.156512e-01 1.528189e-01
6 exm563914 84896316 0 T C 0.064 4.605135e-01 3.219831e-01 1.528364e-01
22 exm1613032 42177317 7 G A 0.052 -5.282775e-01 3.695431e-01 1.530370e-01
2 exm239116 168103925 0 G A 0.161 3.173244e-01 2.220339e-01 1.531438e-01
5 exm500392 159659273 0 C T 0.455 2.329479e-01 1.630431e-01 1.532647e-01
2 exm170725 3691324 0 T C 0.013 -1.017447e+00 7.121269e-01 1.532663e-01
2 exm2255340 3691324 0 T C 0.013 -1.017447e+00 7.121269e-01 1.532663e-01
21 exm1573249 43539293 0 A G 0.217 -2.807941e-01 1.965387e-01 1.532803e-01
5 exm496088 150097883 0 C G 0.175 2.949103e-01 2.064695e-01 1.533804e-01
12 exm992965 32134207 8 A C 0.202 2.808408e-01 1.966363e-01 1.534157e-01
1 exm38518 29631909 0 G A 0.442 -2.292897e-01 1.605466e-01 1.534280e-01
16 exm1228471 27374927 0 G T 0.023 -7.538431e-01 5.279223e-01 1.534967e-01
10 exm807345 5784151 0 G A 0.086 4.132884e-01 2.894646e-01 1.535471e-01
17 exm1277815 3352438 0 G C 0.068 -4.541999e-01 3.181424e-01 1.535776e-01
3 exm360204 154801978 0 G A 0.015 9.010996e-01 6.312226e-01 1.536110e-01
9 exm793979 136509370 0 T G 0.050 5.083833e-01 3.561339e-01 1.536227e-01
9 exm760969 94830356 0 A C 0.024 7.532575e-01 5.277273e-01 1.536643e-01
6 exm523880 27775674 0 G A 0.087 4.069703e-01 2.851329e-01 1.536819e-01
18 exm1393994 74728823 0 T C 0.074 -4.321858e-01 3.028482e-01 1.537480e-01
20 exm2254385 61990939 0 A G 0.166 -2.989680e-01 2.095005e-01 1.537535e-01
7 exm673453 151478406 0 T C 0.038 6.010103e-01 4.213016e-01 1.538965e-01
19 exm2268238 53888813 0 A G 0.403 -2.340892e-01 1.641340e-01 1.539969e-01
4 exm397739 47578971 0 A G 0.229 2.687910e-01 1.884792e-01 1.540267e-01
16 exm1264365 84256422 0 T C 0.085 -4.058434e-01 2.845916e-01 1.540409e-01
4 exm400604 56874517 0 C A 0.107 3.677379e-01 2.578784e-01 1.540531e-01
12 exm995847 44148773 0 C A 0.043 5.646680e-01 3.960191e-01 1.540971e-01
7 exm628415 76029695 0 T C 0.282 2.567128e-01 1.800496e-01 1.541176e-01
21 exm1579769 46935942 0 A G 0.015 -9.445388e-01 6.624950e-01 1.541349e-01
7 exm633664 91779971 0 G T 0.340 2.374827e-01 1.665715e-01 1.541405e-01
15 exm1165332 58838010 0 A G 0.380 2.304384e-01 1.616507e-01 1.541917e-01
10 exm846851 99350017 0 C G 0.305 2.505831e-01 1.758094e-01 1.542558e-01
15 exm1156804 43927973 1 T C 0.016 -8.997451e-01 6.312699e-01 1.542607e-01
10 exm814073 22498209 0 G A 0.168 3.079703e-01 2.160872e-01 1.542840e-01
17 exm1356626 73969835 0 T C 0.028 -6.973344e-01 4.893912e-01 1.543740e-01
4 exm411921 88412806 0 C T 0.098 -3.743735e-01 2.628091e-01 1.544881e-01
2 exm249149 179632496 0 C T 0.183 2.876175e-01 2.019206e-01 1.545165e-01
6 exm-rs3757340 30921882 0 T C 0.456 2.304761e-01 1.618201e-01 1.545556e-01
11 exm937838 71701763 0 A G 0.045 5.449557e-01 3.827470e-01 1.546924e-01
11 exm938108 71726168 0 C G 0.045 5.449557e-01 3.827470e-01 1.546924e-01
6 exm535385 32363816 0 C T 0.477 2.313037e-01 1.624613e-01 1.547084e-01
19 exm1454888 35450229 0 C T 0.425 2.349482e-01 1.650273e-01 1.547238e-01
17 exm1327367 41931375 0 G A 0.076 4.382194e-01 3.078480e-01 1.547818e-01
9 exm776370 119124875 0 C T 0.065 4.601325e-01 3.233040e-01 1.548610e-01
3 exm306127 44871505 0 T A 0.013 1.002061e+00 7.040826e-01 1.548623e-01
1 exm42719 34554603 0 C G 0.022 7.689615e-01 5.404460e-01 1.549745e-01
20 exm1528082 20006368 0 C T 0.111 -3.618245e-01 2.543692e-01 1.550874e-01
20 exm2254181 20006368 0 C T 0.111 -3.618245e-01 2.543692e-01 1.550874e-01
6 exm526089 29455465 4 A G 0.071 4.375870e-01 3.077488e-01 1.552446e-01
3 exm333989 100368546 0 G A 0.100 -3.787383e-01 2.664256e-01 1.553442e-01
5 exm464785 80409407 0 G T 0.041 -5.795127e-01 4.076786e-01 1.553614e-01
14 exm1112651 73440864 0 C T 0.458 -2.295901e-01 1.615263e-01 1.553950e-01
14 exm2251917 73440864 0 C T 0.458 -2.295901e-01 1.615263e-01 1.553950e-01
5 exm479980 137419788 0 G C 0.016 8.957133e-01 6.303260e-01 1.554958e-01
1 exm167048 248059456 0 A G 0.430 -2.291936e-01 1.613319e-01 1.556114e-01
7 exm597163 814788 0 G A 0.247 2.648584e-01 1.864492e-01 1.556389e-01
15 exm1185941 86702241 0 T C 0.017 8.816489e-01 6.207156e-01 1.556868e-01
6 exm536878 32814975 0 C T 0.189 -2.883142e-01 2.030095e-01 1.557376e-01
11 exm946837 89017961 0 A G 0.027 -6.970031e-01 4.908058e-01 1.557610e-01
7 exm-rs17277546 99489571 0 A G 0.015 -9.234058e-01 6.503633e-01 1.558452e-01
6 exm537434 33037454 2 C A 0.018 -8.327655e-01 5.866034e-01 1.559008e-01
12 exm1053393 132688115 0 T C 0.035 -6.058906e-01 4.268474e-01 1.559547e-01
17 exm1285630 6980105 0 A G 0.011 1.085860e+00 7.650586e-01 1.559952e-01
17 exm1285636 6980273 0 T C 0.011 1.085860e+00 7.650586e-01 1.559952e-01
4 exm429299 154318460 1 G T 0.012 1.059222e+00 7.464496e-01 1.560833e-01
5 exm464480 79855372 0 A G 0.090 -3.954032e-01 2.787052e-01 1.561704e-01
17 exm1274648 1540106 0 A G 0.032 6.465174e-01 4.557975e-01 1.562530e-01
15 exm1171681 66850362 0 T C 0.057 4.939380e-01 3.482342e-01 1.562600e-01
12 exm1010999 56030938 1 T C 0.291 2.483434e-01 1.750919e-01 1.562738e-01
8 exm683707 13356621 0 G T 0.105 -3.630763e-01 2.559879e-01 1.562815e-01
3 exm2265426 19975582 0 A G 0.381 2.342686e-01 1.652006e-01 1.563540e-01
6 exm537365 32977298 26 T C 0.042 -5.562249e-01 3.922414e-01 1.563591e-01
6 exm575937 123833457 1 G C 0.156 -3.093341e-01 2.181570e-01 1.563958e-01
19 exm1505059 55019371 0 G C 0.028 -6.794714e-01 4.792937e-01 1.564807e-01
12 exm991876 29639186 0 T C 0.477 -2.265495e-01 1.598095e-01 1.564893e-01
12 exm1051978 132241162 4 G A 0.018 -8.394111e-01 5.921538e-01 1.565086e-01
16 exm1261855 81219187 0 T C 0.236 2.639557e-01 1.862955e-01 1.567104e-01
6 exm524955 28297279 0 T C 0.018 8.585202e-01 6.059476e-01 1.567229e-01
19 exm1476340 44156472 1 C T 0.130 3.414163e-01 2.409804e-01 1.567353e-01
4 exm433770 170037572 0 A G 0.191 2.846405e-01 2.009129e-01 1.567483e-01
19 exm1423637 9968434 0 T C 0.314 -2.474545e-01 1.746657e-01 1.567494e-01
9 exm789311 133924451 2 T C 0.236 2.674645e-01 1.888614e-01 1.569066e-01
5 exm453205 42801268 0 T C 0.070 -4.394164e-01 3.102912e-01 1.569220e-01
3 exm301398 38766675 0 A G 0.274 -2.462850e-01 1.739144e-01 1.569261e-01
17 exm1280692 4458515 0 T G 0.030 6.494439e-01 4.586703e-01 1.569848e-01
1 exm72205 86848019 0 T C 0.071 -4.417944e-01 3.121545e-01 1.571665e-01
2 exm217966 103149100 0 G A 0.421 2.312022e-01 1.633716e-01 1.572003e-01
10 exm832808 73558952 0 T C 0.287 -2.521717e-01 1.782148e-01 1.572602e-01
11 exm899453 33777334 0 T C 0.011 -1.114744e+00 7.878305e-01 1.572699e-01
12 exm997787 48368541 0 T C 0.016 -8.686503e-01 6.139787e-01 1.573184e-01
11 exm922355 64068421 0 G A 0.019 -8.299205e-01 5.867095e-01 1.573932e-01
14 exm1107115 64560092 0 A G 0.163 -3.025872e-01 2.139143e-01 1.573956e-01
5 exm458513 66480374 0 C G 0.106 -3.674137e-01 2.597661e-01 1.574319e-01
6 exm570278 109197379 0 C T 0.152 3.105885e-01 2.196017e-01 1.574540e-01
6 exm521587 26056145 0 A G 0.030 6.531273e-01 4.618053e-01 1.574644e-01
12 exm1028712 99093226 0 C A 0.015 -9.258649e-01 6.547184e-01 1.575082e-01
12 exm998371 48723784 0 T C 0.178 -2.866703e-01 2.027195e-01 1.575138e-01
1 exm111342 157069134 9 A G 0.013 -9.734330e-01 6.883792e-01 1.575223e-01
8 exm707783 82670771 0 A G 0.064 -4.617957e-01 3.266045e-01 1.575706e-01
18 exm1380897 28986333 0 A C 0.031 -6.587063e-01 4.660221e-01 1.577067e-01
10 exm824632 50950976 0 A G 0.203 2.709085e-01 1.916837e-01 1.577526e-01
10 exm867489 135000159 0 A G 0.351 -2.346152e-01 1.660081e-01 1.577628e-01
16 exm1252047 68721533 0 C G 0.320 2.435361e-01 1.723224e-01 1.577676e-01
11 exm876605 1276327 0 A G 0.145 -3.205469e-01 2.268222e-01 1.577826e-01
12 exm1021467 71002893 0 C T 0.410 2.338768e-01 1.655155e-01 1.578376e-01
3 exm369717 184550501 0 A G 0.497 2.284118e-01 1.616654e-01 1.578826e-01
1 exm158885 231488952 0 T A 0.011 1.071125e+00 7.582354e-01 1.579453e-01
9 exm769363 108147763 0 G T 0.086 4.090803e-01 2.896145e-01 1.579909e-01
21 exm1572654 43281767 0 A C 0.105 -3.697942e-01 2.618485e-01 1.580658e-01
9 exm750300 35906471 2 T C 0.051 -5.148003e-01 3.645542e-01 1.580977e-01
19 exm1398776 1042809 0 G A 0.473 -2.249963e-01 1.593328e-01 1.581037e-01
6 exm564879 88231226 0 C T 0.053 4.918294e-01 3.483439e-01 1.581651e-01
16 exm1248828 67325711 0 T C 0.069 -4.421777e-01 3.132416e-01 1.582502e-01
16 exm1204530 2035868 0 T C 0.097 -3.769904e-01 2.670662e-01 1.582559e-01
9 exm779090 125288893 0 T C 0.092 -3.940609e-01 2.791708e-01 1.582731e-01
2 exm260575 208994274 1 T C 0.046 5.325447e-01 3.773168e-01 1.583148e-01
11 exm963371 120175749 0 A G 0.087 3.960207e-01 2.806736e-01 1.584427e-01
22 exm-rs9466 38273749 3 C T 0.394 2.344716e-01 1.661932e-01 1.584804e-01
20 exm1531141 25666737 0 T C 0.037 5.988015e-01 4.245184e-01 1.585671e-01
3 exm376966 196613101 0 A G 0.011 1.093593e+00 7.753097e-01 1.585727e-01
2 exm234671 159201754 0 C T 0.032 -6.311620e-01 4.474796e-01 1.585852e-01
7 exm672220 150761314 0 A G 0.157 3.153758e-01 2.236260e-01 1.586440e-01
11 exm952506 104912221 0 A T 0.106 -3.646189e-01 2.585941e-01 1.587261e-01
11 exm955940 112123095 0 A G 0.203 -2.818487e-01 1.999249e-01 1.587945e-01
11 exm-rs2126709 123595927 0 T C 0.048 -5.206067e-01 3.692959e-01 1.588078e-01
17 exm1311048 32904586 0 C T 0.363 -2.311174e-01 1.639789e-01 1.588948e-01
19 exm1455425 35719106 0 A G 0.352 -2.411039e-01 1.710713e-01 1.589116e-01
1 exm12290 9670834 0 C T 0.276 2.539367e-01 1.802424e-01 1.590637e-01
2 exm275363 233346498 0 T C 0.112 -3.522477e-01 2.500294e-01 1.590746e-01
22 exm-rs470113 40729614 0 G A 0.167 -3.026161e-01 2.148150e-01 1.591031e-01
10 exm832748 73550969 0 A G 0.287 -2.510411e-01 1.782177e-01 1.591352e-01
16 exm1226859 23711925 0 G C 0.361 -2.349275e-01 1.667888e-01 1.591611e-01
7 exm614251 36327317 0 T C 0.043 5.659347e-01 4.017954e-01 1.591664e-01
8 exm2258729 145011204 0 G A 0.343 -2.411891e-01 1.712420e-01 1.591797e-01
11 exm2249562 111156719 0 C T 0.012 -1.038951e+00 7.377904e-01 1.592617e-01
6 exm537058 32904981 0 G A 0.221 2.712121e-01 1.926111e-01 1.592947e-01
1 exm60054 53544597 1 T C 0.445 -2.292440e-01 1.628129e-01 1.593126e-01
19 exm1470361 41600311 0 C A 0.065 -4.475985e-01 3.178965e-01 1.593186e-01
7 exm657815 130008285 0 C T 0.098 -3.853536e-01 2.737510e-01 1.594137e-01
15 exm1176862 75012987 0 T G 0.016 -9.142524e-01 6.495782e-01 1.594800e-01
1 exm77949 100672060 0 T C 0.034 6.341930e-01 4.508243e-01 1.596919e-01
10 exm815612 26463043 0 T A 0.455 2.300935e-01 1.635718e-01 1.597092e-01
7 exm649795 107569962 0 G A 0.035 6.204826e-01 4.412572e-01 1.598612e-01
11 exm914725 60531264 0 G A 0.261 2.554934e-01 1.817079e-01 1.598919e-01
11 exm2250307 77378388 0 C T 0.116 -3.520982e-01 2.504156e-01 1.598953e-01
4 exm432188 164085425 1 T C 0.114 3.460465e-01 2.461518e-01 1.599636e-01
10 exm828742 70044031 0 C T 0.361 2.375463e-01 1.689732e-01 1.599644e-01
6 exm-rs3094609 31165566 0 A G 0.106 -3.625510e-01 2.579096e-01 1.599921e-01
11 exm2249501 10019879 0 A G 0.103 3.651776e-01 2.598419e-01 1.600947e-01
11 exm890236 10019879 0 A G 0.103 3.651776e-01 2.598419e-01 1.600947e-01
11 exm909353 56128081 1 G A 0.180 -2.941392e-01 2.093424e-01 1.601901e-01
8 exm722719 135649848 0 A G 0.323 -2.378639e-01 1.693008e-01 1.602153e-01
1 exm53580 44595047 0 A T 0.242 2.683349e-01 1.909990e-01 1.602381e-01
2 exm179952 27353507 0 C G 0.153 3.077346e-01 2.190600e-01 1.602695e-01
3 exm320549 52378540 0 C G 0.020 7.936794e-01 5.649929e-01 1.602802e-01
4 exm386420 6302519 0 G A 0.112 -3.622992e-01 2.579200e-01 1.602991e-01
14 exm1085135 21024619 0 A G 0.253 -2.585548e-01 1.840657e-01 1.603017e-01
2 exm272321 228228462 0 G T 0.015 9.198637e-01 6.549347e-01 1.603540e-01
12 exm995062 41900463 0 A G 0.025 7.030967e-01 5.006867e-01 1.604276e-01
19 exm1454800 35448919 0 T C 0.093 3.862953e-01 2.750944e-01 1.604385e-01
17 exm1298971 17409560 0 T C 0.438 2.237469e-01 1.593454e-01 1.604580e-01
11 exm946401 86663296 0 A G 0.016 -8.863851e-01 6.312789e-01 1.604736e-01
16 exm1256625 72042682 0 C A 0.496 2.211807e-01 1.575480e-01 1.605379e-01
1 exm122773 170135693 0 G A 0.018 8.436464e-01 6.009757e-01 1.605675e-01
1 exm90173 144866688 4 A G 0.044 -5.622538e-01 4.005859e-01 1.606319e-01
12 exm1025079 86198935 0 T C 0.011 1.059984e+00 7.552408e-01 1.606540e-01
1 exm24378 18808526 18 A C 0.467 2.241029e-01 1.596886e-01 1.606928e-01
21 exm1572414 43187167 1 C G 0.102 -3.712877e-01 2.646369e-01 1.608018e-01
16 exm1264226 84228770 0 C G 0.144 3.167841e-01 2.259447e-01 1.610900e-01
4 exm401880 66231686 0 T C 0.029 6.598057e-01 4.706060e-01 1.610925e-01
6 exm2266301 35442397 0 G A 0.322 -2.387682e-01 1.703316e-01 1.611670e-01
15 exm1166666 60884594 0 T G 0.023 -7.627613e-01 5.442070e-01 1.612217e-01
10 exm860328 121679013 0 A G 0.278 2.485904e-01 1.774095e-01 1.613346e-01
16 exm1271593 89799804 0 C A 0.031 6.569175e-01 4.688261e-01 1.613426e-01
2 exm2255385 45171842 0 A G 0.101 3.754541e-01 2.679600e-01 1.613544e-01
8 exm719103 124440174 0 G A 0.465 -2.311625e-01 1.650073e-01 1.614245e-01
8 exm719120 124448736 0 G A 0.465 -2.311625e-01 1.650073e-01 1.614245e-01
8 exm719122 124448804 0 A T 0.465 -2.311625e-01 1.650073e-01 1.614245e-01
8 exm719125 124449466 0 T C 0.465 -2.311625e-01 1.650073e-01 1.614245e-01
2 exm214567 98275354 0 A G 0.012 1.046922e+00 7.473244e-01 1.614333e-01
2 exm278938 238262021 0 A G 0.025 7.269170e-01 5.189684e-01 1.614923e-01
12 exm1044253 121615131 0 G C 0.196 -2.851622e-01 2.035899e-01 1.615002e-01
2 exm216164 100055506 0 A G 0.440 2.272643e-01 1.622630e-01 1.615233e-01
3 exm365260 172835082 0 T C 0.161 -3.038934e-01 2.170226e-01 1.616155e-01
6 exm522492 26247198 0 G A 0.156 -3.132665e-01 2.238230e-01 1.618153e-01
3 exm358563 150421660 0 A C 0.052 5.054666e-01 3.611566e-01 1.618272e-01
5 exm465187 81608521 0 T G 0.091 3.862520e-01 2.759779e-01 1.618276e-01
6 exm2270358 89888744 0 T C 0.463 -2.238451e-01 1.599438e-01 1.618434e-01
11 exm893239 17408630 0 C T 0.363 2.317577e-01 1.656336e-01 1.619345e-01
11 exm966122 124095884 0 G A 0.095 3.910472e-01 2.796070e-01 1.621322e-01
6 exm564995 88318883 0 A G 0.017 8.613901e-01 6.159504e-01 1.621583e-01
6 exm528635 30680916 0 T C 0.148 -3.121015e-01 2.231904e-01 1.621908e-01
2 exm254232 196762444 0 C T 0.036 6.032956e-01 4.314324e-01 1.621938e-01
9 exm785051 131094453 0 A G 0.029 -6.675473e-01 4.774090e-01 1.622188e-01
9 exm2264354 116025024 0 A C 0.386 -2.282275e-01 1.632231e-01 1.622237e-01
19 exm1417415 7936208 0 A G 0.266 2.545544e-01 1.820634e-01 1.622512e-01
11 exm2218834 57103350 0 G A 0.027 -6.968885e-01 4.985107e-01 1.623180e-01
9 exm754976 75315438 0 A G 0.339 2.341486e-01 1.675045e-01 1.623411e-01
4 exm404305 71384537 0 T C 0.113 3.512561e-01 2.512875e-01 1.623526e-01
7 exm659422 134618710 0 G A 0.470 -2.214138e-01 1.584446e-01 1.624743e-01
6 exm536684 32796685 2 G A 0.418 -2.260154e-01 1.617626e-01 1.625393e-01
2 exm169223 45611 0 T C 0.011 -1.100111e+00 7.873787e-01 1.625462e-01
3 exm336345 108754214 0 C T 0.138 -3.271884e-01 2.342140e-01 1.626116e-01
19 exm1505733 55174498 0 C T 0.232 -2.675877e-01 1.916503e-01 1.628326e-01
6 exm547253 42713274 0 A G 0.030 6.550528e-01 4.692692e-01 1.629318e-01
6 exm547255 42713307 0 A G 0.030 6.550528e-01 4.692692e-01 1.629318e-01
5 exm449312 35037115 0 T C 0.309 2.381303e-01 1.706180e-01 1.629943e-01
2 exm231331 143798189 0 G A 0.209 2.786414e-01 1.996590e-01 1.630262e-01
6 exm557279 56420158 0 T C 0.020 7.960280e-01 5.704275e-01 1.630540e-01
3 exm293048 14755617 0 G C 0.313 2.450655e-01 1.756221e-01 1.630783e-01
21 exm1566529 33951068 1 C T 0.229 -2.626373e-01 1.882362e-01 1.631265e-01
11 exm870698 431757 0 T C 0.012 1.041141e+00 7.462243e-01 1.631392e-01
6 exm-rs2050189 32339647 0 G A 0.305 -2.435958e-01 1.745960e-01 1.631434e-01
20 exm1532692 31022469 0 A G 0.013 9.829335e-01 7.045337e-01 1.631563e-01
7 exm2273434 73483689 0 C G 0.088 -3.910544e-01 2.803429e-01 1.632286e-01
8 exm2259037 99208190 0 A C 0.453 2.253297e-01 1.616208e-01 1.634480e-01
8 exm711927 99208190 0 A C 0.453 2.253297e-01 1.616208e-01 1.634480e-01
1 exm87958 117659352 0 T C 0.086 -3.921246e-01 2.812660e-01 1.634618e-01
12 exm1044344 121666646 0 G A 0.211 -2.733378e-01 1.960618e-01 1.634620e-01
6 exm537447 33037619 0 T G 0.019 -7.942180e-01 5.697861e-01 1.635384e-01
11 exm894365 18253176 0 C T 0.034 6.117145e-01 4.388568e-01 1.635404e-01
16 exm1259751 75646423 0 G A 0.060 -4.687565e-01 3.362962e-01 1.635409e-01
16 exm2225365 75657221 0 A C 0.060 -4.687565e-01 3.362962e-01 1.635409e-01
8 exm693564 29989832 0 T C 0.011 1.082922e+00 7.769472e-01 1.635600e-01
8 exm679655 6783479 0 T C 0.049 5.020138e-01 3.601988e-01 1.635912e-01
1 exm127334 179600001 0 G A 0.048 5.272277e-01 3.783025e-01 1.636051e-01
16 exm1198551 774193 0 T G 0.016 8.980724e-01 6.444556e-01 1.636446e-01
10 exm865430 129911856 0 G C 0.173 2.951582e-01 2.118066e-01 1.636476e-01
1 exm50676 42898843 0 A G 0.287 2.496078e-01 1.791625e-01 1.637486e-01
15 exm1194428 101910550 0 A G 0.303 2.436768e-01 1.749193e-01 1.637821e-01
1 exm73092 89474818 14 G A 0.247 -2.554480e-01 1.833762e-01 1.637986e-01
4 exm437309 186380243 0 C A 0.445 2.190395e-01 1.572907e-01 1.639345e-01
1 exm18870 14143003 0 A G 0.274 -2.583533e-01 1.855501e-01 1.639990e-01
16 exm1241040 54318172 0 A C 0.153 3.049598e-01 2.190492e-01 1.640494e-01
6 exm529258 30919878 0 C G 0.052 5.014677e-01 3.603233e-01 1.641953e-01
19 exm1409580 4511525 15 A G 0.103 -3.739058e-01 2.686785e-01 1.642159e-01
11 exm2275386 49000558 55 A G 0.434 2.269293e-01 1.631094e-01 1.643303e-01
19 exm1449549 21477379 0 T C 0.187 2.791555e-01 2.006763e-01 1.643900e-01
7 exm670218 149529955 0 G A 0.016 -8.474040e-01 6.091899e-01 1.644019e-01
9 exm2259069 107457725 5 A G 0.354 2.299174e-01 1.653045e-01 1.644511e-01
11 exm2218534 36596427 0 T C 0.018 -8.496764e-01 6.109249e-01 1.644720e-01
12 exm1027519 96131895 0 G A 0.084 3.921546e-01 2.819728e-01 1.644871e-01
16 exm1261526 81173193 0 C T 0.438 -2.221403e-01 1.597271e-01 1.644884e-01
10 exm825575 54531226 0 T C 0.035 -6.091753e-01 4.381678e-01 1.646311e-01
16 exm1227594 24828224 0 G A 0.010 1.109817e+00 7.983572e-01 1.646774e-01
6 exm-rs7383287 32783086 0 G A 0.067 4.429765e-01 3.187026e-01 1.647348e-01
8 exm680652 8998606 0 T C 0.039 5.796075e-01 4.170118e-01 1.647440e-01
5 exm441574 1081767 0 C T 0.387 -2.320399e-01 1.669502e-01 1.647537e-01
21 exm1572985 43413651 0 C T 0.144 3.167721e-01 2.279211e-01 1.647666e-01
17 exm1332157 45447832 0 G A 0.064 4.567855e-01 3.286826e-01 1.647926e-01
13 exm1070121 52603241 0 G A 0.073 4.268691e-01 3.071866e-01 1.648346e-01
11 exm886848 6790028 0 G C 0.443 -2.212988e-01 1.592839e-01 1.649176e-01
1 exm23450 17593316 0 A G 0.236 -2.611792e-01 1.879907e-01 1.649222e-01
6 exm2257839 47649573 0 C T 0.343 2.370354e-01 1.706490e-01 1.650123e-01
6 exm553558 47649574 0 A G 0.343 2.370354e-01 1.706490e-01 1.650123e-01
3 exm305876 44762830 0 G A 0.122 -3.419581e-01 2.462030e-01 1.650416e-01
3 exm348923 129130197 0 C T 0.072 4.313613e-01 3.107015e-01 1.652183e-01
11 exm898614 32874876 1 G C 0.034 6.121796e-01 4.410659e-01 1.653374e-01
19 exm1492113 50249905 0 C T 0.068 -4.493527e-01 3.237829e-01 1.653783e-01
7 exm631775 87160618 0 C A 0.338 2.323416e-01 1.674366e-01 1.654337e-01
8 exm719673 125076589 0 T G 0.172 -2.927921e-01 2.110178e-01 1.654689e-01
12 exm974567 2791130 0 C T 0.177 2.917839e-01 2.102938e-01 1.654741e-01
5 exm461456 74491956 0 C T 0.030 -6.659946e-01 4.800013e-01 1.654806e-01
1 exm145473 208390162 1 C T 0.087 -3.906373e-01 2.815781e-01 1.655327e-01
18 exm1390740 61256025 0 T C 0.029 -6.574561e-01 4.740105e-01 1.656261e-01
13 exm1057265 24436475 0 T C 0.064 -4.531088e-01 3.267110e-01 1.656652e-01
20 exm1540133 36869005 0 A G 0.011 -1.061907e+00 7.656821e-01 1.656658e-01
22 exm1617283 45821935 0 A G 0.132 3.214376e-01 2.317843e-01 1.656905e-01
1 exm130511 183914681 0 A T 0.013 -9.989112e-01 7.204245e-01 1.657628e-01
5 exm460340 71757266 1 C T 0.086 3.925999e-01 2.831581e-01 1.657796e-01
15 exm1167189 62316035 0 T C 0.130 -3.293720e-01 2.375907e-01 1.658419e-01
6 exm588373 152746593 0 T A 0.042 -5.580184e-01 4.026093e-01 1.659321e-01
2 exm178198 26532443 0 C T 0.027 -6.888182e-01 4.969930e-01 1.659422e-01
2 exm178295 26534872 0 T C 0.027 -6.888182e-01 4.969930e-01 1.659422e-01
2 exm178328 26536727 0 T C 0.027 -6.888182e-01 4.969930e-01 1.659422e-01
8 exm718005 121301887 0 C T 0.013 9.862786e-01 7.116502e-01 1.659630e-01
1 exm144433 207286381 0 A C 0.067 4.469921e-01 3.225449e-01 1.659857e-01
11 exm883578 5701001 0 T C 0.142 -3.104906e-01 2.241158e-01 1.661158e-01
8 exm2258697 142477592 0 A G 0.109 -3.609781e-01 2.605839e-01 1.661575e-01
8 exm724620 142476555 0 G A 0.109 -3.609781e-01 2.605839e-01 1.661575e-01
8 exm724622 142476611 0 A G 0.109 -3.609781e-01 2.605839e-01 1.661575e-01
8 exm724633 142477563 0 T C 0.109 -3.609781e-01 2.605839e-01 1.661575e-01
5 exm487549 140682757 0 T C 0.142 -3.210005e-01 2.317561e-01 1.662148e-01
6 exm578308 131520655 0 A G 0.219 2.659588e-01 1.920487e-01 1.662845e-01
7 exm662227 139791645 0 A G 0.014 -9.139854e-01 6.600432e-01 1.663198e-01
6 exm-rs1547387 33169895 0 C G 0.183 -2.814715e-01 2.032675e-01 1.663202e-01
17 exm1291603 8157310 0 C T 0.360 2.303279e-01 1.663399e-01 1.663362e-01
5 exm500723 160016684 0 G A 0.014 9.351554e-01 6.756582e-01 1.665248e-01
1 exm161709 236645609 0 T C 0.011 1.073912e+00 7.759595e-01 1.665514e-01
1 exm97244 151542176 0 T C 0.015 -9.250635e-01 6.687060e-01 1.667399e-01
7 exm648922 106522592 0 G A 0.064 -4.564375e-01 3.299737e-01 1.667733e-01
4 exm437321 186380515 0 A G 0.445 2.174737e-01 1.572295e-01 1.668020e-01
4 exm437335 186380846 0 T A 0.445 2.174737e-01 1.572295e-01 1.668020e-01
4 exm437347 186381115 0 T G 0.445 2.174737e-01 1.572295e-01 1.668020e-01
11 exm900809 36422792 0 G A 0.100 3.695187e-01 2.671664e-01 1.668197e-01
11 exm911265 57313469 0 C G 0.454 2.194372e-01 1.586639e-01 1.668416e-01
9 exm776020 117848394 0 T C 0.011 -1.072881e+00 7.757722e-01 1.668560e-01
20 exm1539361 35852309 0 A G 0.031 -6.263315e-01 4.529329e-01 1.669019e-01
19 exm1395957 501900 0 A C 0.124 3.370070e-01 2.437559e-01 1.669864e-01
14 exm1086460 21796784 0 C G 0.481 2.201808e-01 1.592883e-01 1.670728e-01
13 exm1069078 50205025 0 C T 0.241 2.613957e-01 1.891104e-01 1.670847e-01
1 exm156457 228548197 0 A G 0.156 -3.017632e-01 2.183431e-01 1.671397e-01
7 exm619818 47879049 0 A G 0.193 2.836580e-01 2.052591e-01 1.671732e-01
17 exm1309315 29219708 0 T C 0.017 -8.652370e-01 6.261141e-01 1.671839e-01
7 exm639338 99669832 0 T C 0.025 6.876774e-01 4.977028e-01 1.672493e-01
22 exm1620076 50315363 0 A C 0.118 3.434324e-01 2.486039e-01 1.673288e-01
6 exm537448 33037626 11 G C 0.356 -2.342443e-01 1.695830e-01 1.673744e-01
7 exm608877 21932044 0 T C 0.421 -2.193850e-01 1.588465e-01 1.674305e-01
5 exm499803 157098756 0 T G 0.123 -3.442481e-01 2.492572e-01 1.674357e-01
12 exm988933 21329738 0 A G 0.406 -2.228255e-01 1.613550e-01 1.674762e-01
20 exm2260965 62173925 0 G T 0.354 -2.262646e-01 1.639417e-01 1.677259e-01
9 exm751990 38396065 0 G T 0.481 -2.234501e-01 1.619147e-01 1.677581e-01
3 exm350901 130992385 0 C T 0.095 -3.724681e-01 2.699877e-01 1.679041e-01
12 exm985733 12618690 0 A G 0.041 -5.563327e-01 4.034510e-01 1.681010e-01
16 exm1240213 51174255 0 G C 0.029 -6.637641e-01 4.814281e-01 1.681612e-01
19 exm1409526 4511181 0 T C 0.034 5.998416e-01 4.350788e-01 1.681746e-01
11 exm882090 5080181 0 G A 0.029 -6.564311e-01 4.762463e-01 1.682834e-01
1 exm113973 159024668 0 T A 0.343 2.372163e-01 1.721101e-01 1.683024e-01
6 exm568296 100966006 0 T C 0.087 -3.990625e-01 2.895743e-01 1.683583e-01
16 exm1227434 24800897 0 T C 0.026 6.913021e-01 5.016429e-01 1.683659e-01
16 exm1227454 24801468 0 G C 0.026 6.913021e-01 5.016429e-01 1.683659e-01
9 exm775233 117124731 0 G A 0.443 2.216494e-01 1.608620e-01 1.684249e-01
13 exm1065549 41835039 0 C T 0.020 -7.795169e-01 5.657502e-01 1.684369e-01
18 exm1384776 43534824 0 C T 0.054 -4.697398e-01 3.411006e-01 1.686583e-01
11 exm957773 116692334 0 C T 0.378 2.284742e-01 1.659087e-01 1.686649e-01
13 exm1074424 95034749 0 A G 0.177 -2.780374e-01 2.019484e-01 1.687680e-01
12 exm988936 21329813 0 A C 0.025 6.977329e-01 5.068016e-01 1.687794e-01
1 exm96391 151259543 0 A G 0.090 -3.953896e-01 2.872727e-01 1.688975e-01
11 exm970400 130058437 0 A G 0.033 6.082022e-01 4.419452e-01 1.689477e-01
3 exm290654 11871215 0 C T 0.089 3.875213e-01 2.816212e-01 1.689962e-01
2 exm200425 71187104 0 A G 0.044 5.375668e-01 3.906899e-01 1.690256e-01
10 exm832200 73121779 0 C T 0.028 -6.688677e-01 4.861220e-01 1.690308e-01
9 exm780727 127177161 0 G A 0.408 2.253656e-01 1.637963e-01 1.690419e-01
11 exm879835 3681063 0 T C 0.092 -3.805580e-01 2.767933e-01 1.693541e-01
1 exm7611 3683159 0 C A 0.023 7.445472e-01 5.415406e-01 1.693582e-01
22 exm1594761 24984215 0 G C 0.011 1.038621e+00 7.555185e-01 1.694063e-01
2 exm204163 74643215 0 T C 0.015 9.022500e-01 6.563586e-01 1.694322e-01
20 exm1537540 34214173 0 A G 0.165 2.919358e-01 2.123754e-01 1.694348e-01
11 exm945331 82996986 2 A C 0.383 -2.240031e-01 1.629596e-01 1.694436e-01
9 exm789695 134020092 3 C T 0.468 -2.185021e-01 1.589642e-01 1.694611e-01
20 exm1529048 21695356 0 T C 0.017 8.472893e-01 6.164783e-01 1.695027e-01
19 exm1481784 46275976 0 C G 0.224 -2.620691e-01 1.907124e-01 1.695782e-01
8 exm708345 87229739 0 T C 0.342 2.313125e-01 1.683316e-01 1.695817e-01
2 exm194864 55436934 0 A G 0.134 -3.190281e-01 2.321797e-01 1.696101e-01
2 exm229525 135893372 0 G A 0.319 -2.375946e-01 1.729341e-01 1.696578e-01
12 exm1053544 133182818 0 G A 0.432 2.265197e-01 1.648739e-01 1.696598e-01
22 exm1622174 50728062 0 C T 0.239 2.539367e-01 1.848609e-01 1.697319e-01
11 exm2250088 61722627 0 C G 0.018 -8.338134e-01 6.071243e-01 1.698197e-01
2 exm243882 177016728 0 C T 0.152 3.165573e-01 2.304996e-01 1.698286e-01
6 exm551562 44255387 0 T C 0.040 -5.499363e-01 4.004575e-01 1.698543e-01
7 exm598275 1486451 0 A G 0.045 5.334042e-01 3.884335e-01 1.698703e-01
11 exm935380 68512543 0 G A 0.038 -5.778859e-01 4.209198e-01 1.699656e-01
12 exm1033374 107937768 0 A G 0.098 -3.642015e-01 2.652918e-01 1.699900e-01
1 exm73129 89478868 17 A G 0.111 3.456665e-01 2.518149e-01 1.700312e-01
16 exm1223535 20810266 0 C T 0.074 -4.177681e-01 3.044972e-01 1.702513e-01
15 exm1177739 75503399 0 A G 0.014 8.902152e-01 6.489072e-01 1.702902e-01
12 exm1054052 133272470 0 T G 0.061 4.462430e-01 3.253339e-01 1.703595e-01
22 exm1616966 45608347 0 G A 0.450 -2.208143e-01 1.609969e-01 1.703913e-01
4 exm427870 149358014 0 G C 0.286 -2.448035e-01 1.784890e-01 1.703949e-01
22 exm1599665 30856121 0 A G 0.043 -5.408480e-01 3.943706e-01 1.704297e-01
2 exm197137 62733201 0 T A 0.061 -4.544933e-01 3.314298e-01 1.704638e-01
2 exm239149 168104988 0 T G 0.161 3.045961e-01 2.221343e-01 1.704905e-01
2 exm239201 168106085 0 A G 0.161 3.045961e-01 2.221343e-01 1.704905e-01
13 exm1076135 99457431 0 G T 0.229 2.592617e-01 1.890775e-01 1.705006e-01
16 exm1207138 2296927 0 A G 0.016 -8.580894e-01 6.258355e-01 1.705264e-01
12 exm991451 27850113 0 T A 0.116 3.429702e-01 2.501469e-01 1.705374e-01
22 exm1582888 17450929 0 T C 0.041 -5.677999e-01 4.142131e-01 1.706257e-01
15 exm1189573 90903502 0 A G 0.022 7.398569e-01 5.398278e-01 1.707034e-01
3 exm298094 33905566 0 T C 0.329 2.332108e-01 1.701755e-01 1.707438e-01
2 exm219454 109356978 0 C G 0.111 3.499031e-01 2.553605e-01 1.708003e-01
1 exm153215 226074563 23 G T 0.253 2.544930e-01 1.857303e-01 1.708012e-01
17 exm1294587 10409241 1 C T 0.014 9.341323e-01 6.818412e-01 1.708681e-01
1 exm132308 186316488 0 T C 0.152 2.998143e-01 2.188593e-01 1.709053e-01
7 exm608304 21621631 0 A G 0.044 5.185711e-01 3.785852e-01 1.709474e-01
20 exm1552679 56227589 0 G C 0.015 8.988099e-01 6.562256e-01 1.709769e-01
20 exm2273577 7962707 0 A C 0.084 3.854942e-01 2.814537e-01 1.709807e-01
18 exm1383328 34156497 7 G A 0.177 2.844966e-01 2.077698e-01 1.710950e-01
17 exm1280779 4463699 0 A G 0.309 2.340786e-01 1.709941e-01 1.712076e-01
6 exm525943 29407970 0 C T 0.150 3.010701e-01 2.200602e-01 1.714583e-01
15 exm1164134 56152729 0 T C 0.260 -2.503666e-01 1.830175e-01 1.714998e-01
5 exm451231 38425110 0 A C 0.022 7.444625e-01 5.442727e-01 1.715566e-01
8 exm724639 142477614 1 T C 0.109 -3.567692e-01 2.608473e-01 1.715815e-01
22 exm1622063 50722167 0 C T 0.023 -7.444523e-01 5.444109e-01 1.716713e-01
19 exm1505055 55019261 0 T C 0.027 -6.693359e-01 4.895231e-01 1.717098e-01
11 exm896531 20959394 0 T C 0.027 -6.714560e-01 4.912096e-01 1.718284e-01
19 exm1455940 35843086 0 G A 0.089 -3.847064e-01 2.814440e-01 1.718416e-01
9 exm792805 136199503 0 A G 0.453 2.213832e-01 1.619715e-01 1.718727e-01
2 exm253061 191184475 0 A G 0.418 2.228991e-01 1.631346e-01 1.720144e-01
3 exm325320 57136585 0 T C 0.273 -2.468384e-01 1.806975e-01 1.721147e-01
17 exm-rs11077773 73060073 0 C T 0.359 2.237455e-01 1.638052e-01 1.721481e-01
4 exm383485 2951804 0 G A 0.236 -2.552081e-01 1.868637e-01 1.722046e-01
10 exm850064 102744376 0 C T 0.046 5.143707e-01 3.767513e-01 1.723508e-01
2 exm238700 167262238 0 T C 0.011 1.031646e+00 7.558737e-01 1.724892e-01
14 exm1095748 31858209 0 T C 0.410 -2.207999e-01 1.617870e-01 1.725148e-01
6 exm529159 30899524 0 C T 0.022 -7.582634e-01 5.556196e-01 1.725275e-01
15 exm1161910 51791559 0 G A 0.417 -2.199522e-01 1.611794e-01 1.725509e-01
7 exm597791 1097183 1 A G 0.092 3.765881e-01 2.759613e-01 1.725512e-01
1 exm77084 98348885 1 G A 0.205 2.674614e-01 1.960135e-01 1.725942e-01
1 exm155765 228469904 0 T G 0.083 -3.972853e-01 2.911845e-01 1.726345e-01
11 exm909274 56113516 0 T C 0.180 -2.855743e-01 2.093092e-01 1.726380e-01
2 exm245897 179417091 0 T C 0.019 -7.886320e-01 5.781036e-01 1.726992e-01
19 exm1509458 56052282 0 T C 0.036 -6.003218e-01 4.402032e-01 1.728354e-01
19 exm2253746 2853566 0 A G 0.025 -6.937598e-01 5.088497e-01 1.729455e-01
8 exm728951 144946818 0 T C 0.423 -2.217758e-01 1.626777e-01 1.729785e-01
11 exm881553 4870261 3 C G 0.333 2.319152e-01 1.701186e-01 1.729872e-01
5 exm462061 75932965 0 G C 0.373 2.231891e-01 1.637348e-01 1.730323e-01
12 exm1021510 71029733 0 T C 0.320 2.401352e-01 1.761845e-01 1.730753e-01
19 exm1497306 52000151 1 A T 0.024 -7.285493e-01 5.346038e-01 1.731360e-01
8 exm676949 195254 2 A C 0.117 3.355078e-01 2.463415e-01 1.733950e-01
5 exm455826 55407542 0 T C 0.319 2.358277e-01 1.731590e-01 1.734104e-01
3 exm347846 127641968 0 C A 0.265 2.523210e-01 1.852837e-01 1.734435e-01
7 exm669860 149509064 3 C T 0.027 -6.568419e-01 4.823933e-01 1.734994e-01
1 exm96637 151315287 0 C G 0.076 -4.142660e-01 3.043323e-01 1.736265e-01
1 exm79230 108313258 0 C T 0.450 -2.205991e-01 1.620604e-01 1.736310e-01
11 exm919160 62434173 13 A G 0.169 -2.903191e-01 2.132890e-01 1.736502e-01
20 exm1537642 34220755 0 T C 0.164 2.891779e-01 2.124576e-01 1.736645e-01
13 exm1068027 47354101 0 T C 0.269 -2.404339e-01 1.766536e-01 1.736841e-01
3 exm352559 134077470 0 C G 0.198 2.785269e-01 2.046517e-01 1.737050e-01
6 exm573355 116446576 0 G A 0.423 -2.156259e-01 1.584391e-01 1.737182e-01
22 exm1617284 45821956 0 C G 0.409 2.242913e-01 1.648165e-01 1.737449e-01
3 exm350199 130282383 0 A C 0.015 -9.010273e-01 6.621464e-01 1.737724e-01
11 exm888750 8132301 0 T C 0.142 -3.145391e-01 2.311575e-01 1.737895e-01
16 exm1243257 57101340 0 C T 0.033 6.137396e-01 4.511546e-01 1.738964e-01
16 exm1243260 57101373 0 G A 0.033 6.137396e-01 4.511546e-01 1.738964e-01
2 exm176802 24439048 0 G A 0.056 4.572379e-01 3.361430e-01 1.739366e-01
21 exm1563052 19169155 0 C G 0.307 -2.367478e-01 1.740601e-01 1.739677e-01
11 exm881514 4869649 0 A G 0.326 2.317742e-01 1.704094e-01 1.739828e-01
8 exm718738 124206324 0 A G 0.177 -2.826941e-01 2.078665e-01 1.740217e-01
6 exm573509 116720514 0 T C 0.032 6.265239e-01 4.607004e-01 1.740347e-01
6 exm-rs1053924 32120715 0 A G 0.380 2.195412e-01 1.614438e-01 1.740588e-01
20 exm1548638 47859217 0 A G 0.352 -2.297489e-01 1.689569e-01 1.740758e-01
1 exm50155 41976529 0 T C 0.109 -3.529868e-01 2.597060e-01 1.742750e-01
19 exm1492531 50360989 4 G A 0.168 2.906773e-01 2.138702e-01 1.742906e-01
12 exm1023970 80765800 0 A G 0.353 -2.304211e-01 1.695530e-01 1.743343e-01
16 exm1264033 84213684 0 T C 0.022 -7.546754e-01 5.553352e-01 1.743460e-01
12 exm1031172 104069795 0 A G 0.054 -4.816569e-01 3.544339e-01 1.743484e-01
16 exm1246867 66792714 0 C T 0.394 -2.237434e-01 1.646520e-01 1.743677e-01
12 exm1006997 53238347 0 A G 0.058 4.645074e-01 3.418725e-01 1.744219e-01
16 exm1213609 4511926 0 A G 0.016 -8.502935e-01 6.258117e-01 1.744251e-01
3 exm294670 17208267 0 C T 0.386 -2.228479e-01 1.640187e-01 1.744350e-01
9 exm2266943 129984107 0 A G 0.071 4.264263e-01 3.138586e-01 1.744402e-01
11 exm962710 119185677 5 C T 0.016 8.658094e-01 6.373080e-01 1.744769e-01
1 exm110927 156882757 0 G C 0.023 -6.941788e-01 5.110077e-01 1.745057e-01
4 exm412957 89311994 0 A T 0.078 -4.045984e-01 2.978718e-01 1.745544e-01
11 exm888849 8414229 0 T G 0.057 -4.631813e-01 3.410204e-01 1.745784e-01
10 exm839285 88703732 0 T C 0.012 9.915427e-01 7.301327e-01 1.746389e-01
17 exm1360212 76187108 0 C G 0.059 4.575887e-01 3.369555e-01 1.746458e-01
1 exm24766 19201928 1 T C 0.033 -6.178337e-01 4.550376e-01 1.747236e-01
12 exm973530 999638 0 T C 0.051 4.997652e-01 3.681217e-01 1.747729e-01
19 exm1419742 8669931 0 G C 0.084 3.911576e-01 2.881359e-01 1.747928e-01
12 exm1026156 92818482 0 T C 0.183 2.753381e-01 2.029040e-01 1.749702e-01
1 exm136614 201175227 0 C A 0.261 -2.497985e-01 1.840961e-01 1.750005e-01
1 exm136638 201176018 0 A G 0.261 -2.497985e-01 1.840961e-01 1.750005e-01
11 exm2249628 123480981 0 C T 0.450 -2.192888e-01 1.616277e-01 1.750448e-01
13 exm1067697 46648094 0 T C 0.182 -2.770961e-01 2.042514e-01 1.750798e-01
12 exm1002912 51442944 0 G A 0.408 2.212519e-01 1.631171e-01 1.751570e-01
14 exm1129059 102912150 0 A C 0.015 -8.790090e-01 6.480581e-01 1.751651e-01
3 exm359753 152058449 0 G A 0.053 -4.811840e-01 3.548078e-01 1.752261e-01
6 exm-rs3734805 151939350 0 C A 0.099 -3.623920e-01 2.672249e-01 1.752423e-01
6 exm528849 30862423 0 T C 0.074 -4.127907e-01 3.044115e-01 1.752750e-01
11 exm888780 8159857 0 T C 0.134 -3.229651e-01 2.381717e-01 1.752783e-01
18 exm1392625 72021145 0 A T 0.100 -3.637809e-01 2.683379e-01 1.753851e-01
7 exm619102 45217015 0 C T 0.081 3.910013e-01 2.884562e-01 1.754442e-01
5 exm496651 150657130 0 T G 0.079 4.017757e-01 2.964150e-01 1.754590e-01
6 exm524331 27879397 2 C T 0.021 -7.583947e-01 5.595214e-01 1.754639e-01
11 exm957617 116655600 0 A G 0.019 -8.024869e-01 5.921640e-01 1.755461e-01
5 exm2257266 53815240 0 C G 0.383 2.211216e-01 1.631718e-01 1.755559e-01
6 exm587222 151917660 0 A G 0.013 -9.759603e-01 7.202522e-01 1.755942e-01
5 exm488270 140741738 0 C G 0.080 3.998959e-01 2.952200e-01 1.757396e-01
17 exm1365488 79096115 0 T C 0.155 2.961253e-01 2.186538e-01 1.758218e-01
1 exm17543 12919872 12 G T 0.075 -4.163574e-01 3.074699e-01 1.758764e-01
7 exm600556 2752487 1 A G 0.218 -2.601282e-01 1.922252e-01 1.761613e-01
11 exm910516 57076820 0 G T 0.011 1.037040e+00 7.663605e-01 1.761761e-01
17 exm1285098 6683684 0 G A 0.098 3.552937e-01 2.625662e-01 1.761897e-01
15 exm1183089 82555242 0 G A 0.382 -2.200008e-01 1.625975e-01 1.762277e-01
4 exm378391 289251 0 A G 0.014 9.209173e-01 6.807428e-01 1.763002e-01
2 exm269801 220439916 42 A G 0.029 -6.626415e-01 4.900405e-01 1.764902e-01
1 exm152660 225533684 0 A G 0.447 -2.181019e-01 1.613043e-01 1.765231e-01
1 exm152672 225534219 0 T C 0.447 -2.181019e-01 1.613043e-01 1.765231e-01
1 exm152676 225534348 0 G A 0.447 -2.181019e-01 1.613043e-01 1.765231e-01
2 exm218502 105959592 0 A G 0.062 -4.528797e-01 3.349427e-01 1.765244e-01
1 exm150302 220331205 0 G C 0.112 3.488317e-01 2.581398e-01 1.767749e-01
7 exm643141 100491588 0 T C 0.015 -8.849657e-01 6.549814e-01 1.768380e-01
19 exm1510859 56487603 0 A G 0.383 -2.215628e-01 1.640194e-01 1.769335e-01
16 exm1267769 88580796 0 T C 0.026 -6.828082e-01 5.055252e-01 1.769791e-01
19 exm1499223 52869278 0 G C 0.109 3.478260e-01 2.575241e-01 1.769908e-01
8 exm2258943 70588878 0 C T 0.062 -4.433082e-01 3.282556e-01 1.770412e-01
8 exm705180 70588878 0 C T 0.062 -4.433082e-01 3.282556e-01 1.770412e-01
8 exm685972 19218766 0 G A 0.179 -2.818536e-01 2.087069e-01 1.770479e-01
3 exm341301 121154974 0 T C 0.091 3.798755e-01 2.813220e-01 1.770969e-01
14 exm1084609 20850156 0 G C 0.078 -4.000840e-01 2.963231e-01 1.771487e-01
20 exm1552496 56139365 0 A G 0.015 9.029321e-01 6.688379e-01 1.772000e-01
10 exm867531 135010568 0 A G 0.019 7.869053e-01 5.829533e-01 1.772454e-01
6 exm524992 28331094 0 A G 0.069 4.211177e-01 3.119855e-01 1.772650e-01
5 exm468403 96118852 0 G C 0.305 2.415931e-01 1.789916e-01 1.772821e-01
10 exm835638 76735758 0 A G 0.020 -7.757131e-01 5.747958e-01 1.773463e-01
6 exm552407 46656557 0 T C 0.058 -4.569678e-01 3.386440e-01 1.773914e-01
17 exm1313171 34182341 0 A G 0.126 3.241147e-01 2.401936e-01 1.773964e-01
8 exm709899 94808165 0 A G 0.338 2.271043e-01 1.683054e-01 1.774062e-01
20 exm1535981 33565755 1 A G 0.140 3.041164e-01 2.254817e-01 1.776046e-01
17 exm1330568 43507008 1 G C 0.351 2.240325e-01 1.661179e-01 1.776384e-01
12 exm1005717 52946498 5 T C 0.240 -2.556106e-01 1.895437e-01 1.776635e-01
2 exm249651 179721046 0 A G 0.018 -8.087371e-01 5.997811e-01 1.777183e-01
11 exm895473 19077904 0 G T 0.068 -4.293203e-01 3.184021e-01 1.777275e-01
1 exm56672 46877284 0 G T 0.018 -8.110024e-01 6.014952e-01 1.777429e-01
1 exm136628 201175715 1 G T 0.261 -2.481785e-01 1.841266e-01 1.778849e-01
7 exm653420 121653398 0 G A 0.390 -2.168067e-01 1.608759e-01 1.779508e-01
19 exm1418102 8160897 0 C G 0.126 -3.209569e-01 2.381643e-01 1.779623e-01
14 exm1114484 74759066 0 A G 0.016 8.593360e-01 6.377721e-01 1.780348e-01
16 exm1247860 67210855 0 C G 0.064 -4.360554e-01 3.236976e-01 1.781300e-01
15 exm1191791 94841691 0 A G 0.242 -2.520702e-01 1.871240e-01 1.781401e-01
16 exm1863911 67208993 0 G C 0.015 -8.653570e-01 6.424984e-01 1.782088e-01
12 exm1051586 131306314 0 C G 0.224 -2.521976e-01 1.872644e-01 1.782463e-01
15 exm1191634 93545488 0 A T 0.016 -8.420930e-01 6.254183e-01 1.783425e-01
20 exm1522470 3687141 0 A C 0.011 -1.046439e+00 7.772806e-01 1.783956e-01
1 exm9952 6641060 0 C G 0.014 -9.000467e-01 6.688416e-01 1.785900e-01
17 exm1288331 7490810 0 A G 0.185 -2.810742e-01 2.088778e-01 1.786031e-01
6 exm-rs11244 32780724 0 T C 0.250 2.503101e-01 1.860351e-01 1.786483e-01
10 exm862844 125805631 0 A G 0.016 -8.412173e-01 6.254082e-01 1.787871e-01
1 exm101313 152692512 0 A G 0.084 3.761585e-01 2.797221e-01 1.788876e-01
10 exm810507 13653615 0 A G 0.013 9.681354e-01 7.201284e-01 1.790055e-01
7 exm621668 51096974 0 C T 0.428 -2.152337e-01 1.601019e-01 1.790177e-01
12 exm996282 45741847 0 A G 0.011 -1.029551e+00 7.658845e-01 1.790471e-01
19 exm1448828 20133846 0 T C 0.143 2.973605e-01 2.212611e-01 1.791535e-01
9 exm750597 36169894 0 G A 0.022 -7.272859e-01 5.411941e-01 1.791797e-01
4 exm421488 120528064 0 C A 0.068 -4.276413e-01 3.182538e-01 1.792257e-01
12 exm1048990 124360037 0 T C 0.025 6.692541e-01 4.980956e-01 1.792534e-01
10 exm842800 95259979 0 G C 0.292 2.411050e-01 1.794489e-01 1.792665e-01
11 exm883785 5776479 0 C A 0.046 5.156388e-01 3.838090e-01 1.793014e-01
4 exm433452 169343044 0 G A 0.170 2.836672e-01 2.111741e-01 1.793634e-01
8 exm697610 40438757 0 C T 0.167 2.891930e-01 2.152901e-01 1.793683e-01
3 exm348955 129140499 0 C T 0.073 4.135424e-01 3.078941e-01 1.794133e-01
16 exm1261579 81181821 0 C T 0.041 -5.469836e-01 4.072846e-01 1.794557e-01
9 exm791070 135203530 0 C A 0.105 3.495699e-01 2.603206e-01 1.795066e-01
7 exm2258201 148801091 0 G A 0.155 -2.930742e-01 2.182496e-01 1.795080e-01
2 exm190133 44028013 0 T A 0.331 2.267936e-01 1.689035e-01 1.795399e-01
21 exm1578462 46086488 0 T C 0.016 -8.660475e-01 6.449851e-01 1.795401e-01
10 exm814075 22498468 0 T C 0.158 2.967107e-01 2.210113e-01 1.796134e-01
16 exm1204207 2017804 0 G T 0.042 -5.320717e-01 3.964040e-01 1.797003e-01
14 exm1120337 90651033 0 A G 0.154 2.981266e-01 2.221163e-01 1.797120e-01
15 exm1193711 101120963 1 C T 0.332 -2.275989e-01 1.696136e-01 1.798232e-01
20 exm1560815 62422080 0 C T 0.217 2.563027e-01 1.910119e-01 1.798397e-01
4 exm412483 88732918 0 T A 0.300 -2.338196e-01 1.742668e-01 1.798663e-01
18 exm1381707 29795101 0 T C 0.214 -2.556719e-01 1.905864e-01 1.799417e-01
9 exm767113 102677589 0 C T 0.022 7.340918e-01 5.472260e-01 1.799491e-01
7 exm669942 149513152 2 T C 0.217 -2.521668e-01 1.880223e-01 1.800545e-01
16 exm1261838 81213378 0 A G 0.240 2.493884e-01 1.859642e-01 1.800861e-01
15 exm1144900 31362352 0 C T 0.342 2.248246e-01 1.676520e-01 1.800981e-01
1 exm80256 109714635 0 T C 0.032 -6.081512e-01 4.535788e-01 1.801744e-01
1 exm80256-other 109714635 0 T C 0.032 -6.081512e-01 4.535788e-01 1.801744e-01
19 exm1454111 34833079 0 T C 0.023 7.302634e-01 5.447967e-01 1.802885e-01
16 exm1208984 2821525 0 A G 0.080 -3.977799e-01 2.967745e-01 1.803175e-01
6 exm534463 32084259 0 C T 0.014 9.134128e-01 6.814857e-01 1.803233e-01
6 exm541837 35967772 1 C T 0.096 -3.641908e-01 2.717546e-01 1.803818e-01
2 exm269819 220462640 0 G T 0.011 1.029613e+00 7.683655e-01 1.804277e-01
2 exm269928 220476443 0 C T 0.011 1.029613e+00 7.683655e-01 1.804277e-01
7 exm642243 100371114 0 T C 0.448 2.155106e-01 1.608335e-01 1.804417e-01
19 exm1418657 8326944 0 A G 0.080 3.851764e-01 2.874567e-01 1.804468e-01
6 exm558907 65301504 0 A G 0.214 -2.637718e-01 1.968657e-01 1.804758e-01
2 exm2023565 47168838 0 C G 0.017 8.104048e-01 6.049438e-01 1.805473e-01
11 exm943469 76979550 0 C T 0.106 -3.525855e-01 2.632621e-01 1.806586e-01
1 exm164127 242048674 0 T C 0.201 -2.656530e-01 1.983856e-01 1.807304e-01
19 exm2253843 407900 0 A G 0.421 2.158875e-01 1.612366e-01 1.807712e-01
20 exm1537365 34116282 0 C T 0.287 -2.350498e-01 1.755505e-01 1.807771e-01
19 exm1493062 50412650 0 T C 0.034 5.954011e-01 4.447087e-01 1.808012e-01
10 exm838949 88422116 3 C T 0.211 2.677881e-01 2.000236e-01 1.808251e-01
5 exm442828 5146395 0 A G 0.311 2.303707e-01 1.721081e-01 1.809096e-01
1 exm137208 201330429 0 C T 0.186 -2.714347e-01 2.027958e-01 1.809291e-01
1 exm99839 152280782 0 A G 0.446 -2.158856e-01 1.613221e-01 1.810060e-01
4 exm435931 184242959 1 G C 0.200 -2.659593e-01 1.987426e-01 1.810117e-01
4 exm396320 40778162 0 T G 0.459 -2.144249e-01 1.602349e-01 1.810179e-01
16 exm1197928 719592 0 A G 0.137 3.209058e-01 2.398123e-01 1.810299e-01
2 exm238773 167279922 0 C A 0.341 2.249988e-01 1.681894e-01 1.811551e-01
7 exm657863 130023561 0 A G 0.025 -6.892049e-01 5.152440e-01 1.812014e-01
3 exm358391 150280445 0 G C 0.458 -2.105063e-01 1.574075e-01 1.812976e-01
4 exm433050 169083694 0 C A 0.485 2.073099e-01 1.550414e-01 1.813651e-01
3 exm354900 140178485 0 A G 0.449 2.138008e-01 1.599124e-01 1.814105e-01
6 exm583003 143091263 0 A G 0.027 6.565189e-01 4.910965e-01 1.814575e-01
9 exm763314 97063628 0 C G 0.080 -3.950376e-01 2.955193e-01 1.814855e-01
18 exm1376487 13001512 1 C G 0.314 2.293942e-01 1.716817e-01 1.816806e-01
7 exm606251 12391319 0 G T 0.465 -2.162834e-01 1.618701e-01 1.816825e-01
19 exm1488576 49377242 0 C G 0.288 -2.354408e-01 1.762629e-01 1.818191e-01
19 exm1494152 50905074 0 A G 0.205 -2.645357e-01 1.980721e-01 1.818790e-01
14 exm1112600 73422259 0 G C 0.067 4.332762e-01 3.245238e-01 1.820226e-01
2 exm193820 54120025 0 A T 0.471 -2.164935e-01 1.621562e-01 1.820297e-01
19 exm1495140 51172526 0 C G 0.107 3.567596e-01 2.672812e-01 1.821343e-01
20 exm1530934 25481622 0 C T 0.016 8.669316e-01 6.495465e-01 1.821671e-01
8 exm724898 143427178 0 G C 0.205 -2.637719e-01 1.976597e-01 1.822316e-01
8 exm724907 143436034 0 G A 0.205 -2.637719e-01 1.976597e-01 1.822316e-01
8 exm713146 101608919 0 C T 0.319 2.303335e-01 1.726200e-01 1.822764e-01
12 exm1045208 122295335 0 T C 0.142 -3.072265e-01 2.302569e-01 1.822965e-01
9 exm759313 90322023 0 G A 0.209 2.604998e-01 1.952482e-01 1.823223e-01
13 exm1062803 33704065 0 C T 0.298 2.333523e-01 1.749187e-01 1.823671e-01
11 exm887566 7079038 0 G A 0.321 2.297831e-01 1.722551e-01 1.823973e-01
5 exm447463 31538692 0 C A 0.336 2.252883e-01 1.688930e-01 1.824163e-01
7 exm672652 150846188 0 T C 0.014 9.195813e-01 6.896690e-01 1.825951e-01
4 exm419280 113352899 0 G A 0.487 2.129993e-01 1.597611e-01 1.826374e-01
3 exm-rs1809049 11302884 0 A G 0.373 -2.206733e-01 1.655488e-01 1.827217e-01
15 exm1180514 78825917 0 G A 0.055 -4.607144e-01 3.456513e-01 1.827519e-01
7 exm665018 142563278 1 T C 0.011 1.050311e+00 7.880345e-01 1.827731e-01
10 exm806531 4889403 0 T C 0.069 4.198074e-01 3.150760e-01 1.829120e-01
1 exm57856 48694594 1 A G 0.061 4.380577e-01 3.287740e-01 1.829128e-01
6 exm542263 36291084 0 A G 0.024 -6.812893e-01 5.113386e-01 1.829238e-01
6 exm521835 26108168 0 A G 0.201 2.666875e-01 2.001725e-01 1.829487e-01
5 exm454217 52193287 0 C T 0.330 -2.227362e-01 1.672104e-01 1.830200e-01
9 exm792804 136199466 0 A G 0.453 2.156249e-01 1.618916e-01 1.830732e-01
15 exm1148237 40477831 0 G A 0.440 2.173849e-01 1.632194e-01 1.830907e-01
5 exm452273 40843493 0 T A 0.044 -5.256819e-01 3.947125e-01 1.831060e-01
20 exm1552320 56087800 0 C T 0.011 1.048080e+00 7.869899e-01 1.831229e-01
15 exm1162640 52536596 0 T C 0.047 -5.032878e-01 3.779669e-01 1.831862e-01
8 exm721595 133764112 0 C T 0.018 8.134262e-01 6.109438e-01 1.832323e-01
6 exm2273430 160872151 0 T C 0.294 -2.350997e-01 1.766717e-01 1.834661e-01
17 exm1292525 8700719 0 T C 0.013 -9.356168e-01 7.031044e-01 1.834729e-01
3 exm332448 97806616 0 G A 0.484 2.115360e-01 1.590012e-01 1.835681e-01
4 exm391602 17829990 0 C G 0.252 2.403961e-01 1.807023e-01 1.835883e-01
11 exm943792 77583266 0 A G 0.115 -3.332351e-01 2.506380e-01 1.838505e-01
9 exm739041 8497250 0 C T 0.017 -8.263035e-01 6.218486e-01 1.841017e-01
9 exm766657 101748234 0 A G 0.240 -2.452746e-01 1.845961e-01 1.841269e-01
12 exm1044421 121691096 0 A G 0.215 -2.580131e-01 1.941849e-01 1.841306e-01
9 exm761494 95179179 0 T C 0.114 -3.384191e-01 2.547448e-01 1.842080e-01
12 exm1008191 53671005 0 A G 0.057 4.602748e-01 3.465100e-01 1.842566e-01
13 exm1078162 103513944 0 G A 0.037 -5.564833e-01 4.190592e-01 1.843826e-01
11 exm881722 4936613 0 T G 0.267 -2.389828e-01 1.800498e-01 1.845876e-01
16 exm1854343 2905689 0 A G 0.018 -8.116629e-01 6.115601e-01 1.846253e-01
6 exm557385 56463410 0 C T 0.279 2.337214e-01 1.761331e-01 1.847050e-01
12 exm973603 1023218 0 T G 0.052 4.872688e-01 3.672096e-01 1.847081e-01
14 exm1107581 64690055 0 A G 0.011 -9.898695e-01 7.460429e-01 1.847490e-01
3 exm294922 19574945 0 G A 0.151 -2.999846e-01 2.260962e-01 1.847575e-01
1 exm1952 1178482 0 G A 0.167 2.855402e-01 2.152190e-01 1.847767e-01
6 exm524357 27925076 0 G C 0.119 -3.286991e-01 2.477791e-01 1.848302e-01
19 exm1461633 38643539 0 T C 0.018 -8.044388e-01 6.065483e-01 1.849375e-01
6 exm531072 31548856 0 A G 0.030 -6.181372e-01 4.660786e-01 1.849395e-01
3 exm2255674 127379909 0 T C 0.030 -6.208082e-01 4.681523e-01 1.849955e-01
9 exm782240 129958862 0 T G 0.062 4.455845e-01 3.362265e-01 1.852708e-01
9 exm2273459 125582173 0 T C 0.299 2.346478e-01 1.770665e-01 1.852890e-01
2 exm186031 33764176 0 G A 0.112 -3.362009e-01 2.537025e-01 1.852951e-01
12 exm1040225 113874590 0 A G 0.015 -8.700463e-01 6.565869e-01 1.853193e-01
5 exm440137 223646 0 T A 0.044 -5.277765e-01 3.983081e-01 1.853387e-01
2 exm206672 85051122 0 A G 0.094 -3.726143e-01 2.812967e-01 1.854763e-01
1 exm7253 3548832 0 C G 0.059 -4.501641e-01 3.398863e-01 1.855348e-01
1 exm122142 169580885 0 T C 0.246 2.421753e-01 1.828597e-01 1.855603e-01
1 exm131535 186050417 0 A G 0.472 2.094987e-01 1.581875e-01 1.855631e-01
15 exm1183795 83781599 0 G T 0.012 9.676320e-01 7.306444e-01 1.855682e-01
2 exm216147 100055158 1 C T 0.281 -2.373751e-01 1.792489e-01 1.855940e-01
4 exm407891 77818548 0 C T 0.282 2.330298e-01 1.759944e-01 1.856609e-01
17 exm1334787 48046963 0 G A 0.011 -1.027860e+00 7.763837e-01 1.857167e-01
18 exm1395041 77728135 0 G T 0.091 3.755720e-01 2.837576e-01 1.858299e-01
4 exm394350 37904089 0 T C 0.130 3.160341e-01 2.387872e-01 1.858529e-01
5 exm471595 112769659 0 T C 0.011 -1.042729e+00 7.880192e-01 1.859423e-01
13 exm1060029 28624294 0 G A 0.326 -2.232114e-01 1.686911e-01 1.859528e-01
15 exm1163035 52901283 0 C T 0.439 -2.118958e-01 1.601546e-01 1.859946e-01
20 exm1538481 35128751 0 A G 0.059 4.420362e-01 3.341021e-01 1.859989e-01
10 exm807880 6002368 0 G T 0.498 -2.097338e-01 1.585301e-01 1.860213e-01
4 exm394423 38023294 0 A G 0.013 9.321750e-01 7.047274e-01 1.861026e-01
1 exm118456 161697319 0 A G 0.067 4.100887e-01 3.100312e-01 1.861066e-01
10 exm807131 5541230 0 C T 0.260 -2.395499e-01 1.811134e-01 1.861338e-01
2 exm271511 227660544 0 T C 0.028 -6.398773e-01 4.838102e-01 1.861580e-01
4 exm397095 42895423 0 T C 0.284 -2.349299e-01 1.776342e-01 1.861682e-01
17 exm1331110 44109474 0 G A 0.401 -2.216862e-01 1.676276e-01 1.861870e-01
19 exm1436142 14991963 0 A C 0.363 -2.207180e-01 1.669212e-01 1.862546e-01
5 exm488195 140739874 0 A G 0.023 7.159832e-01 5.414943e-01 1.862722e-01
13 exm1067872 46946157 0 T C 0.363 2.159527e-01 1.633585e-01 1.863655e-01
1 exm34794 26691310 0 C G 0.114 -3.311009e-01 2.505010e-01 1.864323e-01
6 exm542183 36269725 0 G A 0.036 -5.763213e-01 4.360468e-01 1.864520e-01
18 exm1384972 43700025 0 A G 0.022 7.250072e-01 5.488514e-01 1.866994e-01
5 exm459443 70800538 0 G A 0.442 -2.165055e-01 1.639056e-01 1.867118e-01
5 exm459498 70806457 0 G A 0.442 -2.165055e-01 1.639056e-01 1.867118e-01
5 exm459510 70806649 0 T A 0.442 -2.165055e-01 1.639056e-01 1.867118e-01
1 exm144029 207109116 0 T C 0.189 -2.728401e-01 2.065701e-01 1.867469e-01
3 exm295029 19961330 1 C T 0.342 2.250339e-01 1.703885e-01 1.867805e-01
5 exm447383 31515657 0 A G 0.448 2.136232e-01 1.617532e-01 1.867927e-01
15 exm1188042 90168108 0 C T 0.177 -2.764811e-01 2.093710e-01 1.868399e-01
11 exm875508 1256549 0 C A 0.014 -8.737489e-01 6.617674e-01 1.869086e-01
2 exm187359 37543544 0 C T 0.019 -7.752801e-01 5.872083e-01 1.869236e-01
16 exm1261812 81211496 0 A C 0.255 2.419105e-01 1.832290e-01 1.869297e-01
8 exm726014 144358381 0 G A 0.319 2.267648e-01 1.717998e-01 1.870388e-01
15 exm1176861 75012985 0 C T 0.129 3.146178e-01 2.383913e-01 1.870997e-01
11 exm893282 17414570 1 T C 0.036 5.663678e-01 4.292124e-01 1.871673e-01
2 exm213258 97271090 0 A G 0.043 5.076778e-01 3.848901e-01 1.873447e-01
1 exm141674 205027737 10 A G 0.446 -2.204072e-01 1.671316e-01 1.874304e-01
4 exm429454 154525138 0 G A 0.018 7.926591e-01 6.010711e-01 1.874370e-01
5 exm446535 16769273 0 G A 0.447 2.122828e-01 1.609881e-01 1.874772e-01
9 exm749111 35674204 32 C T 0.033 5.810086e-01 4.406940e-01 1.875538e-01
10 exm829449 70641860 0 T C 0.377 2.133069e-01 1.618349e-01 1.876685e-01
2 exm183332 29274730 0 T G 0.108 3.353837e-01 2.545930e-01 1.879094e-01
7 exm661317 138713476 0 T C 0.029 -6.141805e-01 4.662692e-01 1.879461e-01
21 exm1572935 43412640 0 C G 0.016 -8.304567e-01 6.305148e-01 1.879843e-01
11 exm909564 56185159 0 G A 0.173 -2.804526e-01 2.129370e-01 1.879979e-01
11 exm909603 56185689 0 G A 0.173 -2.804526e-01 2.129370e-01 1.879979e-01
3 exm321058 52430526 0 A G 0.234 -2.459323e-01 1.867754e-01 1.881121e-01
17 exm1313428 34340284 0 C T 0.401 -2.143887e-01 1.628232e-01 1.881227e-01
14 exm1089684 23548787 0 T C 0.192 2.711510e-01 2.059715e-01 1.882056e-01
14 exm1089685 23548793 0 T C 0.192 2.711510e-01 2.059715e-01 1.882056e-01
7 exm642240 100371100 18 A C 0.448 2.118611e-01 1.609360e-01 1.882117e-01
4 exm415306 100349669 0 G C 0.028 -6.441268e-01 4.893044e-01 1.882176e-01
3 exm338581 113320477 0 T C 0.032 -5.968713e-01 4.534158e-01 1.882258e-01
10 exm810003 13043224 0 C T 0.011 -9.968196e-01 7.572745e-01 1.882470e-01
18 exm1388467 55247336 0 A C 0.043 5.257438e-01 3.994099e-01 1.882550e-01
15 exm1157829 45047134 0 A G 0.455 2.079641e-01 1.580059e-01 1.882959e-01
5 exm443751 7835555 0 G C 0.210 2.564497e-01 1.948773e-01 1.883713e-01
18 exm1373670 6993673 0 C T 0.128 -3.152383e-01 2.396021e-01 1.884654e-01
14 exm1085146 21024786 0 A G 0.280 -2.362396e-01 1.795798e-01 1.885196e-01
10 exm-rs2244967 50224766 0 T C 0.475 2.069180e-01 1.573164e-01 1.885919e-01
14 exm1131907 105353011 0 T C 0.028 -6.361974e-01 4.836985e-01 1.885990e-01
12 exm1021090 70091452 0 G A 0.132 3.107562e-01 2.363014e-01 1.886636e-01
8 exm688202 22262321 0 T C 0.432 2.130567e-01 1.620160e-01 1.886803e-01
10 exm815968 27303605 0 T A 0.391 2.199441e-01 1.672960e-01 1.887927e-01
10 exm815990 27317840 0 T C 0.391 2.199441e-01 1.672960e-01 1.887927e-01
22 exm1623911 51043278 0 G A 0.243 2.429856e-01 1.848266e-01 1.888035e-01
4 exm430371 155491759 0 A G 0.141 3.073331e-01 2.337944e-01 1.888452e-01
8 exm726148 144392368 0 G A 0.312 2.268927e-01 1.726023e-01 1.888465e-01
1 exm2249987 15546761 0 A G 0.459 2.094643e-01 1.593481e-01 1.888576e-01
16 exm1225254 22161136 0 T C 0.029 6.311388e-01 4.802140e-01 1.889318e-01
6 exm553346 47252055 0 T C 0.014 -8.875194e-01 6.752898e-01 1.889342e-01
1 exm152995 226019646 0 G A 0.040 -5.418495e-01 4.123499e-01 1.890105e-01
2 exm230080 136590746 0 T C 0.283 -2.339995e-01 1.780761e-01 1.890139e-01
10 exm807672 5929962 0 C G 0.109 -3.378540e-01 2.571200e-01 1.890304e-01
8 exm689234 22974450 35 T C 0.137 -3.164599e-01 2.408414e-01 1.890362e-01
16 exm1226381 23536684 0 T C 0.249 -2.394691e-01 1.822633e-01 1.890742e-01
15 exm1172552 68609647 0 T G 0.064 -4.274489e-01 3.253385e-01 1.890756e-01
6 exm540556 34985558 0 G C 0.015 -8.606504e-01 6.551325e-01 1.891277e-01
4 exm421930 122683007 1 G A 0.111 -3.381756e-01 2.574906e-01 1.892466e-01
12 exm975791 4735894 0 A G 0.176 2.773956e-01 2.112436e-01 1.893128e-01
16 exm1269978 89293291 1 A G 0.167 -2.790281e-01 2.125113e-01 1.893638e-01
4 exm379630 944210 0 C A 0.017 7.950645e-01 6.056368e-01 1.894409e-01
5 exm511278 180166866 0 A G 0.012 9.680369e-01 7.375584e-01 1.895373e-01
14 exm1126941 100625902 1 C T 0.223 2.503409e-01 1.907500e-01 1.895660e-01
10 exm823757 50376004 0 G A 0.022 7.096212e-01 5.407197e-01 1.895792e-01
14 exm1098992 45606287 0 T C 0.171 2.713371e-01 2.067790e-01 1.896317e-01
4 exm418440 110667590 0 T C 0.059 4.474427e-01 3.410306e-01 1.896915e-01
19 exm1499605 53014346 20 G A 0.320 -2.234391e-01 1.703306e-01 1.897706e-01
1 exm1723279 160786549 0 G A 0.042 5.238606e-01 3.994023e-01 1.898331e-01
1 exm29216 22200473 0 T C 0.011 1.003993e+00 7.655732e-01 1.898954e-01
6 exm541824 35960390 0 T C 0.096 -3.559176e-01 2.714526e-01 1.899858e-01
6 exm-rs13118 31827286 0 A T 0.015 -8.593788e-01 6.554749e-01 1.900131e-01
14 exm1084268 20770036 0 T C 0.335 2.208854e-01 1.685771e-01 1.902783e-01
4 exm-rs6056 155488821 2 T C 0.141 3.067016e-01 2.341143e-01 1.903604e-01
5 exm511564 180432564 0 T G 0.064 -4.219598e-01 3.221010e-01 1.903697e-01
4 exm412469 88732692 0 A G 0.299 -2.282382e-01 1.742469e-01 1.904264e-01
14 exm1808117 22038001 0 T C 0.060 4.478013e-01 3.419158e-01 1.904847e-01
18 exm1374334 8783835 0 T C 0.499 2.077862e-01 1.586576e-01 1.904953e-01
12 exm2250645 122247853 0 T C 0.022 -7.181232e-01 5.484393e-01 1.905825e-01
7 exm639171 99627504 4 G C 0.015 8.586963e-01 6.558208e-01 1.905988e-01
8 exm2258642 125061895 0 A G 0.464 2.105990e-01 1.608521e-01 1.906241e-01
5 exm473961 122682334 0 T C 0.122 3.210594e-01 2.452244e-01 1.906322e-01
4 exm438048 187178473 0 A G 0.225 2.462083e-01 1.880749e-01 1.906830e-01
20 exm1518358 744382 0 A G 0.083 -3.798417e-01 2.901795e-01 1.907197e-01
5 exm488632 140762993 0 A G 0.056 4.598835e-01 3.513868e-01 1.907948e-01
5 exm489400 140799812 0 A G 0.056 4.598835e-01 3.513868e-01 1.907948e-01
2 exm2273361 158386938 0 C T 0.212 2.501616e-01 1.911623e-01 1.908396e-01
16 exm1248271 67241930 0 T C 0.024 -6.857548e-01 5.240459e-01 1.908590e-01
2 exm251234 186667360 0 C A 0.069 4.025103e-01 3.077640e-01 1.911043e-01
9 exm755967 79117751 1 G A 0.261 -2.417603e-01 1.848673e-01 1.911395e-01
9 exm756090 79319874 0 A C 0.095 -3.524059e-01 2.695009e-01 1.911823e-01
7 exm633222 91630620 0 T G 0.365 2.163058e-01 1.654796e-01 1.913449e-01
11 exm949504 94862577 0 T G 0.355 2.185869e-01 1.672403e-01 1.913863e-01
4 exm417617 107847043 0 G C 0.017 -7.974624e-01 6.101474e-01 1.913943e-01
19 exm1478342 44932972 0 T C 0.465 -2.096487e-01 1.604183e-01 1.914323e-01
19 exm1417041 7762440 0 T C 0.015 -8.653753e-01 6.622527e-01 1.914911e-01
1 exm31621 24201162 0 A G 0.179 -2.720588e-01 2.082074e-01 1.915056e-01
17 exm1319856 39116728 0 A G 0.117 3.228997e-01 2.471477e-01 1.915624e-01
17 exm1352677 72860653 0 A G 0.054 -4.599926e-01 3.520969e-01 1.915852e-01
8 exm714226 104427541 0 T C 0.211 -2.605548e-01 1.994402e-01 1.915876e-01
12 exm1044252 121615103 0 A G 0.342 2.224902e-01 1.703154e-01 1.916177e-01
15 exm1153222 42371752 0 T A 0.255 -2.352965e-01 1.801437e-01 1.916796e-01
2 exm171992 10186419 0 G A 0.056 4.522611e-01 3.463878e-01 1.918531e-01
19 exm1418652 8326866 0 T C 0.080 3.748260e-01 2.870890e-01 1.918669e-01
9 exm735603 1056728 0 C G 0.439 -2.087107e-01 1.598588e-01 1.918720e-01
12 exm1038853 113348870 0 G A 0.383 2.124735e-01 1.627817e-01 1.919834e-01
9 exm778994 125273435 0 A G 0.088 -3.696565e-01 2.832166e-01 1.920035e-01
12 exm1008313 53682457 0 A G 0.122 3.234198e-01 2.478476e-01 1.921035e-01
12 exm998391 48736985 2 G T 0.333 2.196417e-01 1.683270e-01 1.921247e-01
6 exm540679 35088271 0 C T 0.011 -1.000164e+00 7.665031e-01 1.921284e-01
5 exm492252 145894896 0 C G 0.376 -2.183588e-01 1.673552e-01 1.921549e-01
15 exm1158768 45545478 0 T C 0.361 -2.178901e-01 1.670537e-01 1.923086e-01
1 exm59946 53532535 0 C G 0.065 -4.210208e-01 3.227942e-01 1.923121e-01
15 exm1162605 52521383 0 T C 0.049 -4.826068e-01 3.700195e-01 1.923215e-01
19 exm1469108 41118056 0 A G 0.441 2.083028e-01 1.597261e-01 1.923721e-01
7 exm668957 149417937 0 T C 0.020 7.602272e-01 5.829806e-01 1.924028e-01
5 exm491595 145317685 0 T C 0.010 -1.040035e+00 7.978021e-01 1.925425e-01
9 exm2259179 131846957 0 C T 0.460 2.107155e-01 1.617078e-01 1.927344e-01
1 exm29843 22835677 0 A G 0.333 2.194452e-01 1.684102e-01 1.927423e-01
15 exm1193622 101109677 0 A C 0.329 -2.214077e-01 1.699371e-01 1.927968e-01
15 exm1193629 101109794 0 G C 0.329 -2.214077e-01 1.699371e-01 1.927968e-01
19 exm1498037 52376172 0 A T 0.301 -2.217300e-01 1.702263e-01 1.929063e-01
19 exm1498040 52376207 0 A G 0.301 -2.217300e-01 1.702263e-01 1.929063e-01
19 exm1498048 52376434 0 C T 0.301 -2.217300e-01 1.702263e-01 1.929063e-01
12 exm1027183 95604290 0 C T 0.116 -3.283933e-01 2.521598e-01 1.929873e-01
6 exm570766 109767931 0 T C 0.355 2.201889e-01 1.690784e-01 1.929990e-01
19 exm1508841 55873726 0 A G 0.026 6.411307e-01 4.923519e-01 1.930360e-01
15 exm1193520 100821576 0 G A 0.406 2.116264e-01 1.625488e-01 1.931230e-01
19 exm1403865 2344034 1 A C 0.015 8.695808e-01 6.679444e-01 1.931398e-01
10 exm864580 128974220 0 A G 0.247 2.387020e-01 1.833861e-01 1.932217e-01
18 exm1372838 3729175 1 T C 0.220 2.475037e-01 1.902126e-01 1.933727e-01
22 exm1622448 50877144 0 T C 0.090 -3.640998e-01 2.798608e-01 1.934383e-01
2 exm238709 167262353 0 G C 0.107 3.361317e-01 2.584081e-01 1.935152e-01
8 exm689306 23003397 5 A G 0.018 8.018677e-01 6.165334e-01 1.935740e-01
14 exm1135159 105965102 2 A G 0.011 -9.703977e-01 7.461476e-01 1.935956e-01
1 exm1971 1178925 0 A G 0.166 2.800759e-01 2.153798e-01 1.936513e-01
5 exm502904 169661994 0 C G 0.480 -2.075564e-01 1.596304e-01 1.937027e-01
1 exm24367 18808292 0 C A 0.466 2.069726e-01 1.591923e-01 1.937333e-01
10 exm2267036 99219885 0 G A 0.367 -2.133169e-01 1.640775e-01 1.937480e-01
6 exm519915 24463020 2 C G 0.136 -3.058445e-01 2.352686e-01 1.937887e-01
1 exm20280 16134072 0 T C 0.066 4.286519e-01 3.297636e-01 1.938242e-01
16 exm1271100 89704365 0 C G 0.249 2.386079e-01 1.835622e-01 1.938248e-01
1 exm64568 62516683 0 G C 0.435 -2.139142e-01 1.645686e-01 1.938340e-01
2 exm282415 241558397 0 G A 0.408 -2.088839e-01 1.607199e-01 1.938926e-01
8 exm679148 6296550 0 G T 0.060 -4.413032e-01 3.398029e-01 1.942266e-01
6 exm524709 28219661 0 A G 0.078 3.874318e-01 2.983286e-01 1.942364e-01
9 exm748529 35397166 0 G C 0.017 7.985229e-01 6.148882e-01 1.942458e-01
1 exm61782 55085562 5 G C 0.031 -5.957876e-01 4.589830e-01 1.944474e-01
14 exm1087151 22038125 0 T C 0.033 -5.693972e-01 4.386949e-01 1.944906e-01
11 exm878737 2439542 0 A G 0.177 -2.716066e-01 2.092795e-01 1.945308e-01
2 exm248179 179579093 0 C T 0.269 -2.321621e-01 1.789138e-01 1.945987e-01
19 exm1453740 33878977 3 T C 0.027 -6.492388e-01 5.004898e-01 1.947407e-01
3 exm328536 66419956 0 C T 0.348 -2.191527e-01 1.689494e-01 1.947602e-01
17 exm1300438 18137141 0 A G 0.143 -2.966256e-01 2.287110e-01 1.948308e-01
3 exm377746 197495334 0 G A 0.137 -3.066486e-01 2.364635e-01 1.948767e-01
2 exm246697 179444289 0 G A 0.033 -5.835972e-01 4.500310e-01 1.948829e-01
8 exm701397 55537560 0 T C 0.017 8.004120e-01 6.172618e-01 1.949103e-01
1 exm145219 208073205 0 A C 0.020 7.339846e-01 5.661679e-01 1.950156e-01
10 exm813225 18828635 6 G T 0.056 4.562855e-01 3.519905e-01 1.950525e-01
5 exm2257353 79030045 0 G A 0.461 -2.073131e-01 1.599331e-01 1.950704e-01
20 exm1546238 44643111 0 A G 0.315 -2.215006e-01 1.708804e-01 1.950763e-01
1 exm86859 116310937 0 T C 0.020 -7.319344e-01 5.648065e-01 1.951895e-01
1 exm67171 67560956 0 C T 0.025 6.679549e-01 5.154705e-01 1.952194e-01
14 exm1116819 76964655 0 T C 0.067 4.114493e-01 3.176031e-01 1.953343e-01
3 exm2238321 112546399 9 T C 0.385 2.157763e-01 1.665649e-01 1.953461e-01
19 exm1456430 36029240 0 T G 0.022 -6.997555e-01 5.401677e-01 1.953486e-01
16 exm1200020 1129023 0 T C 0.123 3.138353e-01 2.422717e-01 1.953677e-01
8 exm708239 87076520 0 A C 0.349 -2.156847e-01 1.665545e-01 1.955076e-01
5 exm2241626 128301211 0 G A 0.323 2.192532e-01 1.693226e-01 1.955405e-01
19 exm1398835 1045173 0 A G 0.073 -3.956693e-01 3.055955e-01 1.955876e-01
12 exm993137 32137565 0 A G 0.204 2.538731e-01 1.960990e-01 1.956329e-01
12 exm982408 9232268 0 C T 0.159 -2.853109e-01 2.204433e-01 1.957561e-01
6 exm-rs2854028 33179689 0 A G 0.304 -2.241251e-01 1.731901e-01 1.958116e-01
7 exm655151 127251188 2 T G 0.281 -2.315651e-01 1.789715e-01 1.958924e-01
6 exm558392 57512510 0 T G 0.334 2.233935e-01 1.726859e-01 1.959698e-01
17 exm1364819 78389478 0 A G 0.037 5.382821e-01 4.161478e-01 1.960228e-01
19 exm1505276 55087313 23 G T 0.135 -3.041441e-01 2.351452e-01 1.960424e-01
19 exm1498351 52496149 0 C T 0.432 2.105227e-01 1.627641e-01 1.960454e-01
19 exm1498428 52497943 0 G A 0.432 2.105227e-01 1.627641e-01 1.960454e-01
8 exm695855 37730368 0 G A 0.375 2.146373e-01 1.659481e-01 1.960531e-01
11 exm965431 123777497 0 G A 0.297 -2.255010e-01 1.743540e-01 1.960700e-01
11 exm965461 123777986 0 T C 0.297 -2.255010e-01 1.743540e-01 1.960700e-01
19 exm1444070 18123738 0 C T 0.273 -2.294252e-01 1.773926e-01 1.960811e-01
16 exm1220616 16259596 0 A G 0.025 6.628153e-01 5.125432e-01 1.961260e-01
7 exm650755 110526722 0 C T 0.019 -7.660901e-01 5.924968e-01 1.961962e-01
1 exm154594 227935444 2 G A 0.362 -2.135813e-01 1.652052e-01 1.962521e-01
1 exm27747 21267993 0 C G 0.014 8.842064e-01 6.839714e-01 1.962767e-01
19 exm1449957 21948570 39 C T 0.180 2.684846e-01 2.076851e-01 1.962785e-01
2 exm186898 37319156 0 C A 0.021 -7.323902e-01 5.666392e-01 1.963588e-01
22 exm1602809 32871365 0 A G 0.060 -4.321791e-01 3.343737e-01 1.963633e-01
8 exm692416 27779093 0 A G 0.050 -4.779818e-01 3.698604e-01 1.964231e-01
17 exm1284102 5437285 0 A G 0.014 8.794636e-01 6.806100e-01 1.964787e-01
1 exm17546 12919891 7 T G 0.076 -3.971511e-01 3.073704e-01 1.965052e-01
19 exm1455449 35719577 0 A G 0.178 2.781425e-01 2.152670e-01 1.965094e-01
14 exm1099117 45645715 0 G A 0.033 -5.740667e-01 4.443451e-01 1.965585e-01
2 exm273715 231326081 0 C T 0.029 -6.189214e-01 4.792766e-01 1.967571e-01
20 exm1518353 744308 0 C T 0.084 -3.732715e-01 2.890541e-01 1.967608e-01
17 exm1333942 46929908 0 C T 0.158 -2.810678e-01 2.176945e-01 1.968454e-01
16 exm1228348 27356203 0 G A 0.408 -2.084005e-01 1.614388e-01 1.969205e-01
1 exm60719 54060248 0 C T 0.294 -2.254481e-01 1.746584e-01 1.969553e-01
2 exm230407 137990678 0 T C 0.015 -8.450197e-01 6.547457e-01 1.970200e-01
7 exm621660 51096830 0 G C 0.030 -5.935354e-01 4.599159e-01 1.970467e-01
1 exm50344 42047208 1 G C 0.093 -3.575329e-01 2.770663e-01 1.970837e-01
14 exm1114137 74428000 0 T A 0.152 -2.862731e-01 2.218465e-01 1.970882e-01
19 exm1402663 2050823 0 T G 0.113 3.263011e-01 2.528746e-01 1.971033e-01
2 exm170434 3392295 0 A G 0.395 -2.108050e-01 1.633782e-01 1.971307e-01
17 exm1284063 5424906 1 G C 0.014 8.781579e-01 6.806174e-01 1.971485e-01
6 exm524960 28297313 0 A T 0.080 3.811596e-01 2.954323e-01 1.971697e-01
6 exm558872 65300143 0 C G 0.133 3.051005e-01 2.365232e-01 1.972519e-01
11 exm957556 116633862 0 A G 0.023 -6.948514e-01 5.387248e-01 1.972976e-01
21 exm1574445 44293744 0 G C 0.491 -2.058668e-01 1.596705e-01 1.974659e-01
1 exm144875 207755348 0 T C 0.011 9.751729e-01 7.563634e-01 1.974768e-01
2 exm180154 27423913 4 A G 0.066 -4.328024e-01 3.357266e-01 1.975255e-01
10 exm844188 96954360 0 A T 0.366 -2.128135e-01 1.650857e-01 1.975402e-01
11 exm966088 124016058 0 T C 0.015 -8.529120e-01 6.616310e-01 1.975416e-01
8 exm683592 12957475 0 C T 0.416 -2.085426e-01 1.617831e-01 1.975690e-01
3 exm363141 167293773 0 C G 0.011 9.876141e-01 7.661755e-01 1.975718e-01
9 exm2181790 116929987 0 A G 0.035 5.497812e-01 4.265232e-01 1.975840e-01
2 exm183168 29225504 0 C T 0.048 4.809532e-01 3.731368e-01 1.975969e-01
1 exm2253585 89476602 3 C T 0.248 -2.358642e-01 1.829988e-01 1.976184e-01
2 exm183331 29274720 0 A G 0.453 -2.090392e-01 1.621962e-01 1.976462e-01
7 exm637741 98984354 0 C G 0.042 5.100562e-01 3.957912e-01 1.976823e-01
7 exm643960 100675713 1 T C 0.175 -2.641226e-01 2.049936e-01 1.977717e-01
17 exm1369506 80085633 0 G A 0.383 -2.125979e-01 1.650090e-01 1.977860e-01
1 exm100481 152285930 14 G A 0.473 -2.070316e-01 1.607272e-01 1.978934e-01
13 exm1079566 111119396 0 C G 0.099 3.394846e-01 2.635857e-01 1.979440e-01
3 exm306225 44929287 0 G C 0.398 2.104237e-01 1.634147e-01 1.980419e-01
16 exm1209128 2870961 0 T C 0.011 1.004424e+00 7.801646e-01 1.981167e-01
2 exm195234 55771169 0 T A 0.081 -3.792434e-01 2.945722e-01 1.981217e-01
6 exm593918 166579270 0 T C 0.490 -2.032627e-01 1.579292e-01 1.982569e-01
6 exm558901 65301217 1 A G 0.134 3.041857e-01 2.363883e-01 1.983420e-01
12 exm1048958 124354954 0 T C 0.026 6.344391e-01 4.930654e-01 1.983704e-01
5 exm487889 140724060 0 C A 0.080 3.751669e-01 2.916165e-01 1.984457e-01
1 exm156282 228525008 0 A G 0.056 -4.365598e-01 3.393948e-01 1.985220e-01
17 exm1333519 46629593 20 G T 0.415 2.025338e-01 1.574563e-01 1.985231e-01
1 exm67529 68603586 0 T C 0.311 -2.214950e-01 1.722331e-01 1.986164e-01
17 exm1319283 38928014 0 G A 0.108 3.299473e-01 2.565745e-01 1.986330e-01
9 exm771637 113209195 0 G T 0.198 2.619977e-01 2.037512e-01 1.986679e-01
17 exm1352035 72610089 0 T C 0.323 2.147969e-01 1.670637e-01 1.987211e-01
6 exm536687 32796751 0 C T 0.419 -2.078111e-01 1.616475e-01 1.987687e-01
10 exm807324 5782022 0 A C 0.018 -7.800166e-01 6.068404e-01 1.988415e-01
11 exm957713 116662407 0 C G 0.019 -7.670911e-01 5.969170e-01 1.989411e-01
1 exm61788 55085608 0 T C 0.030 -5.897075e-01 4.589413e-01 1.989964e-01
1 exm122158 169582317 0 T C 0.087 -3.573905e-01 2.781411e-01 1.989981e-01
9 exm740112 14842560 0 A G 0.011 1.012948e+00 7.885070e-01 1.990977e-01
5 exm464158 79616083 1 G C 0.225 2.437271e-01 1.897245e-01 1.990988e-01
2 exm187976 39008949 0 A G 0.160 2.769846e-01 2.156409e-01 1.991568e-01
1 exm2259832 163115321 0 G A 0.204 2.550043e-01 1.985560e-01 1.992187e-01
4 exm422987 124177315 0 T G 0.011 -1.011800e+00 7.878550e-01 1.992353e-01
12 exm1045757 122689181 0 G C 0.480 -2.075110e-01 1.615833e-01 1.992393e-01
8 exm726630 144621035 0 A G 0.174 2.727604e-01 2.124100e-01 1.992788e-01
8 exm726635 144621091 0 T A 0.174 2.727604e-01 2.124100e-01 1.992788e-01
19 exm1498404 52497250 0 G A 0.439 2.083830e-01 1.622931e-01 1.993244e-01
16 exm-rs17689437 68600351 0 T C 0.059 4.397230e-01 3.424741e-01 1.993357e-01
14 exm1085828 21511458 1 G C 0.277 2.270047e-01 1.768196e-01 1.993843e-01
10 exm848601 101595996 0 A T 0.014 8.482892e-01 6.607577e-01 1.993870e-01
10 exm848653 101611294 0 A G 0.014 8.482892e-01 6.607577e-01 1.993870e-01
1 exm11687 9074862 52 A G 0.062 4.472308e-01 3.483644e-01 1.993909e-01
8 exm707644 82588492 0 C T 0.012 -9.236509e-01 7.196323e-01 1.994952e-01
2 exm264607 219029843 0 C A 0.047 4.921548e-01 3.834747e-01 1.995285e-01
17 exm1288274 7484101 0 A C 0.183 -2.672798e-01 2.082799e-01 1.995762e-01
6 exm546601 42073759 0 A G 0.024 -6.743065e-01 5.254991e-01 1.996108e-01
19 exm1397119 757263 0 A G 0.038 -5.412966e-01 4.218682e-01 1.996386e-01
2 exm198051 65299298 0 A C 0.104 3.331167e-01 2.596432e-01 1.996790e-01
6 exm-rs241449 32796653 1 T G 0.419 -2.073776e-01 1.616503e-01 1.997145e-01
17 exm-rs13030 61908556 0 C T 0.378 -2.163103e-01 1.686157e-01 1.997207e-01
1 exm42006 33832933 0 A G 0.092 3.529397e-01 2.751790e-01 1.998180e-01
12 exm988952 21331860 0 G A 0.034 -5.737494e-01 4.473567e-01 1.998355e-01
19 exm1398247 991129 0 A G 0.284 2.234486e-01 1.742802e-01 1.999792e-01
1 exm99206 152193851 0 T C 0.454 -2.057493e-01 1.605279e-01 2.001258e-01
14 exm2251995 91948043 0 C T 0.043 5.049836e-01 3.941117e-01 2.002603e-01
19 exm1433302 13885484 0 G A 0.459 2.100116e-01 1.639385e-01 2.003593e-01
9 exm747823 35043291 0 G T 0.335 -2.138187e-01 1.669181e-01 2.003802e-01
19 exm1499906 53116643 2 C T 0.061 4.153315e-01 3.242363e-01 2.003896e-01
12 exm1051935 132237848 0 T C 0.017 -8.096205e-01 6.321459e-01 2.004610e-01
11 exm927951 65487793 0 C T 0.022 -6.880698e-01 5.372997e-01 2.005110e-01
20 exm1544076 43804522 2 C A 0.111 -3.278736e-01 2.560520e-01 2.005500e-01
6 exm-rs1042149 31082960 0 T C 0.439 2.065264e-01 1.613296e-01 2.006710e-01
9 exm787333 131846957 25 C T 0.459 2.070146e-01 1.617249e-01 2.007098e-01
16 exm1244599 57787906 0 T C 0.030 -5.928923e-01 4.632747e-01 2.007998e-01
10 exm862207 124610027 0 A G 0.489 2.064598e-01 1.613247e-01 2.008023e-01
19 exm1461161 38229926 0 A G 0.105 3.301757e-01 2.580221e-01 2.008506e-01
6 exm519988 24489691 0 C G 0.138 -3.017100e-01 2.357859e-01 2.008676e-01
11 exm896493 20805286 0 G A 0.256 2.335901e-01 1.825702e-01 2.009167e-01
15 exm1153743 42585099 0 G A 0.014 8.720477e-01 6.816169e-01 2.009422e-01
20 exm1526197 14307024 0 T C 0.013 8.901165e-01 6.957968e-01 2.009790e-01
19 exm1492094 50248501 0 C T 0.063 -4.258921e-01 3.329632e-01 2.010422e-01
14 exm2260358 70655751 0 A C 0.205 -2.499148e-01 1.954174e-01 2.011195e-01
20 exm1521344 3193842 0 A C 0.121 -3.137827e-01 2.453628e-01 2.011282e-01
16 exm1260016 76482747 0 G C 0.066 4.090919e-01 3.199051e-01 2.011497e-01
1 exm48342 40098328 0 T C 0.045 -5.002059e-01 3.912172e-01 2.012212e-01
2 exm221947 113675269 0 T C 0.023 -6.791315e-01 5.312053e-01 2.012619e-01
2 exm221959 113676219 0 C T 0.023 -6.791315e-01 5.312053e-01 2.012619e-01
2 exm221967 113676381 0 A G 0.023 -6.791315e-01 5.312053e-01 2.012619e-01
11 exm936140 69063767 14 A C 0.065 4.262893e-01 3.334539e-01 2.012857e-01
13 exm1075013 96293631 0 A G 0.054 4.461538e-01 3.489935e-01 2.012870e-01
16 exm1197626 705360 0 T C 0.430 2.058205e-01 1.610186e-01 2.013439e-01
17 exm1362646 77768654 0 C A 0.453 2.072876e-01 1.621687e-01 2.013503e-01
12 exm1031710 104345384 0 A G 0.023 -6.744116e-01 5.276474e-01 2.013763e-01
10 exm830320 71164692 0 C T 0.058 -4.279063e-01 3.347881e-01 2.013789e-01
10 exm830346 71168766 0 G C 0.058 -4.279063e-01 3.347881e-01 2.013789e-01
20 exm1519175 1559259 5 T C 0.011 -9.938012e-01 7.776450e-01 2.014417e-01
3 exm363791 169569432 0 G C 0.056 4.437706e-01 3.472497e-01 2.014433e-01
19 exm1438309 15789140 1 A G 0.055 4.559030e-01 3.567923e-01 2.015052e-01
14 exm1085832 21511497 0 C T 0.277 2.258789e-01 1.767994e-01 2.015694e-01
21 exm1569068 37617630 1 T G 0.024 -6.542140e-01 5.120866e-01 2.015887e-01
15 exm1148014 40265799 0 A G 0.154 -2.798176e-01 2.190426e-01 2.016199e-01
3 exm320687 52390789 0 T C 0.019 7.268687e-01 5.690288e-01 2.016455e-01
1 exm61703 55075452 0 A G 0.255 2.339406e-01 1.831824e-01 2.017492e-01
3 exm350026 130114082 0 G C 0.102 -3.274160e-01 2.564253e-01 2.018351e-01
3 exm371079 186395572 0 A T 0.330 2.204031e-01 1.726383e-01 2.018957e-01
3 exm290525 11400019 0 C T 0.039 -5.310334e-01 4.159703e-01 2.019177e-01
17 exm1315477 36708225 0 T C 0.028 -6.180353e-01 4.841587e-01 2.019529e-01
19 exm1495645 51361757 0 C T 0.027 6.445774e-01 5.050660e-01 2.020553e-01
6 exm552433 46657057 0 A G 0.111 -3.222759e-01 2.525363e-01 2.020790e-01
8 exm716209 113253954 0 G A 0.014 -8.450063e-01 6.621649e-01 2.020897e-01
7 exm631512 87005241 1 T C 0.012 9.514204e-01 7.457036e-01 2.021806e-01
6 exm554595 51491866 0 T A 0.017 7.538948e-01 5.909027e-01 2.021925e-01
11 exm894215 18158993 3 C T 0.092 3.562402e-01 2.792552e-01 2.022477e-01
1 exm31849 24409191 0 T C 0.181 2.658077e-01 2.083684e-01 2.022539e-01
15 exm1163086 52903772 0 C T 0.058 -4.305155e-01 3.375107e-01 2.022897e-01
4 exm383637 3039150 0 T C 0.275 -2.278729e-01 1.786960e-01 2.024179e-01
22 exm1612933 42095711 0 C G 0.052 -4.710484e-01 3.694100e-01 2.024397e-01
5 exm441836 1225626 0 T A 0.268 2.283068e-01 1.790625e-01 2.024840e-01
1 exm163482 240492734 0 A G 0.298 -2.220500e-01 1.741729e-01 2.025297e-01
8 exm724225 142222445 0 T C 0.368 2.143808e-01 1.681600e-01 2.025371e-01
7 exm633461 91712698 0 G A 0.365 2.110184e-01 1.655369e-01 2.025760e-01
18 exm2273559 319935 0 C T 0.216 -2.448244e-01 1.920732e-01 2.026151e-01
7 exm2264243 91726927 0 C A 0.366 2.111783e-01 1.656852e-01 2.026383e-01
3 exm374705 195489009 1 C A 0.319 -2.174761e-01 1.706272e-01 2.026406e-01
11 exm919729 62559385 0 C T 0.137 3.021587e-01 2.370703e-01 2.026462e-01
16 exm1219675 15715636 0 G C 0.035 -5.575674e-01 4.375409e-01 2.027286e-01
11 exm913203 58978684 0 A G 0.095 3.483284e-01 2.733595e-01 2.027535e-01
11 exm939471 72946279 0 C T 0.039 -5.179798e-01 4.065589e-01 2.028215e-01
6 exm553550 47649265 0 A T 0.331 2.189479e-01 1.719081e-01 2.029721e-01
6 exm553564 47649694 0 A G 0.331 2.189479e-01 1.719081e-01 2.029721e-01
7 exm628956 76922314 0 T A 0.017 -8.056447e-01 6.325921e-01 2.029977e-01
12 exm1019990 66786091 0 G C 0.019 7.365351e-01 5.783874e-01 2.030448e-01
11 exm958729 117279712 0 T C 0.059 -4.307203e-01 3.382483e-01 2.030603e-01
8 exm695233 36788479 0 G A 0.252 -2.350017e-01 1.845753e-01 2.031249e-01
1 exm11552 9009406 0 T C 0.253 -2.310130e-01 1.814660e-01 2.031835e-01
5 exm474494 125939409 0 T C 0.102 -3.359428e-01 2.639614e-01 2.033043e-01
1 exm-rs1057925 41204569 0 T C 0.420 -2.102641e-01 1.652126e-01 2.033075e-01
10 exm847519 100017453 0 G T 0.432 -2.047000e-01 1.608500e-01 2.033338e-01
3 exm374785 195501149 0 C T 0.417 -2.099446e-01 1.650034e-01 2.034219e-01
18 exm1394534 77170477 0 A C 0.025 6.529962e-01 5.132144e-01 2.034220e-01
1 exm98948 152191709 0 G C 0.454 -2.040356e-01 1.603859e-01 2.034968e-01
5 exm446835 22078584 0 T C 0.324 -2.155511e-01 1.694965e-01 2.036531e-01
16 exm1263920 84209864 0 C G 0.286 2.215755e-01 1.742419e-01 2.036746e-01
10 exm824447 50830171 0 T C 0.013 8.950869e-01 7.038786e-01 2.036762e-01
7 exm598131 1478610 0 T C 0.013 8.855358e-01 6.963946e-01 2.036936e-01
7 exm598143 1479659 0 C T 0.013 8.855358e-01 6.963946e-01 2.036936e-01
11 exm956314 113268059 0 A G 0.261 2.266726e-01 1.782692e-01 2.037226e-01
19 exm1425160 10395683 0 G A 0.458 -2.075687e-01 1.632523e-01 2.037436e-01
12 exm1006393 53086645 2 A G 0.469 -1.975733e-01 1.554593e-01 2.039426e-01
6 exm593893 166572045 0 T C 0.144 2.925501e-01 2.302395e-01 2.040373e-01
17 exm1316196 37319065 0 T C 0.189 -2.616499e-01 2.059604e-01 2.041245e-01
9 exm751086 37422763 0 T C 0.015 8.317121e-01 6.547120e-01 2.041391e-01
19 exm1497186 51960940 0 G A 0.082 3.722597e-01 2.930762e-01 2.041988e-01
7 exm670900 150325175 0 T C 0.242 2.323641e-01 1.829423e-01 2.042098e-01
20 exm1528175 20032998 0 C T 0.489 -2.039306e-01 1.605716e-01 2.042529e-01
19 exm1438289 15784386 0 C T 0.055 4.520563e-01 3.559480e-01 2.042607e-01
19 exm1438304 15789098 0 A G 0.055 4.520563e-01 3.559480e-01 2.042607e-01
14 exm1084884 20876621 0 A G 0.020 -7.290995e-01 5.741908e-01 2.043392e-01
19 exm2254025 55481398 7 A G 0.057 4.408637e-01 3.471979e-01 2.043427e-01
6 exm579412 133035098 0 G A 0.463 -2.040930e-01 1.607450e-01 2.043807e-01
12 exm1023953 80761411 0 T G 0.205 -2.490238e-01 1.962177e-01 2.045766e-01
17 exm1275587 1703156 0 C T 0.049 -4.732391e-01 3.729053e-01 2.045981e-01
17 exm1350304 71196809 0 G A 0.418 -2.050832e-01 1.616339e-01 2.046861e-01
20 exm1528203 20033223 0 T A 0.098 -3.349503e-01 2.640209e-01 2.047439e-01
1 exm41964 33820134 0 T C 0.256 -2.339433e-01 1.844037e-01 2.047452e-01
17 exm1319362 38938316 0 T C 0.104 3.332612e-01 2.627476e-01 2.048442e-01
19 exm1430638 12541214 12 T G 0.495 -2.050808e-01 1.616924e-01 2.048553e-01
6 exm554460 50683009 0 C T 0.080 -3.690887e-01 2.910114e-01 2.048703e-01
1 exm114419 159752046 0 T A 0.011 9.851780e-01 7.769461e-01 2.049714e-01
1 exm75532 93672723 0 A C 0.048 4.664637e-01 3.679020e-01 2.050112e-01
8 exm704107 67592152 1 C T 0.313 2.206345e-01 1.740173e-01 2.050160e-01
2 exm273846 231406680 0 T C 0.176 -2.707476e-01 2.135598e-01 2.050536e-01
3 exm348940 129137188 0 T C 0.010 1.012214e+00 7.985116e-01 2.051097e-01
19 exm1397560 830820 0 A G 0.073 3.853987e-01 3.040953e-01 2.052043e-01
1 exm114153 159275976 0 T C 0.017 -7.870663e-01 6.210778e-01 2.052410e-01
9 exm787639 132374678 0 C T 0.012 -9.220680e-01 7.276514e-01 2.052678e-01
11 exm884242 6007272 0 A G 0.192 -2.537960e-01 2.003381e-01 2.053912e-01
19 exm1466481 40363926 0 G C 0.318 -2.169147e-01 1.712344e-01 2.054154e-01
11 exm940130 73620537 0 G C 0.172 -2.645226e-01 2.088564e-01 2.055021e-01
1 exm53060 44290530 0 G A 0.114 3.179374e-01 2.510721e-01 2.055768e-01
3 exm342266 121500699 0 T C 0.394 -2.063446e-01 1.629569e-01 2.056006e-01
8 exm687411 21984945 20 T C 0.387 2.107657e-01 1.664548e-01 2.056182e-01
1 exm37154 28209366 0 A G 0.325 -2.153826e-01 1.701077e-01 2.056360e-01
1 exm70360 79095581 0 C T 0.264 -2.285396e-01 1.805335e-01 2.057225e-01
19 exm1464229 39367111 0 C T 0.341 2.165056e-01 1.710759e-01 2.058512e-01
17 exm1356489 73926121 1 A C 0.128 -3.017548e-01 2.384642e-01 2.059026e-01
1 exm102333 153509890 0 C T 0.119 -3.133186e-01 2.476042e-01 2.059056e-01
19 exm1459254 36674305 0 G A 0.490 2.083413e-01 1.646542e-01 2.059325e-01
7 exm669255 149475926 0 A G 0.015 8.284849e-01 6.547861e-01 2.059505e-01
18 exm1375546 10699129 0 T G 0.073 -3.886279e-01 3.071766e-01 2.059915e-01
9 exm755303 77376647 0 C T 0.342 -2.125642e-01 1.680661e-01 2.061332e-01
11 exm900322 35229673 0 T C 0.022 -6.886590e-01 5.445982e-01 2.062189e-01
3 exm328250 64672474 0 T A 0.083 -3.728296e-01 2.948620e-01 2.062570e-01
9 exm771760 113276356 0 G C 0.192 2.580001e-01 2.040607e-01 2.062895e-01
5 exm509204 178418549 0 C T 0.020 -7.140623e-01 5.648375e-01 2.063395e-01
10 exm817488 29812422 0 A C 0.161 2.788230e-01 2.205628e-01 2.063565e-01
1 exm21238 16380243 32 A G 0.419 -2.013704e-01 1.593072e-01 2.063942e-01
21 exm1572266 43161357 0 T C 0.115 -3.076298e-01 2.433756e-01 2.064035e-01
2 exm2255206 241570284 0 T C 0.028 -6.052384e-01 4.788243e-01 2.064045e-01
1 exm15531 11906068 0 G A 0.117 -3.115833e-01 2.465111e-01 2.064178e-01
16 exm1223474 20796387 0 C G 0.132 2.981755e-01 2.359458e-01 2.064991e-01
4 exm397581 47514685 0 T C 0.194 2.546548e-01 2.015576e-01 2.066110e-01
9 exm736709 4617999 0 C G 0.064 4.042096e-01 3.199706e-01 2.066696e-01
19 exm1498318 52469168 0 G C 0.016 8.209328e-01 6.498494e-01 2.066713e-01
3 exm365100 172365832 0 G T 0.089 -3.636416e-01 2.878949e-01 2.067292e-01
11 exm892530 15170686 0 A G 0.022 -6.882274e-01 5.448793e-01 2.067374e-01
16 exm1263247 84028014 0 G C 0.130 -3.016799e-01 2.388981e-01 2.068399e-01
19 exm1932608 35448945 0 G C 0.093 3.477925e-01 2.754314e-01 2.068679e-01
16 exm1203751 1872922 0 G C 0.028 -5.987989e-01 4.742481e-01 2.069007e-01
7 exm626265 73470714 0 A G 0.206 2.480948e-01 1.965319e-01 2.069955e-01
20 exm1544330 43926573 0 T C 0.095 3.409470e-01 2.700984e-01 2.070162e-01
15 exm1162154 52017273 0 C T 0.017 -7.923656e-01 6.277139e-01 2.070173e-01
1 exm125308 175130119 0 C T 0.013 8.797966e-01 6.970065e-01 2.070365e-01
8 exm689281 23002135 8 T C 0.017 7.976140e-01 6.320162e-01 2.071211e-01
14 exm1098094 39650234 0 A T 0.149 2.811476e-01 2.228190e-01 2.072072e-01
13 exm1060475 29600415 0 G A 0.032 5.700544e-01 4.519283e-01 2.073488e-01
3 exm2255870 183508590 0 G A 0.041 5.123037e-01 4.061770e-01 2.073849e-01
20 exm1539267 35796575 0 A G 0.035 -5.424425e-01 4.300967e-01 2.074106e-01
15 exm1164137 56152872 0 C T 0.260 -2.308448e-01 1.830361e-01 2.074152e-01
16 exm1271824 89836323 0 C T 0.270 -2.295914e-01 1.820466e-01 2.074258e-01
1 exm6953 3417211 0 A G 0.012 -8.465017e-01 6.713756e-01 2.075417e-01
4 exm414947 100045616 0 C T 0.111 3.210514e-01 2.546473e-01 2.075697e-01
19 exm1415155 6913811 0 A G 0.264 -2.354639e-01 1.867816e-01 2.076170e-01
17 exm1316186 37316988 0 C T 0.202 -2.537807e-01 2.013591e-01 2.077247e-01
2 exm187886 38916970 0 T A 0.227 -2.390811e-01 1.896987e-01 2.077315e-01
4 exm380841 1349029 2 A G 0.170 2.684076e-01 2.129809e-01 2.077594e-01
8 exm708713 87645092 32 T C 0.023 6.592145e-01 5.232021e-01 2.078608e-01
3 exm292415 14175262 0 C T 0.496 -1.959358e-01 1.555241e-01 2.079038e-01
2 exm283015 241827798 0 C T 0.158 -2.740044e-01 2.175136e-01 2.079511e-01
11 exm938360 71850722 0 T C 0.015 8.342602e-01 6.623413e-01 2.080048e-01
14 exm1095751 31864485 0 G C 0.059 4.258503e-01 3.381646e-01 2.080999e-01
8 exm721442 133175736 0 C T 0.026 -6.476012e-01 5.143428e-01 2.081772e-01
12 exm1042045 119588962 0 A G 0.212 2.466685e-01 1.959755e-01 2.083269e-01
13 exm1060527 29898768 0 A C 0.098 -3.356038e-01 2.666372e-01 2.083330e-01
4 exm381379 1729556 0 A G 0.068 -3.969933e-01 3.154284e-01 2.083577e-01
17 exm2225665 10324980 0 C T 0.482 -2.019885e-01 1.604958e-01 2.083781e-01
8 exm713417 102631911 0 A G 0.012 -8.981664e-01 7.136990e-01 2.084004e-01
5 exm458321 66460595 0 A G 0.041 5.053691e-01 4.015794e-01 2.084050e-01
6 exm536941 32818774 0 C T 0.241 -2.328540e-01 1.850633e-01 2.084824e-01
1 exm75274 93160902 0 T C 0.022 -6.845270e-01 5.441314e-01 2.085626e-01
17 exm1334269 47284735 0 C T 0.013 -8.858413e-01 7.043467e-01 2.086855e-01
8 exm714059 104337367 0 C A 0.479 2.056037e-01 1.634807e-01 2.086908e-01
1 exm127303 179562740 0 C G 0.353 -2.090930e-01 1.662570e-01 2.086958e-01
14 exm1128348 102508056 0 A C 0.023 6.761680e-01 5.376495e-01 2.087003e-01
17 exm1331098 44108906 1 G A 0.055 -4.456213e-01 3.544288e-01 2.088245e-01
9 exm2259149 126134542 0 A G 0.352 2.113648e-01 1.681446e-01 2.089156e-01
18 exm1378214 20953720 1 A G 0.277 2.226852e-01 1.771916e-01 2.090222e-01
1 exm34652 26671144 0 C T 0.015 -8.402966e-01 6.686574e-01 2.090423e-01
1 exm31825 24407903 0 T C 0.065 -4.175752e-01 3.323325e-01 2.091126e-01
3 exm344954 124418879 0 C T 0.084 3.587760e-01 2.855862e-01 2.091921e-01
1 exm61147 54605320 0 C G 0.465 1.987659e-01 1.582263e-01 2.092161e-01
1 exm92552 147096112 0 A G 0.011 -9.501639e-01 7.565619e-01 2.093305e-01
21 exm1580871 47581423 0 T C 0.114 -3.209610e-01 2.555685e-01 2.093399e-01
4 exm421501 120528327 0 G A 0.140 -2.836762e-01 2.259190e-01 2.094184e-01
9 exm741388 18777268 0 T C 0.022 -6.940811e-01 5.529123e-01 2.095402e-01
17 exm1310094 30222002 0 C T 0.482 -1.999706e-01 1.593018e-01 2.095493e-01
12 exm991888 29642573 0 C A 0.407 2.044172e-01 1.628450e-01 2.095516e-01
12 exm986830 14664250 0 G A 0.111 -3.176608e-01 2.531130e-01 2.096501e-01
6 exm-rs2428514 31027516 0 T C 0.173 -2.704043e-01 2.155400e-01 2.098216e-01
6 exm573634 116784682 0 C G 0.020 -7.214912e-01 5.751406e-01 2.098516e-01
19 exm1420192 9001833 0 A G 0.310 -2.152225e-01 1.715803e-01 2.098903e-01
6 exm2273418 36198577 0 G C 0.235 2.372411e-01 1.891353e-01 2.098932e-01
5 exm443595 7520881 0 T G 0.118 -3.066839e-01 2.445056e-01 2.099093e-01
6 exm-rs2524222 30511170 0 A G 0.208 -2.441133e-01 1.947037e-01 2.101032e-01
14 exm1128892 102825773 0 C G 0.019 -7.355825e-01 5.868073e-01 2.101886e-01
14 exm1100953 51224417 0 C G 0.232 -2.405674e-01 1.919766e-01 2.103434e-01
15 exm1193876 101529012 0 G A 0.011 -9.854822e-01 7.864806e-01 2.103724e-01
10 exm835328 75673748 0 C A 0.023 6.651604e-01 5.308554e-01 2.103836e-01
12 exm1005722 52946543 0 T C 0.242 -2.356149e-01 1.880417e-01 2.103853e-01
17 exm1366483 79412465 0 A C 0.018 7.587270e-01 6.055451e-01 2.103952e-01
19 exm1403864 2344022 0 A G 0.118 -3.103363e-01 2.476913e-01 2.104133e-01
5 exm508176 177548196 6 A G 0.012 -9.141977e-01 7.296754e-01 2.104253e-01
2 exm176676 24390517 0 G A 0.379 2.077956e-01 1.658560e-01 2.104307e-01
4 exm407191 77053834 0 C T 0.070 3.901357e-01 3.113947e-01 2.104316e-01
6 exm2257894 65301167 0 T C 0.134 2.959509e-01 2.362272e-01 2.104469e-01
6 exm558900 65301211 0 C T 0.134 2.959509e-01 2.362272e-01 2.104469e-01
6 exm558904 65301408 0 G A 0.134 2.959509e-01 2.362272e-01 2.104469e-01
6 exm558912 65301679 0 C T 0.134 2.959509e-01 2.362272e-01 2.104469e-01
6 exm558915 65301787 0 C G 0.134 2.959509e-01 2.362272e-01 2.104469e-01
6 exm558919 65303100 0 C T 0.134 2.959509e-01 2.362272e-01 2.104469e-01
1 exm122925 170934394 0 C T 0.042 5.075790e-01 4.051516e-01 2.104508e-01
9 exm772459 114468966 0 C A 0.241 2.358370e-01 1.882621e-01 2.104897e-01
12 exm1026834 94769769 0 A G 0.014 -8.723297e-01 6.964831e-01 2.105726e-01
17 exm1296536 12915009 0 A G 0.242 -2.379421e-01 1.900260e-01 2.106902e-01
11 exm884564 6221214 0 T A 0.357 -2.098344e-01 1.675819e-01 2.106993e-01
3 exm372681 191098660 0 G A 0.015 -8.115469e-01 6.481552e-01 2.107149e-01
16 exm1232774 30380872 0 G C 0.382 -2.069461e-01 1.653006e-01 2.107692e-01
3 exm342599 121825197 0 G A 0.113 -3.158539e-01 2.523009e-01 2.107853e-01
1 exm118550 161761276 1 C G 0.114 3.089479e-01 2.467858e-01 2.107878e-01
22 exm1587022 20761193 0 T C 0.017 -7.670373e-01 6.127386e-01 2.108129e-01
3 exm297403 33055688 0 C T 0.011 -9.727015e-01 7.774876e-01 2.110809e-01
6 exm568267 100957344 0 C T 0.088 -3.595315e-01 2.874183e-01 2.111478e-01
10 exm859622 120883045 0 G A 0.012 -9.334001e-01 7.462629e-01 2.111966e-01
22 exm2268442 42343091 0 A G 0.342 2.098775e-01 1.678001e-01 2.111991e-01
15 exm1177217 75130093 0 T C 0.489 2.049241e-01 1.638669e-01 2.112746e-01
2 exm284949 242674803 0 A G 0.289 -2.214116e-01 1.770591e-01 2.112952e-01
13 exm1071987 73349359 2 C G 0.286 -2.201382e-01 1.760780e-01 2.113919e-01
11 exm885560 6524072 0 C A 0.125 -3.002147e-01 2.401608e-01 2.114554e-01
8 exm700414 52321686 0 T C 0.119 3.078939e-01 2.463247e-01 2.114939e-01
18 exm1375071 9562042 0 T C 0.298 -2.162801e-01 1.730357e-01 2.115068e-01
2 exm-IND2-162925519 163217274 1 D I 0.017 -7.769400e-01 6.218342e-01 2.116834e-01
10 exm865261 129905429 0 T C 0.134 2.895545e-01 2.317513e-01 2.116884e-01
10 exm865312 129906364 0 A G 0.134 2.895545e-01 2.317513e-01 2.116884e-01
10 exm865411 129910475 0 G T 0.134 2.895545e-01 2.317513e-01 2.116884e-01
17 exm1338209 53076799 0 G A 0.150 2.811286e-01 2.250190e-01 2.117119e-01
19 exm1483160 46974003 0 T C 0.016 -7.885407e-01 6.313828e-01 2.118743e-01
2 exm251238 186668935 0 G A 0.258 2.271162e-01 1.818527e-01 2.118774e-01
1 exm5918 2441358 0 C T 0.465 2.041987e-01 1.635059e-01 2.118867e-01
16 exm1241404 55562359 0 A G 0.011 9.716345e-01 7.780685e-01 2.119229e-01
12 exm1045390 122405912 0 T G 0.289 -2.187791e-01 1.751993e-01 2.119353e-01
6 exm524762 28228342 0 A G 0.080 3.683766e-01 2.950227e-01 2.119739e-01
6 exm524769 28239915 0 A G 0.080 3.683766e-01 2.950227e-01 2.119739e-01
2 exm224735 125281910 0 T C 0.011 9.828483e-01 7.872039e-01 2.120132e-01
20 exm1524110 5935303 0 C A 0.059 -4.260760e-01 3.413229e-01 2.120949e-01
11 exm906347 48238549 0 A G 0.437 2.039817e-01 1.634531e-01 2.122251e-01
1 exm123149 171168545 0 C T 0.082 3.606327e-01 2.890187e-01 2.122868e-01
19 exm1486793 48869178 0 T C 0.096 3.338087e-01 2.675847e-01 2.123950e-01
7 exm620668 48315796 0 C A 0.183 -2.566291e-01 2.057226e-01 2.124080e-01
1 exm21843 16736138 0 G A 0.041 -4.863207e-01 3.898881e-01 2.124514e-01
13 exm1078752 109438084 0 A T 0.176 -2.657087e-01 2.130267e-01 2.124631e-01
21 exm1566214 33719343 0 G C 0.077 -3.687293e-01 2.956347e-01 2.124836e-01
11 exm2271612 59865671 0 C T 0.399 2.060943e-01 1.652825e-01 2.126027e-01
1 exm82883 110950277 0 A G 0.103 3.267464e-01 2.621362e-01 2.127661e-01
16 exm1214221 4764117 0 C A 0.014 8.492812e-01 6.813580e-01 2.127742e-01
1 exm152502 225270409 7 A T 0.218 -2.340733e-01 1.878271e-01 2.128611e-01
17 exm1319673 39023381 0 A G 0.058 -4.273489e-01 3.429845e-01 2.129511e-01
2 exm202608 73677898 0 C G 0.106 -3.231903e-01 2.593900e-01 2.129543e-01
2 exm202663 73679280 0 G A 0.106 -3.231903e-01 2.593900e-01 2.129543e-01
2 exm202708 73680508 0 C G 0.106 -3.231903e-01 2.593900e-01 2.129543e-01
2 exm202774 73717656 0 G A 0.106 -3.231903e-01 2.593900e-01 2.129543e-01
2 exm202475 73651967 0 T C 0.106 -3.224340e-01 2.587867e-01 2.129608e-01
10 exm810187 13234356 0 T A 0.033 -5.539981e-01 4.446620e-01 2.129825e-01
1 exm141799 205042840 0 A G 0.157 2.735779e-01 2.196253e-01 2.130663e-01
16 exm1251112 68057096 0 T C 0.014 -8.501150e-01 6.824809e-01 2.130784e-01
6 exm547887 42992825 0 G C 0.270 -2.258631e-01 1.813937e-01 2.132513e-01
3 exm285445 361493 0 A G 0.017 7.868586e-01 6.319369e-01 2.132514e-01
10 exm831303 72326400 0 A G 0.136 -2.907426e-01 2.335080e-01 2.132683e-01
22 exm1613352 42341308 0 G A 0.327 2.107115e-01 1.692491e-01 2.133160e-01
1 exm155581 228462332 0 A G 0.023 -6.559038e-01 5.268477e-01 2.133230e-01
1 exm155626 228464316 0 G C 0.023 -6.559038e-01 5.268477e-01 2.133230e-01
1 exm155722 228468069 0 A G 0.023 -6.559038e-01 5.268477e-01 2.133230e-01
22 exm1614011 42609148 0 C T 0.170 -2.719575e-01 2.184979e-01 2.134297e-01
10 exm811953 16932384 0 A G 0.017 -7.656405e-01 6.151701e-01 2.134551e-01
1 exm2250503 205210806 0 A G 0.015 -8.168267e-01 6.563349e-01 2.134817e-01
3 exm363559 169485588 0 C G 0.014 8.305708e-01 6.674542e-01 2.135335e-01
22 exm1620265 50439194 0 T C 0.240 -2.334088e-01 1.875727e-01 2.135416e-01
9 exm780802 127230813 4 A G 0.088 -3.435468e-01 2.761221e-01 2.136077e-01
7 exm598969 1595068 0 A G 0.141 2.850883e-01 2.291653e-01 2.136649e-01
20 exm1517960 368905 0 G A 0.357 2.068089e-01 1.662999e-01 2.138263e-01
19 exm1516697 58946056 0 A G 0.404 2.001692e-01 1.609852e-01 2.138960e-01
6 exm571290 110064928 0 T A 0.134 2.918731e-01 2.347432e-01 2.139067e-01
1 exm128146 180235728 0 T C 0.023 -6.554502e-01 5.271982e-01 2.139440e-01
20 exm1544068 43803613 0 T C 0.110 -3.197869e-01 2.572295e-01 2.139713e-01
5 exm479202 135276314 0 C T 0.171 -2.596405e-01 2.088633e-01 2.140026e-01
7 exm2277340 147675054 0 T G 0.030 -5.880240e-01 4.730380e-01 2.140144e-01
3 exm332824 98002587 0 G A 0.426 2.021151e-01 1.626010e-01 2.140391e-01
3 exm355936 142178144 0 T C 0.095 3.381905e-01 2.720761e-01 2.140439e-01
8 exm722937 139165273 0 A G 0.438 2.026463e-01 1.631784e-01 2.144606e-01
22 exm1601486 31971351 0 T C 0.041 4.912964e-01 3.956128e-01 2.144634e-01
17 exm1319729 39041052 0 T C 0.083 -3.566598e-01 2.872157e-01 2.144922e-01
5 exm495603 149776232 0 T C 0.379 -2.021556e-01 1.628042e-01 2.145194e-01
2 exm218245 105665808 0 T C 0.125 3.029365e-01 2.440683e-01 2.147092e-01
19 exm1414917 6755155 0 C T 0.052 -4.415076e-01 3.557829e-01 2.148012e-01
7 exm2145994 20449362 0 G T 0.013 -8.744862e-01 7.047023e-01 2.148074e-01
11 exm956341 113270160 0 G A 0.259 2.214513e-01 1.784869e-01 2.148871e-01
16 exm1263910 84209738 0 C T 0.286 2.161075e-01 1.742265e-01 2.150097e-01
16 exm1263913 84209816 0 C T 0.286 2.161075e-01 1.742265e-01 2.150097e-01
10 exm823939 50534395 0 A G 0.022 6.625735e-01 5.341707e-01 2.150114e-01
2 exm224332 121748048 2 A G 0.014 8.467479e-01 6.827577e-01 2.150816e-01
9 exm799291 139634495 0 A G 0.173 -2.609786e-01 2.104641e-01 2.151455e-01
20 exm1537001 34022387 0 C A 0.447 1.933809e-01 1.559607e-01 2.151757e-01
8 exm710006 95143172 0 G T 0.471 -1.981937e-01 1.598555e-01 2.152138e-01
11 exm944868 82444021 0 G T 0.251 2.231153e-01 1.799593e-01 2.152214e-01
16 exm1198157 731318 0 A G 0.013 -8.731227e-01 7.043958e-01 2.153233e-01
10 exm860120 121586882 0 G A 0.279 2.192777e-01 1.769227e-01 2.153736e-01
7 exm627817 75442730 0 G T 0.406 2.024652e-01 1.633641e-01 2.153916e-01
17 exm1292529 8700778 0 A G 0.100 3.215499e-01 2.594769e-01 2.154383e-01
17 exm1288825 7637789 0 T C 0.108 3.172769e-01 2.560390e-01 2.154566e-01
10 exm847422 99969568 0 G A 0.398 -2.014231e-01 1.625491e-01 2.154646e-01
7 exm670184 149524970 0 T C 0.016 -7.488348e-01 6.043271e-01 2.154761e-01
1 exm117086 161049509 0 T G 0.022 6.844365e-01 5.523643e-01 2.154828e-01
9 exm746878 34311195 0 C G 0.011 -9.491479e-01 7.660192e-01 2.154968e-01
5 exm510000 179201847 0 A G 0.174 2.578173e-01 2.081110e-01 2.155785e-01
1 exm147287 212799163 0 A C 0.073 -3.827698e-01 3.090214e-01 2.156502e-01
6 exm585741 150114745 0 G A 0.469 -1.964384e-01 1.585967e-01 2.156678e-01
1 exm149187 216219781 0 G A 0.459 1.966279e-01 1.587514e-01 2.156729e-01
19 exm1489913 49658467 0 T C 0.020 7.227250e-01 5.835243e-01 2.156871e-01
8 exm687403 21984765 0 T C 0.033 -5.477739e-01 4.422940e-01 2.157124e-01
12 exm1018307 60169112 0 G T 0.027 6.147409e-01 4.963715e-01 2.157175e-01
9 exm776002 117848197 0 T C 0.079 -3.749230e-01 3.027333e-01 2.157211e-01
11 exm936116 69063476 1 T C 0.091 -3.435221e-01 2.774215e-01 2.157923e-01
6 exm565486 89967498 0 A G 0.171 -2.613516e-01 2.111285e-01 2.159363e-01
6 exm516345 10942964 0 G A 0.098 -3.361037e-01 2.715651e-01 2.160198e-01
12 exm983926 10958896 0 G T 0.015 -8.099712e-01 6.545283e-01 2.160813e-01
10 exm837519 81927059 0 T C 0.030 5.701114e-01 4.607497e-01 2.161303e-01
11 exm926851 65319751 1 A G 0.180 -2.568410e-01 2.075784e-01 2.161436e-01
1 exm18766 14107360 0 A T 0.025 -6.423040e-01 5.191624e-01 2.161909e-01
17 exm1290673 7951878 0 G A 0.035 -5.435967e-01 4.395242e-01 2.163425e-01
19 exm1488534 49376582 0 A G 0.252 -2.251098e-01 1.820391e-01 2.164105e-01
6 exm529890 31107648 0 T C 0.137 2.897025e-01 2.342862e-01 2.164362e-01
3 exm318336 50597092 0 G A 0.091 3.476666e-01 2.812042e-01 2.165041e-01
15 exm1158093 45392075 0 G A 0.023 6.603133e-01 5.342634e-01 2.166591e-01
15 exm1159148 45968435 0 C T 0.447 1.981398e-01 1.603564e-01 2.167744e-01
1 exm15236 11850927 0 T C 0.178 -2.588518e-01 2.096026e-01 2.170188e-01
1 exm147753 213414543 0 G A 0.069 3.963373e-01 3.209716e-01 2.170782e-01
21 exm1576566 45733867 0 T A 0.093 3.381683e-01 2.738730e-01 2.170937e-01
3 exm345327 124728626 0 A G 0.277 2.215064e-01 1.794432e-01 2.172256e-01
10 exm840207 90583092 4 G T 0.016 7.647281e-01 6.195426e-01 2.172502e-01
1 exm38418 29602227 0 T G 0.017 7.805267e-01 6.324090e-01 2.172990e-01
6 exm537523 33048663 0 A G 0.345 -2.084496e-01 1.688947e-01 2.173040e-01
14 exm1124126 94776221 0 A C 0.301 -2.157832e-01 1.748388e-01 2.173096e-01
16 exm1217663 11362729 0 A G 0.302 2.109473e-01 1.709310e-01 2.173376e-01
11 exm883510 5664684 0 G T 0.065 4.028034e-01 3.264802e-01 2.174615e-01
9 exm803718 140372570 0 A G 0.024 6.393296e-01 5.182222e-01 2.174906e-01
2 exm1986597 152534545 0 C T 0.010 9.866042e-01 7.998800e-01 2.175866e-01
3 exm335816 108189627 0 T C 0.065 -4.029213e-01 3.267007e-01 2.176374e-01
17 exm1290635 7950394 0 A G 0.165 2.685759e-01 2.177793e-01 2.176583e-01
8 exm718212 121530092 0 T C 0.011 -9.717806e-01 7.880525e-01 2.176978e-01
6 exm595294 168445769 0 T C 0.016 7.866564e-01 6.379688e-01 2.177269e-01
5 exm461031 73981299 0 T C 0.011 -9.440847e-01 7.656571e-01 2.177364e-01
9 exm770240 111659483 0 G T 0.256 -2.232206e-01 1.810342e-01 2.177396e-01
4 exm412500 88766142 0 T A 0.011 9.439272e-01 7.656046e-01 2.177816e-01
4 exm412557 88767366 0 C A 0.011 9.439272e-01 7.656046e-01 2.177816e-01
4 exm412566 88767481 0 C A 0.011 9.439272e-01 7.656046e-01 2.177816e-01
1 exm137916 201869257 1 A G 0.214 2.423637e-01 1.965982e-01 2.178301e-01
16 exm1240834 53682949 0 T C 0.111 3.110169e-01 2.523299e-01 2.179073e-01
11 exm882030 5068137 0 A G 0.490 1.973669e-01 1.601299e-01 2.179213e-01
11 exm882035 5068177 0 T A 0.490 1.973669e-01 1.601299e-01 2.179213e-01
3 exm374079 194387253 0 G A 0.056 4.348871e-01 3.528962e-01 2.179980e-01
19 exm1466456 40363020 1 A G 0.317 -2.114930e-01 1.716514e-01 2.180838e-01
18 exm1377011 13826391 0 G C 0.158 -2.687613e-01 2.181383e-01 2.180984e-01
14 exm1804832 105353478 0 C A 0.013 8.769875e-01 7.119601e-01 2.182013e-01
7 exm669428 149483237 0 A G 0.074 3.747337e-01 3.042583e-01 2.182621e-01
3 exm362688 164793758 7 A C 0.217 2.382054e-01 1.934131e-01 2.182777e-01
11 exm915580 60899767 0 A G 0.132 2.899640e-01 2.354463e-01 2.182918e-01
8 exm700444 52325767 0 G T 0.119 3.033235e-01 2.463132e-01 2.183278e-01
5 exm501055 161128627 0 T C 0.035 5.440072e-01 4.417703e-01 2.183385e-01
17 exm1276718 2290850 0 G T 0.078 -3.628152e-01 2.946891e-01 2.184305e-01
10 exm851598 103988265 0 A G 0.021 6.977612e-01 5.667624e-01 2.184471e-01
7 exm642254 100371479 0 C G 0.011 -9.431190e-01 7.661307e-01 2.184918e-01
17 exm1276126 2091765 0 T C 0.429 -2.008232e-01 1.631679e-01 2.185812e-01
14 exm1116979 77275630 0 A C 0.043 4.905896e-01 3.986538e-01 2.186413e-01
11 exm952367 104872823 0 G C 0.044 4.881271e-01 3.966935e-01 2.186887e-01
20 exm1529250 23064912 0 C T 0.014 8.222770e-01 6.683298e-01 2.187422e-01
3 exm332894 98109640 0 A G 0.209 -2.410933e-01 1.959558e-01 2.187426e-01
8 exm716024 110539186 0 A G 0.227 2.339668e-01 1.901790e-01 2.187800e-01
4 exm389192 8872977 0 T C 0.033 -5.544678e-01 4.507415e-01 2.188255e-01
7 exm665771 142919731 0 A C 0.083 3.573358e-01 2.904967e-01 2.188398e-01
5 exm470785 111504479 0 C T 0.111 -3.073782e-01 2.499294e-01 2.189242e-01
12 exm976428 6030301 0 A G 0.102 3.249578e-01 2.642344e-01 2.189434e-01
21 exm1575730 45502844 0 G T 0.035 5.474220e-01 4.451346e-01 2.189505e-01
15 exm1184796 85399645 0 T C 0.011 9.550811e-01 7.766514e-01 2.189683e-01
12 exm1024008 80878317 0 A G 0.030 -5.783111e-01 4.703201e-01 2.190173e-01
12 exm1024033 80900381 0 C T 0.030 -5.783111e-01 4.703201e-01 2.190173e-01
16 exm1268976 88803124 0 C T 0.283 -2.120749e-01 1.724889e-01 2.190596e-01
13 exm1072058 73369642 0 G A 0.226 -2.363725e-01 1.922787e-01 2.191257e-01
17 exm1903835 7662434 0 A G 0.021 6.874765e-01 5.592710e-01 2.191577e-01
5 exm447846 32090294 0 A G 0.110 3.114525e-01 2.533995e-01 2.192101e-01
13 exm1057482 24823928 0 C T 0.029 -5.963002e-01 4.851982e-01 2.192529e-01
19 exm1407418 3831525 0 A C 0.226 2.343620e-01 1.907453e-01 2.193720e-01
16 exm1264183 84227713 0 T C 0.070 3.812697e-01 3.103453e-01 2.194211e-01
17 exm1275114 1630208 0 T C 0.227 2.313819e-01 1.883442e-01 2.194319e-01
1 exm156428 228547827 1 C G 0.016 -7.975940e-01 6.493236e-01 2.194916e-01
12 exm1037191 111731276 0 A G 0.017 7.430316e-01 6.049154e-01 2.195003e-01
12 exm1024481 82752559 0 G T 0.047 -4.674789e-01 3.807169e-01 2.196623e-01
6 exm-rs1063280 30140342 1 T C 0.071 -3.846708e-01 3.133647e-01 2.197905e-01
11 exm968865 126162468 0 A G 0.080 3.587944e-01 2.923214e-01 2.198478e-01
10 exm840906 91405044 0 T C 0.058 -4.200485e-01 3.422933e-01 2.199370e-01
9 exm739092 8518052 0 C G 0.069 -3.870737e-01 3.154606e-01 2.199927e-01
5 exm486396 140562739 0 A G 0.017 7.759404e-01 6.323931e-01 2.200005e-01
17 exm1334646 47784374 0 C G 0.014 -8.179041e-01 6.665975e-01 2.200032e-01
11 exm881237 4674282 0 G A 0.024 6.283817e-01 5.121624e-01 2.200275e-01
11 exm913363 59189912 0 A G 0.123 -3.008230e-01 2.452587e-01 2.201646e-01
8 exm685235 17814915 0 A G 0.445 1.940166e-01 1.581948e-01 2.202073e-01
1 exm168504 248685719 0 T A 0.137 2.858652e-01 2.331314e-01 2.202985e-01
1 exm82825 110921715 0 G T 0.092 3.364711e-01 2.744219e-01 2.203320e-01
13 exm1061704 32828460 0 G A 0.032 -5.540221e-01 4.518940e-01 2.203729e-01
12 exm998350 48723324 3 G C 0.332 2.062354e-01 1.682721e-01 2.205211e-01
10 exm843860 96493058 0 T C 0.401 -1.992933e-01 1.626519e-01 2.206457e-01
9 exm772474 114476748 0 A T 0.179 2.565449e-01 2.094128e-01 2.207239e-01
1 exm6852 3410644 0 G A 0.069 -3.868903e-01 3.158173e-01 2.207325e-01
19 exm1499059 52793328 0 A G 0.012 8.929741e-01 7.289783e-01 2.207620e-01
1 exm83660 111957311 0 C G 0.267 2.246300e-01 1.834029e-01 2.208286e-01
2 exm206685 85059227 0 T C 0.035 -5.383275e-01 4.395578e-01 2.208615e-01
5 exm441965 1244425 0 C T 0.350 -2.064604e-01 1.685857e-01 2.208770e-01
5 exm459538 70809169 0 G A 0.473 1.984760e-01 1.621030e-01 2.209823e-01
8 exm699530 48639846 0 T C 0.029 5.807189e-01 4.743165e-01 2.210027e-01
11 exm896113 20129311 0 A G 0.014 -8.437410e-01 6.891877e-01 2.210304e-01
1 exm71617 85666156 0 G T 0.336 -2.066122e-01 1.688503e-01 2.212615e-01
6 exm577842 130154667 0 C T 0.472 1.945870e-01 1.590453e-01 2.213267e-01
1 exm35895 27428621 0 T C 0.019 7.070960e-01 5.780026e-01 2.213738e-01
8 exm715881 110492279 0 A G 0.055 4.248810e-01 3.473146e-01 2.213784e-01
8 exm715920 110504218 0 G A 0.055 4.248810e-01 3.473146e-01 2.213784e-01
15 exm1186744 89398631 0 A T 0.371 -2.016257e-01 1.648360e-01 2.214319e-01
3 exm337765 112642568 0 C G 0.383 2.030458e-01 1.660028e-01 2.214483e-01
7 exm614767 37780908 0 T C 0.014 -8.509243e-01 6.957068e-01 2.214631e-01
22 exm1593372 24179922 0 C G 0.021 6.885480e-01 5.629557e-01 2.214681e-01
15 exm1180599 78882925 0 A G 0.179 -2.522431e-01 2.062790e-01 2.215699e-01
9 exm771644 113212454 0 T A 0.192 2.505573e-01 2.049156e-01 2.216041e-01
16 exm1267119 87788864 0 G A 0.486 1.977706e-01 1.617595e-01 2.216467e-01
11 exm951796 103029516 0 A G 0.274 2.179671e-01 1.783110e-01 2.217308e-01
9 exm758976 88937854 0 T A 0.486 -1.984074e-01 1.623214e-01 2.217636e-01
1 exm86197 115168097 0 C T 0.125 -2.947751e-01 2.411987e-01 2.218340e-01
12 exm983211 10167277 0 G C 0.041 4.963072e-01 4.061228e-01 2.218581e-01
5 exm2256953 137766066 0 A G 0.136 2.922087e-01 2.391422e-01 2.219181e-01
5 exm480667 137754808 0 A G 0.136 2.922087e-01 2.391422e-01 2.219181e-01
5 exm472888 118480316 0 A G 0.033 -5.480382e-01 4.485482e-01 2.219554e-01
19 exm1416373 7675771 0 T C 0.035 5.397204e-01 4.419394e-01 2.221636e-01
12 exm1010227 55355033 0 C T 0.429 -1.979383e-01 1.620816e-01 2.221742e-01
2 exm202770 73717567 0 T G 0.106 -3.173236e-01 2.598522e-01 2.221957e-01
7 exm624166 66453476 1 G A 0.012 9.127662e-01 7.475202e-01 2.222376e-01
8 exm705625 71646361 0 A T 0.035 -5.249310e-01 4.301806e-01 2.225411e-01
11 exm943723 77412456 2 C T 0.011 9.224937e-01 7.560347e-01 2.225728e-01
12 exm2271836 39046064 0 T C 0.437 -1.983159e-01 1.625544e-01 2.226398e-01
5 exm470537 110441839 1 A G 0.036 -5.280875e-01 4.328956e-01 2.226781e-01
21 exm1579725 46931109 0 A G 0.036 5.219652e-01 4.279013e-01 2.227045e-01
15 exm1191910 94945719 0 G T 0.376 -2.006592e-01 1.645099e-01 2.227375e-01
15 exm1146153 34159941 0 G T 0.015 -8.087309e-01 6.631940e-01 2.228477e-01
10 exm818696 32856746 0 C A 0.290 2.138201e-01 1.753652e-01 2.229099e-01
16 exm1256543 72003952 0 C G 0.428 1.950535e-01 1.600174e-01 2.230361e-01
14 exm1119333 88477882 0 C A 0.312 -2.100128e-01 1.722927e-01 2.230443e-01
10 exm865474 129913960 0 T A 0.210 2.415706e-01 1.981911e-01 2.230644e-01
2 exm179082 26804247 0 T C 0.399 -1.975711e-01 1.621416e-01 2.232039e-01
2 exm223857 120734635 0 T A 0.019 7.154970e-01 5.872989e-01 2.232895e-01
10 exm832336 73434906 0 A G 0.268 -2.205531e-01 1.810539e-01 2.233357e-01
19 exm1438923 16034714 0 A G 0.108 -3.097276e-01 2.542642e-01 2.233470e-01
2 exm2237722 42557334 6 T C 0.014 -8.484127e-01 6.964874e-01 2.233478e-01
5 exm485676 140502841 0 A G 0.117 -2.987823e-01 2.452824e-01 2.233538e-01
5 exm463609 79028472 0 T C 0.459 -1.951488e-01 1.602667e-01 2.235304e-01
11 exm965445 123777736 0 C T 0.327 2.065270e-01 1.696291e-01 2.235796e-01
3 exm2256083 52551010 0 T C 0.025 6.196323e-01 5.090402e-01 2.236802e-01
1 exm82650 110766466 0 A G 0.024 6.381964e-01 5.243972e-01 2.237740e-01
19 exm1435785 14862278 7 A G 0.044 -4.755130e-01 3.907246e-01 2.237765e-01
13 exm1062820 33704290 0 A G 0.020 -6.938302e-01 5.703598e-01 2.239762e-01
1 exm117915 161476205 2 G A 0.058 4.188888e-01 3.443702e-01 2.240094e-01
1 exm163747 241767708 0 T C 0.062 -4.054710e-01 3.333689e-01 2.240504e-01
12 exm2250543 104153006 41 T G 0.113 -3.170305e-01 2.607202e-01 2.241659e-01
1 exm152994 226019633 1 C T 0.390 1.986544e-01 1.633734e-01 2.241761e-01
2 exm203902 74489323 1 T C 0.050 4.375592e-01 3.598613e-01 2.241922e-01
10 exm854902 106401380 0 A G 0.025 6.314981e-01 5.193805e-01 2.242086e-01
19 exm1413023 5914650 2 A G 0.023 -6.530745e-01 5.372365e-01 2.243036e-01
11 exm966053 124006993 0 A G 0.125 2.941289e-01 2.419710e-01 2.243279e-01
8 exm691872 27358505 0 G A 0.075 3.737680e-01 3.075092e-01 2.243604e-01
7 exm659544 134849213 0 G A 0.362 1.979287e-01 1.628418e-01 2.243616e-01
12 exm1023935 80750659 0 A G 0.205 -2.375057e-01 1.954088e-01 2.243754e-01
12 exm1031753 104376693 0 A G 0.023 -6.412760e-01 5.276734e-01 2.244289e-01
15 exm1144668 31294343 0 T A 0.107 3.159807e-01 2.600226e-01 2.244613e-01
15 exm1144689 31294714 0 A C 0.107 3.159807e-01 2.600226e-01 2.244613e-01
13 exm1071477 61989175 0 T G 0.202 2.360642e-01 1.943164e-01 2.245986e-01
7 exm606345 12420269 0 C G 0.011 9.293653e-01 7.650166e-01 2.246040e-01
11 exm939002 72408055 0 C G 0.311 2.161301e-01 1.779114e-01 2.246084e-01
2 exm245293 179396162 0 G C 0.022 -6.608405e-01 5.439879e-01 2.246128e-01
11 exm2249768 2188238 0 T C 0.144 -2.691095e-01 2.215365e-01 2.246381e-01
2 exm189795 43903164 0 C G 0.010 -9.704071e-01 7.988944e-01 2.246584e-01
19 exm1468238 40901011 0 C G 0.163 2.625421e-01 2.161473e-01 2.246751e-01
5 exm503150 170236616 1 T C 0.016 -7.686402e-01 6.330095e-01 2.248204e-01
1 exm114173 159283494 0 C T 0.141 -2.722050e-01 2.242237e-01 2.249253e-01
3 exm360368 155200133 0 C T 0.043 4.810690e-01 3.963059e-01 2.249654e-01
12 exm1043174 120661977 0 T C 0.093 3.349437e-01 2.759690e-01 2.250352e-01
9 exm759971 91262347 0 T A 0.312 -2.110231e-01 1.739165e-01 2.251659e-01
11 exm945851 85445734 0 C T 0.014 -8.278700e-01 6.824400e-01 2.252634e-01
11 exm877928 1977552 0 A G 0.256 -2.218141e-01 1.829127e-01 2.254262e-01
13 exm1072544 76375006 0 C G 0.019 6.908014e-01 5.696825e-01 2.254528e-01
7 exm619709 47852837 0 T C 0.196 2.493222e-01 2.056308e-01 2.255035e-01
20 exm1557825 61528271 0 T C 0.256 2.275639e-01 1.877009e-01 2.255417e-01
1 exm164070 242035438 8 A G 0.079 3.602713e-01 2.972036e-01 2.256073e-01
11 exm935629 68678962 0 T C 0.275 -2.155028e-01 1.777782e-01 2.256086e-01
2 exm276264 234067017 0 G A 0.123 -2.959903e-01 2.442127e-01 2.256783e-01
19 exm1459688 37211557 3 C T 0.069 3.773416e-01 3.113373e-01 2.256843e-01
1 exm98272 152084984 0 G C 0.047 -4.588139e-01 3.786082e-01 2.257452e-01
7 exm2266474 123301940 0 A G 0.322 2.096622e-01 1.730293e-01 2.257944e-01
20 exm-rs11780 43566787 0 G A 0.305 2.118073e-01 1.748213e-01 2.258518e-01
9 exm2273455 35056961 0 A C 0.217 2.341431e-01 1.932649e-01 2.258714e-01
12 exm1021777 71977787 0 C T 0.087 3.468972e-01 2.864103e-01 2.259955e-01
2 exm245414 179398747 0 C T 0.019 -7.105879e-01 5.867040e-01 2.260098e-01
2 exm245444 179399451 0 T C 0.019 -7.105879e-01 5.867040e-01 2.260098e-01
2 exm246158 179428299 0 T G 0.019 -7.105879e-01 5.867040e-01 2.260098e-01
4 exm406295 75675841 0 T A 0.252 2.244055e-01 1.853234e-01 2.261119e-01
3 exm307738 46450070 0 A T 0.439 1.940316e-01 1.602653e-01 2.261872e-01
1 exm126759 179051300 4 T C 0.314 2.116621e-01 1.748333e-01 2.262019e-01
11 exm875344 1247458 0 T C 0.177 -2.488471e-01 2.055640e-01 2.262378e-01
1 exm19023 15438990 0 G A 0.486 1.934081e-01 1.598042e-01 2.263436e-01
16 exm1218108 11873158 0 C T 0.042 -4.816671e-01 3.980278e-01 2.264002e-01
16 exm1218116 11876203 0 C T 0.042 -4.816671e-01 3.980278e-01 2.264002e-01
5 exm502545 169111345 0 T C 0.019 7.100210e-01 5.867371e-01 2.264064e-01
10 exm863787 127484721 0 C A 0.032 5.464656e-01 4.516186e-01 2.264456e-01
19 exm1421510 9070837 0 G A 0.173 2.526481e-01 2.088136e-01 2.264815e-01
19 exm1511121 56572832 0 A G 0.333 2.044711e-01 1.690022e-01 2.265007e-01
20 exm1524216 5974265 0 G A 0.058 -4.145823e-01 3.427857e-01 2.266625e-01
2 exm239268 168107737 0 C T 0.012 -8.845015e-01 7.314730e-01 2.267563e-01
18 exm1375573 10705744 0 A G 0.332 -2.020402e-01 1.671519e-01 2.269422e-01
9 exm770246 111660851 0 T C 0.255 -2.187970e-01 1.810245e-01 2.269662e-01
4 exm-rs1801214 6303022 0 C T 0.256 -2.214120e-01 1.832052e-01 2.270097e-01
12 exm1021834 72008421 0 C T 0.087 3.447267e-01 2.853049e-01 2.271142e-01
12 exm1046014 122812503 0 G C 0.438 -1.973323e-01 1.633320e-01 2.271557e-01
7 exm-rs2715148 82450035 0 A C 0.337 -2.052494e-01 1.698855e-01 2.271570e-01
18 exm1392042 67718688 0 A G 0.016 -7.705125e-01 6.378014e-01 2.271906e-01
10 exm832921 73571765 0 C T 0.115 -3.061825e-01 2.534485e-01 2.271945e-01
1 exm118551 161761312 0 T C 0.114 2.978808e-01 2.465784e-01 2.271978e-01
17 exm1281471 4689313 0 C G 0.058 4.054046e-01 3.356306e-01 2.272623e-01
14 exm-rs10133111 103377321 0 A G 0.120 2.970075e-01 2.458925e-01 2.272677e-01
15 exm1144157 30008977 0 G T 0.059 4.129062e-01 3.418952e-01 2.273359e-01
10 exm811124 15138615 0 T C 0.045 -4.674269e-01 3.870957e-01 2.274032e-01
2 exm240153 170053505 0 T C 0.157 2.637152e-01 2.183995e-01 2.274160e-01
6 exm530219 31237779 1 T C 0.112 2.987144e-01 2.474234e-01 2.274889e-01
19 exm1415151 6913707 2 T C 0.098 -3.238907e-01 2.682961e-01 2.275223e-01
19 exm1418085 8159362 0 G T 0.363 -1.977740e-01 1.638273e-01 2.275237e-01
21 exm1572888 43411551 0 G T 0.011 -9.136327e-01 7.568179e-01 2.275264e-01
20 exm1548076 47273726 0 T C 0.249 -2.215382e-01 1.835611e-01 2.276467e-01
10 exm2249076 122649482 0 G A 0.226 2.300686e-01 1.906355e-01 2.276620e-01
3 exm342753 122060404 0 T C 0.149 2.711788e-01 2.247018e-01 2.276665e-01
19 exm1511874 57088558 0 G A 0.110 3.114418e-01 2.580955e-01 2.277232e-01
1 exm78122 100949960 0 G A 0.010 9.658975e-01 8.005010e-01 2.277523e-01
8 exm727299 144689146 3 T C 0.326 -2.065375e-01 1.711944e-01 2.278165e-01
18 exm2253368 24035788 0 A G 0.049 -4.436397e-01 3.677240e-01 2.278174e-01
6 exm-rs1406957 109954252 0 C T 0.141 -2.769517e-01 2.295772e-01 2.278527e-01
8 exm714024 104312432 0 G A 0.159 2.686283e-01 2.226781e-01 2.278538e-01
6 exm-rs2582 32974551 29 A C 0.222 -2.300821e-01 1.907360e-01 2.278796e-01
3 exm333137 98304403 0 A G 0.018 -7.208223e-01 5.975927e-01 2.279088e-01
6 exm-rs2499 29913542 0 A C 0.044 4.811936e-01 3.990515e-01 2.280501e-01
11 exm943562 77301341 0 A G 0.111 -3.110522e-01 2.579669e-01 2.280734e-01
16 exm1198851 814942 0 A G 0.060 -4.063425e-01 3.370538e-01 2.281549e-01
1 exm95079 150679033 12 G A 0.439 -1.935684e-01 1.606085e-01 2.282909e-01
16 exm1255052 70934974 0 C T 0.071 3.852813e-01 3.197142e-01 2.283445e-01
14 exm1096160 33291494 0 T C 0.206 -2.386236e-01 1.980263e-01 2.283718e-01
19 exm1514865 58353003 0 A G 0.013 -8.513106e-01 7.065441e-01 2.284165e-01
16 exm1269128 88873780 0 C A 0.011 9.223214e-01 7.655594e-01 2.284651e-01
16 exm1269153 88874655 0 T C 0.011 9.223214e-01 7.655594e-01 2.284651e-01
19 exm1488565 49377086 0 C T 0.222 -2.302409e-01 1.911147e-01 2.284810e-01
8 exm714557 105361354 0 C G 0.128 2.921055e-01 2.424783e-01 2.285043e-01
14 exm1113995 74404756 0 C T 0.498 -1.935124e-01 1.606440e-01 2.285284e-01
3 exm350082 130150310 1 C A 0.095 3.200479e-01 2.657067e-01 2.285625e-01
1 exm9487 6525592 0 T C 0.021 -6.727661e-01 5.586113e-01 2.286247e-01
15 exm1177107 75108636 0 A G 0.355 -2.000882e-01 1.661613e-01 2.286918e-01
11 exm875339 1246941 0 G A 0.324 -2.024763e-01 1.681609e-01 2.287374e-01
1 exm139158 202935911 0 C T 0.205 -2.389058e-01 1.984540e-01 2.288256e-01
11 exm939754 73071552 0 A C 0.020 -6.768384e-01 5.622732e-01 2.288568e-01
7 exm646848 102495249 0 C T 0.031 5.554408e-01 4.615111e-01 2.289447e-01
7 exm665663 142750147 2 T C 0.076 3.610482e-01 2.999985e-01 2.289548e-01
8 exm729462 144995939 0 A G 0.010 -9.618728e-01 7.994011e-01 2.290547e-01
16 exm1197740 709001 0 C A 0.432 1.933206e-01 1.606891e-01 2.291203e-01
1 exm140212 203767822 0 G T 0.064 3.982023e-01 3.309948e-01 2.291301e-01
3 exm291505 12962074 0 A G 0.043 4.674028e-01 3.885343e-01 2.291523e-01
7 exm675817 156761818 0 A G 0.417 -1.980075e-01 1.646002e-01 2.291637e-01
7 exm675825 156762248 0 A G 0.417 -1.980075e-01 1.646002e-01 2.291637e-01
19 exm1414730 6735929 0 T C 0.013 -8.308256e-01 6.907143e-01 2.292064e-01
19 exm1516707 58946203 0 T C 0.184 -2.459587e-01 2.044989e-01 2.292494e-01
9 exm768794 107379895 0 T G 0.196 -2.409893e-01 2.003987e-01 2.293226e-01
15 exm1184888 85401259 0 C T 0.220 2.356681e-01 1.960213e-01 2.294356e-01
20 exm1529671 23586360 9 A G 0.426 1.937650e-01 1.611788e-01 2.294681e-01
2 exm252670 190561060 0 G A 0.055 -4.088463e-01 3.400893e-01 2.294682e-01
10 exm830310 71164595 1 C T 0.057 -4.063006e-01 3.379760e-01 2.294741e-01
1 exm114297 159505101 2 A G 0.119 -2.932376e-01 2.440760e-01 2.297604e-01
7 exm635434 94294982 0 T C 0.068 3.858542e-01 3.211675e-01 2.297635e-01
4 exm380539 1165748 0 C T 0.102 3.108452e-01 2.587530e-01 2.297989e-01
1 exm136182 201009182 0 G A 0.064 -3.940003e-01 3.280257e-01 2.298739e-01
11 exm-rs2266788 116660686 0 C T 0.244 2.190149e-01 1.824264e-01 2.300914e-01
13 exm1072612 76395342 0 T C 0.053 -4.242502e-01 3.534071e-01 2.301335e-01
2 exm238697 167262169 0 C T 0.092 3.273292e-01 2.726724e-01 2.301369e-01
5 exm501248 162896650 0 T C 0.083 3.477543e-01 2.897126e-01 2.301780e-01
11 exm941972 75428958 0 G A 0.352 2.000172e-01 1.666398e-01 2.301960e-01
17 exm1336673 48628160 4 G A 0.036 5.070101e-01 4.224545e-01 2.302516e-01
1 exm90634 144931581 0 G C 0.045 -4.763527e-01 3.969529e-01 2.303020e-01
16 exm1197516 700644 0 C G 0.133 2.894927e-01 2.412434e-01 2.303101e-01
20 exm1546229 44642406 0 G C 0.144 2.711165e-01 2.259344e-01 2.303192e-01
21 exm1564812 31587793 0 G A 0.234 -2.245544e-01 1.871451e-01 2.303519e-01
4 exm387523 7435805 0 A C 0.016 7.649200e-01 6.376305e-01 2.304551e-01
6 exm584253 146125793 0 T A 0.467 -1.943290e-01 1.620974e-01 2.307613e-01
6 exm584278 146126419 0 T C 0.467 -1.943290e-01 1.620974e-01 2.307613e-01
11 exm869869 290494 0 T C 0.204 2.394890e-01 1.997701e-01 2.307683e-01
14 exm2251672 105707609 0 A G 0.016 7.636974e-01 6.371429e-01 2.308441e-01
1 exm74792 92457843 0 C T 0.221 2.302558e-01 1.921057e-01 2.308591e-01
1 exm11555 9009444 0 C A 0.437 -1.929085e-01 1.609514e-01 2.308738e-01
1 exm29220 22200998 0 T C 0.012 8.942041e-01 7.461315e-01 2.309119e-01
19 exm1513360 57931303 0 A C 0.214 -2.345771e-01 1.957639e-01 2.309852e-01
19 exm1510978 56539013 0 A G 0.013 -8.329275e-01 6.951630e-01 2.310200e-01
8 exm700482 52366156 0 T C 0.054 -4.185458e-01 3.493915e-01 2.311165e-01
15 exm1174050 72143643 0 T A 0.023 -6.527780e-01 5.449503e-01 2.311402e-01
11 exm925849 64990041 0 G C 0.345 2.048277e-01 1.709986e-01 2.311535e-01
14 exm1103230 55818517 0 A T 0.350 -2.029958e-01 1.694878e-01 2.312047e-01
14 exm1103236 55818706 0 C T 0.350 -2.029958e-01 1.694878e-01 2.312047e-01
16 exm1211793 3639827 0 A G 0.072 3.726032e-01 3.111043e-01 2.312134e-01
6 exm551093 44147821 0 G A 0.259 2.171066e-01 1.812806e-01 2.312336e-01
21 exm1582151 47852085 0 A G 0.052 -4.238094e-01 3.538875e-01 2.312510e-01
6 exm2257615 155596901 0 T C 0.269 -2.131035e-01 1.779609e-01 2.312933e-01
16 exm1249084 67434917 0 T C 0.020 -6.978253e-01 5.829087e-01 2.314220e-01
10 exm824535 50901938 2 T C 0.377 1.891746e-01 1.580309e-01 2.314492e-01
5 exm2275830 150227736 0 C G 0.018 -7.203123e-01 6.017651e-01 2.314782e-01
8 exm692355 27679981 0 C T 0.222 -2.289747e-01 1.912920e-01 2.314816e-01
8 exm677905 2000409 0 A G 0.033 5.310400e-01 4.437116e-01 2.315507e-01
3 exm343218 122418750 0 A G 0.086 3.354496e-01 2.803583e-01 2.316715e-01
2 exm251276 186670979 0 T C 0.083 3.385025e-01 2.829176e-01 2.316843e-01
16 exm1238262 48130781 1 T C 0.012 8.736962e-01 7.302609e-01 2.317053e-01
5 exm472952 118485238 0 C G 0.042 -4.758552e-01 3.978047e-01 2.317885e-01
4 exm391072 16020162 0 T C 0.213 -2.334196e-01 1.951399e-01 2.318033e-01
14 exm1117569 77794283 0 T C 0.172 2.508280e-01 2.096945e-01 2.318058e-01
6 exm546833 42224546 0 T A 0.034 -5.334634e-01 4.459843e-01 2.318099e-01
22 exm1602066 32266603 0 G A 0.014 7.901050e-01 6.607631e-01 2.319668e-01
9 exm779569 125512943 0 T C 0.021 6.598114e-01 5.518460e-01 2.320067e-01
2 exm233393 152536498 0 T A 0.415 -1.958106e-01 1.637758e-01 2.320232e-01
12 exm994329 40085906 0 T A 0.179 -2.507720e-01 2.097644e-01 2.320653e-01
13 exm1058910 25876011 0 A G 0.480 -1.894092e-01 1.584549e-01 2.321212e-01
13 exm1061405 32371361 0 G A 0.094 3.246204e-01 2.715816e-01 2.321426e-01
6 exm524507 28117331 2 T C 0.054 4.288356e-01 3.588325e-01 2.322247e-01
13 exm1072737 76423248 0 T C 0.284 2.110898e-01 1.766384e-01 2.322430e-01
10 exm839852 89621800 0 T A 0.027 5.999780e-01 5.021407e-01 2.323205e-01
10 exm839855 89621863 0 C G 0.027 5.999780e-01 5.021407e-01 2.323205e-01
1 exm19422 15808767 0 A G 0.258 2.154158e-01 1.803040e-01 2.323611e-01
6 exm565686 90326360 0 T C 0.215 -2.328128e-01 1.948992e-01 2.324420e-01
11 exm883264 5566051 0 A C 0.241 2.239166e-01 1.874709e-01 2.324897e-01
11 exm883290 5566489 0 T C 0.241 2.239166e-01 1.874709e-01 2.324897e-01
20 exm1559495 62194128 0 A G 0.329 2.025656e-01 1.695953e-01 2.324904e-01
6 exm-rs675026 154414563 0 T C 0.131 -2.855339e-01 2.390850e-01 2.325405e-01
6 exm526027 29430334 2 T C 0.046 -4.592733e-01 3.845665e-01 2.325464e-01
19 exm1469426 41211056 0 T C 0.463 -1.933302e-01 1.618873e-01 2.325602e-01
17 exm1284715 6493107 0 C T 0.028 -5.845591e-01 4.896057e-01 2.326730e-01
2 exm216440 100915772 0 A G 0.387 -1.933059e-01 1.619152e-01 2.326993e-01
22 exm1617982 46656246 0 G T 0.046 -4.587002e-01 3.842291e-01 2.327196e-01
22 exm1617992 46656479 0 G A 0.046 -4.587002e-01 3.842291e-01 2.327196e-01
2 exm253142 191301368 0 G A 0.431 -1.911837e-01 1.601688e-01 2.327903e-01
6 exm529846 31106236 0 A G 0.010 -9.527124e-01 7.982166e-01 2.328246e-01
19 exm1419995 8961981 0 C G 0.058 -3.999756e-01 3.351150e-01 2.328261e-01
14 exm1122993 93708759 0 C A 0.066 3.886578e-01 3.257287e-01 2.329640e-01
7 exm669568 149489491 0 T C 0.067 3.795750e-01 3.181620e-01 2.330307e-01
5 exm458322 66460630 0 C T 0.042 4.746052e-01 3.978395e-01 2.330573e-01
6 exm523658 27277365 0 A G 0.044 4.592543e-01 3.850401e-01 2.331404e-01
18 exm1390993 61383354 0 T C 0.132 2.819599e-01 2.364012e-01 2.331508e-01
5 exm464019 79361265 0 C G 0.159 -2.586837e-01 2.169368e-01 2.332605e-01
10 exm818765 33113448 0 G A 0.014 -8.051365e-01 6.752971e-01 2.333262e-01
3 exm369679 184428903 0 T G 0.445 -1.949981e-01 1.635732e-01 2.333869e-01
6 exm532117 31701345 0 C T 0.017 7.218446e-01 6.055289e-01 2.333970e-01
17 exm2225865 183725 0 C T 0.089 -3.388234e-01 2.842441e-01 2.334260e-01
14 exm1089356 23467664 11 A G 0.114 3.025310e-01 2.538435e-01 2.335099e-01
1 exm83667 111957517 0 C T 0.304 -2.089620e-01 1.753682e-01 2.336040e-01
19 exm1458397 36387881 0 G A 0.071 -3.710970e-01 3.114533e-01 2.336275e-01
19 exm1423251 9646898 0 A G 0.203 -2.469293e-01 2.072637e-01 2.336762e-01
2 exm260011 207615724 0 T C 0.041 4.751651e-01 3.988421e-01 2.336824e-01
5 exm482878 140048707 0 G A 0.038 4.942233e-01 4.148628e-01 2.337091e-01
6 exm-rs8408 30867666 0 T C 0.355 1.986755e-01 1.667739e-01 2.337119e-01
14 exm1097918 39556185 0 G C 0.253 2.168960e-01 1.821153e-01 2.338314e-01
1 exm2249756 120480583 0 A G 0.017 -7.209875e-01 6.054708e-01 2.339074e-01
3 exm340200 119236104 0 A G 0.046 -4.497850e-01 3.777210e-01 2.339082e-01
11 exm894232 18159254 0 A G 0.207 -2.350214e-01 1.973799e-01 2.339397e-01
10 exm840484 91066075 0 G A 0.105 -3.067550e-01 2.576585e-01 2.340013e-01
11 exm2219165 64902002 0 A C 0.132 2.862148e-01 2.404264e-01 2.340414e-01
13 exm1067843 46935652 0 T C 0.011 -8.866243e-01 7.450049e-01 2.341809e-01
17 exm1353598 73142764 0 A G 0.011 -9.241645e-01 7.765996e-01 2.342114e-01
18 exm1379112 21529730 0 A G 0.012 -8.881286e-01 7.464393e-01 2.342876e-01
16 exm1205480 2140680 0 C T 0.084 -3.438199e-01 2.890014e-01 2.343418e-01
5 exm488114 140735215 0 A G 0.080 3.502808e-01 2.944424e-01 2.343580e-01
9 exm752132 38575602 1 G T 0.044 4.650125e-01 3.909848e-01 2.344778e-01
14 exm1100606 50901768 0 A G 0.073 3.590534e-01 3.019205e-01 2.345190e-01
2 exm174991 20202930 0 A G 0.039 4.904048e-01 4.124700e-01 2.346311e-01
14 exm1110093 68251934 0 A G 0.012 8.772480e-01 7.380501e-01 2.347666e-01
14 exm1099540 50074122 0 A T 0.042 -4.710571e-01 3.963381e-01 2.347977e-01
14 exm1099558 50074520 0 T C 0.042 -4.710571e-01 3.963381e-01 2.347977e-01
1 exm114016 159043196 0 T C 0.019 -7.033002e-01 5.917757e-01 2.348237e-01
17 exm1284669 6381357 0 T C 0.020 6.826021e-01 5.744403e-01 2.348892e-01
11 exm891855 13032511 0 C G 0.149 2.741938e-01 2.307664e-01 2.349299e-01
13 exm1069338 51417535 0 A G 0.121 -2.925245e-01 2.462240e-01 2.349873e-01
20 exm2273578 31025163 0 A G 0.494 -1.892293e-01 1.593065e-01 2.350701e-01
1 exm153390 226175904 0 C T 0.011 8.991487e-01 7.569812e-01 2.350792e-01
2 exm192882 48808125 0 T G 0.023 -6.475570e-01 5.454019e-01 2.352786e-01
7 exm620585 48313510 0 G A 0.181 -2.460395e-01 2.072382e-01 2.353071e-01
19 exm1418595 8320555 0 A G 0.057 4.180705e-01 3.521513e-01 2.353229e-01
1 exm40084 32279629 0 A G 0.298 2.081737e-01 1.753852e-01 2.354172e-01
1 exm148238 214814778 3 A G 0.168 -2.505499e-01 2.110921e-01 2.354286e-01
1 exm128173 180243524 0 A G 0.378 -1.962502e-01 1.653544e-01 2.354587e-01
3 exm343170 122354792 0 A G 0.208 2.364075e-01 1.991952e-01 2.354716e-01
6 exm573647 116821709 0 T C 0.021 -6.732028e-01 5.673677e-01 2.355805e-01
2 exm170737 3691548 0 G A 0.104 -3.141706e-01 2.648051e-01 2.356258e-01
10 exm856699 115389366 0 A G 0.296 2.058065e-01 1.734834e-01 2.356669e-01
2 exm265220 219266385 0 A G 0.013 -8.155750e-01 6.874931e-01 2.356729e-01
5 exm485567 140481475 0 T A 0.123 2.878930e-01 2.426853e-01 2.356814e-01
16 exm1225880 23102027 0 A C 0.012 -8.761224e-01 7.387643e-01 2.358202e-01
9 exm2259351 36669341 0 G A 0.055 -4.110122e-01 3.466130e-01 2.358731e-01
9 exm750916 36669341 0 G A 0.055 -4.110122e-01 3.466130e-01 2.358731e-01
17 exm1285160 6704121 0 T C 0.089 -3.335854e-01 2.814387e-01 2.360744e-01
2 exm175449 21224853 0 T C 0.014 -7.750211e-01 6.539773e-01 2.361524e-01
2 exm198998 69173570 2 T C 0.322 -2.017509e-01 1.702584e-01 2.361999e-01
14 exm1093627 24779805 0 A G 0.020 6.915701e-01 5.837041e-01 2.362683e-01
17 exm1341912 58121453 1 A G 0.052 4.228688e-01 3.569519e-01 2.363195e-01
20 exm1555735 60893697 1 T C 0.033 5.412476e-01 4.568786e-01 2.363203e-01
5 exm470018 108281909 0 G C 0.125 2.881071e-01 2.432009e-01 2.363273e-01
17 exm1293730 10236464 0 T C 0.020 -6.612583e-01 5.582446e-01 2.363727e-01
6 exm536749 32800412 0 T C 0.107 3.130945e-01 2.643492e-01 2.364257e-01
4 exm431574 159601676 2 C T 0.135 2.753235e-01 2.324637e-01 2.364358e-01
10 exm823891 50532588 0 G C 0.146 2.707011e-01 2.285642e-01 2.364426e-01
10 exm823897 50532812 0 G A 0.146 2.707011e-01 2.285642e-01 2.364426e-01
10 exm823929 50533841 0 C G 0.146 2.707011e-01 2.285642e-01 2.364426e-01
16 exm1202004 1502857 0 T C 0.017 7.290394e-01 6.156679e-01 2.365260e-01
15 exm1186472 89169703 0 G C 0.044 4.614170e-01 3.896913e-01 2.365601e-01
1 exm57721 47834209 4 T G 0.017 7.426618e-01 6.274325e-01 2.367207e-01
17 exm1329563 42987512 0 A G 0.011 -9.181461e-01 7.757044e-01 2.367299e-01
22 exm1588898 21990823 0 A G 0.137 -2.793479e-01 2.360568e-01 2.368234e-01
13 exm1067237 46103935 0 A G 0.219 -2.215277e-01 1.872051e-01 2.368433e-01
5 exm461881 75594743 0 A G 0.024 5.982839e-01 5.056225e-01 2.368751e-01
6 exm567256 97058574 2 A G 0.417 -1.909283e-01 1.613647e-01 2.368958e-01
4 exm431864 159894311 6 G A 0.059 4.045105e-01 3.418982e-01 2.369269e-01
12 exm1034656 109520769 0 G A 0.049 -4.408816e-01 3.726764e-01 2.369732e-01
17 exm1351175 72249229 0 A C 0.233 -2.221273e-01 1.877950e-01 2.370510e-01
9 exm804488 140772613 2 G C 0.012 8.656329e-01 7.318553e-01 2.370612e-01
17 exm1331232 44248848 0 A G 0.063 3.842266e-01 3.248642e-01 2.370860e-01
6 exm529688 31079894 0 G A 0.230 2.237432e-01 1.891756e-01 2.370869e-01
6 exm2273422 76425594 0 A C 0.411 1.942773e-01 1.642655e-01 2.370967e-01
7 exm610373 25207963 0 A G 0.052 -4.220949e-01 3.569186e-01 2.371343e-01
20 exm1541253 39792063 0 G A 0.024 -5.869561e-01 4.963623e-01 2.371710e-01
14 exm-rs10483251 21671277 0 T G 0.240 2.228619e-01 1.885015e-01 2.372637e-01
17 exm1273557 650510 0 C T 0.015 -7.896754e-01 6.681343e-01 2.374107e-01
17 exm1273727 695061 0 A G 0.015 -7.896754e-01 6.681343e-01 2.374107e-01
15 exm1167867 63569901 0 G A 0.039 4.834990e-01 4.091129e-01 2.374456e-01
6 exm519094 18256625 0 G A 0.038 4.987452e-01 4.220183e-01 2.374510e-01
9 exm769142 107586753 0 C T 0.189 -2.390556e-01 2.022981e-01 2.374946e-01
17 exm1293377 9760828 0 A G 0.011 9.179136e-01 7.767995e-01 2.375100e-01
8 exm711182 97614661 0 A T 0.178 2.449420e-01 2.073036e-01 2.375493e-01
10 exm856881 115489152 0 G C 0.253 -2.199466e-01 1.861580e-01 2.375718e-01
22 exm1598396 29913272 4 T C 0.351 1.941280e-01 1.643097e-01 2.375832e-01
7 exm669155 149462621 0 C T 0.029 -5.608765e-01 4.747897e-01 2.376470e-01
19 exm1412816 5844537 0 A G 0.111 -3.038765e-01 2.572510e-01 2.376750e-01
11 exm951037 102495998 0 T G 0.273 2.154697e-01 1.824099e-01 2.376773e-01
15 exm1163860 55838585 0 T G 0.036 -5.201827e-01 4.406402e-01 2.379647e-01
2 exm274352 232209777 0 A G 0.020 -6.581304e-01 5.575168e-01 2.379839e-01
8 exm724323 142228909 15 A G 0.416 -1.900146e-01 1.610744e-01 2.383011e-01
6 exm524935 28294550 0 T C 0.415 -1.910901e-01 1.620165e-01 2.383891e-01
2 exm174962 20189015 0 C T 0.168 2.491224e-01 2.112218e-01 2.383943e-01
20 exm1525055 9543622 0 T C 0.305 2.005130e-01 1.700499e-01 2.385109e-01
11 exm946474 87013438 0 G A 0.322 2.022539e-01 1.715359e-01 2.385372e-01
1 exm21136 16375510 0 A G 0.011 -9.059573e-01 7.684434e-01 2.385870e-01
19 exm1415181 6921868 0 A G 0.263 -2.179787e-01 1.849074e-01 2.386259e-01
17 exm1343694 60814273 0 G A 0.307 2.066842e-01 1.753367e-01 2.386533e-01
17 exm1308429 27959903 0 A G 0.183 -2.422469e-01 2.055437e-01 2.387401e-01
16 exm1261972 81242194 0 T C 0.306 2.005410e-01 1.701607e-01 2.387511e-01
13 exm1057078 23930055 1 T A 0.125 2.824917e-01 2.397389e-01 2.388341e-01
5 exm509060 178410213 0 C T 0.089 -3.290462e-01 2.792576e-01 2.388506e-01
19 exm1513464 57955244 2 G A 0.147 -2.656307e-01 2.254472e-01 2.388705e-01
2 exm264368 218758200 0 G T 0.048 4.448982e-01 3.775977e-01 2.388728e-01
6 exm534431 32065113 3 T C 0.084 3.420044e-01 2.902729e-01 2.388795e-01
13 exm1055419 20398669 0 T C 0.104 3.118472e-01 2.647028e-01 2.389248e-01
4 exm436690 185655171 0 T C 0.376 -1.986678e-01 1.686354e-01 2.389296e-01
10 exm863675 127441439 1 A G 0.116 -2.947913e-01 2.503030e-01 2.390705e-01
10 exm833280 73964243 0 C G 0.057 -4.045641e-01 3.435183e-01 2.390824e-01
10 exm833285 73972957 0 T C 0.057 -4.045641e-01 3.435183e-01 2.390824e-01
11 exm966051 124006972 0 T G 0.127 2.834411e-01 2.406863e-01 2.391104e-01
17 exm1361630 76799795 0 A G 0.398 -1.925583e-01 1.635135e-01 2.391136e-01
11 exm915990 61108974 0 G A 0.203 -2.319624e-01 1.970379e-01 2.392658e-01
16 exm1261286 81094951 0 G A 0.113 -2.995802e-01 2.544896e-01 2.392926e-01
16 exm1242763 56921840 0 A G 0.011 -9.019694e-01 7.662420e-01 2.393112e-01
3 exm294573 17051450 0 A C 0.046 4.486007e-01 3.811616e-01 2.393924e-01
6 exm577887 130374102 0 C A 0.427 -1.920179e-01 1.631531e-01 2.393973e-01
9 exm768705 107361642 3 A G 0.200 -2.344189e-01 1.992702e-01 2.396092e-01
14 exm1113963 74388908 0 C T 0.212 -2.302490e-01 1.957546e-01 2.396791e-01
1 exm140581 204159701 0 T G 0.023 6.234108e-01 5.301153e-01 2.397675e-01
3 exm351823 133098806 0 T C 0.049 4.210991e-01 3.580826e-01 2.397707e-01
22 exm1615884 44322922 0 G T 0.108 -3.028141e-01 2.575247e-01 2.398181e-01
17 exm2253123 60043929 0 C T 0.093 -3.215392e-01 2.735070e-01 2.399173e-01
14 exm1121970 92473994 0 G T 0.039 -4.791179e-01 4.075627e-01 2.399362e-01
11 exm913009 58919248 0 A G 0.014 7.859237e-01 6.685707e-01 2.399524e-01
11 exm893219 17390443 1 A C 0.034 5.232657e-01 4.451963e-01 2.400199e-01
15 exm1165164 58256127 0 T C 0.223 2.270548e-01 1.932766e-01 2.402571e-01
6 exm584750 147055043 0 A G 0.013 -8.371263e-01 7.126029e-01 2.402659e-01
9 exm747138 34514426 0 A C 0.067 -3.766346e-01 3.206236e-01 2.402861e-01
8 exm715675 110455321 0 C A 0.309 -2.060189e-01 1.753890e-01 2.403077e-01
8 exm715725 110460488 0 G T 0.309 -2.060189e-01 1.753890e-01 2.403077e-01
3 exm321051 52429665 0 T C 0.019 6.780270e-01 5.773188e-01 2.403872e-01
8 exm731322 145541766 0 T G 0.045 -4.590237e-01 3.908759e-01 2.404252e-01
2 exm219908 109513601 0 G A 0.037 -5.056834e-01 4.306487e-01 2.404691e-01
15 exm1151217 41820200 0 T C 0.085 3.325968e-01 2.832530e-01 2.404821e-01
5 exm-rs6874609 74069863 0 G A 0.215 -2.211324e-01 1.883948e-01 2.406555e-01
9 exm-rs16909898 98231008 0 G A 0.032 -5.324384e-01 4.536387e-01 2.406817e-01
13 exm1056279 21732175 0 T G 0.038 5.015508e-01 4.273726e-01 2.407368e-01
22 exm1617809 46644177 2 A G 0.015 -7.842795e-01 6.682908e-01 2.407400e-01
15 exm1146708 34649631 0 A G 0.100 3.166460e-01 2.698171e-01 2.407409e-01
11 exm904170 46917501 0 A G 0.015 -7.619325e-01 6.493107e-01 2.407848e-01
19 exm1409454 4508905 0 T C 0.034 5.144950e-01 4.384710e-01 2.408105e-01
2 exm228878 133541107 0 A T 0.239 2.235665e-01 1.905936e-01 2.409643e-01
3 exm367685 183754278 0 G C 0.046 4.439664e-01 3.784996e-01 2.409790e-01
2 exm186392 36825137 0 G A 0.124 -2.862348e-01 2.440392e-01 2.410027e-01
6 exm529100 30890483 0 T G 0.206 2.297663e-01 1.959316e-01 2.410903e-01
5 exm2256877 118451873 0 G T 0.042 -4.700073e-01 4.007974e-01 2.410926e-01
2 exm221862 113537223 0 A C 0.312 2.020463e-01 1.722970e-01 2.410996e-01
17 exm1351134 72240168 0 A G 0.119 2.859524e-01 2.438872e-01 2.411738e-01
11 exm885623 6550004 0 A G 0.193 -2.379879e-01 2.029838e-01 2.411861e-01
12 exm1014359 57114869 0 C T 0.024 -6.002374e-01 5.119846e-01 2.412156e-01
12 exm1011180 56089357 0 C T 0.213 2.284325e-01 1.948737e-01 2.412822e-01
8 exm708749 87680282 0 T C 0.013 -8.267167e-01 7.052954e-01 2.413028e-01
5 exm496389 150436503 0 C G 0.033 -5.146860e-01 4.391301e-01 2.413424e-01
19 exm1431523 12863429 0 A G 0.038 4.952440e-01 4.226312e-01 2.414414e-01
17 exm1321860 39659913 0 G A 0.083 -3.440702e-01 2.936344e-01 2.414605e-01
4 exm430224 155411939 0 C A 0.437 -1.894093e-01 1.616572e-01 2.414970e-01
16 exm1203838 1894961 0 G A 0.274 2.057077e-01 1.755898e-01 2.415568e-01
11 exm877588 1857751 0 G C 0.442 -1.913464e-01 1.633321e-01 2.415593e-01
4 exm383803 3148653 0 G T 0.042 -4.616715e-01 3.940966e-01 2.415794e-01
1 exm19431 15808872 0 A G 0.249 2.148035e-01 1.833636e-01 2.415816e-01
15 exm1194215 101718927 0 A G 0.161 -2.563318e-01 2.188245e-01 2.416052e-01
6 exm547484 42891022 0 A G 0.203 -2.297565e-01 1.961484e-01 2.416306e-01
1 exm2153 1222958 1 T C 0.011 -8.991325e-01 7.676178e-01 2.416353e-01
1 exm86861 116310967 0 C T 0.293 -2.034592e-01 1.737036e-01 2.416462e-01
8 exm689164 22886020 5 A G 0.142 2.636530e-01 2.251033e-01 2.416654e-01
6 exm577647 129813053 0 G A 0.130 -2.787351e-01 2.380892e-01 2.418809e-01
19 exm2254039 56369314 0 A G 0.125 2.814718e-01 2.405363e-01 2.420953e-01
1 exm56655 46874246 0 T C 0.019 -6.981746e-01 5.969365e-01 2.423318e-01
3 exm297597 33165919 10 C T 0.056 3.984766e-01 3.407636e-01 2.424254e-01
19 exm1444176 18186618 1 C T 0.237 -2.163930e-01 1.850639e-01 2.424557e-01
2 exm204547 74699778 0 A C 0.383 1.937607e-01 1.657195e-01 2.424878e-01
12 exm1014331 57114113 0 T C 0.020 6.622588e-01 5.664505e-01 2.425163e-01
19 exm1438569 15852872 2 A G 0.286 -2.072333e-01 1.772547e-01 2.425205e-01
6 exm512688 2685775 0 A G 0.158 -2.524752e-01 2.160012e-01 2.426283e-01
2 exm253724 192701407 0 C G 0.025 -5.994996e-01 5.130860e-01 2.428059e-01
1 exm161603 236381825 1 G C 0.453 1.876918e-01 1.606762e-01 2.429196e-01
11 exm881765 4944986 0 G A 0.020 -6.527007e-01 5.587769e-01 2.429393e-01
11 exm881776 4945199 0 T C 0.020 -6.527007e-01 5.587769e-01 2.429393e-01
17 exm1290334 7847955 0 C A 0.193 2.378863e-01 2.036691e-01 2.429733e-01
14 exm1084549 20846950 0 T C 0.074 3.479057e-01 2.978637e-01 2.429737e-01
2 exm183183 29226512 0 A G 0.324 -2.001359e-01 1.713696e-01 2.430309e-01
14 exm1116602 76368544 0 C T 0.434 1.844627e-01 1.579498e-01 2.430328e-01
19 exm1421903 9083143 0 A G 0.211 -2.272869e-01 1.946341e-01 2.430695e-01
19 exm1422040 9086123 0 C A 0.211 -2.272869e-01 1.946341e-01 2.430695e-01
19 exm2254127 9084216 0 C T 0.211 -2.272869e-01 1.946341e-01 2.430695e-01
6 exm582223 139197609 0 A G 0.418 -1.878567e-01 1.608927e-01 2.431404e-01
10 exm868850 135369532 2 C T 0.225 -2.208321e-01 1.891636e-01 2.432116e-01
11 exm954313 108464209 0 C T 0.416 1.875955e-01 1.607003e-01 2.432323e-01
11 exm966941 124624150 0 A G 0.044 -4.527689e-01 3.878712e-01 2.432501e-01
16 exm1263959 84212710 0 T C 0.029 -5.629431e-01 4.823110e-01 2.433063e-01
12 exm1025325 88454728 0 G A 0.010 -9.328437e-01 7.993943e-01 2.434034e-01
4 exm389513 10022981 0 C T 0.429 1.879168e-01 1.610341e-01 2.434035e-01
15 exm1149288 40855210 0 A T 0.246 2.217064e-01 1.900429e-01 2.435350e-01
9 exm754728 74360096 0 T C 0.321 -1.993797e-01 1.709142e-01 2.435608e-01
12 exm1006093 53012128 0 T C 0.091 3.292462e-01 2.822752e-01 2.436201e-01
19 exm1458919 36590329 0 C T 0.494 1.823011e-01 1.563278e-01 2.437230e-01
11 exm912065 57970980 0 G A 0.105 3.078742e-01 2.640134e-01 2.437294e-01
7 exm660528 137600690 0 C T 0.263 2.125697e-01 1.823245e-01 2.438282e-01
6 exm553178 46977458 0 C T 0.085 3.224102e-01 2.765384e-01 2.438315e-01
9 exm770294 111668652 0 T C 0.024 -6.161820e-01 5.285155e-01 2.438336e-01
3 exm317678 50332501 0 T C 0.012 8.393996e-01 7.201142e-01 2.439246e-01
1 exm49929 41483780 0 T G 0.026 -5.877080e-01 5.042161e-01 2.439491e-01
1 exm55812 46476587 0 T G 0.117 2.890064e-01 2.479682e-01 2.439855e-01
6 exm2273417 24424231 0 T G 0.155 -2.604836e-01 2.235856e-01 2.441752e-01
11 exm893199 17351683 0 G C 0.309 1.991806e-01 1.710352e-01 2.443652e-01
4 exm388231 8228943 0 A G 0.014 8.027315e-01 6.893084e-01 2.443704e-01
8 exm685343 17830005 1 A G 0.011 8.796446e-01 7.553856e-01 2.443902e-01
16 exm1272359 89985940 0 A G 0.033 -5.299010e-01 4.550684e-01 2.444125e-01
13 exm1080131 111532288 0 A G 0.205 -2.326666e-01 1.998252e-01 2.444497e-01
7 exm636594 97852399 0 A G 0.128 2.761204e-01 2.371467e-01 2.444523e-01
16 exm1270208 89346774 25 T G 0.171 -2.552652e-01 2.192379e-01 2.444582e-01
5 exm485542 140480852 1 A G 0.122 2.837272e-01 2.437175e-01 2.445252e-01
15 exm1147209 36946303 0 C G 0.452 1.848515e-01 1.587854e-01 2.445272e-01
19 exm1398411 1005230 0 T C 0.297 -2.038100e-01 1.750837e-01 2.445625e-01
15 exm1184066 84539619 0 C G 0.346 1.937078e-01 1.664656e-01 2.447333e-01
8 exm716433 113484935 0 T C 0.035 -4.884667e-01 4.198331e-01 2.448031e-01
3 exm294954 19924058 0 A G 0.044 -4.532388e-01 3.895986e-01 2.448559e-01
10 exm827816 64937501 0 C G 0.043 -4.617685e-01 3.969370e-01 2.448634e-01
14 exm1091828 24534270 0 T C 0.025 -5.925402e-01 5.093614e-01 2.448754e-01
19 exm1499212 52869022 0 G T 0.107 3.014727e-01 2.591694e-01 2.449053e-01
6 exm2257476 117591755 0 C T 0.101 -3.058480e-01 2.629524e-01 2.449440e-01
13 exm1059629 28009031 0 C G 0.107 3.028916e-01 2.604243e-01 2.449688e-01
16 exm1261790 81209247 0 T C 0.020 6.532598e-01 5.617167e-01 2.450092e-01
1 exm72169 86834369 0 C T 0.073 -3.574245e-01 3.073434e-01 2.450181e-01
11 exm965436 123777536 0 G A 0.352 -1.966720e-01 1.691252e-01 2.450464e-01
11 exm2263486 49227620 69 G A 0.355 -2.022449e-01 1.739424e-01 2.451140e-01
17 exm1286613 7221385 0 G A 0.272 -2.134711e-01 1.836082e-01 2.451414e-01
1 exm27043 20915701 0 C A 0.178 -2.411675e-01 2.074432e-01 2.451711e-01
7 exm670854 150269542 1 T G 0.100 -3.101739e-01 2.668095e-01 2.451880e-01
21 exm1581038 47635176 0 C T 0.068 -3.684456e-01 3.169374e-01 2.451924e-01
21 exm1581079 47641794 0 T C 0.068 -3.684456e-01 3.169374e-01 2.451924e-01
9 exm763240 97055327 0 A G 0.105 -3.084774e-01 2.653552e-01 2.451969e-01
6 exm572936 112522852 0 A G 0.049 -4.284945e-01 3.685967e-01 2.451990e-01
10 exm849560 102258991 0 T C 0.035 5.094202e-01 4.383128e-01 2.453096e-01
2 exm245883 179416801 1 C A 0.018 -6.871676e-01 5.912606e-01 2.453185e-01
5 exm483588 140187322 0 C T 0.468 -1.931338e-01 1.661924e-01 2.453584e-01
6 exm537815 33153528 0 T C 0.377 -1.882141e-01 1.619666e-01 2.453805e-01
6 exm-rs2072915 33162082 0 T A 0.377 -1.882141e-01 1.619666e-01 2.453805e-01
11 exm913831 59480951 0 T C 0.012 8.351088e-01 7.186649e-01 2.453915e-01
15 exm1153713 42570718 0 A G 0.368 1.956183e-01 1.683514e-01 2.454174e-01
11 exm910836 57137424 0 C T 0.357 1.936192e-01 1.666399e-01 2.454427e-01
11 exm913452 59224608 0 G A 0.120 -2.859910e-01 2.461659e-01 2.454915e-01
1 exm63160 57254697 0 A G 0.099 -3.133889e-01 2.697529e-01 2.454992e-01
14 exm1124564 95053863 0 T C 0.138 2.740348e-01 2.359803e-01 2.457030e-01
10 exm867684 135025208 0 G A 0.039 -4.749281e-01 4.090182e-01 2.457516e-01
4 exm400844 57204777 0 C A 0.205 2.328659e-01 2.005748e-01 2.458123e-01
6 exm2273420 46128688 0 G C 0.325 -2.001072e-01 1.723821e-01 2.458764e-01
18 exm1372665 3215158 0 G C 0.136 2.722148e-01 2.345366e-01 2.459518e-01
4 exm419270 113352628 0 A G 0.470 1.855080e-01 1.598548e-01 2.460215e-01
4 exm419297 113353285 0 T C 0.470 1.855080e-01 1.598548e-01 2.460215e-01
6 exm-rs9380254 31378335 1 C G 0.073 -3.573808e-01 3.079604e-01 2.460220e-01
6 exm594144 167271711 0 T C 0.089 -3.274000e-01 2.821280e-01 2.460263e-01
12 exm2220650 51745834 0 T C 0.170 2.426085e-01 2.090682e-01 2.460419e-01
14 exm1083711 20444012 0 T A 0.333 1.973733e-01 1.700892e-01 2.460490e-01
16 exm1260287 77246218 0 A G 0.416 1.854653e-01 1.598306e-01 2.460586e-01
6 exm532487 31750517 0 C T 0.042 -4.654607e-01 4.012761e-01 2.462359e-01
16 exm1271757 89815152 0 A G 0.018 -7.086337e-01 6.109284e-01 2.462448e-01
18 exm1381943 30791889 0 G C 0.016 -7.546665e-01 6.506144e-01 2.462449e-01
2 exm207677 85895338 0 G T 0.472 1.904533e-01 1.642029e-01 2.462706e-01
5 exm505413 176017639 41 A C 0.371 1.892682e-01 1.631885e-01 2.462918e-01
3 exm330383 74349062 0 C T 0.131 2.773063e-01 2.391373e-01 2.463743e-01
16 exm1204945 2087562 0 A G 0.013 -8.256930e-01 7.120793e-01 2.463984e-01
16 exm2252488 2087562 0 A G 0.013 -8.256930e-01 7.120793e-01 2.463984e-01
10 exm823419 50025396 0 A G 0.373 -1.983315e-01 1.710510e-01 2.464246e-01
14 exm1088639 23236524 0 C T 0.195 -2.305595e-01 1.988904e-01 2.465301e-01
3 exm365992 179408054 0 T C 0.025 5.972667e-01 5.152915e-01 2.465886e-01
4 exm387571 7436486 0 A C 0.180 2.413414e-01 2.082395e-01 2.466392e-01
2 exm174354 17942775 0 T A 0.097 -3.116384e-01 2.689378e-01 2.467150e-01
2 exm174420 17962518 0 C T 0.097 -3.116384e-01 2.689378e-01 2.467150e-01
11 exm873096 830670 0 G T 0.467 1.879799e-01 1.622621e-01 2.468292e-01
22 exm1617965 46655779 0 C G 0.030 -5.343310e-01 4.613312e-01 2.469342e-01
19 exm1461466 38573139 0 T G 0.038 -4.823551e-01 4.165907e-01 2.470867e-01
9 exm771083 112898576 0 T C 0.020 -6.611254e-01 5.710550e-01 2.471427e-01
2 exm260176 207824384 1 G T 0.372 1.909494e-01 1.649434e-01 2.471671e-01
6 exm580884 136599885 9 A C 0.048 4.463153e-01 3.855781e-01 2.472259e-01
15 exm1148104 40308859 0 T G 0.060 -3.883597e-01 3.357077e-01 2.475051e-01
13 exm1068100 47470824 0 C T 0.041 -4.548243e-01 3.931870e-01 2.475359e-01
2 exm226112 128522207 0 T C 0.061 3.932888e-01 3.400134e-01 2.475674e-01
5 exm473287 118860938 0 C T 0.026 -5.671051e-01 4.903452e-01 2.476260e-01
12 exm986303 13211471 0 A G 0.062 3.795828e-01 3.282585e-01 2.477034e-01
1 exm34406 26610891 0 A C 0.426 1.907895e-01 1.649999e-01 2.477249e-01
1 exm44878 36636835 0 T C 0.043 -4.647085e-01 4.018933e-01 2.477260e-01
19 exm1435236 14582468 0 A G 0.246 -2.097712e-01 1.814236e-01 2.477452e-01
6 exm575896 123687288 0 A C 0.055 -4.001170e-01 3.461390e-01 2.478711e-01
1 exm7974 3786245 0 A G 0.143 -2.608609e-01 2.256936e-01 2.479219e-01
10 exm2273462 21074455 0 C T 0.455 -1.850118e-01 1.600936e-01 2.479922e-01
1 exm115063 160000435 0 T A 0.073 3.526398e-01 3.051451e-01 2.479926e-01
5 exm483541 140183058 0 G A 0.468 -1.919111e-01 1.660812e-01 2.480416e-01
18 exm1389804 59174759 0 A C 0.039 -4.710279e-01 4.076317e-01 2.480429e-01
12 exm992237 30881809 0 C T 0.483 1.823202e-01 1.577952e-01 2.480839e-01
19 exm1497888 52249672 0 C A 0.498 1.828555e-01 1.583011e-01 2.482113e-01
9 exm762071 95768448 0 A G 0.115 2.869178e-01 2.483950e-01 2.482216e-01
19 exm1421121 9062415 0 T G 0.418 1.871489e-01 1.620365e-01 2.482651e-01
16 exm1204687 2050192 0 T G 0.225 2.231489e-01 1.932387e-01 2.483457e-01
4 exm382632 2307121 0 A G 0.018 -6.995701e-01 6.058501e-01 2.483833e-01
8 exm680378 8560536 0 A G 0.192 2.356722e-01 2.041245e-01 2.484407e-01
1 exm131409 186007997 0 T G 0.044 -4.435998e-01 3.842454e-01 2.484740e-01
7 exm608902 21939032 0 A C 0.192 -2.366030e-01 2.050610e-01 2.487413e-01
1 exm108413 156146640 0 A G 0.022 -6.317566e-01 5.475528e-01 2.487560e-01
1 exm151298 223116472 0 A G 0.322 1.981417e-01 1.717375e-01 2.487704e-01
1 exm151299 223116474 0 T G 0.322 1.981417e-01 1.717375e-01 2.487704e-01
11 exm956846 113803666 0 A G 0.043 4.665994e-01 4.044915e-01 2.488530e-01
12 exm993000 32134815 1 A G 0.068 -3.575512e-01 3.099596e-01 2.488547e-01
5 exm464682 80149981 0 A G 0.096 3.096019e-01 2.683976e-01 2.488636e-01
6 exm593703 165713917 0 T C 0.020 -6.573113e-01 5.698543e-01 2.488830e-01
1 exm1646 1120431 0 A G 0.228 2.183389e-01 1.892909e-01 2.488892e-01
14 exm1116270 75904660 0 A G 0.458 1.844748e-01 1.599666e-01 2.489914e-01
9 exm789527 133962930 0 T C 0.174 2.414509e-01 2.093814e-01 2.490099e-01
13 exm1058585 25487103 3 C T 0.160 2.436840e-01 2.113701e-01 2.491267e-01
19 exm1500710 53554075 0 G A 0.160 -2.507190e-01 2.174882e-01 2.491614e-01
17 exm1274664 1542190 0 G A 0.327 1.946930e-01 1.689151e-01 2.492374e-01
18 exm1389043 56204489 0 G C 0.050 -4.278206e-01 3.712603e-01 2.493449e-01
11 exm890034 9769562 0 G C 0.453 -1.841097e-01 1.598589e-01 2.496101e-01
5 exm447692 32087374 0 A G 0.492 -1.811348e-01 1.572976e-01 2.496754e-01
1 exm113498 158687163 0 A G 0.202 2.252455e-01 1.956093e-01 2.496900e-01
1 exm113501 158687224 0 A G 0.202 2.252455e-01 1.956093e-01 2.496900e-01
17 exm-rs199533 44828931 0 T C 0.047 -4.465655e-01 3.878333e-01 2.497188e-01
12 exm1000454 49721015 0 T C 0.025 -5.834091e-01 5.066817e-01 2.497211e-01
3 exm374775 195498600 0 A G 0.010 9.184977e-01 7.978034e-01 2.497819e-01
10 exm868865 135370639 0 A C 0.224 -2.176921e-01 1.891013e-01 2.498191e-01
3 exm301538 38805069 0 C T 0.052 -4.171301e-01 3.624410e-01 2.499432e-01
19 exm1415822 7547074 0 C A 0.418 -1.872662e-01 1.627149e-01 2.499455e-01
18 exm1387859 51888169 0 C G 0.066 -3.705431e-01 3.220421e-01 2.500610e-01
6 exm-rs1049526 32948804 0 C T 0.039 4.737384e-01 4.118515e-01 2.502008e-01
16 exm1230996 29706444 2 T C 0.120 -2.855894e-01 2.483069e-01 2.502495e-01
2 exm257034 202252539 0 A G 0.097 3.058553e-01 2.659443e-01 2.502799e-01
7 exm658327 131193739 0 T C 0.105 -2.931672e-01 2.549667e-01 2.503818e-01
22 exm1599862 30927975 0 C T 0.082 3.447297e-01 2.998330e-01 2.504173e-01
19 exm1397017 731144 0 G A 0.469 -1.832195e-01 1.593721e-01 2.504607e-01
19 exm2253984 53086032 1 T C 0.012 -8.375989e-01 7.287653e-01 2.505819e-01
4 exm394040 36340755 0 A C 0.030 -5.385785e-01 4.687042e-01 2.506891e-01
19 exm1420550 9028373 0 A G 0.302 -2.015558e-01 1.754204e-01 2.507273e-01
5 exm506576 176721119 0 A G 0.078 3.328755e-01 2.897194e-01 2.507391e-01
5 exm506577 176721151 0 C T 0.078 3.328755e-01 2.897194e-01 2.507391e-01
14 exm1084858 20876189 0 A G 0.014 -7.593726e-01 6.609991e-01 2.507938e-01
17 exm1278793 3657159 0 T C 0.348 -1.887628e-01 1.643415e-01 2.508866e-01
4 exm-rs2247341 1701317 0 C T 0.459 -1.862912e-01 1.621993e-01 2.509145e-01
9 exm762395 96021312 0 A G 0.280 -2.030381e-01 1.767812e-01 2.509165e-01
19 exm1407433 3831765 0 A G 0.230 2.181224e-01 1.899183e-01 2.509255e-01
7 exm675353 155531080 0 G A 0.245 -2.099384e-01 1.827976e-01 2.509385e-01
9 exm751323 37503087 0 A G 0.227 2.179646e-01 1.898321e-01 2.510531e-01
2 exm234537 158655962 0 C G 0.019 6.693084e-01 5.830312e-01 2.511424e-01
7 exm646305 101928495 0 C G 0.461 -1.838173e-01 1.601358e-01 2.511824e-01
16 exm1248423 67268008 0 A G 0.031 -5.303456e-01 4.620253e-01 2.511874e-01
7 exm-rs2896181 115897884 0 T C 0.377 -1.918840e-01 1.671807e-01 2.512315e-01
6 exm531384 31600304 0 C G 0.096 3.031220e-01 2.641213e-01 2.512739e-01
6 exm-rs6457452 31795550 0 T C 0.080 3.303453e-01 2.878499e-01 2.512869e-01
8 exm724050 142176373 0 G C 0.016 6.950073e-01 6.056430e-01 2.513190e-01
16 exm1260433 77359919 0 T A 0.455 -1.806281e-01 1.574307e-01 2.514026e-01
1 exm156120 228505204 0 A G 0.206 -2.252357e-01 1.963598e-01 2.515242e-01
20 exm1518364 744415 0 A G 0.123 -2.759266e-01 2.405929e-01 2.516048e-01
15 exm1168360 63970456 0 C T 0.264 2.045567e-01 1.783856e-01 2.516668e-01
12 exm1023907 80747209 0 G C 0.208 -2.238121e-01 1.951823e-01 2.516786e-01
11 exm893311 17418477 0 C A 0.383 1.894851e-01 1.652473e-01 2.516812e-01
5 exm460042 71494931 0 C A 0.011 8.815952e-01 7.688469e-01 2.516936e-01
2 exm283076 241834907 0 T C 0.157 -2.508570e-01 2.188255e-01 2.518039e-01
1 exm131876 186141181 0 G C 0.014 -7.832323e-01 6.832432e-01 2.518181e-01
7 exm623275 64291405 0 A G 0.020 -6.444543e-01 5.622211e-01 2.518512e-01
10 exm868815 135368590 1 C T 0.224 -2.168039e-01 1.891526e-01 2.518842e-01
22 exm1619312 47108189 0 T C 0.011 -8.893351e-01 7.759172e-01 2.518893e-01
17 exm1354301 73498483 0 T C 0.199 2.310249e-01 2.015628e-01 2.518910e-01
17 exm1273463 649067 0 G A 0.077 3.479453e-01 3.035828e-01 2.519070e-01
9 exm797250 139256513 1 A G 0.011 -8.907139e-01 7.773511e-01 2.520301e-01
19 exm1415125 6904137 1 T C 0.335 -1.911755e-01 1.668780e-01 2.521260e-01
11 exm887438 7022717 0 T C 0.309 2.008233e-01 1.753020e-01 2.521324e-01
10 exm847031 99439541 0 C G 0.476 -1.856058e-01 1.620375e-01 2.521885e-01
7 exm629889 80427530 0 T C 0.046 4.291965e-01 3.747015e-01 2.521942e-01
16 exm1216125 8719643 0 A G 0.015 -7.521828e-01 6.567475e-01 2.522441e-01
1 exm153941 227071449 0 A G 0.018 6.881960e-01 6.010576e-01 2.523849e-01
22 exm1596145 26688759 0 T C 0.034 -5.019699e-01 4.384934e-01 2.524738e-01
2 exm193535 53955850 0 T C 0.220 2.248603e-01 1.964371e-01 2.525015e-01
14 exm2251947 77786863 2 A C 0.074 -3.511217e-01 3.068194e-01 2.526264e-01
5 exm484051 140214995 0 A G 0.023 5.992763e-01 5.237306e-01 2.526873e-01
11 exm920273 62863518 0 A G 0.488 -1.840809e-01 1.609223e-01 2.528256e-01
9 exm793020 136223541 0 T C 0.043 4.545252e-01 3.974127e-01 2.529089e-01
13 exm1068843 50050620 0 A G 0.373 1.908806e-01 1.668981e-01 2.529153e-01
16 exm1227528 24804954 0 T A 0.011 -9.005100e-01 7.874398e-01 2.529581e-01
17 exm1350497 71232687 0 C T 0.405 -1.871580e-01 1.636611e-01 2.529669e-01
16 exm1199038 820215 0 A T 0.066 -3.691927e-01 3.228421e-01 2.529671e-01
6 exm530461 31322911 2 C T 0.431 -1.812866e-01 1.585372e-01 2.529982e-01
7 exm2273439 128371298 0 T C 0.163 -2.400906e-01 2.099815e-01 2.530424e-01
17 exm-rs393152 43719143 0 G A 0.056 -4.025305e-01 3.521002e-01 2.531095e-01
16 exm1200759 1272038 0 G A 0.098 3.045940e-01 2.664557e-01 2.531491e-01
10 exm853757 105372696 0 A G 0.020 -6.467203e-01 5.658093e-01 2.532036e-01
2 exm223753 120439186 0 T C 0.021 6.482074e-01 5.672307e-01 2.533043e-01
1 exm104441 154516578 0 A G 0.213 -2.226297e-01 1.948258e-01 2.533235e-01
4 exm437293 186379735 0 C T 0.190 -2.302815e-01 2.015260e-01 2.533331e-01
2 exm279785 238672703 0 G C 0.380 1.911280e-01 1.672913e-01 2.534173e-01
6 exm587337 152443744 0 T G 0.080 3.438537e-01 3.009780e-01 2.534302e-01
1 exm100876 152328095 0 T C 0.039 -4.725034e-01 4.136745e-01 2.535316e-01
1 exm100962 152329852 0 T C 0.039 -4.725034e-01 4.136745e-01 2.535316e-01
4 exm407558 77652057 0 C G 0.042 4.599839e-01 4.027212e-01 2.535404e-01
16 exm1245559 58314598 1 T C 0.058 3.879003e-01 3.397469e-01 2.537301e-01
4 exm379108 675710 0 C T 0.022 -6.173981e-01 5.407908e-01 2.537613e-01
7 exm635542 94898811 0 G A 0.484 -1.821001e-01 1.595172e-01 2.537978e-01
10 exm828618 69933969 0 A G 0.406 -1.824402e-01 1.598245e-01 2.538257e-01
8 exm716627 114186003 0 C T 0.405 -1.851773e-01 1.622247e-01 2.538327e-01
19 exm1447153 19338942 0 A G 0.015 -7.557333e-01 6.621017e-01 2.538620e-01
15 exm1192393 99511873 0 A G 0.124 -2.774893e-01 2.431518e-01 2.539441e-01
19 exm1450861 22942335 0 A G 0.135 -2.676365e-01 2.345207e-01 2.539490e-01
19 exm1398316 1003221 0 A C 0.051 -4.172519e-01 3.657014e-01 2.540501e-01
11 exm961710 118949331 0 T C 0.387 1.845856e-01 1.617956e-01 2.540945e-01
1 exm109758 156622252 0 A G 0.492 -1.834249e-01 1.607785e-01 2.540955e-01
11 exm946174 86123556 0 G A 0.059 3.827904e-01 3.355396e-01 2.541097e-01
14 exm1122292 92958522 0 C A 0.057 -3.911948e-01 3.429405e-01 2.541565e-01
22 exm1588866 21989142 0 A G 0.136 -2.697017e-01 2.364885e-01 2.542666e-01
7 exm631358 86800364 0 C G 0.034 -5.075528e-01 4.450572e-01 2.542757e-01
6 exm592590 160560845 0 A G 0.393 1.850276e-01 1.622523e-01 2.542973e-01
9 exm803874 140414410 2 T C 0.100 -3.021625e-01 2.649707e-01 2.543005e-01
12 exm1016323 57865821 0 C G 0.438 -1.811276e-01 1.588657e-01 2.543968e-01
8 exm686341 19819724 0 G C 0.110 -2.947225e-01 2.585166e-01 2.544292e-01
8 exm699266 42977973 0 A G 0.014 -7.405075e-01 6.497922e-01 2.546151e-01
8 exm699338 43054644 0 A G 0.014 -7.405075e-01 6.497922e-01 2.546151e-01
14 exm1122163 92622956 0 G A 0.013 8.110982e-01 7.118064e-01 2.546625e-01
17 exm1330842 43922942 3 C T 0.055 -4.046904e-01 3.551611e-01 2.546778e-01
3 exm377720 197432036 0 T C 0.044 -4.472980e-01 3.926120e-01 2.547479e-01
11 exm886006 6622218 0 A G 0.061 -3.818146e-01 3.352721e-01 2.549429e-01
6 exm588496 152777095 0 C A 0.051 -4.147369e-01 3.641878e-01 2.549515e-01
5 exm2265979 95234350 4 G A 0.477 1.799590e-01 1.580275e-01 2.549584e-01
6 exm528002 30593485 0 G C 0.018 6.528451e-01 5.732841e-01 2.549592e-01
6 exm-rs6904236 30596135 0 G A 0.018 6.528451e-01 5.732841e-01 2.549592e-01
11 exm871644 609577 0 T C 0.021 -6.190356e-01 5.436151e-01 2.549768e-01
1 exm27167 20977000 0 C A 0.423 1.839893e-01 1.615962e-01 2.550451e-01
19 exm-rs737337 11347493 0 C T 0.203 -2.287791e-01 2.009405e-01 2.550593e-01
17 exm1282907 4937575 0 T C 0.092 -3.171461e-01 2.785882e-01 2.551161e-01
18 exm1389170 56247600 0 C A 0.448 1.809417e-01 1.589874e-01 2.552480e-01
19 exm1415109 6901891 0 A G 0.335 -1.898968e-01 1.668677e-01 2.552818e-01
17 exm1325800 40996728 0 A G 0.019 -6.741849e-01 5.925190e-01 2.553568e-01
11 exm2249576 113803104 0 A G 0.095 3.139616e-01 2.759807e-01 2.554431e-01
9 exm782460 130165973 0 C T 0.017 7.006485e-01 6.158892e-01 2.554433e-01
11 exm890192 9879838 0 T C 0.013 -8.195662e-01 7.204245e-01 2.554455e-01
1 exm125527 175375802 0 T C 0.359 1.885545e-01 1.657624e-01 2.554944e-01
16 exm1199058 820938 0 A G 0.162 2.462859e-01 2.165160e-01 2.554958e-01
9 exm739296 12775889 0 A G 0.416 1.810576e-01 1.592297e-01 2.556676e-01
1 exm53120 44401384 0 A G 0.103 2.985013e-01 2.625376e-01 2.557092e-01
12 exm1045105 122260549 0 C T 0.022 -6.231222e-01 5.481429e-01 2.557915e-01
16 exm1222646 20352614 0 T C 0.018 6.626738e-01 5.830216e-01 2.558618e-01
11 exm953467 108044091 0 A T 0.071 -3.542643e-01 3.117186e-01 2.559171e-01
17 exm1331251 44249096 0 C A 0.047 -4.453131e-01 3.918825e-01 2.559772e-01
17 exm2253037 44249096 0 C A 0.047 -4.453131e-01 3.918825e-01 2.559772e-01
15 exm1163918 55912875 0 A T 0.043 -4.499644e-01 3.959903e-01 2.559948e-01
10 exm824258 50732280 0 T C 0.193 -2.257067e-01 1.986503e-01 2.560368e-01
10 exm856323 114925369 0 A C 0.067 3.677716e-01 3.237439e-01 2.561229e-01
22 exm1620201 50435480 0 A G 0.291 -1.996882e-01 1.758075e-01 2.561904e-01
9 exm734722 334337 0 G A 0.251 2.105168e-01 1.853453e-01 2.562009e-01
3 exm349889 129696025 14 A G 0.037 4.822258e-01 4.246417e-01 2.562856e-01
9 exm775602 117428960 0 T C 0.451 -1.811614e-01 1.595323e-01 2.562976e-01
19 exm1426356 10676681 0 T C 0.479 -1.772281e-01 1.561466e-01 2.565352e-01
1 exm79621 109268573 0 T C 0.433 1.867614e-01 1.645546e-01 2.565602e-01
5 exm503547 171481667 0 A G 0.012 -8.272069e-01 7.288959e-01 2.565912e-01
11 exm881739 4944666 0 A G 0.022 6.303146e-01 5.554111e-01 2.565977e-01
1 exm2250504 205277781 0 T C 0.117 2.799594e-01 2.467328e-01 2.566795e-01
9 exm779543 125512438 0 G C 0.035 -4.886261e-01 4.307122e-01 2.567655e-01
17 exm1330072 43216472 0 G A 0.025 -5.888868e-01 5.191044e-01 2.567791e-01
2 exm275793 233537125 0 G A 0.422 -1.864692e-01 1.643811e-01 2.568030e-01
12 exm993007 32134943 0 G A 0.307 -1.979064e-01 1.744744e-01 2.568327e-01
19 exm1421905 9083174 1 A G 0.210 -2.208042e-01 1.946973e-01 2.569211e-01
3 exm359381 151164174 0 C A 0.019 -6.553703e-01 5.779472e-01 2.569745e-01
3 exm337052 111780741 0 T C 0.056 -3.897726e-01 3.438207e-01 2.571050e-01
2 exm205763 75893111 0 G T 0.019 -6.615461e-01 5.836133e-01 2.571537e-01
10 exm2259600 50821191 0 G T 0.291 1.969659e-01 1.737643e-01 2.571586e-01
11 exm907592 55339652 1 T C 0.230 2.126621e-01 1.876283e-01 2.572009e-01
3 exm325182 56771251 0 C A 0.280 1.990012e-01 1.755995e-01 2.572659e-01
4 exm418698 110791361 0 A G 0.192 2.276827e-01 2.009140e-01 2.572798e-01
4 exm418699 110791413 0 T C 0.192 2.276827e-01 2.009140e-01 2.572798e-01
11 exm-rs3741208 2169774 0 T C 0.234 2.089630e-01 1.844061e-01 2.573079e-01
6 exm513332 3264526 0 C T 0.383 1.847694e-01 1.631129e-01 2.574749e-01
22 exm1621533 50684747 0 T C 0.069 3.525733e-01 3.112704e-01 2.575078e-01
17 exm1353298 72999671 0 A C 0.044 4.379425e-01 3.866604e-01 2.575344e-01
15 exm1154224 42742435 0 C T 0.154 2.492152e-01 2.200349e-01 2.575392e-01
16 exm1243235 57093436 0 T G 0.022 6.293298e-01 5.557391e-01 2.576220e-01
11 exm915246 60703777 0 A G 0.473 -1.841708e-01 1.626390e-01 2.576343e-01
1 exm127551 179852074 0 T C 0.315 -1.932377e-01 1.706491e-01 2.576435e-01
12 exm987804 16342622 0 A G 0.038 -4.589022e-01 4.052787e-01 2.576670e-01
19 exm1476267 44118188 0 C A 0.092 3.158682e-01 2.789667e-01 2.576809e-01
19 exm1476270 44118353 0 A G 0.092 3.158682e-01 2.789667e-01 2.576809e-01
1 exm27277 20992819 1 G C 0.431 -1.839752e-01 1.624933e-01 2.577135e-01
7 exm667392 144094613 0 T G 0.207 2.246760e-01 1.984444e-01 2.577201e-01
9 exm734684 312134 0 A G 0.036 -4.940837e-01 4.364284e-01 2.577533e-01
2 exm238569 167129256 0 A C 0.015 -7.423581e-01 6.557447e-01 2.577631e-01
7 exm670475 150028098 0 G A 0.021 -6.376574e-01 5.632904e-01 2.577889e-01
13 exm1079033 110435231 1 T C 0.310 1.925279e-01 1.700972e-01 2.578531e-01
1 exm67712 68948280 0 C A 0.056 3.944872e-01 3.485369e-01 2.578665e-01
14 exm1106800 64469828 0 T C 0.011 -8.691478e-01 7.680247e-01 2.579385e-01
9 exm2259333 34729392 0 G A 0.028 5.532639e-01 4.889891e-01 2.580320e-01
9 exm747660 34728065 0 A G 0.028 5.532639e-01 4.889891e-01 2.580320e-01
3 exm339771 118865970 0 A G 0.288 -2.033264e-01 1.797079e-01 2.580393e-01
15 exm2252406 98504322 0 T C 0.263 2.019914e-01 1.786042e-01 2.582424e-01
16 exm1204838 2070164 21 T C 0.069 3.567713e-01 3.154882e-01 2.582799e-01
5 exm477871 132556523 0 T C 0.010 9.052979e-01 8.005551e-01 2.582871e-01
13 exm1066801 45148257 0 A G 0.062 -3.749753e-01 3.316460e-01 2.583665e-01
19 exm1496151 51528041 0 T C 0.078 -3.309014e-01 2.927475e-01 2.585008e-01
16 exm1195590 320759 0 T C 0.094 -3.136928e-01 2.776339e-01 2.586906e-01
8 exm714594 105367121 0 G A 0.127 2.755204e-01 2.438522e-01 2.586962e-01
11 exm912100 57971478 2 G A 0.108 2.958926e-01 2.618874e-01 2.587045e-01
19 exm1418342 8191184 0 T C 0.492 1.768574e-01 1.565418e-01 2.587339e-01
19 exm1466080 40030704 0 T C 0.297 1.953077e-01 1.728845e-01 2.587662e-01
3 exm371125 186445052 0 G T 0.249 2.093657e-01 1.853522e-01 2.588270e-01
15 exm1141868 24921468 0 C T 0.021 -6.322516e-01 5.597767e-01 2.588628e-01
15 exm1141963 24923283 0 A G 0.021 -6.322516e-01 5.597767e-01 2.588628e-01
15 exm1141983 24923799 0 C A 0.021 -6.322516e-01 5.597767e-01 2.588628e-01
4 exm391476 17660082 0 C T 0.405 1.840244e-01 1.629829e-01 2.590180e-01
1 exm125097 175049379 0 A G 0.208 2.166028e-01 1.918410e-01 2.590297e-01
6 exm529573 30995786 6 G A 0.172 2.374133e-01 2.103692e-01 2.592489e-01
2 exm278433 237103697 0 T G 0.125 -2.723809e-01 2.413656e-01 2.592725e-01
12 exm987825 16397677 0 G A 0.029 5.447174e-01 4.827090e-01 2.592895e-01
10 exm837375 81706324 0 A G 0.293 1.983936e-01 1.758286e-01 2.593418e-01
19 exm1430023 12154799 1 C G 0.097 -3.034230e-01 2.689154e-01 2.593476e-01
4 exm387503 7435486 0 T G 0.053 3.970266e-01 3.518762e-01 2.593511e-01
6 exm572561 112382313 0 T G 0.143 -2.599940e-01 2.304380e-01 2.593735e-01
15 exm1161037 50782703 0 G A 0.203 2.252781e-01 1.997345e-01 2.595306e-01
1 exm151819 223816383 0 A G 0.074 -3.500404e-01 3.103679e-01 2.595575e-01
17 exm1340350 56540267 0 T C 0.105 2.943797e-01 2.610437e-01 2.596088e-01
10 exm821431 45499009 0 G A 0.030 5.253088e-01 4.659414e-01 2.597308e-01
8 exm683426 12879198 0 T A 0.213 -2.213263e-01 1.963282e-01 2.597671e-01
7 exm636236 97488569 0 A T 0.117 -2.781582e-01 2.467455e-01 2.597756e-01
9 exm780811 127231503 0 A G 0.085 -3.156390e-01 2.799984e-01 2.597838e-01
19 exm1468229 40900865 1 C T 0.079 -3.365783e-01 2.985783e-01 2.597917e-01
19 exm1482753 46733409 0 A G 0.031 -5.111317e-01 4.534336e-01 2.598013e-01
11 exm956126 113194168 0 C A 0.484 1.801683e-01 1.598366e-01 2.598199e-01
5 exm450764 37196028 0 T C 0.023 6.024869e-01 5.346042e-01 2.599153e-01
20 exm1533375 31590686 1 A C 0.153 2.562702e-01 2.275045e-01 2.601424e-01
11 exm890640 10650367 0 A G 0.058 3.778199e-01 3.354396e-01 2.601837e-01
20 exm1553272 57430118 0 G C 0.012 -8.228339e-01 7.305951e-01 2.602222e-01
11 exm881775 4945196 0 T G 0.405 -1.817299e-01 1.613842e-01 2.602993e-01
1 exm6216 2523412 0 T C 0.019 6.715380e-01 5.965092e-01 2.604219e-01
12 exm1045357 122396395 0 T C 0.301 -1.957489e-01 1.738819e-01 2.604311e-01
7 exm627815 75442723 0 A G 0.033 5.169362e-01 4.592762e-01 2.605211e-01
17 exm1352136 72700943 0 A G 0.274 -2.014436e-01 1.789966e-01 2.605808e-01
1 exm42603 34238283 1 C T 0.455 1.798588e-01 1.598257e-01 2.606067e-01
20 exm1543095 42826350 0 C A 0.375 1.887180e-01 1.677193e-01 2.606667e-01
1 exm34024 26510940 0 A C 0.069 -3.478612e-01 3.091844e-01 2.607127e-01
10 exm823531 50121785 0 A G 0.017 6.939599e-01 6.168889e-01 2.607796e-01
6 exm583392 144081609 0 T C 0.127 2.616275e-01 2.326077e-01 2.608545e-01
9 exm797248 139256495 15 T G 0.070 3.509193e-01 3.120064e-01 2.608713e-01
19 exm1444134 18180413 0 G C 0.239 -2.080654e-01 1.850074e-01 2.609076e-01
11 exm957724 116691675 0 A T 0.077 -3.357553e-01 2.985689e-01 2.609434e-01
6 exm560516 74072937 0 C G 0.063 3.686423e-01 3.279086e-01 2.610816e-01
17 exm1369568 80136418 0 C T 0.377 -1.851789e-01 1.647174e-01 2.610820e-01
4 exm426110 143235865 0 G C 0.261 -2.091650e-01 1.860596e-01 2.610983e-01
11 exm971731 134062764 0 T C 0.039 4.710397e-01 4.190517e-01 2.611500e-01
16 exm1200034 1129193 0 T C 0.122 2.731094e-01 2.429902e-01 2.611960e-01
12 exm983179 10150961 0 A G 0.111 -2.847776e-01 2.534087e-01 2.612658e-01
9 exm776342 119106881 0 C A 0.317 1.939883e-01 1.726512e-01 2.613521e-01
11 exm871007 549946 0 T C 0.028 5.463832e-01 4.864629e-01 2.615258e-01
16 exm1209132 2871103 0 A C 0.025 -5.717269e-01 5.090431e-01 2.615406e-01
2 exm196328 61389737 0 G T 0.225 -2.135943e-01 1.902014e-01 2.616044e-01
1 exm152511 225288534 0 C A 0.122 -2.722907e-01 2.424816e-01 2.616285e-01
1 exm158995 231830295 0 A G 0.227 -2.168660e-01 1.931359e-01 2.616567e-01
12 exm997717 48359676 0 T G 0.014 -7.639489e-01 6.804160e-01 2.616990e-01
10 exm828616 69933921 0 A G 0.410 -1.787900e-01 1.592406e-01 2.616995e-01
11 exm910868 57146225 0 G A 0.011 8.611795e-01 7.670582e-01 2.617258e-01
6 exm592946 161007496 0 C G 0.331 1.944527e-01 1.732059e-01 2.617414e-01
12 exm1039387 113553481 0 C T 0.277 2.006180e-01 1.787121e-01 2.617801e-01
22 exm1621207 50658424 1 C T 0.385 -1.818896e-01 1.620418e-01 2.618186e-01
10 exm868241 135113056 0 T C 0.011 8.058324e-01 7.179544e-01 2.618549e-01
2 exm222872 118575215 0 G C 0.445 1.798855e-01 1.602831e-01 2.618984e-01
16 exm1214683 4864570 2 T C 0.157 -2.511298e-01 2.238386e-01 2.620577e-01
5 exm443327 6600064 5 T G 0.059 -3.948977e-01 3.519891e-01 2.620663e-01
19 exm1515916 58718269 0 A G 0.123 2.672779e-01 2.382658e-01 2.621256e-01
3 exm292217 13677946 0 T C 0.082 3.239223e-01 2.888166e-01 2.622163e-01
8 exm2273444 11702542 0 T C 0.474 1.834768e-01 1.636120e-01 2.622744e-01
10 exm816626 27702725 0 G A 0.055 3.873168e-01 3.454275e-01 2.623364e-01
1 exm142937 205887994 1 T C 0.018 -6.681573e-01 5.960787e-01 2.624839e-01
4 exm437968 187158034 0 A G 0.445 1.816403e-01 1.620618e-01 2.625317e-01
1 exm148209 214813782 0 G A 0.169 -2.363206e-01 2.108617e-01 2.625622e-01
1 exm148211 214813941 0 G C 0.169 -2.363206e-01 2.108617e-01 2.625622e-01
1 exm148217 214814125 0 A G 0.169 -2.363206e-01 2.108617e-01 2.625622e-01
1 exm148236 214814733 0 G T 0.169 -2.363206e-01 2.108617e-01 2.625622e-01
1 exm148246 214814995 0 T C 0.169 -2.363206e-01 2.108617e-01 2.625622e-01
1 exm148290 214815916 0 C T 0.169 -2.363206e-01 2.108617e-01 2.625622e-01
1 exm51014 43215930 0 T C 0.090 3.101096e-01 2.767235e-01 2.626003e-01
19 exm1437797 15569378 3 C G 0.067 3.655333e-01 3.262130e-01 2.626480e-01
1 exm120311 167096931 0 C A 0.059 3.732108e-01 3.331612e-01 2.627864e-01
21 exm1580399 47538960 0 G A 0.420 -1.835452e-01 1.638529e-01 2.627984e-01
6 exm537542 33052736 0 A G 0.412 -1.824440e-01 1.628826e-01 2.628355e-01
6 exm-rs9277554 33055538 0 T C 0.412 -1.824440e-01 1.628826e-01 2.628355e-01
1 exm120060 166990359 1 G A 0.020 -6.403281e-01 5.717054e-01 2.628628e-01
5 exm473088 118513876 0 A G 0.032 5.080485e-01 4.536191e-01 2.628809e-01
6 exm573222 116325142 1 C T 0.477 -1.774130e-01 1.584894e-01 2.631321e-01
19 exm1488610 49377918 0 T G 0.073 3.415956e-01 3.051815e-01 2.631662e-01
5 exm485650 140502343 0 T C 0.122 2.730208e-01 2.439410e-01 2.632136e-01
5 exm485651 140502344 0 T C 0.122 2.730208e-01 2.439410e-01 2.632136e-01
7 exm641834 100285476 0 T C 0.133 -2.685953e-01 2.400011e-01 2.632420e-01
1 exm84788 113255456 0 A C 0.080 3.227938e-01 2.884670e-01 2.633036e-01
7 exm670425 149576740 0 A C 0.011 -8.700681e-01 7.775476e-01 2.633066e-01
19 exm1401036 1487195 0 A G 0.017 -6.915654e-01 6.180866e-01 2.633531e-01
15 exm1180688 78911230 0 T C 0.018 -6.721803e-01 6.007827e-01 2.633703e-01
18 exm1386600 47429022 0 T C 0.189 -2.248525e-01 2.010012e-01 2.634465e-01
21 exm1576902 45811343 0 G T 0.183 2.351765e-01 2.102676e-01 2.635314e-01
5 exm459877 71490962 0 A G 0.080 -3.285237e-01 2.937673e-01 2.635956e-01
11 exm914211 59863104 0 G A 0.080 -3.340835e-01 2.987418e-01 2.636004e-01
2 exm189601 43732823 0 C T 0.129 2.680733e-01 2.397170e-01 2.636052e-01
1 exm116693 160920441 0 G A 0.032 -5.004026e-01 4.474768e-01 2.636113e-01
2 exm218341 105859249 0 T C 0.070 3.519522e-01 3.147427e-01 2.636343e-01
1 exm107892 155912486 0 T C 0.015 7.247970e-01 6.483611e-01 2.637757e-01
2 exm2276906 220193932 0 A C 0.026 5.599608e-01 5.009377e-01 2.638037e-01
9 exm756120 79320640 0 C T 0.252 -2.096567e-01 1.875679e-01 2.638299e-01
18 exm1373390 6890538 0 T G 0.023 -6.082850e-01 5.442683e-01 2.638916e-01
9 exm741859 19119674 0 G A 0.027 5.453484e-01 4.879601e-01 2.638963e-01
2 exm239282 168108032 0 A G 0.050 -4.127413e-01 3.693240e-01 2.639176e-01
11 exm1720236 57564368 0 A G 0.015 -7.325990e-01 6.556628e-01 2.640105e-01
7 exm618517 44874113 37 C T 0.375 -1.846903e-01 1.653019e-01 2.640320e-01
17 exm1330925 43924200 0 G C 0.056 -3.909542e-01 3.499181e-01 2.640395e-01
3 exm329578 69299233 0 G C 0.155 -2.484211e-01 2.223618e-01 2.640737e-01
3 exm337449 112188609 0 G T 0.016 7.186107e-01 6.433254e-01 2.641456e-01
6 exm526395 29641329 0 A G 0.038 4.799773e-01 4.297403e-01 2.641988e-01
4 exm380436 1087487 0 A G 0.029 -5.224142e-01 4.677457e-01 2.642091e-01
19 exm1420989 9059808 0 A G 0.150 2.455484e-01 2.198542e-01 2.642123e-01
3 exm357482 148757864 0 T C 0.057 -3.831883e-01 3.431176e-01 2.642486e-01
5 exm462469 76359024 0 A C 0.151 -2.526237e-01 2.262114e-01 2.642592e-01
2 exm277717 234750831 0 T C 0.361 -1.842703e-01 1.650306e-01 2.643348e-01
12 exm1003199 51707626 0 T C 0.067 3.499540e-01 3.134536e-01 2.643933e-01
13 exm1065820 42301395 0 T C 0.030 -5.169908e-01 4.631038e-01 2.644298e-01
3 exm370294 185331165 0 C A 0.422 -1.799073e-01 1.611741e-01 2.644858e-01
7 exm669541 149488922 0 G A 0.046 4.222000e-01 3.782411e-01 2.644902e-01
7 exm669545 149488991 0 C T 0.046 4.222000e-01 3.782411e-01 2.644902e-01
9 exm756079 79318998 0 A G 0.252 -2.093392e-01 1.875626e-01 2.645399e-01
5 exm443856 7868030 0 T C 0.222 2.149599e-01 1.926055e-01 2.645572e-01
2 exm189542 43519977 0 T C 0.037 4.644644e-01 4.161643e-01 2.645583e-01
19 exm1440681 17017878 0 A G 0.217 2.186358e-01 1.959072e-01 2.645766e-01
6 exm525950 29408057 13 A C 0.021 -6.186819e-01 5.543666e-01 2.645772e-01
2 exm272443 228476140 0 T C 0.330 1.871128e-01 1.676964e-01 2.646770e-01
6 exm587239 151939181 0 A G 0.479 -1.797510e-01 1.611088e-01 2.647073e-01
22 exm1602109 32302045 0 T C 0.014 7.444578e-01 6.673030e-01 2.647459e-01
11 exm906630 48346996 2 A G 0.078 3.351400e-01 3.004236e-01 2.647731e-01
5 exm2242224 173034149 0 C T 0.476 -1.758419e-01 1.576425e-01 2.648208e-01
11 exm904813 47306630 0 T C 0.014 7.773936e-01 6.969679e-01 2.648436e-01
18 exm1383249 33795732 0 T C 0.011 8.793173e-01 7.884342e-01 2.648964e-01
3 exm375759 195517321 0 G A 0.265 -2.061564e-01 1.848572e-01 2.649180e-01
1 exm122404 169762807 1 G T 0.260 -2.033299e-01 1.823536e-01 2.649990e-01
11 exm888198 7727872 0 C T 0.069 3.553476e-01 3.187045e-01 2.650228e-01
11 exm946545 88027209 0 C T 0.115 -2.830286e-01 2.538739e-01 2.650811e-01
2 exm267360 220037666 0 A G 0.482 1.773264e-01 1.590763e-01 2.651298e-01
19 exm1444139 18180451 2 G A 0.239 -2.055885e-01 1.844631e-01 2.652164e-01
22 exm1603755 36122380 0 A T 0.026 5.451560e-01 4.892806e-01 2.653555e-01
5 exm500435 159686503 0 A G 0.214 2.175005e-01 1.952581e-01 2.654782e-01
18 exm1381991 30846895 0 A T 0.011 8.432059e-01 7.572018e-01 2.656204e-01
6 exm539129 33543693 0 A G 0.042 -4.351576e-01 3.907829e-01 2.656325e-01
13 exm1081671 113909339 0 G A 0.452 -1.799612e-01 1.616469e-01 2.657420e-01
11 exm907891 55433040 0 C T 0.230 2.088452e-01 1.876016e-01 2.657678e-01
16 exm1199126 825003 0 T G 0.053 3.968854e-01 3.565322e-01 2.657916e-01
14 exm1131425 105179184 0 A G 0.013 -7.916269e-01 7.111476e-01 2.657977e-01
19 exm1421141 9062847 0 G A 0.011 -8.763948e-01 7.874074e-01 2.658644e-01
6 exm559598 70961833 0 C T 0.268 2.017364e-01 1.812530e-01 2.658656e-01
5 exm456097 56209735 0 G A 0.086 3.190235e-01 2.866385e-01 2.658777e-01
14 exm1089038 23354066 0 C G 0.092 3.077317e-01 2.764939e-01 2.658794e-01
19 exm1503812 54755955 0 G C 0.015 7.440485e-01 6.685384e-01 2.658923e-01
11 exm929069 65788072 0 C T 0.023 -5.984188e-01 5.376980e-01 2.659012e-01
21 exm1571345 41165462 0 A C 0.393 1.828251e-01 1.642952e-01 2.659627e-01
22 exm1608615 39034786 0 T C 0.052 3.972397e-01 3.569824e-01 2.659683e-01
11 exm885616 6549779 0 A C 0.193 -2.259410e-01 2.030913e-01 2.660805e-01
12 exm985879 12814818 0 C T 0.047 4.294532e-01 3.860418e-01 2.661050e-01
11 exm885622 6549995 0 A G 0.196 -2.254038e-01 2.026268e-01 2.661238e-01
8 exm678772 3076959 0 C T 0.067 3.516707e-01 3.161734e-01 2.661828e-01
4 exm433234 169197297 0 T C 0.042 4.457891e-01 4.008168e-01 2.662129e-01
2 exm207104 85617913 0 T G 0.052 -4.062927e-01 3.653155e-01 2.662268e-01
2 exm2265323 64371569 1 G A 0.285 2.005056e-01 1.803368e-01 2.663685e-01
18 exm1387805 51855721 5 T C 0.067 -3.569999e-01 3.210912e-01 2.663712e-01
9 exm801037 139911983 0 G T 0.061 -3.765663e-01 3.386966e-01 2.663812e-01
15 exm1182994 82444663 0 C T 0.061 3.753716e-01 3.376418e-01 2.664092e-01
2 exm238542 167099158 0 A G 0.161 2.344587e-01 2.109125e-01 2.664544e-01
7 exm669471 149485059 2 C T 0.078 3.251716e-01 2.925333e-01 2.664839e-01
10 exm861092 123846490 0 T C 0.068 -3.582527e-01 3.223743e-01 2.666030e-01
11 exm913466 59224765 0 C A 0.064 3.659077e-01 3.292873e-01 2.666388e-01
16 exm1261718 81199520 0 T C 0.248 2.034843e-01 1.831408e-01 2.666947e-01
8 exm2258705 143746416 0 A G 0.445 -1.784523e-01 1.606147e-01 2.667044e-01
14 exm1095747 31858187 0 T C 0.019 -6.542789e-01 5.890146e-01 2.668146e-01
3 exm359677 151545601 0 G A 0.226 -2.118236e-01 1.907068e-01 2.668463e-01
6 exm525953 29408153 0 T C 0.020 -6.156295e-01 5.542830e-01 2.668686e-01
6 exm526094 29455513 0 A G 0.020 -6.156295e-01 5.542830e-01 2.668686e-01
5 exm2097170 178418555 0 A C 0.011 -8.286031e-01 7.460453e-01 2.668757e-01
9 exm756059 79318677 1 T C 0.252 -2.083313e-01 1.875993e-01 2.669397e-01
1 exm67204 67633812 0 G T 0.346 1.850229e-01 1.666176e-01 2.669603e-01
6 exm576785 127771452 0 G T 0.370 1.868383e-01 1.682615e-01 2.669860e-01
19 exm1478665 45150614 0 A G 0.162 2.386900e-01 2.149608e-01 2.669928e-01
15 exm1192525 99670989 0 T C 0.288 -1.944519e-01 1.751236e-01 2.670011e-01
3 exm332785 98001777 0 C G 0.137 2.602354e-01 2.344255e-01 2.671177e-01
3 exm332816 98002419 0 G A 0.137 2.602354e-01 2.344255e-01 2.671177e-01
13 exm1081327 113773159 0 A G 0.282 -2.000924e-01 1.802577e-01 2.671450e-01
11 exm925398 64882789 0 T C 0.281 2.015656e-01 1.815991e-01 2.671825e-01
2 exm270363 223085955 0 T G 0.011 8.627398e-01 7.778207e-01 2.675155e-01
8 exm725145 143746069 9 T C 0.445 -1.781560e-01 1.606261e-01 2.675328e-01
2 exm225738 128393862 0 A G 0.011 -8.494672e-01 7.660124e-01 2.676140e-01
11 exm880714 4471473 0 T C 0.014 -7.407060e-01 6.679427e-01 2.676186e-01
12 exm1013681 56848079 0 T C 0.021 -6.205156e-01 5.596224e-01 2.676726e-01
14 exm1110045 68249499 0 T C 0.202 -2.175534e-01 1.962298e-01 2.677350e-01
17 exm1312307 33749546 6 A G 0.384 -1.817204e-01 1.639141e-01 2.677499e-01
13 exm1069076 50204975 0 T C 0.039 4.580444e-01 4.131648e-01 2.677534e-01
4 exm406906 76877285 0 G C 0.011 8.485843e-01 7.654638e-01 2.677687e-01
7 exm2258275 23235483 0 G A 0.097 2.995473e-01 2.702486e-01 2.678440e-01
7 exm609378 23235483 0 G A 0.097 2.995473e-01 2.702486e-01 2.678440e-01
14 exm1086356 21770730 0 A G 0.440 -1.789073e-01 1.614286e-01 2.679039e-01
15 exm1175848 74328141 0 T G 0.304 1.924966e-01 1.737026e-01 2.679380e-01
18 exm1391359 61654463 0 A G 0.306 -1.941182e-01 1.752011e-01 2.680343e-01
20 exm2254265 3784110 0 T C 0.261 1.993883e-01 1.799599e-01 2.680402e-01
17 exm1331231 44248837 0 C T 0.047 -4.316549e-01 3.896041e-01 2.680520e-01
17 exm1331255 44249199 0 G T 0.047 -4.316549e-01 3.896041e-01 2.680520e-01
5 exm511571 180432662 0 G C 0.069 -3.431207e-01 3.097360e-01 2.681158e-01
5 exm511577 180432747 0 G C 0.069 -3.431207e-01 3.097360e-01 2.681158e-01
7 exm658341 131194255 0 C G 0.038 4.672709e-01 4.218223e-01 2.681335e-01
2 exm278742 238243292 0 A G 0.337 1.857731e-01 1.677205e-01 2.681802e-01
1 exm62202 55248074 3 G A 0.064 3.576728e-01 3.229365e-01 2.682110e-01
17 exm1319926 39135084 0 G A 0.304 1.902650e-01 1.718711e-01 2.684454e-01
19 exm1413267 6042059 0 T C 0.293 -1.953909e-01 1.765065e-01 2.684591e-01
16 exm1223533 20810067 0 C T 0.400 -1.828240e-01 1.651668e-01 2.684956e-01
10 exm862777 125780759 12 C G 0.315 -1.851452e-01 1.672696e-01 2.685121e-01
17 exm1320860 39464046 0 C G 0.184 -2.292589e-01 2.071247e-01 2.685135e-01
17 exm1320869 39464736 0 G C 0.184 -2.292589e-01 2.071247e-01 2.685135e-01
19 exm1487267 49001600 1 G A 0.096 3.004315e-01 2.714455e-01 2.685482e-01
8 exm717552 120744399 0 T C 0.017 6.874640e-01 6.212003e-01 2.685972e-01
6 exm537485 33048457 0 G C 0.388 -1.798200e-01 1.625111e-01 2.686669e-01
11 exm947333 89935586 8 G T 0.271 -1.977072e-01 1.786972e-01 2.687223e-01
17 exm1321963 39674641 1 T C 0.208 -2.188409e-01 1.978126e-01 2.687555e-01
15 exm1170066 65494212 0 G A 0.342 -1.869254e-01 1.689760e-01 2.687898e-01
17 exm1274606 1538302 0 A C 0.013 7.964152e-01 7.200177e-01 2.688417e-01
1 exm133467 196709774 2 T G 0.146 2.535044e-01 2.292003e-01 2.688704e-01
2 exm235562 160604379 0 T C 0.045 4.294012e-01 3.882966e-01 2.689483e-01
20 exm1550583 50407502 1 C A 0.494 1.779060e-01 1.609195e-01 2.690779e-01
3 exm302640 39307962 0 A C 0.014 -7.618557e-01 6.891239e-01 2.690852e-01
6 exm579238 132938842 0 T C 0.091 3.078690e-01 2.785020e-01 2.691267e-01
9 exm793055 136227260 0 A G 0.454 1.791916e-01 1.621047e-01 2.691440e-01
11 exm967435 124789828 0 T A 0.065 3.653236e-01 3.305166e-01 2.691854e-01
1 exm102281 153410798 0 G A 0.012 -8.058122e-01 7.290389e-01 2.691869e-01
17 exm1315705 36889559 0 T C 0.148 2.516176e-01 2.276681e-01 2.692357e-01
5 exm511440 180338368 0 G A 0.265 -1.984953e-01 1.796519e-01 2.693685e-01
10 exm821079 44104101 0 T C 0.068 -3.571924e-01 3.233597e-01 2.694809e-01
8 exm699423 43211994 0 C G 0.015 -7.111638e-01 6.438601e-01 2.695231e-01
16 exm1870430 84163700 0 C T 0.011 -8.439677e-01 7.643741e-01 2.696975e-01
5 exm467189 93753017 0 T C 0.206 -2.190448e-01 1.984272e-01 2.697945e-01
12 exm984113 11061122 0 T C 0.340 1.889849e-01 1.711978e-01 2.697979e-01
19 exm-rs7188 11275139 0 G T 0.369 1.832939e-01 1.660609e-01 2.698510e-01
17 exm1364064 78263486 0 C T 0.159 2.424818e-01 2.196943e-01 2.698735e-01
17 exm2253296 79564304 0 T G 0.041 -4.467455e-01 4.049055e-01 2.700430e-01
3 exm307783 46480958 0 G C 0.323 1.951172e-01 1.768939e-01 2.701795e-01
14 exm1104726 59113430 0 A G 0.192 2.268109e-01 2.056287e-01 2.701821e-01
20 exm1547968 47258763 0 T C 0.230 -2.064286e-01 1.871984e-01 2.703064e-01
11 exm942709 76637651 0 G A 0.385 -1.838554e-01 1.667306e-01 2.703135e-01
16 exm1260585 77775672 0 G A 0.042 -4.406339e-01 3.996229e-01 2.703506e-01
22 exm1613203 42276742 1 C G 0.365 1.894568e-01 1.718298e-01 2.703681e-01
19 exm1462915 38976655 0 T C 0.046 -4.229080e-01 3.836011e-01 2.704184e-01
20 exm1550853 51870336 0 C G 0.023 -5.812979e-01 5.273154e-01 2.704600e-01
16 exm1271972 89866043 0 T C 0.271 -1.995254e-01 1.810374e-01 2.705685e-01
3 exm298042 33877626 0 A G 0.351 1.825485e-01 1.656502e-01 2.706165e-01
11 exm951328 102651313 0 C G 0.043 -4.326401e-01 3.926747e-01 2.707186e-01
12 exm986841 14688644 0 C T 0.024 -5.699279e-01 5.173040e-01 2.707404e-01
4 exm430189 155407595 0 A C 0.021 -6.065791e-01 5.506437e-01 2.708036e-01
14 exm1124668 95080803 0 A G 0.420 -1.791360e-01 1.626316e-01 2.708464e-01
2 exm187652 38298203 0 C G 0.204 2.202624e-01 1.999738e-01 2.708581e-01
17 exm1292074 8243661 0 A G 0.433 -1.784896e-01 1.621060e-01 2.710273e-01
14 exm1093420 24761467 0 T G 0.017 6.967224e-01 6.328164e-01 2.710625e-01
17 exm1369510 80085703 0 T G 0.379 -1.815313e-01 1.649044e-01 2.711319e-01
17 exm1369515 80086389 0 T C 0.379 -1.815313e-01 1.649044e-01 2.711319e-01
6 exm519597 24145896 0 T C 0.027 -5.497351e-01 4.994470e-01 2.711926e-01
18 exm1373882 7034508 0 G T 0.088 -3.102971e-01 2.819975e-01 2.713377e-01
11 exm951137 102584104 0 G T 0.047 4.190839e-01 3.808890e-01 2.713708e-01
6 exm-rs1058026 31321685 0 G T 0.265 2.017008e-01 1.833281e-01 2.713972e-01
18 exm1387831 51880889 0 A G 0.023 5.915634e-01 5.376945e-01 2.714115e-01
3 exm333142 98307630 0 T C 0.141 2.539873e-01 2.308610e-01 2.714161e-01
11 exm962410 119059404 0 G A 0.174 2.308712e-01 2.098875e-01 2.715025e-01
18 exm1372351 2937699 0 C T 0.018 6.616859e-01 6.015715e-01 2.715230e-01
8 exm706210 74527996 0 C T 0.120 -2.731898e-01 2.483944e-01 2.715694e-01
10 exm832699 73544093 0 G C 0.020 -6.343158e-01 5.767494e-01 2.715740e-01
20 exm1537606 34219496 0 C T 0.301 1.911289e-01 1.737836e-01 2.715749e-01
5 exm496558 150565008 0 T C 0.410 -1.792727e-01 1.630036e-01 2.715755e-01
1 exm26373 20072082 0 T C 0.036 4.636622e-01 4.216155e-01 2.716106e-01
7 exm676295 157959965 0 T C 0.017 -6.829664e-01 6.210784e-01 2.716462e-01
22 exm1603174 35463162 0 A G 0.131 -2.579289e-01 2.346331e-01 2.718029e-01
6 exm571701 110763875 0 G A 0.061 3.613117e-01 3.286833e-01 2.718102e-01
13 exm1076581 100511247 0 A G 0.034 4.702732e-01 4.278285e-01 2.718365e-01
19 exm1441188 17303774 0 T G 0.429 1.771037e-01 1.611348e-01 2.718832e-01
8 exm689304 23003380 1 G C 0.019 6.560376e-01 5.969088e-01 2.719023e-01
1 exm119247 162825457 0 A C 0.060 -3.739796e-01 3.403190e-01 2.719676e-01
17 exm2225997 27224799 0 C T 0.312 1.902280e-01 1.731220e-01 2.720111e-01
6 exm566287 90448092 0 C T 0.078 3.312977e-01 3.015324e-01 2.720528e-01
19 exm1502437 54327313 0 A C 0.246 2.028427e-01 1.846226e-01 2.720638e-01
8 exm691166 26365425 0 A G 0.044 -4.250095e-01 3.868759e-01 2.721162e-01
13 exm1055422 20398742 0 C T 0.103 2.910680e-01 2.649555e-01 2.721222e-01
5 exm490938 141335498 0 T C 0.184 2.256298e-01 2.054022e-01 2.721554e-01
3 exm316236 49832788 14 A G 0.120 2.829431e-01 2.575907e-01 2.721802e-01
14 exm1115884 75513463 0 G A 0.023 5.901286e-01 5.374753e-01 2.723797e-01
2 exm281336 240969182 1 A G 0.042 -4.258813e-01 3.878922e-01 2.723915e-01
7 exm605464 7571094 0 G C 0.029 -5.270838e-01 4.800917e-01 2.724159e-01
3 exm375735 195516878 0 T C 0.263 -2.028243e-01 1.847743e-01 2.725008e-01
1 exm55722 46195375 1 C T 0.392 -1.846876e-01 1.682662e-01 2.725423e-01
10 exm-rs1799853 96702047 0 T C 0.035 4.808923e-01 4.381498e-01 2.725596e-01
16 exm1198878 815549 0 C T 0.155 2.415763e-01 2.201507e-01 2.726599e-01
14 exm1084131 20692305 0 A G 0.058 -3.755289e-01 3.422370e-01 2.726798e-01
2 exm171341 9013424 0 T C 0.021 -5.963561e-01 5.435072e-01 2.726974e-01
4 exm430237 155412464 0 T C 0.435 -1.774711e-01 1.617556e-01 2.727327e-01
4 exm395092 39064162 0 A C 0.216 -2.068175e-01 1.885103e-01 2.727506e-01
4 exm395982 40122313 0 T A 0.037 4.593993e-01 4.188205e-01 2.728497e-01
5 exm494769 149450132 0 C T 0.098 2.982015e-01 2.718775e-01 2.728781e-01
7 exm597891 1131411 0 T C 0.131 2.609769e-01 2.379560e-01 2.729125e-01
18 exm1379437 22020467 0 A T 0.127 2.641360e-01 2.408441e-01 2.729278e-01
5 exm450247 36677083 0 C G 0.011 8.624625e-01 7.866968e-01 2.731031e-01
10 exm2248999 103922896 0 T G 0.471 -1.755289e-01 1.601231e-01 2.731454e-01
17 exm1339890 56383744 0 C T 0.236 -2.079502e-01 1.897466e-01 2.732658e-01
19 exm2272765 16831060 0 T C 0.367 1.833768e-01 1.673493e-01 2.733376e-01
16 exm1259772 75646685 0 G T 0.465 1.732266e-01 1.581003e-01 2.733801e-01
3 exm339882 118945796 0 C G 0.308 1.879817e-01 1.715883e-01 2.734398e-01
12 exm991416 27844824 0 A G 0.023 -5.816530e-01 5.309310e-01 2.734421e-01
1 exm19172 15687059 0 G A 0.208 2.098046e-01 1.915288e-01 2.734917e-01
6 exm573986 117083172 0 T C 0.046 -4.124806e-01 3.765840e-01 2.735351e-01
3 exm325637 57414097 0 A T 0.294 -1.941053e-01 1.772251e-01 2.735676e-01
22 exm1614263 42914033 0 C T 0.020 6.247051e-01 5.703954e-01 2.735821e-01
17 exm1292076 8243785 2 G A 0.433 -1.775425e-01 1.621103e-01 2.735903e-01
17 exm1344927 61903445 0 G C 0.260 -2.017766e-01 1.842410e-01 2.735982e-01
18 exm1387787 51820571 28 C G 0.029 -5.266261e-01 4.808592e-01 2.735982e-01
4 exm418827 110902111 0 T A 0.084 -3.151453e-01 2.877769e-01 2.736308e-01
9 exm803187 140243844 3 C T 0.144 2.522379e-01 2.303344e-01 2.736346e-01
19 exm1454713 35422808 0 T C 0.362 -1.846115e-01 1.685947e-01 2.736752e-01
11 exm874959 1101078 0 G A 0.059 -3.696880e-01 3.376687e-01 2.737526e-01
18 exm1381429 29432624 0 T C 0.419 1.741285e-01 1.591228e-01 2.739813e-01
6 exm555481 52303361 0 A G 0.100 -2.923323e-01 2.671658e-01 2.740272e-01
6 exm2244454 80624530 0 T A 0.415 -1.781272e-01 1.628616e-01 2.742311e-01
19 exm1478578 45017249 0 C T 0.110 2.830748e-01 2.588267e-01 2.742525e-01
3 exm375772 195517553 1 A C 0.262 -2.023869e-01 1.850623e-01 2.742829e-01
6 exm-rs9262636 31025848 0 G A 0.148 2.471075e-01 2.259743e-01 2.743244e-01
5 exm441739 1213668 0 A G 0.128 2.559581e-01 2.341219e-01 2.744348e-01
4 exm2256576 31147272 1 A C 0.390 -1.780945e-01 1.629217e-01 2.744960e-01
6 exm561078 74497009 0 G A 0.290 1.906993e-01 1.744568e-01 2.745073e-01
7 exm662155 139734069 0 T C 0.094 -2.993063e-01 2.738461e-01 2.745647e-01
18 exm1373639 6985270 0 T C 0.147 -2.427775e-01 2.221354e-01 2.745854e-01
1 exm90724 145039594 0 C T 0.034 -4.905777e-01 4.488944e-01 2.746152e-01
2 exm276846 234432017 0 G A 0.139 -2.544494e-01 2.329068e-01 2.747747e-01
10 exm866007 133963499 0 T C 0.025 -5.449359e-01 4.988095e-01 2.747842e-01
6 exm547625 42933464 0 A G 0.058 -3.622997e-01 3.316732e-01 2.748429e-01
6 exm586789 151671747 5 C A 0.022 -5.986125e-01 5.480751e-01 2.749002e-01
17 exm1292597 8701799 0 T G 0.266 1.914342e-01 1.752886e-01 2.749440e-01
18 exm1390996 61387277 0 T C 0.024 -5.693328e-01 5.213356e-01 2.749630e-01
4 exm383581 3006043 0 T C 0.186 -2.218462e-01 2.031517e-01 2.749820e-01
9 exm792722 136131651 0 A G 0.042 4.393796e-01 4.025668e-01 2.752358e-01
2 exm174359 17946243 0 G A 0.063 3.579769e-01 3.280609e-01 2.753479e-01
2 exm266175 219562675 0 A G 0.259 -1.966869e-01 1.802565e-01 2.753656e-01
2 exm207656 85893741 0 A G 0.411 -1.779416e-01 1.630786e-01 2.753700e-01
9 exm803861 140409877 0 A C 0.065 3.611998e-01 3.310783e-01 2.754405e-01
9 exm803863 140409891 0 C G 0.065 3.611998e-01 3.310783e-01 2.754405e-01
13 exm1058936 25887811 0 C T 0.015 -7.177947e-01 6.580676e-01 2.755365e-01
19 exm1436367 15133762 0 G C 0.227 2.044031e-01 1.874093e-01 2.755735e-01
1 exm142964 205890932 0 A G 0.038 -4.674770e-01 4.286293e-01 2.755933e-01
10 exm835283 75671356 0 T G 0.014 7.366326e-01 6.755297e-01 2.756728e-01
1 exm84461 113098534 0 T C 0.079 3.193274e-01 2.929119e-01 2.757913e-01
22 exm1618169 46682976 0 T C 0.028 -5.334029e-01 4.893995e-01 2.759100e-01
6 exm558390 57499035 2 C T 0.021 -6.178961e-01 5.669820e-01 2.759605e-01
4 exm414316 95496882 0 T C 0.145 -2.493466e-01 2.288066e-01 2.759730e-01
3 exm2238348 113666020 0 C G 0.355 1.842928e-01 1.691207e-01 2.759987e-01
10 exm853355 105205302 0 C A 0.487 -1.753179e-01 1.609080e-01 2.760683e-01
19 exm1477237 44570393 0 C A 0.424 -1.721602e-01 1.580667e-01 2.762411e-01
1 exm70355 79095526 0 A G 0.160 -2.377321e-01 2.183132e-01 2.763345e-01
2 exm274977 233243586 2 T C 0.071 3.370526e-01 3.095224e-01 2.763370e-01
12 exm1020129 67699256 2 G A 0.020 -6.256435e-01 5.746299e-01 2.764109e-01
10 exm842575 95107428 0 A G 0.014 7.497375e-01 6.887137e-01 2.764863e-01
16 exm1202190 1537839 0 A G 0.245 1.957294e-01 1.798100e-01 2.765176e-01
2 exm248463 179593352 0 T C 0.187 2.187540e-01 2.009697e-01 2.765362e-01
1 exm139708 203194186 0 T C 0.262 -1.973745e-01 1.813951e-01 2.767131e-01
11 exm890491 10580684 0 T C 0.013 -7.667845e-01 7.047643e-01 2.767528e-01
6 exm522678 26373507 0 A G 0.105 -2.793647e-01 2.568067e-01 2.768238e-01
17 exm1358104 74381567 0 G A 0.045 -4.134928e-01 3.801077e-01 2.768282e-01
22 exm1607031 38130459 7 T G 0.416 1.751493e-01 1.610383e-01 2.769188e-01
12 exm1042018 119568596 0 A G 0.061 3.570187e-01 3.283308e-01 2.770294e-01
3 exm362746 164906806 0 C T 0.113 -2.736606e-01 2.517035e-01 2.770918e-01
12 exm983917 10958658 0 T C 0.021 6.028930e-01 5.546206e-01 2.771787e-01
2 exm178489 26667130 0 G A 0.249 -2.061223e-01 1.896198e-01 2.771821e-01
6 exm543802 38750888 0 G A 0.248 -2.059925e-01 1.895010e-01 2.771834e-01
22 exm1623138 50943232 0 A G 0.115 -2.706679e-01 2.490069e-01 2.771996e-01
10 exm861542 124189197 1 A G 0.257 -2.024221e-01 1.862347e-01 2.772308e-01
6 exm536073 32609150 36 G C 0.099 2.878265e-01 2.648485e-01 2.773016e-01
2 exm264149 218683139 0 A G 0.128 -2.521274e-01 2.320215e-01 2.773472e-01
12 exm994677 40740686 0 G A 0.026 5.388461e-01 4.959284e-01 2.773983e-01
7 exm2266510 18706918 0 A G 0.322 1.837624e-01 1.691514e-01 2.774697e-01
2 exm239561 169707455 0 C T 0.023 5.726115e-01 5.271757e-01 2.775542e-01
[truncated: 1,070,785 more chars]
