# Supplementary material for: A missense variant in FTCD is associated with arsenic metabolism and toxicity phenotypes in Bangladesh
Source: PLoS Genet. 2019 Mar 20;15(3):e1007984. doi: 10.1371/journal.pgen.1007984 (PMC6443193; doi:10.1371/journal.pgen.1007984)
Supplement: S3 File — (TXT) [file pgen.1007984.s017.txt]

CHR SNP BP n_miss allele1 allele0 af beta se P
21 exm1580829 47572887 0 T C 0.077 2.705946e+00 3.744658e-01 7.555248e-13
3 exm290680 11887993 0 A G 0.014 3.450450e+00 8.683567e-01 7.385667e-05
4 exm407576 77660162 0 G C 0.280 8.877898e-01 2.238503e-01 7.620864e-05
16 exm1224871 21689879 4 A T 0.059 1.576284e+00 4.274916e-01 2.339791e-04
1 exm146726 211654619 0 A G 0.012 3.406177e+00 9.279888e-01 2.497672e-04
9 exm-rs1063192 22003367 0 C T 0.245 8.649875e-01 2.369957e-01 2.705955e-04
15 exm1180599 78882925 0 A G 0.179 -9.560859e-01 2.629949e-01 2.860682e-04
4 exm394335 37903756 0 T C 0.329 -7.844994e-01 2.158301e-01 2.867048e-04
1 exm67036 67390468 0 C G 0.085 1.323929e+00 3.760535e-01 4.422678e-04
1 exm73366 89582702 0 G A 0.091 1.224950e+00 3.496200e-01 4.711234e-04
5 exm440486 442586 0 C G 0.059 -1.505469e+00 4.299380e-01 4.747643e-04
9 exm791142 135205006 0 C G 0.210 -8.698232e-01 2.507197e-01 5.351917e-04
1 exm154670 228003508 0 A G 0.010 3.421470e+00 9.879131e-01 5.471283e-04
4 exm382402 2233709 0 G A 0.034 1.967497e+00 5.750705e-01 6.383622e-04
7 exm620881 48428715 0 T A 0.045 1.695502e+00 4.964023e-01 6.518597e-04
19 exm1466142 40196611 0 T C 0.020 -2.473584e+00 7.320187e-01 7.440596e-04
16 exm1269128 88873780 0 C A 0.011 3.260392e+00 9.741018e-01 8.350010e-04
16 exm1269153 88874655 0 T C 0.011 3.260392e+00 9.741018e-01 8.350010e-04
18 exm1375071 9562042 0 T C 0.298 -7.374975e-01 2.207520e-01 8.538466e-04
15 exm1177092 75094783 0 A G 0.013 3.019420e+00 9.095818e-01 9.211633e-04
5 exm474247 123983915 0 G T 0.359 6.980645e-01 2.111241e-01 9.652109e-04
16 exm1852421 24581031 0 A G 0.011 3.108973e+00 9.407487e-01 9.708124e-04
13 exm1078677 108863591 0 A G 0.090 1.190802e+00 3.608875e-01 9.886360e-04
16 exm1223533 20810067 0 C T 0.401 -6.943825e-01 2.111427e-01 1.027688e-03
2 exm272588 228758554 2 T A 0.159 -9.325336e-01 2.839067e-01 1.042440e-03
5 exm440493 442790 0 A G 0.054 -1.477403e+00 4.502246e-01 1.054142e-03
10 exm853248 105194086 0 C T 0.379 6.880493e-01 2.127248e-01 1.242795e-03
2 exm277212 234621825 0 C T 0.166 8.781195e-01 2.721180e-01 1.275516e-03
1 exm82895 110950439 0 T C 0.417 6.551927e-01 2.031776e-01 1.285528e-03
11 exm950265 100998472 0 A C 0.025 -2.100399e+00 6.529192e-01 1.320739e-03
11 exm2276797 104972136 0 A G 0.042 1.664015e+00 5.190069e-01 1.370928e-03
9 exm-rs564398 22029547 0 G A 0.241 7.585839e-01 2.399991e-01 1.601988e-03
6 exm569866 108068003 0 T C 0.191 -8.057923e-01 2.562168e-01 1.690619e-03
11 exm886851 6790106 0 T C 0.115 -9.916493e-01 3.165110e-01 1.760251e-03
1 exm131091 185240474 0 G A 0.410 6.403252e-01 2.055132e-01 1.866379e-03
2 exm264149 218683139 0 A G 0.128 -9.217941e-01 2.969156e-01 1.937895e-03
8 exm2273448 37635649 0 G A 0.284 -7.061822e-01 2.278067e-01 1.968381e-03
10 exm853093 105160184 0 G A 0.077 -1.186236e+00 3.850229e-01 2.097442e-03
4 exm392534 24810094 0 A G 0.041 1.608049e+00 5.229609e-01 2.140242e-03
11 exm901458 43876698 0 T C 0.395 6.576086e-01 2.145100e-01 2.207255e-03
11 exm879620 3249552 11 T C 0.351 6.635940e-01 2.169577e-01 2.259173e-03
19 exm1437858 15582863 0 T C 0.202 7.693271e-01 2.519305e-01 2.296229e-03
5 exm485433 140475665 0 A C 0.030 1.808217e+00 5.935343e-01 2.351646e-03
12 exm-rs2292354 110368201 0 T C 0.481 -6.340676e-01 2.088931e-01 2.439905e-03
19 exm1469161 41128415 0 A G 0.031 1.715987e+00 5.663716e-01 2.485167e-03
3 exm-IND3-185300915 183818222 0 D I 0.020 -2.233682e+00 7.373513e-01 2.488911e-03
2 exm273657 231258150 0 T C 0.451 6.157617e-01 2.033876e-01 2.503730e-03
14 exm1114920 74978010 0 C G 0.014 -2.589699e+00 8.600907e-01 2.643681e-03
3 exm345336 124731485 0 C G 0.175 8.018639e-01 2.665635e-01 2.668084e-03
1 exm143508 206665052 0 T C 0.209 7.628876e-01 2.537651e-01 2.684531e-03
10 exm865546 131565064 0 G A 0.055 1.356840e+00 4.518853e-01 2.716801e-03
10 exm865555 131565170 0 G A 0.055 1.356840e+00 4.518853e-01 2.716801e-03
11 exm968389 125864206 0 C T 0.022 2.014278e+00 6.708923e-01 2.718869e-03
17 exm1366108 79225092 0 G C 0.017 2.368998e+00 7.926964e-01 2.844535e-03
1 exm72037 86557967 1 A G 0.311 6.409774e-01 2.153350e-01 2.956473e-03
1 exm77587 100361925 0 A G 0.057 1.270605e+00 4.271737e-01 2.977697e-03
1 exm145993 209950760 0 C G 0.214 7.421933e-01 2.500249e-01 3.035823e-03
16 exm1200831 1273490 1 T C 0.093 1.037202e+00 3.495079e-01 3.044388e-03
7 exm599622 2472555 0 T C 0.019 2.185133e+00 7.369731e-01 3.070061e-03
1 exm66905 67266756 0 T A 0.094 1.013224e+00 3.423657e-01 3.125421e-03
10 exm2249125 135215667 0 T C 0.011 2.957181e+00 1.000971e+00 3.177945e-03
11 exm895787 19955194 0 C G 0.076 1.149839e+00 3.899581e-01 3.236720e-03
16 exm1212306 3726075 0 A G 0.045 -1.438772e+00 4.882666e-01 3.256864e-03
9 exm778595 124794020 0 T G 0.019 -2.206610e+00 7.505112e-01 3.326148e-03
6 exm589274 155451352 0 A G 0.466 -5.927667e-01 2.024601e-01 3.460144e-03
15 exm1163197 53907906 0 C A 0.015 2.488327e+00 8.501367e-01 3.469533e-03
15 exm1163207 53908062 0 C T 0.015 2.488327e+00 8.501367e-01 3.469533e-03
19 exm1430227 12256912 0 T C 0.149 8.359870e-01 2.865055e-01 3.571857e-03
2 exm217028 101898412 0 G C 0.110 -9.454198e-01 3.244664e-01 3.618925e-03
17 exm1336712 48629458 0 A G 0.260 -6.651607e-01 2.284476e-01 3.643354e-03
3 exm285447 361508 1 T C 0.349 -6.285889e-01 2.160527e-01 3.669335e-03
15 exm1159148 45968435 0 C T 0.448 -5.950264e-01 2.048118e-01 3.718556e-03
3 exm310747 48309828 0 G C 0.260 -6.996284e-01 2.415894e-01 3.829897e-03
2 exm236199 160994197 0 T C 0.027 1.838727e+00 6.359325e-01 3.885558e-03
6 exm519048 18212794 0 T A 0.030 1.721617e+00 5.958837e-01 3.912744e-03
1 exm146109 210004199 0 C G 0.370 6.044420e-01 2.093560e-01 3.938003e-03
19 exm1482848 46823702 0 G A 0.293 -6.556152e-01 2.275861e-01 4.018620e-03
3 exm293003 14725878 0 G A 0.014 2.528420e+00 8.777176e-01 4.019370e-03
18 exm1388965 56203136 0 C T 0.014 2.562843e+00 8.897561e-01 4.023009e-03
13 exm1064993 40293428 0 C T 0.092 1.031618e+00 3.590915e-01 4.119712e-03
2 exm206201 80530062 0 C T 0.019 2.150377e+00 7.485860e-01 4.123208e-03
1 exm131066 185171869 0 G A 0.323 6.259304e-01 2.184985e-01 4.226895e-03
5 exm485654 140502433 1 C G 0.030 1.701824e+00 5.991246e-01 4.559172e-03
18 exm1385283 44157764 0 A C 0.023 1.919229e+00 6.760386e-01 4.581750e-03
14 exm1103251 55819219 0 T G 0.018 -2.207332e+00 7.804731e-01 4.737518e-03
1 exm81028 109838918 0 C T 0.052 1.268468e+00 4.496112e-01 4.840738e-03
3 exm336491 109052732 0 T C 0.455 5.692714e-01 2.024010e-01 4.972461e-03
12 exm990271 25242595 0 C G 0.252 -6.515521e-01 2.322551e-01 5.085342e-03
2 exm250286 182542998 0 T G 0.020 2.021895e+00 7.222641e-01 5.179464e-03
8 exm701397 55537560 0 T C 0.017 2.196275e+00 7.872200e-01 5.332695e-03
12 exm2267347 48375568 0 G A 0.496 -5.632767e-01 2.026129e-01 5.496368e-03
6 exm554115 49580247 0 T C 0.112 8.951845e-01 3.221696e-01 5.520870e-03
12 exm1030248 102045163 0 G C 0.152 7.979897e-01 2.875411e-01 5.578530e-03
11 exm895054 18727448 0 C T 0.011 2.604276e+00 9.395587e-01 5.637046e-03
12 exm987200 14982352 2 C G 0.093 -9.998290e-01 3.608046e-01 5.649106e-03
2 exm282388 241538074 0 A G 0.011 2.628815e+00 9.496985e-01 5.702106e-03
3 exm310722 48282695 0 G A 0.261 -6.710103e-01 2.424399e-01 5.707578e-03
7 exm663290 141537735 0 T G 0.397 5.709875e-01 2.066082e-01 5.779688e-03
1 exm150849 222713621 0 T C 0.015 2.351219e+00 8.517076e-01 5.833327e-03
8 exm696749 38677322 0 T C 0.013 -2.509426e+00 9.118086e-01 5.985343e-03
8 exm728090 144886809 0 T C 0.099 -9.349924e-01 3.397383e-01 5.986170e-03
18 exm2273559 319935 0 C T 0.216 -6.746161e-01 2.451470e-01 5.990028e-03
1 exm87609 117554421 0 G A 0.158 7.685057e-01 2.793011e-01 5.996455e-03
2 exm260074 207631461 0 A G 0.074 -1.079484e+00 3.923743e-01 6.003258e-03
7 exm610090 24756951 0 T C 0.098 9.402981e-01 3.429872e-01 6.181868e-03
19 exm1398287 994248 0 A G 0.011 -2.573975e+00 9.408602e-01 6.290001e-03
12 exm992246 30882157 0 A G 0.012 -2.506402e+00 9.173354e-01 6.356997e-03
10 exm851548 103920475 0 C T 0.048 -1.317924e+00 4.829459e-01 6.421364e-03
19 exm1493062 50412650 0 T C 0.034 1.547140e+00 5.673081e-01 6.455700e-03
20 exm1529399 23345589 0 G A 0.031 1.582444e+00 5.812245e-01 6.545013e-03
16 exm1200796 1272684 0 G C 0.093 9.554683e-01 3.510082e-01 6.555570e-03
3 exm310819 48360992 0 G T 0.265 -6.501723e-01 2.390891e-01 6.609004e-03
6 exm553950 49412433 1 T C 0.340 5.911090e-01 2.173845e-01 6.612697e-03
11 exm890344 10503736 0 T C 0.014 2.334034e+00 8.586498e-01 6.631132e-03
19 exm2253958 51361315 1 T C 0.063 1.124761e+00 4.137823e-01 6.631479e-03
15 exm1157141 44093927 0 C T 0.146 -7.768101e-01 2.858825e-01 6.651622e-03
19 exm1459024 36595436 7 A C 0.404 5.592387e-01 2.063136e-01 6.785074e-03
14 exm1091082 23992742 2 G T 0.171 -7.318122e-01 2.715057e-01 7.101964e-03
13 exm1077770 103392741 0 A G 0.026 1.741277e+00 6.473770e-01 7.222630e-03
2 exm240673 170367099 0 A G 0.091 9.781404e-01 3.638070e-01 7.246732e-03
11 exm957469 115375100 0 G C 0.011 2.625964e+00 9.767665e-01 7.251038e-03
22 exm1586111 19968971 1 A G 0.474 -5.411622e-01 2.014959e-01 7.309657e-03
13 exm1066244 42875721 0 G A 0.015 2.241203e+00 8.350120e-01 7.346488e-03
4 exm404085 71115060 0 A G 0.214 6.664630e-01 2.485669e-01 7.408300e-03
4 exm404316 71389594 0 C T 0.060 -1.156748e+00 4.319583e-01 7.481505e-03
11 exm887459 7060948 0 T C 0.012 2.481735e+00 9.279497e-01 7.559402e-03
11 exm887587 7083610 0 A T 0.012 2.481735e+00 9.279497e-01 7.559402e-03
11 exm887588 7083620 0 C T 0.012 2.481735e+00 9.279497e-01 7.559402e-03
1 exm125614 176525970 0 G C 0.011 -2.649182e+00 9.909954e-01 7.585825e-03
8 exm724561 142446923 0 T C 0.438 5.511519e-01 2.063693e-01 7.643339e-03
17 exm1348772 66904001 0 C A 0.027 1.643051e+00 6.152462e-01 7.646711e-03
15 exm1186820 89400963 0 T G 0.135 -7.896330e-01 2.966752e-01 7.852144e-03
8 exm707885 86021994 0 A G 0.110 -8.754645e-01 3.293657e-01 7.935574e-03
12 exm1050849 129299446 0 G A 0.083 -9.846786e-01 3.705794e-01 7.956676e-03
1 exm21843 16736138 0 G A 0.041 -1.324159e+00 4.991233e-01 8.055053e-03
6 exm581605 138413333 0 G C 0.229 -6.427205e-01 2.428460e-01 8.207242e-03
15 exm1192591 99671765 0 C G 0.044 1.319089e+00 4.984894e-01 8.218009e-03
6 exm554009 49439805 0 A G 0.339 5.761801e-01 2.178293e-01 8.244023e-03
19 exm1458919 36590329 0 C T 0.493 -5.275232e-01 1.997260e-01 8.338247e-03
15 exm1194810 102388991 0 T C 0.015 2.247102e+00 8.508708e-01 8.345363e-03
10 exm829210 70405855 0 A G 0.298 5.834631e-01 2.210294e-01 8.374626e-03
22 exm1586120 19969106 0 G A 0.483 -5.350951e-01 2.027708e-01 8.395235e-03
16 exm1222735 20371972 0 C A 0.020 1.851008e+00 7.019716e-01 8.445837e-03
7 exm644003 100676409 3 T C 0.082 9.939914e-01 3.770678e-01 8.464745e-03
6 exm554988 51890823 0 A G 0.321 -5.719372e-01 2.171588e-01 8.524061e-03
12 exm1028441 98927830 0 G C 0.118 8.337345e-01 3.166989e-01 8.552832e-03
10 exm853481 105218252 2 A G 0.124 8.224552e-01 3.124626e-01 8.563026e-03
13 exm1073492 78188078 0 G A 0.163 7.273270e-01 2.763641e-01 8.573081e-03
2 exm219000 108863758 0 A G 0.045 1.295095e+00 4.924432e-01 8.619257e-03
2 exm219032 108875267 0 C T 0.045 1.295095e+00 4.924432e-01 8.619257e-03
2 exm276552 234255547 0 A G 0.452 5.486828e-01 2.088549e-01 8.691142e-03
5 exm2257280 56777839 0 A G 0.016 2.157292e+00 8.213323e-01 8.704496e-03
14 exm1115902 75513826 0 C T 0.023 -1.782592e+00 6.801694e-01 8.852569e-03
6 exm527105 30080405 0 T C 0.146 -7.686274e-01 2.933558e-01 8.870321e-03
17 exm1359903 76121004 0 A G 0.122 8.106584e-01 3.096472e-01 8.925221e-03
1 exm10875 7909737 0 T C 0.100 8.913893e-01 3.407508e-01 8.978761e-03
1 exm61280 54661234 0 T C 0.039 -1.383305e+00 5.295335e-01 9.074718e-03
3 exm339790 118866376 0 T C 0.175 6.922624e-01 2.653731e-01 9.172230e-03
1 exm26095 19652874 0 A G 0.081 9.764162e-01 3.743326e-01 9.178075e-03
1 exm130779 184764824 0 T C 0.047 1.254797e+00 4.812284e-01 9.202988e-03
21 exm1563769 28210854 0 T C 0.050 -1.222022e+00 4.686933e-01 9.208139e-03
16 exm-rs12449157 67708897 1 G A 0.233 6.337333e-01 2.431544e-01 9.234835e-03
13 exm1060862 31221106 0 T C 0.074 1.004844e+00 3.864437e-01 9.399026e-03
17 exm1322861 39967442 0 C T 0.387 5.424487e-01 2.087013e-01 9.428237e-03
15 exm1173038 69561518 0 G A 0.336 5.671563e-01 2.184235e-01 9.498865e-03
2 exm257180 202356749 0 C T 0.051 -1.209613e+00 4.660995e-01 9.537694e-03
14 exm1129733 103576526 0 T C 0.012 2.473892e+00 9.535716e-01 9.560906e-03
13 exm1078359 103705044 0 A C 0.170 6.923558e-01 2.670366e-01 9.605460e-03
4 exm434528 175225452 0 A G 0.494 5.241935e-01 2.024673e-01 9.709135e-03
7 exm2273436 93623458 0 G A 0.333 5.571181e-01 2.153827e-01 9.776325e-03
12 exm1024028 80899901 0 C A 0.332 -5.652998e-01 2.185981e-01 9.793846e-03
19 exm1513110 57840547 0 G A 0.129 7.851586e-01 3.038081e-01 9.840147e-03
3 exm363514 169098992 0 A G 0.066 1.072616e+00 4.154510e-01 9.913700e-03
6 exm590624 158910698 0 A G 0.055 1.163180e+00 4.521337e-01 1.017895e-02
3 exm293089 14798976 0 A G 0.058 1.113580e+00 4.333807e-01 1.027092e-02
1 exm166423 247614896 0 A C 0.466 5.155356e-01 2.011734e-01 1.047572e-02
19 exm1395599 367178 0 T C 0.014 -2.221806e+00 8.680642e-01 1.057069e-02
21 exm1569068 37617630 1 T G 0.024 -1.673007e+00 6.537555e-01 1.058353e-02
1 exm131016 185143721 0 G A 0.337 5.558659e-01 2.174487e-01 1.066761e-02
11 exm914725 60531264 0 G A 0.261 -5.927230e-01 2.318877e-01 1.067464e-02
22 exm1605591 37524619 0 T G 0.188 6.728715e-01 2.637819e-01 1.083502e-02
3 exm285445 361493 0 A G 0.017 2.053260e+00 8.060806e-01 1.094855e-02
5 exm442844 5182286 0 T C 0.011 2.519955e+00 9.896894e-01 1.098004e-02
6 exm516836 12123249 0 G A 0.166 6.994228e-01 2.746995e-01 1.098222e-02
21 exm1573954 43896143 0 T C 0.154 7.008513e-01 2.754113e-01 1.102598e-02
18 exm1387831 51880889 0 A G 0.022 1.754430e+00 6.901009e-01 1.110370e-02
12 exm1006393 53086645 2 A G 0.469 -5.048442e-01 1.986806e-01 1.114480e-02
2 exm221835 113520129 1 A G 0.027 1.586373e+00 6.254482e-01 1.129187e-02
6 exm2257814 43251118 0 T C 0.124 7.947089e-01 3.133644e-01 1.130230e-02
11 exm891609 12315891 0 G A 0.092 8.801782e-01 3.471830e-01 1.132979e-02
1 exm127581 179877780 0 C A 0.029 -1.575446e+00 6.219115e-01 1.139334e-02
20 exm1551123 52193660 4 A G 0.093 8.854024e-01 3.496667e-01 1.142898e-02
16 exm1263910 84209738 0 C T 0.286 -5.636774e-01 2.226150e-01 1.143093e-02
16 exm1263913 84209816 0 C T 0.286 -5.636774e-01 2.226150e-01 1.143093e-02
17 exm1314719 35984410 0 T C 0.465 -5.272901e-01 2.083159e-01 1.145915e-02
15 exm2252138 41795054 0 T C 0.022 1.786677e+00 7.083067e-01 1.174680e-02
11 exm966101 124095414 0 C G 0.477 5.301881e-01 2.102151e-01 1.175814e-02
17 exm1290669 7951819 0 A G 0.361 5.331846e-01 2.116970e-01 1.187518e-02
15 exm1156243 43762196 0 T C 0.274 -5.888832e-01 2.339170e-01 1.191335e-02
9 exm2273459 125582173 0 T C 0.299 5.682756e-01 2.259330e-01 1.198928e-02
3 exm332448 97806616 0 G A 0.483 5.118783e-01 2.038149e-01 1.211704e-02
2 exm229663 136107777 0 A G 0.084 9.167929e-01 3.651766e-01 1.214919e-02
19 exm1500839 53612055 0 C T 0.058 1.113494e+00 4.435555e-01 1.215480e-02
5 exm460588 72742882 0 C T 0.388 5.396158e-01 2.152022e-01 1.225464e-02
8 exm700084 48885436 0 T A 0.128 7.652412e-01 3.054205e-01 1.232214e-02
2 exm2255202 241516094 0 C G 0.073 9.661306e-01 3.858021e-01 1.236802e-02
3 exm2256113 58512375 0 C T 0.101 -8.377278e-01 3.351607e-01 1.253378e-02
21 exm1572818 43338302 0 G A 0.101 8.433329e-01 3.375340e-01 1.256796e-02
15 exm1160903 50555544 0 A G 0.020 -1.834857e+00 7.344284e-01 1.257379e-02
1 exm72023 86512536 0 T C 0.203 6.330905e-01 2.534319e-01 1.258363e-02
16 exm1263920 84209864 0 C G 0.286 -5.558983e-01 2.226495e-01 1.263066e-02
10 exm2267086 26505496 0 G A 0.214 -6.136144e-01 2.458404e-01 1.265744e-02
6 exm518663 17675246 0 C T 0.086 -8.999362e-01 3.607501e-01 1.270595e-02
20 exm1556973 61386232 0 A G 0.051 -1.177048e+00 4.720787e-01 1.275222e-02
4 exm394028 36310049 0 T C 0.417 -5.210933e-01 2.091325e-01 1.281100e-02
6 exm581312 137338202 1 C T 0.189 6.475883e-01 2.599452e-01 1.282686e-02
17 exm2225997 27224799 0 C T 0.312 5.528083e-01 2.219343e-01 1.284070e-02
6 exm568499 101296389 1 A G 0.177 6.703427e-01 2.691381e-01 1.284654e-02
11 exm949427 94760223 0 A T 0.040 1.292321e+00 5.193943e-01 1.293948e-02
8 exm2163019 130788427 2 T C 0.011 2.396993e+00 9.645323e-01 1.304842e-02
11 exm2249638 124252718 0 A G 0.403 -5.233586e-01 2.106266e-01 1.306179e-02
19 exm2229226 40502943 0 C A 0.094 -8.762214e-01 3.528135e-01 1.310731e-02
20 exm1537568 34214723 0 C T 0.029 1.510486e+00 6.085887e-01 1.316522e-02
8 exm701530 55541450 0 A G 0.278 -5.755926e-01 2.322322e-01 1.329188e-02
11 exm970999 130784396 0 A G 0.172 6.633239e-01 2.678784e-01 1.337786e-02
11 exm971016 130784647 0 C G 0.172 6.633239e-01 2.678784e-01 1.337786e-02
11 exm971019 130784694 0 T C 0.172 6.633239e-01 2.678784e-01 1.337786e-02
17 exm1277165 2883588 0 A C 0.495 -5.096242e-01 2.062594e-01 1.358156e-02
11 exm914731 60531346 0 T G 0.471 -4.994987e-01 2.021955e-01 1.359739e-02
4 exm429454 154525138 0 G A 0.018 1.895238e+00 7.673891e-01 1.362211e-02
12 exm1037851 112186274 0 T C 0.020 1.827960e+00 7.406111e-01 1.368082e-02
12 exm2273501 112590640 0 G A 0.020 1.827960e+00 7.406111e-01 1.368082e-02
4 exm414738 99027159 0 C T 0.050 -1.160390e+00 4.701782e-01 1.368837e-02
1 exm75612 93720070 0 G C 0.273 -5.604836e-01 2.271951e-01 1.372686e-02
4 exm2273394 88058340 0 G C 0.227 6.125667e-01 2.485985e-01 1.383759e-02
10 exm825576 54531235 0 T C 0.131 -7.341986e-01 2.979975e-01 1.384938e-02
6 exm519094 18256625 0 G A 0.037 1.332607e+00 5.409689e-01 1.386493e-02
21 exm1581809 47817316 0 A G 0.013 2.258604e+00 9.170196e-01 1.387986e-02
11 exm902976 46387868 0 G A 0.292 5.532907e-01 2.246942e-01 1.390172e-02
6 exm542518 36446975 0 C G 0.205 -6.119313e-01 2.492777e-01 1.419795e-02
2 exm2254472 113890304 0 C T 0.159 6.976935e-01 2.843298e-01 1.423734e-02
11 exm887989 7673029 0 C T 0.075 -9.549480e-01 3.893909e-01 1.429279e-02
11 exm887991 7673049 0 G C 0.075 -9.549480e-01 3.893909e-01 1.429279e-02
4 exm2269775 74285239 0 C T 0.483 5.087428e-01 2.074489e-01 1.429431e-02
17 exm1307334 27284443 0 G A 0.270 5.702828e-01 2.327077e-01 1.436315e-02
1 exm110947 156883493 0 A G 0.248 5.759687e-01 2.351178e-01 1.440047e-02
3 exm297670 33194990 0 C A 0.342 -5.317019e-01 2.172404e-01 1.448738e-02
14 exm2251916 73220020 0 G A 0.274 -5.542670e-01 2.267058e-01 1.459405e-02
4 exm405728 74310768 0 G C 0.022 -1.710028e+00 6.996029e-01 1.461783e-02
4 exm421587 121719544 0 T A 0.025 -1.580439e+00 6.471002e-01 1.469645e-02
1 exm52121 43886494 0 T C 0.121 -7.719405e-01 3.161310e-01 1.471687e-02
2 exm188117 39082344 0 T C 0.264 5.715213e-01 2.340555e-01 1.471761e-02
6 exm514813 7414583 1 A G 0.025 1.551452e+00 6.358028e-01 1.478566e-02
11 exm888080 7690873 0 T C 0.068 -9.954042e-01 4.079659e-01 1.479492e-02
7 exm659790 135048804 0 T C 0.166 -6.660101e-01 2.732061e-01 1.488340e-02
2 exm207890 86260785 1 T C 0.061 1.038894e+00 4.267184e-01 1.501292e-02
19 exm1435613 14758168 0 A G 0.281 5.440812e-01 2.236678e-01 1.509871e-02
6 exm-rs707938 31729359 0 C T 0.488 -4.906019e-01 2.017431e-01 1.512891e-02
17 exm2253123 60043929 0 C T 0.093 -8.478778e-01 3.495030e-01 1.537461e-02
1 exm2251353 32158374 0 T C 0.348 -5.209515e-01 2.147849e-01 1.539553e-02
15 exm1186690 89392818 0 A G 0.127 -7.406935e-01 3.054319e-01 1.541194e-02
19 exm1467266 40519935 0 T C 0.094 -8.516793e-01 3.512011e-01 1.541285e-02
17 exm1273101 260299 0 A G 0.141 7.146282e-01 2.946867e-01 1.541302e-02
6 exm547887 42992825 0 G C 0.270 -5.620517e-01 2.320303e-01 1.552859e-02
7 exm612598 30831082 0 C T 0.482 -4.895185e-01 2.021475e-01 1.555969e-02
5 exm461095 74017499 0 T C 0.076 9.173533e-01 3.788459e-01 1.556606e-02
7 exm606184 12269417 0 C G 0.346 -5.269301e-01 2.177028e-01 1.561011e-02
14 exm1125871 96797867 0 C G 0.074 -9.396899e-01 3.882681e-01 1.561874e-02
1 exm2252530 62740752 1 A G 0.137 -7.053197e-01 2.914553e-01 1.562801e-02
1 exm158000 230814668 0 G A 0.060 1.038462e+00 4.292054e-01 1.564915e-02
21 exm1570106 38568009 0 G C 0.322 5.273727e-01 2.180679e-01 1.569684e-02
16 exm1863911 67208993 0 G C 0.015 -1.981125e+00 8.201072e-01 1.581319e-02
2 exm198643 68622914 0 G A 0.162 6.705568e-01 2.776849e-01 1.585124e-02
11 exm879655 3249984 0 T C 0.418 5.073757e-01 2.102190e-01 1.590570e-02
4 exm399965 55593464 0 C A 0.067 -9.804170e-01 4.063112e-01 1.593125e-02
10 exm817632 29822358 0 C T 0.015 2.057027e+00 8.528274e-01 1.597321e-02
2 exm2255471 71297695 0 C T 0.154 6.899168e-01 2.863382e-01 1.608536e-02
20 exm1527481 18395153 0 T C 0.065 9.840291e-01 4.086350e-01 1.614515e-02
1 exm2273320 26450009 0 T C 0.053 -1.078266e+00 4.480502e-01 1.621199e-02
10 exm856720 115392919 0 A T 0.217 -6.015417e-01 2.499615e-01 1.621361e-02
7 exm643953 100675512 0 A G 0.085 8.871439e-01 3.686900e-01 1.622828e-02
21 exm1566290 33738971 0 T C 0.012 2.292851e+00 9.536861e-01 1.631734e-02
11 exm952415 104879628 0 C G 0.035 1.339968e+00 5.580017e-01 1.644366e-02
10 exm811163 15145569 0 G A 0.026 1.526708e+00 6.362519e-01 1.652595e-02
12 exm1024481 82752559 0 G T 0.047 -1.164136e+00 4.854602e-01 1.659484e-02
17 exm1277418 3101578 0 T G 0.298 5.246570e-01 2.188026e-01 1.660161e-02
17 exm1277425 3101691 0 T G 0.298 5.246570e-01 2.188026e-01 1.660161e-02
19 exm1483703 47278859 0 G C 0.141 6.925363e-01 2.889079e-01 1.663652e-02
8 exm-rs1800392 30973957 0 T G 0.347 5.218403e-01 2.178792e-01 1.672690e-02
4 exm413847 90857479 0 A G 0.099 -8.177113e-01 3.415659e-01 1.677620e-02
5 exm467168 93722036 0 A G 0.061 1.000263e+00 4.183523e-01 1.691566e-02
20 exm1540309 36956026 0 G A 0.157 6.755389e-01 2.827605e-01 1.700186e-02
9 exm791070 135203530 0 C A 0.106 -7.944077e-01 3.327543e-01 1.708113e-02
11 exm882969 5475506 0 A G 0.157 -6.689696e-01 2.804830e-01 1.718825e-02
19 exm1438035 15726560 16 T G 0.173 6.394814e-01 2.681294e-01 1.719242e-02
1 exm67244 67685387 0 T C 0.049 1.137048e+00 4.767772e-01 1.719762e-02
2 exm244972 179325816 0 A G 0.017 -1.855996e+00 7.783358e-01 1.721123e-02
12 exm995484 42863266 0 T C 0.056 1.051520e+00 4.412142e-01 1.727320e-02
1 exm142334 205353492 0 C A 0.108 7.791545e-01 3.269689e-01 1.728630e-02
10 exm859987 121436286 0 T C 0.100 -8.160463e-01 3.425142e-01 1.730711e-02
6 exm-rs2071552 32806461 0 T C 0.435 4.821628e-01 2.024977e-01 1.737465e-02
19 exm1506909 55451232 0 T C 0.229 5.741363e-01 2.411456e-01 1.738444e-02
1 exm31570 24180962 1 C T 0.125 7.391069e-01 3.106719e-01 1.746979e-02
21 exm-rs2835575 38455936 0 G A 0.393 5.014550e-01 2.107884e-01 1.747496e-02
6 exm549304 43273604 0 A G 0.471 4.825301e-01 2.030636e-01 1.760284e-02
7 exm662155 139734069 0 T C 0.094 8.304727e-01 3.497284e-01 1.768047e-02
14 exm1101329 51446216 0 T G 0.333 -5.164171e-01 2.175824e-01 1.773729e-02
11 exm882948 5475170 0 C G 0.156 -6.657902e-01 2.806149e-01 1.777664e-02
1 exm71656 85733374 7 T C 0.103 8.030524e-01 3.385669e-01 1.780999e-02
6 exm594521 167719436 0 A G 0.350 -5.130856e-01 2.165030e-01 1.790818e-02
6 exm2257595 151161018 0 G A 0.193 -6.015522e-01 2.540304e-01 1.799742e-02
6 exm586436 151161018 0 G A 0.193 -6.015522e-01 2.540304e-01 1.799742e-02
1 exm104441 154516578 0 A G 0.213 -5.896734e-01 2.490306e-01 1.800501e-02
12 exm980046 7242299 0 A G 0.248 -5.631778e-01 2.381552e-01 1.815709e-02
3 exm304782 42954792 0 T C 0.014 -2.033168e+00 8.600751e-01 1.819665e-02
15 exm1143132 28260053 0 A G 0.106 7.806381e-01 3.302284e-01 1.819706e-02
16 exm1248741 67320223 0 A G 0.126 7.307500e-01 3.092430e-01 1.824140e-02
10 exm852895 104934709 0 C T 0.033 1.388273e+00 5.878136e-01 1.830388e-02
14 exm1097312 36789729 0 T G 0.054 1.081823e+00 4.583407e-01 1.837556e-02
15 exm2276401 89392689 0 A C 0.127 -7.211465e-01 3.056656e-01 1.842680e-02
1 exm19802 15986868 0 A G 0.012 -2.199088e+00 9.324169e-01 1.846566e-02
5 exm492271 145895380 0 T G 0.036 -1.278351e+00 5.425735e-01 1.858463e-02
19 exm1402849 2109157 0 C T 0.092 -8.451547e-01 3.589246e-01 1.865467e-02
19 exm1402960 2118692 0 T C 0.092 -8.451547e-01 3.589246e-01 1.865467e-02
2 exm218341 105859249 0 T C 0.070 9.449858e-01 4.016271e-01 1.874453e-02
13 exm1058936 25887811 0 C T 0.015 -1.977027e+00 8.417242e-01 1.895203e-02
6 exm558730 64421939 0 C G 0.015 1.967136e+00 8.378468e-01 1.899957e-02
14 exm1115046 75022271 0 T G 0.040 -1.201223e+00 5.124358e-01 1.918865e-02
1 exm97057 151497202 1 A G 0.189 -6.104824e-01 2.605138e-01 1.922787e-02
5 exm442943 5242218 0 T G 0.082 -8.842465e-01 3.774059e-01 1.924943e-02
16 exm1255738 71483497 0 G C 0.041 1.210300e+00 5.169180e-01 1.933097e-02
21 exm1571173 40883671 0 G A 0.426 4.798134e-01 2.050723e-01 1.941622e-02
20 exm1559173 62172269 0 A C 0.033 -1.329879e+00 5.687447e-01 1.949184e-02
1 exm73706 89735135 0 A G 0.016 1.934975e+00 8.280557e-01 1.957005e-02
3 exm330383 74349062 0 C T 0.131 7.148641e-01 3.059322e-01 1.957493e-02
22 exm1614055 42610099 0 C T 0.116 -7.590219e-01 3.250115e-01 1.964318e-02
10 exm854519 105957714 0 G A 0.126 -7.218668e-01 3.091781e-01 1.967334e-02
5 exm440468 434722 1 C G 0.232 5.647160e-01 2.420095e-01 1.974405e-02
3 exm362746 164906806 0 C T 0.112 -7.500288e-01 3.215848e-01 1.980491e-02
22 exm1601202 31722886 0 G T 0.062 9.856718e-01 4.227379e-01 1.983927e-02
19 exm1461079 38189440 0 T C 0.453 4.782756e-01 2.052095e-01 1.989047e-02
15 exm1147679 39880822 0 G A 0.219 -5.751360e-01 2.469386e-01 1.997556e-02
6 exm560536 74073531 0 C G 0.368 -4.977420e-01 2.137151e-01 1.997913e-02
9 exm778830 125133479 0 T C 0.171 6.367133e-01 2.736525e-01 2.010031e-02
4 exm438425 187525020 0 C A 0.240 -5.516716e-01 2.373144e-01 2.021150e-02
1 exm163859 241823930 0 G A 0.020 -1.655082e+00 7.120987e-01 2.023372e-02
19 exm1490052 49694029 0 A G 0.011 2.333551e+00 1.004095e+00 2.024424e-02
17 exm1326638 41245471 0 T C 0.027 -1.444614e+00 6.217053e-01 2.026591e-02
2 exm265649 219507166 0 A G 0.046 -1.113896e+00 4.794647e-01 2.028869e-02
16 exm1200325 1252441 0 C T 0.096 7.936163e-01 3.418090e-01 2.036396e-02
11 exm952367 104872823 0 G C 0.044 1.179841e+00 5.081814e-01 2.037047e-02
2 exm255952 201354935 0 G C 0.327 5.071479e-01 2.184696e-01 2.038810e-02
18 exm1393394 72999359 0 C T 0.314 -5.104376e-01 2.199111e-01 2.040199e-02
3 exm368739 184020542 1 T G 0.114 7.414152e-01 3.194311e-01 2.040525e-02
5 exm479151 135228165 2 A G 0.076 9.030909e-01 3.894638e-01 2.052691e-02
8 exm707711 82607068 0 G C 0.108 7.650557e-01 3.299734e-01 2.054149e-02
15 exm1147782 39910052 0 G C 0.222 -5.651948e-01 2.440593e-01 2.069044e-02
7 exm617420 44153780 0 G A 0.313 5.130172e-01 2.215628e-01 2.071022e-02
10 exm849056 101977883 0 T C 0.377 4.948329e-01 2.137265e-01 2.072040e-02
15 exm1184275 84706461 0 T C 0.173 -6.327675e-01 2.733488e-01 2.074183e-02
1 exm110949 156883546 0 A G 0.477 -4.814583e-01 2.080444e-01 2.077825e-02
7 exm658156 130368464 0 A G 0.016 1.883812e+00 8.144635e-01 2.084765e-02
2 exm202770 73717567 0 T G 0.106 7.686720e-01 3.326398e-01 2.096505e-02
15 exm1183730 83680329 0 A G 0.093 -8.183904e-01 3.542052e-01 2.098310e-02
2 exm196959 62069358 0 C T 0.198 5.902212e-01 2.555599e-01 2.103729e-02
4 exm385837 5743512 0 T C 0.164 6.327135e-01 2.740606e-01 2.108508e-02
12 exm988983 21349885 0 G A 0.043 -1.196357e+00 5.183418e-01 2.111947e-02
3 exm350158 130188121 0 A G 0.011 2.136508e+00 9.260738e-01 2.117447e-02
1 exm33001 25717365 0 G C 0.086 -8.492458e-01 3.682849e-01 2.123672e-02
12 exm977316 6464944 0 A G 0.026 1.489922e+00 6.464959e-01 2.131168e-02
6 exm515936 10687746 0 T G 0.074 8.800210e-01 3.819526e-01 2.134576e-02
10 exm829104 70332672 0 A T 0.274 5.246632e-01 2.278092e-01 2.139778e-02
10 exm835896 76854564 0 C T 0.451 4.674190e-01 2.030731e-01 2.147423e-02
17 exm1352059 72613589 0 G T 0.320 -4.974923e-01 2.161396e-01 2.147484e-02
12 exm1029038 100482866 0 A G 0.057 -1.021575e+00 4.441687e-01 2.157383e-02
11 exm870698 431757 0 T C 0.012 -2.186344e+00 9.518441e-01 2.174570e-02
1 exm102376 153520235 0 A G 0.011 -2.315630e+00 1.008242e+00 2.176032e-02
8 exm694425 30999280 0 T G 0.347 5.011297e-01 2.182482e-01 2.179208e-02
10 exm864256 128150096 0 T G 0.023 -1.553679e+00 6.767474e-01 2.181175e-02
6 exm560545 74079024 9 A G 0.365 -4.923755e-01 2.145226e-01 2.184551e-02
19 exm1513360 57931303 0 A C 0.214 -5.745345e-01 2.503574e-01 2.186601e-02
14 exm1085173 21026773 0 T C 0.153 6.348301e-01 2.768500e-01 2.197026e-02
6 exm541546 35745305 0 A G 0.077 8.754135e-01 3.823606e-01 2.217594e-02
14 exm1088803 23299286 0 T C 0.184 6.013041e-01 2.628398e-01 2.227951e-02
7 exm661585 138946363 0 T C 0.019 1.725938e+00 7.547034e-01 2.232693e-02
16 exm1211975 3650987 0 C T 0.051 -1.051974e+00 4.600726e-01 2.234859e-02
10 exm856767 115409840 0 T C 0.223 -5.642212e-01 2.468176e-01 2.238113e-02
6 exm532264 31731881 0 T C 0.122 -7.207267e-01 3.156018e-01 2.251788e-02
2 exm202608 73677898 0 C G 0.106 7.577687e-01 3.320754e-01 2.262074e-02
2 exm202663 73679280 0 G A 0.106 7.577687e-01 3.320754e-01 2.262074e-02
2 exm202708 73680508 0 C G 0.106 7.577687e-01 3.320754e-01 2.262074e-02
2 exm202774 73717656 0 G A 0.106 7.577687e-01 3.320754e-01 2.262074e-02
15 exm1186637 89388894 0 G A 0.126 -7.002705e-01 3.069009e-01 2.263080e-02
5 exm463520 79026339 0 C A 0.030 -1.375391e+00 6.029249e-01 2.266341e-02
5 exm463687 79030623 0 T C 0.030 -1.375391e+00 6.029249e-01 2.266341e-02
1 exm37501 28564279 0 G A 0.174 6.141673e-01 2.692481e-01 2.267235e-02
3 exm345403 124738107 0 C T 0.401 4.778252e-01 2.095071e-01 2.269227e-02
14 exm1113137 73735366 0 T C 0.198 5.752377e-01 2.522519e-01 2.271013e-02
15 exm1149401 40903684 0 A G 0.360 -4.899396e-01 2.149698e-01 2.278749e-02
15 exm1149388 40898643 0 G C 0.359 -4.905088e-01 2.154067e-01 2.290574e-02
4 exm417040 106196829 0 G T 0.084 8.172367e-01 3.589426e-01 2.292606e-02
8 exm682538 11614584 0 A G 0.028 1.425802e+00 6.267657e-01 2.304209e-02
19 exm1426288 10670351 0 T C 0.014 -2.003264e+00 8.806824e-01 2.305313e-02
12 exm1024480 82752543 6 G T 0.045 -1.123847e+00 4.940838e-01 2.305706e-02
1 exm19145 15668276 0 A G 0.319 4.947548e-01 2.175760e-01 2.309726e-02
2 exm202475 73651967 0 T C 0.106 7.532290e-01 3.313022e-01 2.312131e-02
9 exm772470 114475404 1 G T 0.061 -9.869530e-01 4.341743e-01 2.314356e-02
16 exm1211844 3640784 2 A G 0.051 -1.045192e+00 4.599304e-01 2.318418e-02
11 exm2249768 2188238 0 T C 0.144 -6.441799e-01 2.834681e-01 2.318444e-02
4 exm438726 187542755 0 C T 0.103 -7.635379e-01 3.362827e-01 2.330395e-02
11 exm943562 77301341 0 A G 0.111 -7.490653e-01 3.299271e-01 2.331167e-02
11 exm2249598 118402962 0 T G 0.015 1.935258e+00 8.528426e-01 2.338537e-02
1 exm129599 182922215 1 T G 0.184 -5.936703e-01 2.617045e-01 2.342860e-02
1 exm2270 1226889 1 A G 0.137 -6.836410e-01 3.013668e-01 2.342910e-02
12 exm1040375 114383659 0 T C 0.012 2.091621e+00 9.221911e-01 2.345162e-02
7 exm604810 6550540 14 A G 0.021 -1.627256e+00 7.179060e-01 2.353902e-02
9 exm791308 135277130 0 A C 0.106 -7.481639e-01 3.301289e-01 2.356307e-02
1 exm-rs6670655 164739171 0 T C 0.141 6.523525e-01 2.878990e-01 2.358584e-02
21 exm1570098 38563725 0 G A 0.457 4.646107e-01 2.050628e-01 2.359855e-02
9 exm769382 108230553 0 T G 0.011 2.216051e+00 9.786939e-01 2.368498e-02
1 exm145728 209797253 0 C T 0.130 6.950238e-01 3.070575e-01 2.373415e-02
14 exm1125771 96773164 1 G A 0.074 -8.722855e-01 3.855157e-01 2.378673e-02
9 exm800839 139905141 0 A G 0.120 -7.079743e-01 3.129469e-01 2.380919e-02
8 exm715065 107773675 0 C T 0.043 1.138296e+00 5.033539e-01 2.386244e-02
9 exm746980 34372931 0 A T 0.241 5.305335e-01 2.346656e-01 2.390074e-02
10 exm2259581 31817905 0 T C 0.167 6.148410e-01 2.719807e-01 2.391319e-02
10 exm829197 70405539 0 G A 0.202 5.681541e-01 2.513508e-01 2.392578e-02
7 exm611689 29160604 0 T C 0.047 1.095455e+00 4.849501e-01 2.401917e-02
19 exm1445180 18502835 0 G A 0.351 4.793425e-01 2.122565e-01 2.405575e-02
14 exm1122623 93276654 0 T C 0.115 -7.249644e-01 3.211594e-01 2.411712e-02
3 exm2273384 196673831 0 G A 0.069 9.180769e-01 4.067284e-01 2.412409e-02
2 exm174858 20133221 0 T C 0.039 1.204566e+00 5.337462e-01 2.414968e-02
17 exm1330395 43342141 0 G C 0.364 -4.778154e-01 2.119571e-01 2.430756e-02
9 exm749779 35752124 0 A G 0.011 2.165163e+00 9.614204e-01 2.445009e-02
12 exm1019702 66605228 0 A G 0.164 6.214538e-01 2.760669e-01 2.451012e-02
2 exm189033 42515437 1 G A 0.253 5.334604e-01 2.370136e-01 2.453168e-02
14 exm1106222 62229285 0 G T 0.044 1.130922e+00 5.029068e-01 2.465826e-02
19 exm1437882 15586672 0 T A 0.302 5.011207e-01 2.230172e-01 2.477111e-02
1 exm62717 55529187 0 G A 0.022 1.550328e+00 6.902246e-01 2.482776e-02
2 exm280331 239049540 0 A G 0.371 4.842390e-01 2.157868e-01 2.496022e-02
15 exm1155978 43661802 0 C T 0.431 -4.723053e-01 2.105109e-01 2.498907e-02
8 exm692416 27779093 0 A G 0.050 -1.060241e+00 4.728111e-01 2.506627e-02
1 exm163701 241755348 0 T C 0.191 -5.806581e-01 2.589544e-01 2.507288e-02
1 exm2273340 160968609 0 A G 0.153 6.205036e-01 2.770086e-01 2.522226e-02
9 exm772408 114453925 0 T G 0.061 -9.701513e-01 4.332698e-01 2.527937e-02
9 exm772466 114470138 0 T C 0.061 -9.701513e-01 4.332698e-01 2.527937e-02
9 exm772482 114480562 0 G A 0.061 -9.701513e-01 4.332698e-01 2.527937e-02
9 exm772535 114510473 0 C G 0.061 -9.701513e-01 4.332698e-01 2.527937e-02
11 exm948708 93862493 0 A C 0.379 -4.656333e-01 2.080327e-01 2.533606e-02
1 exm108283 156107534 0 T C 0.301 5.012259e-01 2.240680e-01 2.542331e-02
1 exm2232934 246730090 0 G C 0.016 -1.787094e+00 7.989915e-01 2.543962e-02
17 exm1276501 2266799 0 G A 0.339 -4.845094e-01 2.166511e-01 2.546119e-02
2 exm208294 86400791 0 C T 0.060 9.601290e-01 4.294110e-01 2.548987e-02
1 exm66924 67288045 0 T C 0.412 4.648192e-01 2.079529e-01 2.553638e-02
16 exm1212010 3656625 0 A G 0.051 -1.030749e+00 4.611846e-01 2.555023e-02
7 exm634822 93055753 0 A G 0.463 -4.513000e-01 2.019733e-01 2.558640e-02
18 exm1390022 59814324 0 G C 0.123 -6.840030e-01 3.062324e-01 2.564216e-02
20 exm1532133 30584710 0 T C 0.025 -1.456875e+00 6.522660e-01 2.564533e-02
6 exm579140 132892332 0 A G 0.040 -1.150978e+00 5.153633e-01 2.566030e-02
15 exm1153763 42602621 0 T C 0.032 1.281825e+00 5.740079e-01 2.567477e-02
2 exm283424 242035544 0 C G 0.037 1.221037e+00 5.471167e-01 2.576387e-02
2 exm283464 242039198 0 C T 0.037 1.221037e+00 5.471167e-01 2.576387e-02
15 exm1155829 43632549 0 C T 0.433 -4.681822e-01 2.097921e-01 2.577173e-02
21 exm1576736 45751822 0 A G 0.073 8.881982e-01 3.980045e-01 2.577305e-02
16 exm1224317 21123315 0 A G 0.029 1.359256e+00 6.093905e-01 2.584684e-02
11 exm2249530 104879700 0 G A 0.036 1.221147e+00 5.475735e-01 2.587413e-02
1 exm67196 67581127 0 C T 0.011 -2.172124e+00 9.743901e-01 2.593356e-02
11 exm966122 124095884 0 G A 0.095 7.972754e-01 3.576665e-01 2.594095e-02
10 exm813332 18964097 0 A G 0.011 2.179643e+00 9.780625e-01 2.597904e-02
8 exm707347 81426196 0 A C 0.024 -1.456933e+00 6.540950e-01 2.605442e-02
1 exm163083 240070944 0 A G 0.035 1.211607e+00 5.440846e-01 2.608996e-02
4 exm422755 123664204 0 G A 0.483 4.571324e-01 2.053532e-01 2.614317e-02
20 exm1521666 3285140 0 T C 0.053 1.009654e+00 4.536343e-01 2.616857e-02
20 exm1528741 21142813 0 T C 0.202 -5.712421e-01 2.566963e-01 2.619135e-02
22 exm1609461 39477566 0 G A 0.016 -1.846207e+00 8.297945e-01 2.622261e-02
1 exm-rs10889677 67725120 0 C A 0.346 4.799120e-01 2.159495e-01 2.639553e-02
2 exm219026 108875198 0 A G 0.273 -5.009571e-01 2.255030e-01 2.645138e-02
16 exm1250585 67964203 0 C T 0.249 5.302125e-01 2.387106e-01 2.647567e-02
19 exm1437907 15587345 0 C T 0.302 4.951246e-01 2.230500e-01 2.656807e-02
10 exm806349 3197856 0 G C 0.186 -5.830374e-01 2.627611e-01 2.662964e-02
1 exm46983 39340282 0 T C 0.276 -5.026964e-01 2.266271e-01 2.667895e-02
19 exm2253980 52856955 0 T C 0.476 -4.629153e-01 2.087411e-01 2.671394e-02
12 exm1045155 122277891 1 A C 0.022 1.570692e+00 7.090986e-01 2.689216e-02
11 exm963327 120099679 0 A G 0.397 4.630504e-01 2.093683e-01 2.712682e-02
1 exm-IND1-200449980 202183358 1 D I 0.026 1.442179e+00 6.521055e-01 2.713250e-02
3 exm362654 164783165 0 T C 0.415 -4.587142e-01 2.074763e-01 2.717756e-02
16 exm1267620 88502090 0 A G 0.017 -1.770780e+00 8.009272e-01 2.717827e-02
12 exm1019386 65269030 0 T C 0.025 -1.410905e+00 6.382195e-01 2.719374e-02
19 exm1417041 7762440 0 T C 0.015 -1.871907e+00 8.468310e-01 2.720797e-02
1 exm119609 165619079 0 T C 0.024 -1.462908e+00 6.621020e-01 2.727710e-02
17 exm1358199 74387284 0 C T 0.442 4.541374e-01 2.055489e-01 2.728423e-02
15 exm1156850 43939642 0 T C 0.173 -5.902058e-01 2.671361e-01 2.728460e-02
19 exm1478541 45001346 0 A G 0.264 -5.080145e-01 2.299370e-01 2.728595e-02
11 exm959093 117403235 0 G T 0.441 4.531462e-01 2.053374e-01 2.746241e-02
4 exm404034 71068489 0 C T 0.435 4.540031e-01 2.058038e-01 2.752109e-02
19 exm1437902 15587185 0 T C 0.302 4.926598e-01 2.233289e-01 2.752222e-02
19 exm1478518 44981883 0 G C 0.297 -4.868225e-01 2.208656e-01 2.765062e-02
17 exm2252901 2266812 0 T C 0.337 -4.792798e-01 2.175239e-01 2.770797e-02
17 exm1280629 4455266 3 T G 0.015 -1.898781e+00 8.619974e-01 2.774853e-02
21 exm1564812 31587793 0 G A 0.234 -5.265718e-01 2.390669e-01 2.775954e-02
11 exm894539 18319180 0 T G 0.126 -6.716031e-01 3.049133e-01 2.776023e-02
1 exm141274 204587047 0 A G 0.278 4.954410e-01 2.249527e-01 2.777300e-02
12 exm1050726 129100757 0 G C 0.016 -1.746486e+00 7.933406e-01 2.784306e-02
3 exm300385 38168125 0 C A 0.031 -1.280991e+00 5.819120e-01 2.784904e-02
8 exm682637 11643693 3 A C 0.031 1.307324e+00 5.941462e-01 2.792053e-02
17 exm1291728 8167600 0 T C 0.491 -4.486917e-01 2.040433e-01 2.801576e-02
13 exm1064277 39264690 0 C T 0.356 4.651772e-01 2.116365e-01 2.808720e-02
14 exm1100953 51224417 0 C G 0.232 -5.397188e-01 2.457421e-01 2.821021e-02
5 exm461155 74037386 0 A T 0.076 8.348707e-01 3.801486e-01 2.821821e-02
5 exm461187 74055209 0 C T 0.076 8.348707e-01 3.801486e-01 2.821821e-02
16 exm1267119 87788864 0 G A 0.486 4.543350e-01 2.069719e-01 2.829115e-02
17 exm1360583 76433899 0 A G 0.141 -6.430645e-01 2.929538e-01 2.829457e-02
15 exm1187282 89804043 0 T C 0.390 4.547235e-01 2.072386e-01 2.835951e-02
3 exm2238360 113953480 1 G T 0.059 9.457366e-01 4.312188e-01 2.843386e-02
17 exm1334269 47284735 0 C T 0.013 1.971428e+00 8.993310e-01 2.851087e-02
9 exm754332 73150984 0 T C 0.402 -4.504766e-01 2.055010e-01 2.851201e-02
7 exm600272 2649777 0 T C 0.100 -7.593239e-01 3.465387e-01 2.857883e-02
6 exm545740 41309552 0 T C 0.370 4.640573e-01 2.118070e-01 2.859494e-02
2 exm235684 160673519 0 A G 0.050 -1.027444e+00 4.690782e-01 2.863822e-02
1 exm77822 100598866 0 G A 0.087 7.980654e-01 3.643660e-01 2.864277e-02
1 exm77823 100598867 0 C T 0.087 7.980654e-01 3.643660e-01 2.864277e-02
7 exm615780 39991447 0 T C 0.013 -2.014013e+00 9.199178e-01 2.871143e-02
6 exm519822 24437458 0 C T 0.307 4.905553e-01 2.240917e-01 2.873016e-02
8 exm711902 99170404 0 G C 0.017 1.693144e+00 7.737655e-01 2.879544e-02
15 exm1143095 28230318 0 T C 0.015 -1.832059e+00 8.376408e-01 2.887009e-02
15 exm1180248 78566626 0 C G 0.024 -1.464264e+00 6.698267e-01 2.895287e-02
16 exm-rs8060686 67911517 0 C T 0.243 5.202964e-01 2.380673e-01 2.899199e-02
11 exm966147 124096277 2 A G 0.094 7.908446e-01 3.619632e-01 2.903791e-02
6 exm581279 137323213 0 A G 0.223 -5.318940e-01 2.434540e-01 2.904477e-02
6 exm547027 42559926 0 A G 0.046 1.056970e+00 4.838408e-01 2.906247e-02
4 exm438474 187531022 0 G A 0.103 -7.328086e-01 3.356990e-01 2.918090e-02
19 exm2253705 18375563 0 A G 0.160 6.113187e-01 2.800769e-01 2.919952e-02
11 exm963324 120099658 1 A G 0.483 -4.472036e-01 2.048919e-01 2.920315e-02
1 exm13987 11102940 0 A G 0.014 -1.903691e+00 8.726876e-01 2.929336e-02
13 exm1066537 43597865 0 G A 0.117 -7.046128e-01 3.231514e-01 2.936527e-02
22 exm1620193 50356693 0 T C 0.426 4.554759e-01 2.091126e-01 2.953669e-02
14 exm1121251 91773494 0 A G 0.198 -5.591402e-01 2.570047e-01 2.972610e-02
3 exm345434 124746049 0 A G 0.402 4.548474e-01 2.090768e-01 2.973357e-02
21 exm1578462 46086488 0 T C 0.016 -1.795770e+00 8.256736e-01 2.977771e-02
7 exm676316 157985149 0 G C 0.237 -5.167054e-01 2.376235e-01 2.981113e-02
1 exm7145 3496479 0 T C 0.153 6.163220e-01 2.837218e-01 2.997651e-02
20 exm1518411 746197 0 C G 0.011 -2.099420e+00 9.665637e-01 2.999390e-02
13 exm1057174 24243204 2 A G 0.142 -6.414939e-01 2.953624e-01 3.000580e-02
6 exm559377 70733547 0 G C 0.189 -5.626528e-01 2.590890e-01 3.002315e-02
22 exm1597393 29196494 2 T C 0.340 -4.617391e-01 2.127684e-01 3.013748e-02
6 exm528849 30862423 0 T C 0.074 -8.457549e-01 3.897558e-01 3.015173e-02
21 exm1564215 30342933 0 A C 0.023 1.499650e+00 6.913115e-01 3.020323e-02
1 exm108413 156146640 0 A G 0.022 -1.517665e+00 6.996345e-01 3.020764e-02
7 exm655057 127233977 2 T G 0.134 -6.500816e-01 3.000388e-01 3.040327e-02
17 exm1276525 2268311 0 G A 0.340 -4.677471e-01 2.159581e-01 3.046010e-02
18 exm1373735 7008591 0 C T 0.144 -6.346154e-01 2.931300e-01 3.053319e-02
15 exm1147799 39910431 0 G A 0.290 -4.956021e-01 2.289474e-01 3.055342e-02
13 exm1078679 108863609 0 A G 0.048 1.051226e+00 4.856612e-01 3.056669e-02
14 exm1097340 36946282 0 T C 0.039 -1.157680e+00 5.350893e-01 3.064344e-02
5 exm500392 159659273 0 C T 0.455 -4.505724e-01 2.082956e-01 3.067334e-02
19 exm2228473 1512963 0 A G 0.043 -1.096126e+00 5.067609e-01 3.068380e-02
3 exm345392 124732618 0 A G 0.399 4.536567e-01 2.097649e-01 3.070788e-02
17 exm1295675 11642231 0 G A 0.049 -1.008944e+00 4.665480e-01 3.071704e-02
4 exm2240288 107842959 0 C T 0.212 5.362875e-01 2.480150e-01 3.073659e-02
19 exm-rs1126757 55879872 0 A G 0.461 4.435166e-01 2.052287e-01 3.083190e-02
19 exm1413267 6042059 0 T C 0.293 4.881316e-01 2.259100e-01 3.085904e-02
8 exm719758 125115420 0 A G 0.037 1.174492e+00 5.436871e-01 3.089763e-02
1 exm2273341 161009523 0 A G 0.156 5.950966e-01 2.755556e-01 3.094511e-02
19 exm1460467 37879589 0 G A 0.400 4.530710e-01 2.097940e-01 3.094703e-02
17 exm1301248 18220770 0 G A 0.446 -4.397071e-01 2.036540e-01 3.098664e-02
4 exm401383 57797414 54 T C 0.222 5.355421e-01 2.480736e-01 3.100885e-02
11 exm900950 36595600 0 A G 0.464 -4.455311e-01 2.063960e-01 3.102290e-02
5 exm498032 153413390 0 C T 0.242 5.139432e-01 2.380966e-01 3.102859e-02
3 exm2255878 185229464 0 C T 0.255 5.037696e-01 2.334504e-01 3.107684e-02
5 exm499803 157098756 0 T G 0.123 -6.875813e-01 3.186869e-01 3.110686e-02
1 exm104878 154919080 0 C T 0.291 -4.901567e-01 2.272345e-01 3.114526e-02
1 exm2948 1269554 0 T C 0.105 -7.303581e-01 3.387314e-01 3.121522e-02
7 exm611045 27196113 0 C T 0.179 -5.746529e-01 2.665174e-01 3.121533e-02
1 exm144029 207109116 0 T C 0.190 -5.686505e-01 2.637456e-01 3.122301e-02
4 exm421501 120528327 0 G A 0.140 -6.227158e-01 2.888870e-01 3.126124e-02
6 exm516956 12125772 0 G A 0.169 5.871429e-01 2.725553e-01 3.136735e-02
12 exm1053542 133181399 0 T C 0.357 4.675858e-01 2.170642e-01 3.137357e-02
1 exm140215 203768328 0 C T 0.252 -5.067777e-01 2.354350e-01 3.150100e-02
19 exm1478535 44983567 0 G C 0.315 -4.698729e-01 2.183720e-01 3.156467e-02
6 exm560665 74125875 0 A G 0.372 -4.585994e-01 2.131528e-01 3.158073e-02
6 exm560666 74125888 0 A G 0.372 -4.585994e-01 2.131528e-01 3.158073e-02
12 exm987825 16397677 0 G A 0.029 1.334471e+00 6.202739e-01 3.158727e-02
2 exm256838 202122956 0 C T 0.027 -1.388720e+00 6.455064e-01 3.159181e-02
9 exm754736 74360234 0 T C 0.174 5.685949e-01 2.643798e-01 3.164644e-02
19 exm1507399 55568084 0 T C 0.139 6.459314e-01 3.003396e-01 3.164677e-02
19 exm1510987 56539149 0 A G 0.011 2.162158e+00 1.005352e+00 3.164847e-02
7 exm605100 6732315 0 C A 0.022 -1.498875e+00 6.969638e-01 3.165401e-02
7 exm611623 29070209 0 A G 0.337 4.700836e-01 2.187152e-01 3.175569e-02
17 exm1290635 7950394 0 A G 0.165 -5.980644e-01 2.782986e-01 3.177892e-02
2 exm174112 17696573 0 C T 0.165 5.823960e-01 2.710423e-01 3.180076e-02
22 exm1598383 29908072 0 T C 0.201 5.530577e-01 2.574001e-01 3.180850e-02
12 exm1000815 49951377 0 T C 0.051 9.868801e-01 4.594033e-01 3.184447e-02
1 exm97086 151501841 0 G C 0.179 -5.662036e-01 2.636574e-01 3.189864e-02
5 exm482876 140048544 0 T C 0.279 -4.986224e-01 2.323566e-01 3.202320e-02
15 exm1188744 90335788 0 T C 0.329 4.648302e-01 2.166215e-01 3.203275e-02
2 exm239268 168107737 0 C T 0.012 -2.011778e+00 9.381470e-01 3.214488e-02
1 exm75460 93620393 0 G A 0.323 -4.597751e-01 2.144352e-01 3.216856e-02
4 exm422774 123664446 0 A G 0.103 -7.268313e-01 3.391044e-01 3.222768e-02
11 exm896689 22271870 0 T A 0.433 -4.375040e-01 2.041406e-01 3.224651e-02
2 exm182759 28824793 0 C G 0.422 -4.405741e-01 2.055798e-01 3.225211e-02
1 exm62071 55182300 7 T A 0.213 5.433147e-01 2.535504e-01 3.227251e-02
11 exm883632 5718517 0 A G 0.498 4.479179e-01 2.091023e-01 3.233114e-02
12 exm1030113 101776996 0 C G 0.126 6.548562e-01 3.058668e-01 3.242103e-02
8 exm701437 55539057 0 A G 0.288 -4.901942e-01 2.290391e-01 3.248290e-02
19 exm1412386 5772950 0 A G 0.252 5.005508e-01 2.340966e-01 3.264477e-02
9 exm754324 73150918 0 T C 0.276 4.815208e-01 2.252416e-01 3.267944e-02
21 exm1566214 33719343 0 G C 0.077 -8.073006e-01 3.777088e-01 3.271478e-02
17 exm1351332 72308319 0 G A 0.182 -5.548621e-01 2.596447e-01 3.274387e-02
19 exm1448117 19745479 0 T C 0.011 2.061409e+00 9.648218e-01 3.277939e-02
6 exm527227 30122215 0 A G 0.017 -1.653132e+00 7.740199e-01 3.284426e-02
14 exm1086087 21553057 0 C T 0.100 -7.207480e-01 3.376359e-01 3.293299e-02
5 exm451786 39119723 0 C A 0.270 4.965009e-01 2.327692e-01 3.307010e-02
1 exm141388 204589101 0 A G 0.273 4.840185e-01 2.269515e-01 3.309663e-02
11 exm936319 69933891 1 A G 0.018 1.626814e+00 7.630553e-01 3.315598e-02
1 exm11606 9030964 0 T C 0.353 4.551041e-01 2.135355e-01 3.321307e-02
1 exm2253595 9030964 0 T C 0.353 4.551041e-01 2.135355e-01 3.321307e-02
7 exm2266474 123301940 0 A G 0.322 -4.713050e-01 2.212392e-01 3.329436e-02
3 exm297555 33138549 0 G A 0.470 4.395784e-01 2.063946e-01 3.333572e-02
1 exm50585 42657196 0 G T 0.056 -9.435979e-01 4.430512e-01 3.333775e-02
11 exm908379 55703011 0 A G 0.014 1.852692e+00 8.706091e-01 3.348116e-02
9 exm771587 113192655 0 G T 0.199 5.434031e-01 2.553621e-01 3.348702e-02
1 exm163989 241964468 0 C T 0.012 2.027336e+00 9.527941e-01 3.350292e-02
7 exm676227 157929370 0 T C 0.031 -1.244325e+00 5.849039e-01 3.353440e-02
12 exm1054616 133428242 0 A G 0.376 -4.465012e-01 2.099488e-01 3.359150e-02
16 exm1260409 77353973 0 G T 0.473 -4.293424e-01 2.018838e-01 3.359430e-02
20 exm2254378 61595636 0 T C 0.133 6.354482e-01 2.988472e-01 3.362337e-02
10 exm817659 29839787 0 G A 0.237 -5.043543e-01 2.372251e-01 3.364619e-02
15 exm1186110 87217613 1 A G 0.047 1.008562e+00 4.745333e-01 3.370303e-02
11 exm968417 125871715 0 A G 0.125 -6.480597e-01 3.049723e-01 3.373626e-02
17 exm1295768 11672607 0 T G 0.095 -7.284074e-01 3.428607e-01 3.377633e-02
7 exm662588 140227293 0 G A 0.079 8.086409e-01 3.806317e-01 3.377876e-02
1 exm122086 169566313 0 C T 0.341 4.597057e-01 2.164578e-01 3.383772e-02
4 exm419629 113565835 0 A G 0.132 6.455578e-01 3.042031e-01 3.397527e-02
4 exm419663 113568544 0 A G 0.132 6.455578e-01 3.042031e-01 3.397527e-02
12 exm-rs703842 58162739 1 T C 0.401 -4.398577e-01 2.073028e-01 3.400178e-02
11 exm905641 47640429 1 C G 0.280 -4.855416e-01 2.288743e-01 3.403374e-02
11 exm886415 6646584 0 T C 0.039 1.125245e+00 5.306231e-01 3.410299e-02
14 exm1127212 100847437 0 G A 0.020 1.535446e+00 7.241748e-01 3.413174e-02
14 exm1127220 100847617 0 T C 0.020 1.535446e+00 7.241748e-01 3.413174e-02
7 exm630754 82784832 0 G C 0.136 6.403522e-01 3.020709e-01 3.416522e-02
10 exm2249018 105927460 0 T C 0.065 -8.879271e-01 4.188929e-01 3.417996e-02
8 exm697569 39873053 0 A G 0.044 1.019465e+00 4.813400e-01 3.432622e-02
2 exm235685 160673526 0 G A 0.138 6.289668e-01 2.970996e-01 3.440681e-02
12 exm1045190 122292685 0 T C 0.019 -1.550009e+00 7.323402e-01 3.445007e-02
1 exm2250 1226757 1 A G 0.133 -6.521567e-01 3.081466e-01 3.446110e-02
15 exm1167070 62259637 0 C T 0.247 -5.036433e-01 2.380008e-01 3.448188e-02
21 exm1572985 43413651 0 C T 0.144 -6.167336e-01 2.914842e-01 3.450762e-02
7 exm650755 110526722 0 C T 0.019 -1.601856e+00 7.571105e-01 3.451529e-02
16 exm1242073 56500132 0 T C 0.195 5.486876e-01 2.593802e-01 3.454677e-02
1 exm145857 209807815 0 C T 0.124 6.590583e-01 3.116472e-01 3.459987e-02
9 exm777581 123675895 0 G A 0.012 -1.994846e+00 9.436616e-01 3.466953e-02
15 exm1165511 59064420 0 T C 0.016 -1.715046e+00 8.115021e-01 3.471414e-02
12 exm984057 10999708 0 T C 0.126 6.537766e-01 3.095391e-01 3.482771e-02
20 exm1524839 9288522 0 G A 0.385 4.385747e-01 2.076770e-01 3.485221e-02
1 exm94124 150131324 0 A G 0.016 1.722390e+00 8.157288e-01 3.488125e-02
15 exm1163038 52901321 0 A G 0.025 -1.398892e+00 6.625876e-01 3.489995e-02
9 exm773638 116132092 0 C G 0.144 6.094773e-01 2.888506e-01 3.500741e-02
1 exm82883 110950277 0 A G 0.103 7.071580e-01 3.352239e-01 3.505053e-02
11 exm905451 47587452 0 T C 0.021 1.548332e+00 7.342624e-01 3.512134e-02
20 exm1523966 5903517 0 A G 0.204 5.272277e-01 2.500395e-01 3.513109e-02
8 exm710273 95479680 0 C G 0.102 7.170714e-01 3.401314e-01 3.516216e-02
15 exm1149490 40915190 0 A G 0.357 -4.552156e-01 2.161878e-01 3.538522e-02
1 exm111933 157768030 1 C G 0.017 -1.651753e+00 7.854119e-01 3.561294e-02
5 exm2257112 171764665 0 C T 0.288 -4.732342e-01 2.250760e-01 3.565563e-02
1 exm86727 116206423 0 A G 0.092 7.493807e-01 3.565338e-01 3.571726e-02
15 exm1171062 66206204 0 A G 0.036 -1.159357e+00 5.516313e-01 3.573148e-02
16 exm1211595 3613928 25 G A 0.047 -1.008109e+00 4.797206e-01 3.575239e-02
7 exm627650 75182802 0 T C 0.011 -2.030410e+00 9.665338e-01 3.581720e-02
1 exm152694 225555602 0 G T 0.261 -4.758182e-01 2.265087e-01 3.582169e-02
1 exm5918 2441358 0 C T 0.465 4.398608e-01 2.094136e-01 3.584118e-02
1 exm107501 155734699 1 C T 0.012 2.010033e+00 9.573849e-01 3.592371e-02
1 exm143990 207106478 0 A G 0.052 9.520646e-01 4.535995e-01 3.597610e-02
19 exm1454729 35434448 0 G A 0.093 -7.313556e-01 3.487420e-01 3.613400e-02
11 exm953789 108175462 0 A G 0.054 9.419187e-01 4.492041e-01 3.615737e-02
16 exm1264023 84213434 0 T A 0.320 -4.595557e-01 2.192245e-01 3.620902e-02
19 exm1483240 46998236 0 T C 0.035 1.151965e+00 5.495966e-01 3.623207e-02
6 exm532898 31846741 0 A C 0.091 -7.745417e-01 3.695740e-01 3.625438e-02
19 exm1423686 10071347 0 T C 0.272 -4.745193e-01 2.264432e-01 3.627533e-02
5 exm473935 122435627 1 A G 0.228 5.141941e-01 2.454304e-01 3.631643e-02
1 exm140218 203769532 0 A G 0.245 -4.980023e-01 2.377158e-01 3.632741e-02
2 exm184293 31410653 0 T C 0.250 4.968253e-01 2.372502e-01 3.640312e-02
11 exm883318 5602438 0 T A 0.273 4.809046e-01 2.297539e-01 3.648958e-02
11 exm883327 5602615 0 A G 0.273 4.809046e-01 2.297539e-01 3.648958e-02
2 exm244451 178545566 0 T C 0.029 -1.271166e+00 6.073604e-01 3.650693e-02
10 exm816552 27687965 0 A G 0.369 4.506260e-01 2.153437e-01 3.653785e-02
1 exm95619 150975108 0 T C 0.104 7.061159e-01 3.374888e-01 3.656693e-02
10 exm856725 115393948 0 T C 0.160 -5.839056e-01 2.791160e-01 3.659227e-02
2 exm267950 220100787 0 T C 0.102 7.105650e-01 3.398813e-01 3.671386e-02
21 exm1565121 31812772 0 C A 0.429 -4.401719e-01 2.105584e-01 3.672539e-02
16 exm1211903 3645607 28 G A 0.044 -1.028498e+00 4.920151e-01 3.673612e-02
9 exm754705 74349846 0 T A 0.178 5.472506e-01 2.618308e-01 3.676186e-02
19 exm1401878 1811603 0 T C 0.350 4.602605e-01 2.202916e-01 3.683107e-02
17 exm1326256 41131645 0 A C 0.031 -1.228096e+00 5.882689e-01 3.698270e-02
14 exm1084053 20665538 0 T C 0.047 1.009244e+00 4.836565e-01 3.706840e-02
2 exm232229 152226570 0 G A 0.083 7.727114e-01 3.703386e-01 3.708623e-02
11 exm893220 17393644 0 G A 0.221 5.144643e-01 2.466146e-01 3.712185e-02
21 exm1565082 31802768 0 G A 0.432 -4.381820e-01 2.100740e-01 3.714555e-02
1 exm115434 160124875 2 G A 0.314 4.635805e-01 2.223583e-01 3.723730e-02
19 exm1497848 52223121 0 A G 0.166 5.681725e-01 2.726382e-01 3.731515e-02
1 exm114419 159752046 0 T A 0.011 2.066846e+00 9.920931e-01 3.737540e-02
16 exm-rs2696835 86365571 0 C G 0.020 -1.543457e+00 7.409778e-01 3.740446e-02
11 exm961687 118947634 0 C T 0.481 -4.199647e-01 2.018827e-01 3.765705e-02
5 exm511369 180276402 0 C T 0.161 5.750199e-01 2.764263e-01 3.766150e-02
19 exm1455058 35524824 0 C T 0.329 4.456719e-01 2.142635e-01 3.767760e-02
4 exm414971 100057727 0 A C 0.016 -1.723297e+00 8.285551e-01 3.768997e-02
10 exm807131 5541230 0 C T 0.260 -4.817791e-01 2.317209e-01 3.775869e-02
9 exm763253 97062295 0 T C 0.016 -1.720908e+00 8.278897e-01 3.780167e-02
21 exm2254641 43362295 0 T C 0.011 2.007236e+00 9.656836e-01 3.781121e-02
6 exm584711 146993445 0 C T 0.284 4.696678e-01 2.260562e-01 3.789469e-02
3 exm326849 58517084 0 G A 0.013 1.824111e+00 8.780241e-01 3.790775e-02
8 exm706831 77764207 2 A G 0.105 -6.855631e-01 3.300423e-01 3.793732e-02
1 exm47042 39352271 0 T G 0.276 -4.708813e-01 2.267189e-01 3.796123e-02
7 exm670228 149543269 0 T C 0.169 -5.552467e-01 2.674029e-01 3.800717e-02
19 exm1407433 3831765 0 A G 0.230 5.043844e-01 2.429441e-01 3.803571e-02
8 exm689348 23049292 0 C T 0.038 1.097979e+00 5.289061e-01 3.805331e-02
10 exm819812 37488689 0 C G 0.293 4.720850e-01 2.275613e-01 3.818357e-02
11 exm963990 121000774 0 C T 0.194 5.448796e-01 2.626558e-01 3.818721e-02
11 exm943792 77583266 0 A G 0.116 -6.646338e-01 3.205457e-01 3.828542e-02
6 exm523845 27425185 0 C A 0.309 -4.581104e-01 2.209790e-01 3.831797e-02
22 exm1614426 43010817 0 A G 0.049 9.655602e-01 4.657725e-01 3.832405e-02
9 exm794345 136643994 1 C T 0.441 -4.274154e-01 2.061934e-01 3.833743e-02
4 exm426425 144532644 0 G A 0.017 1.616484e+00 7.798546e-01 3.834531e-02
4 exm426427 144542213 0 G A 0.017 1.616484e+00 7.798546e-01 3.834531e-02
11 exm883474 5655036 0 C G 0.052 9.788678e-01 4.723466e-01 3.838735e-02
5 exm449732 35876274 0 G A 0.184 5.502441e-01 2.655207e-01 3.839012e-02
6 exm568283 100964147 0 G C 0.175 5.586271e-01 2.696147e-01 3.842512e-02
2 exm184296 31411184 0 A C 0.250 4.922071e-01 2.376382e-01 3.849064e-02
10 exm805800 1230968 2 C T 0.338 -4.475176e-01 2.161513e-01 3.857065e-02
1 exm156678 228559994 0 C T 0.338 4.492645e-01 2.170975e-01 3.866226e-02
17 exm1289628 7751138 3 A C 0.066 8.495556e-01 4.105311e-01 3.866298e-02
11 exm2249533 105010448 0 G A 0.031 1.221664e+00 5.905782e-01 3.873969e-02
19 exm1419308 8564523 0 G T 0.288 -4.576433e-01 2.213072e-01 3.880371e-02
19 exm1435188 14580328 0 G A 0.050 9.574779e-01 4.631509e-01 3.885990e-02
14 exm1096018 33014869 0 T C 0.151 -6.021715e-01 2.913326e-01 3.889360e-02
14 exm1096032 33015082 0 G A 0.151 -6.021715e-01 2.913326e-01 3.889360e-02
18 exm1373131 5478295 0 A C 0.030 -1.249884e+00 6.047358e-01 3.890581e-02
11 exm926851 65319751 1 A G 0.180 5.488144e-01 2.656179e-01 3.896686e-02
8 exm731248 145535881 8 A C 0.160 -5.891812e-01 2.851680e-01 3.897587e-02
10 exm816522 27687225 0 A G 0.370 4.450119e-01 2.154243e-01 3.900788e-02
10 exm816567 27688109 0 T C 0.370 4.450119e-01 2.154243e-01 3.900788e-02
3 exm309787 47453340 0 T C 0.024 1.378569e+00 6.678032e-01 3.914162e-02
8 exm733941 146032842 0 A G 0.017 -1.671668e+00 8.097981e-01 3.914468e-02
9 exm754321 73150873 1 G T 0.277 4.650282e-01 2.253492e-01 3.921242e-02
9 exm766251 100995758 0 T G 0.200 -5.353573e-01 2.596520e-01 3.938020e-02
13 exm1058184 25283596 0 T C 0.116 6.604874e-01 3.203541e-01 3.938827e-02
19 exm1435726 14829749 5 C T 0.441 4.208685e-01 2.041734e-01 3.942765e-02
20 exm1524059 5923204 0 C T 0.250 -4.797262e-01 2.327368e-01 3.943621e-02
9 exm777831 123850770 0 G A 0.153 -5.845299e-01 2.838502e-01 3.962266e-02
11 exm902154 45245778 0 T G 0.067 8.325477e-01 4.043321e-01 3.964391e-02
11 exm962243 119045951 0 T C 0.011 -2.011302e+00 9.768784e-01 3.965939e-02
22 exm1583884 18301693 0 C T 0.204 5.157852e-01 2.506224e-01 3.974490e-02
1 exm113049 158592847 0 A G 0.040 1.079939e+00 5.247606e-01 3.974981e-02
1 exm113056 158592901 0 G C 0.040 1.079939e+00 5.247606e-01 3.974981e-02
1 exm113082 158604391 0 C T 0.040 1.079939e+00 5.247606e-01 3.974981e-02
11 exm2250307 77378388 0 C T 0.116 -6.591030e-01 3.202969e-01 3.976697e-02
5 exm465128 81354389 1 C T 0.372 -4.310530e-01 2.094753e-01 3.976821e-02
18 exm1390029 59821843 0 C T 0.067 -8.450312e-01 4.106564e-01 3.976987e-02
15 exm1165164 58256127 0 T C 0.223 -5.101270e-01 2.480339e-01 3.987333e-02
5 exm464423 79815658 1 T C 0.288 4.549629e-01 2.212391e-01 3.989758e-02
11 exm895895 20065673 0 T G 0.478 -4.180720e-01 2.033622e-01 3.995840e-02
20 exm1526355 16352401 0 C T 0.015 1.734839e+00 8.440449e-01 3.999837e-02
6 exm543782 38746176 0 A G 0.039 1.096043e+00 5.333058e-01 4.001766e-02
14 exm1131057 104642489 0 T G 0.050 9.711209e-01 4.725499e-01 4.002945e-02
17 exm1275524 1684605 0 T G 0.090 -7.361235e-01 3.584449e-01 4.016565e-02
3 exm325803 57528503 0 G A 0.080 7.846529e-01 3.823320e-01 4.029940e-02
9 exm746777 34257095 0 A G 0.245 4.787406e-01 2.332841e-01 4.030944e-02
17 exm1338859 55182878 0 T C 0.055 9.393862e-01 4.577619e-01 4.031429e-02
15 exm1186744 89398631 0 A T 0.371 4.326136e-01 2.108342e-01 4.033521e-02
17 exm1290524 7918177 0 T G 0.052 -9.204326e-01 4.487488e-01 4.041357e-02
1 exm85556 114438951 0 G A 0.280 -4.657975e-01 2.271172e-01 4.043268e-02
6 exm586789 151671747 5 C A 0.022 1.434199e+00 6.993482e-01 4.044703e-02
6 exm568218 100868721 0 A G 0.189 -5.340637e-01 2.604319e-01 4.045496e-02
19 exm1438499 15839365 0 T C 0.174 -5.583959e-01 2.723259e-01 4.047597e-02
5 exm-IND5-150542889 150562697 0 D I 0.209 5.075285e-01 2.476299e-01 4.056632e-02
14 exm1113799 74203789 0 A G 0.272 4.650893e-01 2.270565e-01 4.068410e-02
16 exm1211485 3594316 0 T C 0.014 -1.787593e+00 8.727832e-01 4.070269e-02
1 exm111074 156907115 0 C T 0.488 4.298964e-01 2.099823e-01 4.078648e-02
11 exm-rs3782089 65336819 0 A G 0.185 5.424909e-01 2.650092e-01 4.080943e-02
4 exm412481 88732911 1 T C 0.097 7.076671e-01 3.457826e-01 4.085846e-02
15 exm1152462 42149596 7 G C 0.206 5.145089e-01 2.514805e-01 4.092212e-02
21 exm1568207 35239562 0 G A 0.049 -9.824955e-01 4.803549e-01 4.097798e-02
8 exm722122 133984058 0 T C 0.276 -4.622898e-01 2.260912e-01 4.104194e-02
4 exm394039 36340753 0 A G 0.233 -5.039070e-01 2.465210e-01 4.110441e-02
12 exm1018836 64173807 0 A G 0.104 -6.853009e-01 3.353138e-01 4.113541e-02
1 exm121797 169510118 0 A G 0.136 6.099970e-01 2.985345e-01 4.118042e-02
11 exm937838 71701763 0 A G 0.046 1.001313e+00 4.900540e-01 4.118385e-02
11 exm938108 71726168 0 C G 0.046 1.001313e+00 4.900540e-01 4.118385e-02
16 exm1211592 3613904 0 G C 0.046 -9.820561e-01 4.806497e-01 4.119235e-02
19 exm1438535 15852223 0 A C 0.304 -4.580331e-01 2.242409e-01 4.125090e-02
20 exm1552052 55750060 0 C T 0.022 -1.426794e+00 6.986515e-01 4.128889e-02
11 exm955384 111749349 0 A T 0.030 -1.214944e+00 5.949789e-01 4.131036e-02
6 exm593697 165712942 0 C G 0.014 -1.812882e+00 8.879180e-01 4.133742e-02
15 exm1190039 91326099 0 T C 0.037 -1.120246e+00 5.487274e-01 4.135603e-02
16 exm1248271 67241930 0 T C 0.024 -1.365341e+00 6.688710e-01 4.138326e-02
6 exm557700 56482801 32 G C 0.295 4.567131e-01 2.239296e-01 4.155494e-02
19 exm1495638 51361472 1 A C 0.040 1.050292e+00 5.150685e-01 4.159574e-02
5 exm508651 177987740 0 T C 0.097 7.083025e-01 3.474867e-01 4.167288e-02
1 exm56596 46827456 0 G A 0.400 4.205842e-01 2.064299e-01 4.176693e-02
19 exm1479431 45448465 0 G T 0.363 -4.347054e-01 2.134056e-01 4.180983e-02
16 exm1236311 31367318 0 C T 0.013 1.833360e+00 9.000346e-01 4.181011e-02
2 exm264368 218758200 0 G T 0.047 -9.842312e-01 4.832543e-01 4.184175e-02
1 exm31825 24407903 0 T C 0.065 8.661683e-01 4.253405e-01 4.186803e-02
8 exm710030 95161102 0 A G 0.199 -5.188630e-01 2.548364e-01 4.190309e-02
22 exm1617183 45767421 0 T C 0.048 -9.744679e-01 4.788452e-01 4.200627e-02
21 exm1571158 40871810 0 T C 0.458 4.158462e-01 2.043434e-01 4.200643e-02
22 exm1620265 50439194 0 T C 0.239 -4.880559e-01 2.398818e-01 4.205362e-02
7 exm650358 107749668 0 G C 0.063 -8.410067e-01 4.133840e-01 4.206604e-02
22 exm1620622 50555686 0 C A 0.193 -5.166186e-01 2.539961e-01 4.211464e-02
19 exm1489907 49658367 0 T C 0.477 4.225608e-01 2.077680e-01 4.212997e-02
1 exm76862 95709939 0 T G 0.075 -7.792630e-01 3.833332e-01 4.222605e-02
15 exm1153790 42618531 0 A T 0.032 -1.165520e+00 5.733456e-01 4.222812e-02
1 exm78122 100949960 0 G A 0.010 2.078820e+00 1.022718e+00 4.224819e-02
20 exm1537585 34218673 0 C G 0.124 -6.298553e-01 3.100070e-01 4.233898e-02
5 exm499524 156898690 0 G A 0.451 4.226514e-01 2.081300e-01 4.244421e-02
12 exm1054510 133384516 0 C T 0.011 1.933211e+00 9.520537e-01 4.245846e-02
5 exm506699 176734647 0 T C 0.015 1.734844e+00 8.544552e-01 4.248064e-02
15 exm1166833 62207924 0 A G 0.027 1.244379e+00 6.129837e-01 4.251266e-02
10 exm835938 76861680 6 T C 0.444 4.131508e-01 2.035451e-01 4.253923e-02
2 exm242641 174128513 0 T C 0.245 4.917707e-01 2.423949e-01 4.263857e-02
5 exm448445 33576602 0 G A 0.019 1.476060e+00 7.275847e-01 4.264749e-02
22 exm1601551 32000930 1 T C 0.030 1.190452e+00 5.868411e-01 4.266138e-02
3 exm331264 81627175 0 C T 0.046 9.988845e-01 4.924169e-01 4.266570e-02
1 exm153476 226352498 0 G T 0.321 -4.480308e-01 2.209350e-01 4.273201e-02
8 exm690066 24211331 0 G A 0.049 9.540630e-01 4.706284e-01 4.280097e-02
20 exm1528729 21142523 0 C G 0.207 -5.141083e-01 2.536682e-01 4.285366e-02
5 exm457287 63991473 0 C G 0.401 4.148044e-01 2.047143e-01 4.289839e-02
17 exm1277724 3324810 0 G A 0.493 -4.192502e-01 2.070056e-01 4.299606e-02
1 exm6947 3416449 4 C A 0.286 -4.621509e-01 2.281919e-01 4.299969e-02
10 exm844787 97772358 0 G A 0.027 -1.271974e+00 6.280672e-01 4.300523e-02
3 exm337443 112185025 0 G A 0.207 -5.123805e-01 2.531245e-01 4.310763e-02
4 exm394894 38830116 0 T C 0.027 1.249198e+00 6.175849e-01 4.326327e-02
14 exm1085146 21024786 0 A G 0.280 4.642291e-01 2.297728e-01 4.350460e-02
1 exm87958 117659352 0 T C 0.087 -7.268955e-01 3.598253e-01 4.353035e-02
11 exm881219 4673788 0 A G 0.045 -9.711115e-01 4.808729e-01 4.359872e-02
1 exm32146 24484108 0 A G 0.040 -1.049993e+00 5.200870e-01 4.366077e-02
16 exm1211481 3594296 0 T C 0.048 -9.523993e-01 4.717924e-01 4.368127e-02
11 exm879010 2920666 0 C T 0.450 4.117070e-01 2.039581e-01 4.369137e-02
6 exm558977 66042231 0 G T 0.061 8.370719e-01 4.147985e-01 4.375031e-02
12 exm1044997 122217559 0 T C 0.040 1.047436e+00 5.190735e-01 4.376339e-02
19 exm1430638 12541214 12 T G 0.495 -4.171486e-01 2.067507e-01 4.378993e-02
12 exm991616 28412372 0 A G 0.155 -5.700845e-01 2.825897e-01 4.381944e-02
5 exm463119 78340286 0 A G 0.404 4.132720e-01 2.049365e-01 4.390014e-02
2 exm246819 179451420 0 G A 0.408 4.200447e-01 2.083705e-01 4.397663e-02
6 exm587107 151789868 0 A G 0.119 6.388251e-01 3.170140e-01 4.405231e-02
15 exm1191776 94841430 0 A G 0.245 -4.800351e-01 2.382514e-01 4.408445e-02
13 exm1059306 26793644 0 C T 0.106 -6.594322e-01 3.272919e-01 4.408573e-02
9 exm786500 131585069 0 A G 0.409 -4.223208e-01 2.097661e-01 4.424543e-02
1 exm18870 14143003 0 A G 0.274 -4.777762e-01 2.373198e-01 4.425357e-02
4 exm418643 110773067 0 A G 0.464 -4.159890e-01 2.066908e-01 4.431689e-02
14 exm1091851 24534916 0 T G 0.018 -1.516285e+00 7.536528e-01 4.439082e-02
7 exm609730 23728931 0 C T 0.112 6.591903e-01 3.276757e-01 4.441185e-02
11 exm874271 1075920 0 A G 0.024 1.370094e+00 6.811353e-01 4.443608e-02
12 exm1036111 110341933 0 G A 0.238 4.940342e-01 2.457459e-01 4.455670e-02
19 exm2275120 55568085 0 A G 0.140 6.024102e-01 2.998723e-01 4.471108e-02
6 exm518085 16290761 0 T A 0.257 -4.667500e-01 2.323716e-01 4.473800e-02
1 exm105654 155033308 0 A G 0.121 -6.268545e-01 3.121418e-01 4.478047e-02
21 exm1564189 30339234 21 C T 0.067 -8.260147e-01 4.115899e-01 4.492409e-02
11 exm966753 124507019 0 A G 0.015 -1.715765e+00 8.550398e-01 4.494956e-02
7 exm635468 94540527 0 A G 0.013 1.849114e+00 9.219769e-01 4.506189e-02
21 exm2254658 45209559 0 T C 0.145 5.739036e-01 2.861634e-01 4.507116e-02
1 exm79606 109265029 0 G T 0.333 4.324936e-01 2.156937e-01 4.511193e-02
17 exm1333884 46877063 0 A G 0.152 5.744762e-01 2.865119e-01 4.511829e-02
6 exm-rs707926 31748820 0 A G 0.291 -4.453458e-01 2.221465e-01 4.515363e-02
1 exm82504 110709720 0 A G 0.309 4.326411e-01 2.158725e-01 4.521664e-02
2 exm178372 26539806 0 G A 0.061 8.663406e-01 4.322963e-01 4.522821e-02
9 exm773386 115968797 0 T C 0.105 -6.578821e-01 3.283679e-01 4.528753e-02
5 exm470507 110439509 0 G A 0.314 4.500592e-01 2.246403e-01 4.529020e-02
5 exm2256893 123984763 0 C T 0.269 4.575123e-01 2.283659e-01 4.529532e-02
9 exm769142 107586753 0 C T 0.189 -5.186700e-01 2.588927e-01 4.529543e-02
17 exm1355969 73839326 0 T C 0.015 1.662524e+00 8.298952e-01 4.530869e-02
7 exm653919 122635024 0 C T 0.324 -4.400364e-01 2.197033e-01 4.535456e-02
15 exm1161910 51791559 0 G A 0.417 -4.133316e-01 2.064283e-01 4.541530e-02
2 exm247987 179558366 0 T C 0.462 4.139924e-01 2.067794e-01 4.543735e-02
6 exm559126 69666684 0 A G 0.038 1.088031e+00 5.436561e-01 4.552080e-02
10 exm849257 102056745 0 T C 0.134 6.090825e-01 3.044520e-01 4.560019e-02
4 exm431736 159780244 0 G C 0.087 7.340216e-01 3.669067e-01 4.560221e-02
12 exm1006853 53216989 0 A G 0.040 -1.004248e+00 5.020319e-01 4.562377e-02
1 exm21810 16730308 2 T G 0.062 8.426067e-01 4.212288e-01 4.562527e-02
19 exm1512607 57646393 0 A T 0.011 -1.976084e+00 9.880280e-01 4.566047e-02
21 exm1572729 43319180 0 C T 0.037 1.081931e+00 5.410624e-01 4.570228e-02
5 exm471979 114469724 0 C T 0.236 4.795637e-01 2.398360e-01 4.571236e-02
5 exm464793 80409526 0 C T 0.127 -6.098866e-01 3.050357e-01 4.572908e-02
10 exm844584 97388162 0 A G 0.044 -9.811215e-01 4.907674e-01 4.575463e-02
21 exm1572445 43221797 0 C G 0.123 6.239409e-01 3.121414e-01 4.578208e-02
8 exm-rs4841132 9183596 1 A G 0.093 -7.035041e-01 3.519887e-01 4.580909e-02
13 exm1056191 21563311 0 A G 0.027 -1.242075e+00 6.217823e-01 4.592307e-02
16 exm1260520 77401554 0 T C 0.011 1.905919e+00 9.541834e-01 4.594158e-02
9 exm753957 72131577 0 C A 0.133 -6.133924e-01 3.071203e-01 4.596288e-02
1 exm121943 169513583 0 T G 0.080 -7.352649e-01 3.683604e-01 4.609244e-02
1 exm2250216 169513583 0 T G 0.080 -7.352649e-01 3.683604e-01 4.609244e-02
12 exm1024031 80900348 0 G T 0.170 -5.530766e-01 2.772057e-01 4.618658e-02
4 exm424394 129043204 0 C G 0.264 -4.672563e-01 2.342885e-01 4.627629e-02
5 exm496389 150436503 0 C G 0.033 -1.120156e+00 5.619751e-01 4.639818e-02
2 exm208205 86364653 1 G A 0.075 7.765464e-01 3.896635e-01 4.644039e-02
16 exm1870430 84163700 0 C T 0.011 -1.941477e+00 9.744552e-01 4.649438e-02
12 exm980018 7241211 0 G T 0.028 1.223982e+00 6.144042e-01 4.651939e-02
21 exm1567034 34614250 0 C T 0.150 -5.841838e-01 2.933858e-01 4.662541e-02
16 exm1269293 88902199 0 C G 0.064 -8.484440e-01 4.261299e-01 4.664018e-02
11 exm970400 130058437 0 A G 0.033 -1.123724e+00 5.644276e-01 4.665524e-02
3 exm345327 124728626 0 A G 0.277 4.568463e-01 2.294885e-01 4.667654e-02
15 exm1160043 49054772 0 A C 0.023 1.356964e+00 6.816824e-01 4.668801e-02
6 exm529258 30919878 0 C G 0.052 9.175796e-01 4.610284e-01 4.672350e-02
19 exm2253803 37835658 0 T C 0.020 -1.442418e+00 7.247295e-01 4.672387e-02
4 exm389726 10447168 0 G C 0.225 4.978093e-01 2.501689e-01 4.676713e-02
10 exm829987 70992664 0 T C 0.483 4.129001e-01 2.074992e-01 4.676772e-02
10 exm806907 5415954 0 A G 0.469 -4.126286e-01 2.074541e-01 4.686441e-02
4 exm424430 129100643 0 G A 0.265 -4.659533e-01 2.343018e-01 4.690016e-02
15 exm1148360 40558064 0 G A 0.162 -5.417125e-01 2.724521e-01 4.694477e-02
15 exm1148407 40558482 0 G A 0.162 -5.417125e-01 2.724521e-01 4.694477e-02
15 exm1164850 57731728 0 A G 0.113 -6.530727e-01 3.285560e-01 4.700889e-02
18 exm1377011 13826391 0 G C 0.158 -5.537085e-01 2.788842e-01 4.726022e-02
8 exm724775 142517222 0 G A 0.450 4.087904e-01 2.058961e-01 4.726256e-02
8 exm724776 142517227 0 T C 0.450 4.087904e-01 2.058961e-01 4.726256e-02
5 exm460128 71519664 0 T C 0.352 4.272138e-01 2.151787e-01 4.726594e-02
4 exm397086 42895308 0 A G 0.041 1.020202e+00 5.139672e-01 4.731439e-02
20 exm1540388 36989391 0 A G 0.024 -1.313261e+00 6.616507e-01 4.732892e-02
6 exm562052 76631823 0 T C 0.031 1.157141e+00 5.831540e-01 4.738966e-02
10 exm824415 50824106 0 T C 0.014 1.722543e+00 8.684242e-01 4.747366e-02
11 exm960745 118518751 0 A G 0.016 1.644552e+00 8.292402e-01 4.750986e-02
11 exm960852 118532376 0 G A 0.016 1.644552e+00 8.292402e-01 4.750986e-02
2 exm231254 142567910 6 C T 0.347 -4.215966e-01 2.126773e-01 4.760761e-02
18 exm1384615 43481075 0 A G 0.325 -4.242551e-01 2.140918e-01 4.768367e-02
7 exm663179 141478308 0 C T 0.461 -4.046665e-01 2.042214e-01 4.769955e-02
17 exm1329841 43111558 0 A G 0.094 -6.806605e-01 3.435732e-01 4.774296e-02
5 exm472311 115177207 0 C T 0.027 -1.269240e+00 6.406966e-01 4.775317e-02
12 exm1033534 108096769 0 C G 0.135 5.924282e-01 2.990834e-01 4.777771e-02
6 exm573427 116575083 0 C A 0.048 9.452046e-01 4.771971e-01 4.778558e-02
2 exm281381 240981262 0 C A 0.343 -4.286278e-01 2.164119e-01 4.780032e-02
16 exm1263840 84203612 0 G A 0.296 -4.371801e-01 2.209835e-01 4.805632e-02
17 exm1906153 79514129 0 G A 0.314 -4.295169e-01 2.171136e-01 4.806001e-02
10 exm848969 101912064 0 C T 0.131 6.008930e-01 3.038258e-01 4.812209e-02
6 exm568222 100868779 0 T G 0.188 -5.151774e-01 2.606515e-01 4.826419e-02
19 exm1932608 35448945 0 G C 0.093 6.948884e-01 3.515786e-01 4.826623e-02
6 exm542183 36269725 0 G A 0.036 -1.100414e+00 5.569518e-01 4.834563e-02
22 exm1602747 32831711 0 G C 0.037 1.065253e+00 5.394446e-01 4.846575e-02
5 exm464480 79855372 0 A G 0.090 -7.030568e-01 3.560912e-01 4.850549e-02
6 exm534604 32122386 0 C G 0.098 6.771976e-01 3.430886e-01 4.856756e-02
11 exm966185 124121199 0 C G 0.333 4.354463e-01 2.206211e-01 4.857876e-02
16 exm1260280 77245139 6 C T 0.059 8.891220e-01 4.504833e-01 4.858131e-02
4 exm397479 46995366 0 T G 0.176 -5.219663e-01 2.644774e-01 4.859618e-02
5 exm451172 38370537 0 C T 0.215 -4.898777e-01 2.482678e-01 4.864097e-02
16 exm1260401 77353802 0 G T 0.016 1.634467e+00 8.283777e-01 4.865115e-02
19 exm1460415 37854235 0 T G 0.405 4.133053e-01 2.095086e-01 4.869187e-02
10 exm852626 104572963 0 T C 0.366 4.248276e-01 2.153889e-01 4.873322e-02
2 exm179000 26750782 0 A G 0.011 -1.989683e+00 1.008886e+00 4.875779e-02
2 exm269494 220420990 0 T C 0.018 -1.521650e+00 7.717243e-01 4.880418e-02
4 exm418664 110790911 0 T A 0.463 -4.071657e-01 2.065092e-01 4.881501e-02
9 exm772459 114468966 0 C A 0.241 -4.750207e-01 2.409297e-01 4.881999e-02
3 exm2255893 190030680 0 A G 0.147 5.652841e-01 2.869046e-01 4.897218e-02
9 exm784634 130965795 0 A C 0.035 -1.108847e+00 5.628538e-01 4.899981e-02
22 exm1600979 31535995 0 G C 0.068 7.799708e-01 3.959550e-01 4.902251e-02
10 exm839997 90356598 0 A G 0.136 -5.940990e-01 3.016091e-01 4.903194e-02
1 exm47619 39838200 0 G A 0.018 -1.543741e+00 7.838918e-01 4.908193e-02
15 exm1190101 91354521 0 A G 0.062 -8.446263e-01 4.290466e-01 4.916442e-02
19 exm1407418 3831525 0 A C 0.226 4.804275e-01 2.440773e-01 4.919554e-02
11 exm966221 124135438 0 A G 0.333 4.337406e-01 2.203674e-01 4.920476e-02
3 exm359886 153839959 0 C T 0.283 -4.404197e-01 2.238008e-01 4.924528e-02
16 exm1263865 84203939 0 T C 0.285 -4.352429e-01 2.213744e-01 4.945482e-02
10 exm853997 105793750 0 C T 0.246 4.718747e-01 2.400247e-01 4.947229e-02
15 exm1192593 99671795 0 T C 0.067 -8.180533e-01 4.162247e-01 4.953360e-02
8 exm704202 67796120 0 G C 0.011 -1.922743e+00 9.783301e-01 4.954299e-02
5 exm464932 80600619 0 G C 0.078 7.555036e-01 3.845507e-01 4.962316e-02
19 exm1403977 2405456 0 T C 0.012 -1.765757e+00 8.990595e-01 4.969687e-02
1 exm2249696 114354942 1 G T 0.116 6.247505e-01 3.181648e-01 4.974304e-02
17 exm1274146 1371393 0 T C 0.014 -1.708668e+00 8.703145e-01 4.978141e-02
10 exm854478 105945842 0 T C 0.012 1.784869e+00 9.091336e-01 4.978288e-02
11 exm935495 68562328 0 T C 0.024 1.305516e+00 6.653481e-01 4.991192e-02
8 exm680652 8998606 0 T C 0.039 1.045047e+00 5.327937e-01 4.999447e-02
18 exm1391453 63530016 0 A G 0.347 -4.266166e-01 2.175497e-01 5.004570e-02
14 exm1110132 68257352 0 A T 0.038 1.056999e+00 5.394135e-01 5.021797e-02
14 exm1084147 20692595 0 C G 0.050 9.341225e-01 4.767969e-01 5.026159e-02
8 exm726461 144522387 0 T G 0.068 7.747477e-01 3.955818e-01 5.033901e-02
20 exm2254265 3784110 0 T C 0.261 4.504782e-01 2.300546e-01 5.038197e-02
16 exm1204838 2070164 21 T C 0.069 7.893758e-01 4.033570e-01 5.051369e-02
6 exm518005 16145325 0 A G 0.250 -4.622073e-01 2.362932e-01 5.062439e-02
8 exm684509 17412140 0 C G 0.075 7.665922e-01 3.920789e-01 5.072783e-02
19 exm1477401 44610843 0 T C 0.061 -8.453552e-01 4.324575e-01 5.077836e-02
4 exm415443 100504575 0 C G 0.068 -8.007276e-01 4.096322e-01 5.078109e-02
1 exm77357 100174670 0 T C 0.061 -8.394308e-01 4.297004e-01 5.092573e-02
3 exm337862 112718352 0 T G 0.038 -1.034260e+00 5.295300e-01 5.096835e-02
3 exm337879 112724619 0 G A 0.038 -1.034260e+00 5.295300e-01 5.096835e-02
7 exm628889 76891485 0 G A 0.144 5.684897e-01 2.911084e-01 5.100639e-02
19 exm1511121 56572832 0 A G 0.332 4.216290e-01 2.159269e-01 5.102989e-02
19 exm1443026 17766900 0 T C 0.295 4.345558e-01 2.226200e-01 5.110591e-02
10 exm829109 70332862 0 T C 0.230 4.685713e-01 2.400666e-01 5.112591e-02
7 exm611933 29994945 0 G C 0.064 -8.382654e-01 4.295322e-01 5.115696e-02
17 exm-rs11077773 73060073 0 C T 0.360 -4.086867e-01 2.095131e-01 5.126743e-02
19 exm1465926 39994711 0 T C 0.432 -4.019695e-01 2.061152e-01 5.131895e-02
17 exm1319329 38935812 0 G A 0.440 3.980692e-01 2.041505e-01 5.135903e-02
1 exm109341 156518379 0 G A 0.428 -4.093644e-01 2.099512e-01 5.136782e-02
15 exm1167659 63111739 0 C T 0.173 5.232548e-01 2.683708e-01 5.137519e-02
1 exm117637 161182208 0 G C 0.074 7.543774e-01 3.869151e-01 5.137788e-02
8 exm711636 99044528 0 T C 0.099 6.664346e-01 3.418534e-01 5.140754e-02
7 exm663199 141478574 0 G C 0.359 4.076733e-01 2.091519e-01 5.144359e-02
2 exm256370 201534389 0 G A 0.080 7.494255e-01 3.845457e-01 5.148110e-02
5 exm488932 140778962 0 A G 0.056 8.526373e-01 4.375364e-01 5.149738e-02
3 exm364486 170802910 0 T C 0.047 -9.424808e-01 4.836579e-01 5.150592e-02
11 exm881914 5010905 0 G A 0.071 7.677812e-01 3.940324e-01 5.152131e-02
21 exm1566263 33726265 0 G A 0.011 1.934842e+00 9.930371e-01 5.153501e-02
17 exm1326613 41244936 0 G A 0.440 3.912966e-01 2.008575e-01 5.156835e-02
1 exm120792 167825485 0 C T 0.446 4.046129e-01 2.077370e-01 5.161781e-02
12 exm1053544 133182818 0 G A 0.432 4.114121e-01 2.112784e-01 5.167370e-02
10 exm2249267 50533776 0 G C 0.467 3.928827e-01 2.019356e-01 5.187394e-02
1 exm8997 6279370 0 C G 0.283 -4.390895e-01 2.257962e-01 5.198913e-02
17 exm1273436 648498 0 C T 0.112 -6.311248e-01 3.248636e-01 5.221739e-02
11 exm912112 57982229 8 A G 0.205 4.977774e-01 2.562557e-01 5.224582e-02
19 exm1456095 35941248 0 A T 0.108 -6.391359e-01 3.290418e-01 5.225638e-02
3 exm350059 130129322 0 C G 0.142 5.546474e-01 2.855849e-01 5.228910e-02
17 exm1313334 34264774 0 T C 0.017 1.531289e+00 7.884775e-01 5.229659e-02
14 exm1099697 50100462 0 T C 0.020 1.399201e+00 7.205826e-01 5.233543e-02
2 exm237014 163208893 0 G T 0.053 8.779988e-01 4.522153e-01 5.236117e-02
1 exm95523 150958836 0 G A 0.046 9.511417e-01 4.898988e-01 5.236648e-02
11 exm911839 57798723 0 A G 0.496 3.970131e-01 2.045403e-01 5.242768e-02
11 exm911851 57798942 0 A G 0.496 3.970131e-01 2.045403e-01 5.242768e-02
1 exm70533 79392756 0 C A 0.381 -4.082783e-01 2.103577e-01 5.244290e-02
1 exm91446 145555756 16 A G 0.010 -1.977256e+00 1.019290e+00 5.256923e-02
4 exm415456 100510903 0 G A 0.069 -7.930503e-01 4.089430e-01 5.263851e-02
11 exm941891 75298468 0 C A 0.016 1.582618e+00 8.163489e-01 5.271345e-02
17 exm-rs199533 44828931 0 T C 0.047 9.707670e-01 5.007815e-01 5.273170e-02
13 exm1068096 47469968 0 T G 0.017 -1.513027e+00 7.807425e-01 5.280130e-02
9 exm802594 140128644 0 A G 0.056 -8.698125e-01 4.492605e-01 5.302586e-02
1 exm120343 167097567 0 A G 0.031 -1.153647e+00 5.959159e-01 5.304739e-02
15 exm1156252 43767774 0 C G 0.419 -4.109545e-01 2.123633e-01 5.314233e-02
11 exm960685 118509676 0 A G 0.016 1.575592e+00 8.142426e-01 5.315564e-02
11 exm960728 118516453 0 T C 0.016 1.575592e+00 8.142426e-01 5.315564e-02
9 exm767635 104130469 0 G C 0.153 -5.432206e-01 2.808017e-01 5.321777e-02
9 exm768538 107289385 0 T C 0.011 -1.887826e+00 9.766028e-01 5.340000e-02
1 exm8990 6278414 0 G A 0.388 -4.056785e-01 2.098767e-01 5.341441e-02
14 exm1116979 77275630 0 A C 0.043 -9.835804e-01 5.088781e-01 5.342632e-02
1 exm105505 155019710 0 A C 0.354 -4.124823e-01 2.135417e-01 5.357656e-02
11 exm912167 57982896 0 G T 0.378 4.212892e-01 2.181926e-01 5.367692e-02
19 exm1424837 10273372 0 C T 0.215 4.837465e-01 2.505413e-01 5.367785e-02
6 exm587843 152640110 0 A G 0.036 1.064919e+00 5.515597e-01 5.368578e-02
12 exm979360 7015707 0 T G 0.021 1.339913e+00 6.942304e-01 5.376909e-02
13 exm2251334 114530003 0 A G 0.010 1.911619e+00 9.908332e-01 5.386395e-02
8 exm695749 37728017 44 A G 0.261 4.518515e-01 2.343108e-01 5.397288e-02
11 exm874157 1029135 0 T C 0.053 -8.592702e-01 4.456743e-01 5.402328e-02
19 exm1462237 38861362 0 C T 0.035 1.051632e+00 5.454655e-01 5.403197e-02
6 exm543763 38729511 0 C T 0.039 1.024618e+00 5.315667e-01 5.408295e-02
18 exm1371334 334742 2 T C 0.332 -4.180898e-01 2.171459e-01 5.435226e-02
12 exm1049523 124821416 0 T C 0.146 -5.651913e-01 2.938055e-01 5.456463e-02
11 exm901502 43923096 0 T C 0.017 -1.486778e+00 7.730265e-01 5.461120e-02
1 exm67645 68910315 0 T C 0.011 1.885284e+00 9.806550e-01 5.471764e-02
12 exm2250645 122247853 0 T C 0.022 1.345626e+00 6.999650e-01 5.472473e-02
1 exm26541 20246876 0 T C 0.107 -6.428345e-01 3.344369e-01 5.475974e-02
9 exm737369 5431913 0 G A 0.043 9.888931e-01 5.146672e-01 5.485015e-02
4 exm2256321 123747942 1 C G 0.092 -6.797448e-01 3.537835e-01 5.485829e-02
15 exm1170479 65689267 0 C T 0.214 4.798364e-01 2.497847e-01 5.490344e-02
5 exm455982 56177743 0 G A 0.248 -4.461156e-01 2.322802e-01 5.495484e-02
10 exm839328 88717154 0 T C 0.460 -3.869571e-01 2.015245e-01 5.501088e-02
19 exm1419834 8808900 0 A G 0.169 5.213329e-01 2.715114e-01 5.501532e-02
19 exm1419837 8808942 0 A G 0.169 5.213329e-01 2.715114e-01 5.501532e-02
1 exm64488 62380298 0 G A 0.422 3.994826e-01 2.080866e-01 5.505626e-02
10 exm806254 3181107 0 A G 0.030 1.154221e+00 6.012289e-01 5.505874e-02
10 exm847422 99969568 0 G A 0.398 -3.988923e-01 2.078925e-01 5.518874e-02
17 exm1351314 72306291 0 A G 0.119 -5.954705e-01 3.103500e-01 5.519348e-02
17 exm1359911 76121318 0 A G 0.052 -8.717021e-01 4.544197e-01 5.524809e-02
11 exm879019 2924591 0 A G 0.185 -5.038628e-01 2.627018e-01 5.528272e-02
17 exm1364715 78355494 0 G C 0.012 -1.834495e+00 9.565462e-01 5.530429e-02
17 exm1364774 78363054 0 A G 0.012 -1.834495e+00 9.565462e-01 5.530429e-02
12 exm999711 49433883 0 A G 0.015 -1.640756e+00 8.559064e-01 5.541245e-02
10 exm837375 81706324 0 A G 0.293 4.311407e-01 2.249761e-01 5.548840e-02
17 exm1319352 38936659 0 T C 0.320 4.065131e-01 2.122255e-01 5.560400e-02
10 exm2259592 43014780 1 T C 0.396 3.991589e-01 2.084016e-01 5.562199e-02
7 exm663209 141478800 0 G A 0.360 4.007596e-01 2.092432e-01 5.562891e-02
13 exm1072399 76055602 3 A G 0.154 -5.379507e-01 2.809940e-01 5.573427e-02
6 exm594687 167754710 0 C A 0.057 -8.204757e-01 4.286182e-01 5.576261e-02
5 exm2273415 173034989 8 C T 0.078 7.537283e-01 3.939708e-01 5.590036e-02
19 exm1492094 50248501 0 C T 0.063 -8.129588e-01 4.250414e-01 5.596441e-02
11 exm913832 59480952 0 A G 0.035 -1.072725e+00 5.608849e-01 5.597716e-02
9 exm755967 79117751 1 G A 0.261 -4.517255e-01 2.362139e-01 5.600292e-02
5 exm490969 141336264 0 G T 0.277 4.314514e-01 2.256144e-01 5.600525e-02
11 exm963831 120973430 0 G A 0.024 -1.249616e+00 6.535749e-01 5.605252e-02
9 exm789694 134020086 0 G A 0.040 9.863177e-01 5.158895e-01 5.606451e-02
10 exm823943 50534599 0 A G 0.467 3.855685e-01 2.018118e-01 5.623712e-02
6 exm547625 42933464 0 A G 0.058 -8.117723e-01 4.249138e-01 5.624936e-02
10 exm832134 73082563 0 G A 0.417 -3.956528e-01 2.071836e-01 5.634822e-02
9 exm762343 96010036 0 A G 0.023 1.329723e+00 6.964081e-01 5.638316e-02
7 exm663234 141490238 0 T G 0.467 -3.899524e-01 2.042549e-01 5.641621e-02
1 exm121977 169521853 0 G A 0.079 -7.090446e-01 3.715389e-01 5.651255e-02
12 exm1039449 113573237 0 G C 0.012 -1.824774e+00 9.563043e-01 5.654452e-02
9 exm779543 125512438 0 G C 0.035 -1.050755e+00 5.507574e-01 5.658545e-02
15 exm1191791 94841691 0 A G 0.242 -4.560566e-01 2.390950e-01 5.663814e-02
10 exm842230 94695617 0 C T 0.148 5.456557e-01 2.860709e-01 5.664004e-02
2 exm221755 113498566 0 G A 0.492 3.878780e-01 2.033530e-01 5.664025e-02
19 exm1460406 37854040 0 A G 0.020 -1.372652e+00 7.196419e-01 5.664059e-02
1 exm72436 86952324 0 A G 0.104 -6.400174e-01 3.356160e-01 5.669460e-02
6 exm559968 71289188 0 T C 0.011 1.848252e+00 9.693574e-01 5.673544e-02
12 exm998284 48596241 0 G A 0.085 7.092079e-01 3.720081e-01 5.676743e-02
12 exm998326 48597053 0 G A 0.085 7.092079e-01 3.720081e-01 5.676743e-02
10 exm2273470 113913222 0 T C 0.171 -5.191388e-01 2.723608e-01 5.681428e-02
16 exm1247860 67210855 0 C G 0.064 7.905948e-01 4.148932e-01 5.688339e-02
14 exm1089413 23504021 0 A G 0.077 7.385727e-01 3.876278e-01 5.690581e-02
7 exm633881 92028039 0 A C 0.472 -3.872100e-01 2.032616e-01 5.695553e-02
10 exm857492 116032519 0 A G 0.473 -3.924413e-01 2.060091e-01 5.695714e-02
7 exm655800 128312463 0 G C 0.166 -5.138483e-01 2.697433e-01 5.695943e-02
22 exm1592410 23482483 0 A G 0.176 -5.097324e-01 2.676629e-01 5.703384e-02
3 exm287197 8579001 0 A G 0.012 -1.792552e+00 9.414597e-01 5.708179e-02
3 exm-rs11715915 49455330 0 T C 0.197 -4.919071e-01 2.584119e-01 5.713864e-02
16 exm1227414 24788645 0 A T 0.140 -5.465331e-01 2.871602e-01 5.718343e-02
3 exm345516 124826408 0 C T 0.133 -5.658089e-01 2.973266e-01 5.721564e-02
11 exm937759 71507152 4 G T 0.030 -1.137433e+00 5.978647e-01 5.728035e-02
15 exm1192516 99670847 0 T C 0.040 1.003536e+00 5.275850e-01 5.732765e-02
19 exm1479366 45412079 1 T C 0.036 1.034996e+00 5.444359e-01 5.747004e-02
5 exm504870 175774737 5 A G 0.035 1.076185e+00 5.661887e-01 5.750797e-02
15 exm1184321 85149771 0 G T 0.169 5.232529e-01 2.752984e-01 5.751823e-02
20 exm1540133 36869005 0 A G 0.011 -1.858212e+00 9.777247e-01 5.753508e-02
4 exm420119 114278277 0 T C 0.105 6.329515e-01 3.330433e-01 5.754018e-02
14 exm1103749 57099859 0 G A 0.309 -4.188664e-01 2.204106e-01 5.755554e-02
6 exm593893 166572045 0 T C 0.144 5.599136e-01 2.946563e-01 5.757720e-02
20 exm1540299 36954724 0 T C 0.145 5.536874e-01 2.914229e-01 5.761417e-02
10 exm853355 105205302 0 C A 0.487 -3.916590e-01 2.063701e-01 5.789016e-02
11 exm966605 124440617 0 C T 0.245 -4.553327e-01 2.399485e-01 5.791928e-02
17 exm1299044 17696755 0 C A 0.221 -4.794683e-01 2.526916e-01 5.794327e-02
16 exm1259484 75512734 0 A C 0.017 1.488130e+00 7.844727e-01 5.800438e-02
11 exm966900 124619747 0 A G 0.021 -1.363966e+00 7.190685e-01 5.802170e-02
12 exm983017 9985915 0 T G 0.057 8.393716e-01 4.426509e-01 5.810267e-02
14 exm1109978 68234539 0 T C 0.033 -1.078526e+00 5.689848e-01 5.819680e-02
4 exm392113 22404391 0 A G 0.028 1.177548e+00 6.213496e-01 5.824733e-02
19 exm1492113 50249905 0 C T 0.068 -7.828853e-01 4.133683e-01 5.841035e-02
20 exm1548790 47874063 0 C T 0.042 9.776105e-01 5.162619e-01 5.844813e-02
7 exm616266 42088222 0 C T 0.446 3.890070e-01 2.054448e-01 5.846757e-02
7 exm630517 82583609 0 C A 0.093 -6.627481e-01 3.501157e-01 5.854026e-02
4 exm422260 123113428 0 G A 0.085 6.964762e-01 3.679454e-01 5.854837e-02
12 exm989046 21391976 0 C A 0.051 -8.964391e-01 4.735961e-01 5.855430e-02
16 exm1260767 78312527 4 G A 0.126 -5.757576e-01 3.042676e-01 5.862897e-02
2 exm273715 231326081 0 C T 0.029 1.157271e+00 6.117929e-01 5.871811e-02
17 exm1361017 76491127 0 T C 0.045 -9.239496e-01 4.887050e-01 5.885134e-02
9 exm771602 113196733 0 C A 0.151 -5.516656e-01 2.918060e-01 5.886288e-02
2 exm256840 202122995 0 A G 0.303 4.184721e-01 2.213608e-01 5.887208e-02
11 exm887411 7022160 0 A G 0.024 1.190404e+00 6.296989e-01 5.887463e-02
13 exm1058737 25743781 0 C G 0.011 -1.827365e+00 9.666647e-01 5.888166e-02
1 exm50855 43119661 0 A C 0.050 -8.783171e-01 4.646598e-01 5.890099e-02
6 exm595253 168442765 0 A G 0.172 5.057747e-01 2.675871e-01 5.891512e-02
13 exm1058856 25831888 2 T C 0.468 3.860042e-01 2.042675e-01 5.897290e-02
19 exm1454800 35448919 0 T C 0.093 6.636624e-01 3.512526e-01 5.901083e-02
16 exm1250890 67997920 1 C T 0.209 4.755482e-01 2.517296e-01 5.905018e-02
18 exm1386531 47383243 0 T C 0.128 -5.730052e-01 3.033353e-01 5.906452e-02
22 exm1605090 37333657 0 A C 0.018 1.446651e+00 7.660407e-01 5.913659e-02
10 exm856748 115405615 0 T C 0.351 -4.080073e-01 2.160839e-01 5.917539e-02
1 exm2250822 226923264 0 A G 0.286 4.238185e-01 2.244580e-01 5.917577e-02
8 exm714557 105361354 0 C G 0.128 5.860762e-01 3.104102e-01 5.919146e-02
19 exm1438125 15739597 0 A C 0.341 4.100911e-01 2.173436e-01 5.935778e-02
1 exm55149 45810865 0 A G 0.027 -1.176515e+00 6.236836e-01 5.941651e-02
10 exm840207 90583092 4 G T 0.016 1.490449e+00 7.906881e-01 5.960467e-02
1 exm86325 115229523 0 T C 0.013 -1.714955e+00 9.098430e-01 5.961968e-02
17 exm1305562 26824156 0 G A 0.464 3.922806e-01 2.081217e-01 5.962369e-02
8 exm684430 17396380 0 A G 0.041 9.775750e-01 5.186976e-01 5.964928e-02
7 exm674078 151859683 0 A G 0.097 6.391720e-01 3.391454e-01 5.965169e-02
17 exm1366576 79424516 0 G A 0.486 3.834061e-01 2.036526e-01 5.992349e-02
2 exm179952 27353507 0 C G 0.153 5.273806e-01 2.801809e-01 5.997258e-02
5 exm511408 180278393 0 C G 0.174 5.050576e-01 2.683640e-01 6.001323e-02
2 exm202682 73679866 0 C T 0.093 6.514176e-01 3.461781e-01 6.004663e-02
17 exm1364056 78262161 3 C T 0.146 5.511912e-01 2.930254e-01 6.014263e-02
10 exm837508 81926702 0 A G 0.401 3.940871e-01 2.095285e-01 6.017084e-02
14 exm1126751 100380948 0 C T 0.459 3.850632e-01 2.047424e-01 6.018557e-02
8 exm722938 139165289 0 T C 0.248 4.388529e-01 2.334104e-01 6.025956e-02
12 exm1035567 109936056 0 C T 0.012 -1.675764e+00 8.913957e-01 6.029287e-02
17 exm1331098 44108906 1 G A 0.055 8.615124e-01 4.582914e-01 6.030617e-02
11 exm2249570 113103996 0 T G 0.419 -3.864604e-01 2.056235e-01 6.035784e-02
5 exm501014 161116672 0 T C 0.055 8.302597e-01 4.417783e-01 6.037125e-02
19 exm1512166 57176482 0 T C 0.455 -3.834629e-01 2.041279e-01 6.048282e-02
1 exm2231712 16461581 0 A G 0.014 -1.674657e+00 8.915688e-01 6.051231e-02
22 exm1603174 35463162 0 A G 0.131 -5.659979e-01 3.014455e-01 6.061004e-02
12 exm1024715 85277561 0 A T 0.030 -1.103134e+00 5.880604e-01 6.084712e-02
9 exm750305 35906519 1 A G 0.144 -5.410835e-01 2.885199e-01 6.091696e-02
15 exm1145792 34016274 0 G A 0.121 -5.838081e-01 3.113242e-01 6.093556e-02
10 exm848294 101473218 0 A G 0.170 5.140828e-01 2.742271e-01 6.101555e-02
22 exm1583217 17625915 0 A G 0.023 1.286626e+00 6.872186e-01 6.135210e-02
17 exm1280166 4356375 1 T G 0.391 3.852040e-01 2.057771e-01 6.139009e-02
1 exm6077 2488153 7 A G 0.362 -3.906198e-01 2.087993e-01 6.155053e-02
4 exm416571 104059542 0 A G 0.113 -6.252418e-01 3.342980e-01 6.161695e-02
1 exm64373 62261168 0 A G 0.393 -3.807989e-01 2.036130e-01 6.163124e-02
14 exm1122363 93118038 0 G A 0.436 3.865797e-01 2.067073e-01 6.163550e-02
8 exm706612 76468282 0 G A 0.462 -3.844160e-01 2.055653e-01 6.165437e-02
16 exm1228208 27078560 0 A G 0.027 1.172404e+00 6.272502e-01 6.178319e-02
7 exm619249 45753418 1 A G 0.011 -1.850491e+00 9.900676e-01 6.179173e-02
17 exm1330998 44061023 0 A G 0.055 8.545066e-01 4.573321e-01 6.187472e-02
17 exm1331000 44061036 0 C T 0.055 8.545066e-01 4.573321e-01 6.187472e-02
17 exm1331008 44061278 0 T C 0.055 8.545066e-01 4.573321e-01 6.187472e-02
17 exm1331021 44067400 0 C T 0.055 8.545066e-01 4.573321e-01 6.187472e-02
17 exm1331057 44076665 0 G A 0.055 8.545066e-01 4.573321e-01 6.187472e-02
17 exm1331145 44117119 0 G A 0.055 8.545066e-01 4.573321e-01 6.187472e-02
17 exm-rs2942168 43714850 0 T C 0.055 8.545066e-01 4.573321e-01 6.187472e-02
14 exm1118541 80971261 0 T C 0.020 1.371657e+00 7.342059e-01 6.190830e-02
17 exm1327337 41926126 0 T C 0.012 -1.782767e+00 9.544141e-01 6.195026e-02
5 exm462045 75923294 0 T G 0.053 8.531025e-01 4.567328e-01 6.196149e-02
3 exm2264006 126737268 0 C A 0.414 -3.882834e-01 2.079049e-01 6.199446e-02
12 exm1045105 122260549 0 C T 0.022 1.305999e+00 6.994800e-01 6.206454e-02
17 exm1366758 79430737 0 A G 0.041 -9.704817e-01 5.198635e-01 6.210619e-02
1 exm55 865694 0 T C 0.042 -9.425539e-01 5.051994e-01 6.225929e-02
2 exm192099 47601106 0 T C 0.454 -3.769665e-01 2.020756e-01 6.229203e-02
2 exm171024 7137067 0 A G 0.072 -7.511880e-01 4.027867e-01 6.236157e-02
1 exm82107 110300441 1 G A 0.434 -3.803712e-01 2.040226e-01 6.244850e-02
10 exm809684 12143105 0 C G 0.132 -5.562041e-01 2.983374e-01 6.245015e-02
3 exm333944 100354524 0 G A 0.131 -5.659491e-01 3.036885e-01 6.255718e-02
13 exm1070460 52971517 0 T C 0.011 -1.873720e+00 1.005862e+00 6.266744e-02
11 exm939471 72946279 0 C T 0.040 9.670673e-01 5.192387e-01 6.271386e-02
5 exm482268 139907810 0 G A 0.013 -1.712841e+00 9.197157e-01 6.272968e-02
1 exm35644 27239920 0 G C 0.025 -1.235420e+00 6.633644e-01 6.273026e-02
1 exm35772 27278573 0 C T 0.025 -1.235420e+00 6.633644e-01 6.273026e-02
5 exm2257272 54960609 0 A G 0.292 4.212320e-01 2.261892e-01 6.273812e-02
15 exm1187137 89453152 0 C T 0.059 -8.251776e-01 4.431340e-01 6.276056e-02
1 exm12290 9670834 0 C T 0.276 -4.300105e-01 2.309596e-01 6.280256e-02
10 exm814365 23297252 0 A G 0.168 5.135390e-01 2.758715e-01 6.284872e-02
14 exm1097315 36789775 0 A T 0.069 7.546252e-01 4.054553e-01 6.289612e-02
5 exm490938 141335498 0 T C 0.184 4.887241e-01 2.625957e-01 6.290348e-02
7 exm602164 4901191 0 C T 0.174 5.001023e-01 2.688276e-01 6.301924e-02
4 exm2256558 25419283 0 C T 0.384 -3.877467e-01 2.084616e-01 6.305742e-02
5 exm449240 34998894 0 C G 0.106 6.237341e-01 3.353747e-01 6.308947e-02
17 exm1283127 5037281 0 C T 0.104 -6.299675e-01 3.388046e-01 6.315034e-02
5 exm473646 121518309 0 A G 0.240 4.484212e-01 2.411802e-01 6.316513e-02
18 exm1393994 74728823 0 T C 0.074 -7.203251e-01 3.874531e-01 6.318641e-02
11 exm944196 77920808 0 A G 0.022 1.317638e+00 7.095455e-01 6.348631e-02
2 exm273443 231077676 0 A G 0.236 4.553489e-01 2.452160e-01 6.349882e-02
1 exm1645 1120421 3 T C 0.015 1.568769e+00 8.448950e-01 6.352269e-02
4 exm433050 169083694 0 C A 0.484 -3.681407e-01 1.983029e-01 6.356622e-02
10 exm826737 61831651 0 G C 0.043 -9.467472e-01 5.100506e-01 6.360520e-02
13 exm1069867 52515354 0 G A 0.484 3.745675e-01 2.018876e-01 6.372741e-02
13 exm1069913 52523808 0 T C 0.484 3.745675e-01 2.018876e-01 6.372741e-02
14 exm1114477 74759006 0 T C 0.305 4.099240e-01 2.209960e-01 6.378926e-02
20 exm1537954 34502107 0 A G 0.123 -5.787706e-01 3.120967e-01 6.385141e-02
4 exm437156 186320890 0 A G 0.017 1.487614e+00 8.021845e-01 6.385212e-02
2 exm282350 241536126 1 G A 0.202 4.742919e-01 2.558226e-01 6.391886e-02
2 exm246128 179427536 0 T C 0.410 3.868881e-01 2.087144e-01 6.396402e-02
9 exm750260 35870001 0 T C 0.387 3.843753e-01 2.073640e-01 6.397071e-02
19 exm1432217 13010520 2 A G 0.274 -4.228202e-01 2.281329e-01 6.400378e-02
5 exm2256991 140773388 0 T G 0.205 -4.661239e-01 2.515427e-01 6.405158e-02
17 exm1283217 5044794 3 A G 0.103 -6.297599e-01 3.399211e-01 6.410846e-02
11 exm952396 104877927 0 C T 0.371 3.975556e-01 2.146570e-01 6.419667e-02
8 exm730425 145086876 0 C T 0.046 -8.997674e-01 4.859066e-01 6.424283e-02
16 exm1246086 58713798 0 A G 0.127 5.565911e-01 3.005956e-01 6.425743e-02
6 exm529001 30882689 0 T C 0.023 -1.248319e+00 6.742592e-01 6.429115e-02
6 exm529006 30882803 0 A G 0.023 -1.248319e+00 6.742592e-01 6.429115e-02
6 exm529266 30920086 0 T C 0.023 -1.248319e+00 6.742592e-01 6.429115e-02
17 exm1330866 43923266 0 A G 0.055 8.444814e-01 4.561394e-01 6.429492e-02
17 exm1330892 43923654 0 C G 0.055 8.444814e-01 4.561394e-01 6.429492e-02
17 exm1330895 43923683 0 G A 0.055 8.444814e-01 4.561394e-01 6.429492e-02
17 exm1330915 43924073 0 C T 0.055 8.444814e-01 4.561394e-01 6.429492e-02
17 exm1330919 43924130 0 A G 0.055 8.444814e-01 4.561394e-01 6.429492e-02
20 exm1545959 44582435 0 T G 0.035 1.016515e+00 5.492536e-01 6.438800e-02
12 exm991649 28605426 0 G A 0.354 3.954828e-01 2.137500e-01 6.446126e-02
10 exm853505 105233110 0 C T 0.136 5.491779e-01 2.968376e-01 6.447803e-02
19 exm1497647 52130925 1 A G 0.102 -6.259904e-01 3.383736e-01 6.449215e-02
5 exm465320 82815170 0 G A 0.016 1.530957e+00 8.276705e-01 6.453252e-02
2 exm272321 228228462 0 G T 0.014 1.562591e+00 8.450732e-01 6.462742e-02
14 exm1097156 36153177 0 C T 0.446 -3.829076e-01 2.070922e-01 6.464025e-02
6 exm574157 117150008 0 A G 0.058 -7.979652e-01 4.316049e-01 6.466037e-02
16 exm1253088 69748869 0 A G 0.063 -7.902518e-01 4.274458e-01 6.466844e-02
15 exm1172611 68624396 0 A C 0.054 8.483965e-01 4.589230e-01 6.468408e-02
21 exm1580885 47581835 25 T C 0.036 1.024674e+00 5.546925e-01 6.488476e-02
16 exm1262786 82892037 0 G A 0.099 6.359038e-01 3.443003e-01 6.493362e-02
12 exm1013046 56660905 1 T G 0.018 1.453615e+00 7.873506e-01 6.504027e-02
10 exm859241 119774598 0 A T 0.031 -1.094639e+00 5.929456e-01 6.505587e-02
1 exm152660 225533684 0 A G 0.447 -3.809744e-01 2.063815e-01 6.507484e-02
1 exm152672 225534219 0 T C 0.447 -3.809744e-01 2.063815e-01 6.507484e-02
1 exm152676 225534348 0 G A 0.447 -3.809744e-01 2.063815e-01 6.507484e-02
17 exm1361118 76503560 0 A C 0.072 -7.338985e-01 3.975775e-01 6.508160e-02
6 exm573355 116446576 0 G A 0.423 3.748593e-01 2.030984e-01 6.511394e-02
6 exm549194 43252029 0 C T 0.268 4.189538e-01 2.270083e-01 6.513711e-02
7 exm671794 150713827 0 A G 0.043 9.334847e-01 5.058950e-01 6.518504e-02
10 exm2217279 52350006 0 T C 0.062 -7.876989e-01 4.271195e-01 6.533103e-02
20 exm1517887 330408 0 G C 0.075 7.033606e-01 3.814811e-01 6.539652e-02
11 exm879757 3660914 0 G A 0.027 1.186101e+00 6.434373e-01 6.545210e-02
1 exm163814 241798443 0 A G 0.030 -1.088521e+00 5.906111e-01 6.550173e-02
11 exm912210 57995777 1 A G 0.155 -5.392296e-01 2.925953e-01 6.551957e-02
10 exm807555 5804531 0 G A 0.188 -4.846078e-01 2.629703e-01 6.553363e-02
4 exm382380 2210065 1 A C 0.025 -1.196850e+00 6.495052e-01 6.555013e-02
2 exm282415 241558397 0 G A 0.407 3.786601e-01 2.055032e-01 6.556629e-02
16 exm1253606 70284990 0 A G 0.013 -1.693325e+00 9.192336e-01 6.563862e-02
2 exm225738 128393862 0 A G 0.011 -1.800661e+00 9.786232e-01 6.594819e-02
5 exm503150 170236616 1 T C 0.016 -1.500598e+00 8.156963e-01 6.599838e-02
19 exm-rs737337 11347493 0 C T 0.203 -4.727815e-01 2.570178e-01 6.602240e-02
17 exm1351520 72350663 0 T C 0.014 1.598725e+00 8.693484e-01 6.609545e-02
1 exm137287 201351421 0 A T 0.072 7.215886e-01 3.924222e-01 6.612282e-02
5 exm455436 54960673 3 C G 0.292 4.160157e-01 2.262982e-01 6.618981e-02
2 exm271648 227729737 0 A G 0.043 9.185352e-01 4.996568e-01 6.619267e-02
10 exm854902 106401380 0 A G 0.025 -1.226668e+00 6.673359e-01 6.621854e-02
12 exm1012941 56636975 0 G C 0.017 1.446153e+00 7.873489e-01 6.642804e-02
12 exm1013334 56740682 0 G C 0.017 1.446153e+00 7.873489e-01 6.642804e-02
8 exm2266613 42044954 0 G A 0.417 3.724391e-01 2.027940e-01 6.645734e-02
17 exm1317689 38131187 0 A C 0.312 4.025884e-01 2.192618e-01 6.652100e-02
11 exm2249997 5602928 0 G C 0.263 4.211340e-01 2.294110e-01 6.657874e-02
3 exm2239842 50336292 0 G A 0.043 9.374689e-01 5.109562e-01 6.672454e-02
3 exm317851 50355730 0 G T 0.043 9.374689e-01 5.109562e-01 6.672454e-02
15 exm1165045 57925836 1 T C 0.204 -4.547193e-01 2.478722e-01 6.676062e-02
21 exm1566027 33371123 0 T C 0.329 3.979885e-01 2.169924e-01 6.681685e-02
7 exm2244894 117864712 0 C A 0.027 -1.138151e+00 6.206345e-01 6.685579e-02
3 exm368344 183954203 0 A G 0.016 -1.464146e+00 7.984290e-01 6.686562e-02
21 exm1580399 47538960 0 G A 0.420 -3.849924e-01 2.099721e-01 6.690185e-02
1 exm166141 247420421 0 T C 0.277 -4.311771e-01 2.351746e-01 6.691765e-02
15 exm1164718 57524982 0 A G 0.036 -1.019202e+00 5.561643e-01 6.704827e-02
1 exm17094 12835868 0 T C 0.243 -4.414757e-01 2.409442e-01 6.709036e-02
1 exm141708 205031116 0 C T 0.250 4.337041e-01 2.367288e-01 6.712047e-02
7 exm636236 97488569 0 A T 0.117 -5.775003e-01 3.156542e-01 6.749946e-02
1 exm2252724 67327894 0 G A 0.033 1.061814e+00 5.806002e-01 6.760640e-02
1 exm67003 67327894 0 G A 0.033 1.061814e+00 5.806002e-01 6.760640e-02
17 exm1327233 41879074 0 C T 0.103 6.156515e-01 3.367803e-01 6.772195e-02
1 exm73938 90179532 0 G A 0.164 4.953990e-01 2.712429e-01 6.796970e-02
1 exm41297 33248032 0 T C 0.016 -1.477851e+00 8.094601e-01 6.807201e-02
19 exm-rs3848596 33635761 0 C T 0.358 -3.843674e-01 2.106156e-01 6.818561e-02
21 exm1573248 43539287 0 A G 0.045 9.093762e-01 4.983185e-01 6.819800e-02
14 exm1093498 24771285 0 A G 0.088 6.616496e-01 3.626265e-01 6.824122e-02
19 exm1438536 15852242 0 A C 0.179 -4.928613e-01 2.701233e-01 6.824489e-02
8 exm687117 21955784 0 C A 0.017 1.408419e+00 7.720259e-01 6.828470e-02
18 exm2253389 28956904 0 T C 0.117 -5.907840e-01 3.238446e-01 6.828972e-02
9 exm788259 132662786 0 C T 0.343 -3.930013e-01 2.154787e-01 6.835484e-02
15 exm2252406 98504322 0 T C 0.263 4.163090e-01 2.282716e-01 6.837110e-02
3 exm310563 47958037 0 T G 0.347 -3.869287e-01 2.121663e-01 6.837709e-02
14 exm1134079 105457923 0 A T 0.012 1.695049e+00 9.295502e-01 6.840570e-02
7 exm659392 134617927 0 A G 0.019 -1.375834e+00 7.551345e-01 6.863970e-02
4 exm2256813 994452 0 T C 0.053 -8.369199e-01 4.594413e-01 6.869571e-02
17 exm1285270 6902760 0 A G 0.479 -3.638582e-01 1.997879e-01 6.875367e-02
7 exm669373 149480714 4 C G 0.034 -1.021947e+00 5.612347e-01 6.880402e-02
4 exm433045 169060675 1 T C 0.014 1.603675e+00 8.808873e-01 6.886010e-02
2 exm228665 133174764 0 T C 0.387 -3.774337e-01 2.073466e-01 6.889345e-02
22 exm1596509 26884039 0 G A 0.120 5.808908e-01 3.193627e-01 6.910648e-02
1 exm143856 207015957 0 T C 0.356 3.897637e-01 2.142942e-01 6.911884e-02
1 exm117572 161168189 0 T C 0.075 6.945818e-01 3.819678e-01 6.917915e-02
19 exm1488904 49445774 0 T C 0.044 -9.109504e-01 5.010583e-01 6.923691e-02
22 exm1620201 50435480 0 A G 0.291 -4.091200e-01 2.250542e-01 6.926436e-02
1 exm102151 153314153 0 C A 0.155 -5.185779e-01 2.852893e-01 6.928675e-02
8 exm714594 105367121 0 G A 0.126 5.672841e-01 3.122213e-01 6.940886e-02
15 exm1177107 75108636 0 A G 0.355 -3.876382e-01 2.133493e-01 6.941053e-02
7 exm621314 50514577 0 T C 0.037 -9.910987e-01 5.456763e-01 6.950902e-02
2 exm274998 233243981 0 T A 0.457 -3.706506e-01 2.043021e-01 6.982368e-02
6 exm2264229 116756773 0 C T 0.011 -1.753205e+00 9.666142e-01 6.989600e-02
15 exm1157697 44943797 3 C T 0.047 -8.975832e-01 4.950063e-01 6.997039e-02
3 exm349954 130098639 0 T C 0.018 1.345724e+00 7.422679e-01 7.001454e-02
20 exm2254180 19970705 0 T C 0.248 4.288781e-01 2.366180e-01 7.008498e-02
4 exm385802 5721021 2 C A 0.143 -5.341453e-01 2.947011e-01 7.009046e-02
6 exm524331 27879397 2 C T 0.021 -1.295822e+00 7.150628e-01 7.013967e-02
6 exm558986 66044927 0 C T 0.148 -5.264913e-01 2.906017e-01 7.020946e-02
15 exm1186258 89002870 0 T C 0.026 1.165151e+00 6.431852e-01 7.023984e-02
1 exm156606 228558892 0 T C 0.052 8.302802e-01 4.583472e-01 7.025009e-02
1 exm86697 115829313 0 A G 0.189 4.639041e-01 2.561256e-01 7.028562e-02
1 exm47614 39835817 0 G A 0.095 -6.419890e-01 3.544665e-01 7.030032e-02
2 exm200425 71187104 0 A G 0.044 -9.026999e-01 4.984754e-01 7.033434e-02
10 exm828794 70066553 0 A G 0.012 -1.707387e+00 9.431220e-01 7.042184e-02
6 exm527431 30166266 0 T C 0.298 -4.115732e-01 2.273788e-01 7.046521e-02
4 exm414390 95578588 0 G A 0.017 1.445670e+00 7.987024e-01 7.047350e-02
2 exm184278 31399988 0 T C 0.275 4.161673e-01 2.299238e-01 7.047367e-02
11 exm928824 65727301 0 G A 0.436 3.756916e-01 2.076011e-01 7.052681e-02
16 exm1267825 88599023 0 G A 0.122 5.620011e-01 3.105724e-01 7.054466e-02
1 exm137330 201355761 0 G A 0.015 -1.550722e+00 8.569982e-01 7.055776e-02
1 exm269 881918 0 A G 0.059 7.951270e-01 4.394446e-01 7.057182e-02
12 exm1000454 49721015 0 T C 0.025 1.170546e+00 6.470521e-01 7.062555e-02
9 exm741607 18950787 0 G A 0.247 4.358255e-01 2.409548e-01 7.067233e-02
20 exm1519005 1459060 0 T G 0.021 1.309279e+00 7.239356e-01 7.070144e-02
11 exm953465 108043988 2 C T 0.331 -3.942724e-01 2.180377e-01 7.074503e-02
10 exm852936 105048217 0 C A 0.018 1.326926e+00 7.338148e-01 7.074800e-02
19 exm1419304 8564474 0 T G 0.259 -4.142871e-01 2.291457e-01 7.079373e-02
2 exm240196 170060603 0 C T 0.022 -1.248284e+00 6.904393e-01 7.079497e-02
21 exm1564873 31661691 0 A G 0.482 3.636318e-01 2.011620e-01 7.084157e-02
2 exm283269 242002306 0 A G 0.114 -5.871859e-01 3.248405e-01 7.084838e-02
2 exm276775 234394487 0 A G 0.265 -4.186674e-01 2.316625e-01 7.090806e-02
19 exm1463253 39018347 0 C G 0.028 -1.096314e+00 6.066685e-01 7.092743e-02
16 exm1270839 89644001 0 C T 0.095 -6.456283e-01 3.572985e-01 7.094836e-02
18 exm1372610 3176040 0 C G 0.247 -4.263893e-01 2.359888e-01 7.097195e-02
19 exm2253794 36594063 0 T C 0.088 -6.392741e-01 3.538799e-01 7.102638e-02
6 exm552873 46801219 0 A G 0.071 7.174264e-01 3.973575e-01 7.117926e-02
3 exm2256072 50645413 0 A G 0.054 8.217750e-01 4.551553e-01 7.118095e-02
1 exm88370 118509284 57 T G 0.149 5.285014e-01 2.927920e-01 7.125016e-02
18 exm1381943 30791889 0 G C 0.016 -1.503478e+00 8.331909e-01 7.133771e-02
3 exm299333 37370566 0 T A 0.022 1.264467e+00 7.007397e-01 7.133878e-02
10 exm810123 13214753 0 C G 0.029 1.120009e+00 6.207434e-01 7.136580e-02
14 exm2251947 77786863 2 A C 0.074 -7.084665e-01 3.926909e-01 7.139235e-02
13 exm1062141 32953550 0 A G 0.012 -1.659246e+00 9.197363e-01 7.140611e-02
1 exm2264807 19202896 0 G A 0.486 -3.681917e-01 2.041498e-01 7.148588e-02
16 exm1197872 716273 0 C T 0.157 5.141897e-01 2.852069e-01 7.159121e-02
14 exm1119305 88459795 0 T C 0.036 1.008539e+00 5.594127e-01 7.159330e-02
19 exm2272823 17958777 0 C T 0.132 -5.420571e-01 3.006809e-01 7.160697e-02
10 exm810111 13214427 0 G A 0.073 7.012550e-01 3.891284e-01 7.170896e-02
5 exm451579 38933412 0 T C 0.047 -8.631318e-01 4.789593e-01 7.171190e-02
11 exm911871 57799371 0 C G 0.291 4.076484e-01 2.262152e-01 7.172148e-02
3 exm359599 151463421 0 G T 0.302 4.000228e-01 2.220651e-01 7.182567e-02
3 exm352049 133341988 0 C T 0.294 4.109936e-01 2.283536e-01 7.207254e-02
13 exm1058839 25828007 0 T G 0.027 -1.115242e+00 6.197046e-01 7.210039e-02
17 exm1276419 2238152 5 C T 0.064 7.791805e-01 4.330949e-01 7.218526e-02
14 exm1085108 20978721 0 G A 0.047 8.528799e-01 4.741812e-01 7.225835e-02
14 exm1085125 20979022 0 A G 0.047 8.528799e-01 4.741812e-01 7.225835e-02
11 exm927182 65361309 0 C T 0.013 -1.628331e+00 9.053302e-01 7.226359e-02
4 exm424703 130030652 0 A G 0.110 5.945743e-01 3.306145e-01 7.229725e-02
1 exm116883 161017765 0 A G 0.028 -1.110428e+00 6.174915e-01 7.231346e-02
1 exm116965 161021430 0 G A 0.028 -1.110428e+00 6.174915e-01 7.231346e-02
7 exm660868 138417791 0 G A 0.116 5.702097e-01 3.170970e-01 7.232465e-02
20 exm1542841 42343821 0 G C 0.023 -1.226670e+00 6.821671e-01 7.232830e-02
1 exm137325 201355653 0 T G 0.014 -1.590308e+00 8.843974e-01 7.233034e-02
6 exm553532 47648033 0 G A 0.012 1.696625e+00 9.436573e-01 7.237113e-02
22 exm1596376 26859942 0 C T 0.120 5.721848e-01 3.182582e-01 7.238095e-02
22 exm1596446 26862212 0 T C 0.120 5.721848e-01 3.182582e-01 7.238095e-02
1 exm7490 3669205 0 G C 0.393 -3.790210e-01 2.108299e-01 7.239778e-02
1 exm145537 209603807 0 A G 0.030 -1.075149e+00 5.981974e-01 7.246790e-02
15 exm1192588 99671741 0 T C 0.043 8.766567e-01 4.878954e-01 7.254777e-02
18 exm1387215 48335773 0 G A 0.082 -6.744251e-01 3.755034e-01 7.266804e-02
17 exm1288312 7490231 0 C G 0.019 -1.357504e+00 7.560669e-01 7.275949e-02
7 exm639622 99702947 0 A G 0.017 -1.452129e+00 8.087845e-01 7.276513e-02
3 exm292745 14551444 1 A G 0.164 4.933672e-01 2.748079e-01 7.278575e-02
3 exm341434 121207637 0 T G 0.030 1.069350e+00 5.957943e-01 7.286309e-02
10 exm831303 72326400 0 A G 0.135 -5.377148e-01 2.996104e-01 7.288195e-02
10 exm830326 71164811 0 T C 0.011 -1.785097e+00 9.947410e-01 7.291037e-02
14 exm1083420 20295627 1 G C 0.068 7.456596e-01 4.155447e-01 7.292955e-02
1 exm4951 1900186 0 C T 0.173 4.794024e-01 2.672253e-01 7.299564e-02
15 exm1187274 89803950 0 T C 0.076 -6.987637e-01 3.895391e-01 7.302423e-02
5 exm442828 5146395 0 A G 0.311 -3.948802e-01 2.201347e-01 7.302587e-02
18 exm1393509 74090931 0 T C 0.028 -1.083598e+00 6.043133e-01 7.313870e-02
17 exm1275436 1673276 0 T C 0.454 -3.687318e-01 2.056962e-01 7.321896e-02
7 exm647742 103251161 0 C G 0.176 4.957281e-01 2.765849e-01 7.326478e-02
1 exm151819 223816383 0 A G 0.074 -7.101666e-01 3.962585e-01 7.328682e-02
21 exm1563266 19756040 0 G C 0.165 -4.898277e-01 2.733340e-01 7.330795e-02
2 exm267360 220037666 0 A G 0.482 3.645845e-01 2.035155e-01 7.340647e-02
17 exm1278388 3563963 0 G C 0.237 4.170514e-01 2.328047e-01 7.340846e-02
19 exm1449790 21719685 6 T G 0.042 -9.353066e-01 5.221525e-01 7.343568e-02
6 exm533406 31929014 0 A C 0.120 5.621947e-01 3.139008e-01 7.347691e-02
12 exm1051584 131306278 4 C T 0.025 -1.195994e+00 6.678134e-01 7.349046e-02
17 exm1285280 6904934 0 G A 0.470 -3.578956e-01 2.000321e-01 7.376695e-02
11 exm956539 113570385 0 T C 0.062 -7.860354e-01 4.394258e-01 7.383344e-02
13 exm1061298 31891746 0 G A 0.204 -4.526763e-01 2.530731e-01 7.384328e-02
17 exm1330925 43924200 0 G C 0.055 8.093410e-01 4.524877e-01 7.385455e-02
4 exm2273389 25278988 0 C T 0.331 -3.901647e-01 2.181437e-01 7.386744e-02
1 exm75244 93073228 0 A C 0.081 6.696867e-01 3.744406e-01 7.387844e-02
19 exm1488610 49377918 0 T G 0.072 -6.977661e-01 3.901498e-01 7.388533e-02
10 exm813713 21414892 0 C G 0.399 3.729718e-01 2.085769e-01 7.393098e-02
1 exm55053 45800156 0 T C 0.028 -1.093516e+00 6.116360e-01 7.398262e-02
19 exm1411681 5587748 0 T C 0.027 -1.119269e+00 6.260442e-01 7.398431e-02
19 exm1425699 10475652 0 A C 0.337 3.941282e-01 2.204514e-01 7.398740e-02
3 exm308960 47045846 2 T C 0.107 5.974285e-01 3.342336e-01 7.404656e-02
18 exm1384466 43420177 0 A G 0.335 -3.817789e-01 2.138733e-01 7.443312e-02
19 exm1510814 56473458 1 T C 0.061 7.773253e-01 4.354882e-01 7.445242e-02
9 exm740964 17340864 0 T C 0.141 5.341345e-01 2.993550e-01 7.456068e-02
7 exm609728 23728916 0 A G 0.112 5.835431e-01 3.270679e-01 7.458012e-02
2 exm212471 96795608 0 G T 0.257 -4.258305e-01 2.387311e-01 7.465165e-02
3 exm360513 155485302 0 C T 0.138 -5.264317e-01 2.951316e-01 7.465271e-02
8 exm692174 27516955 0 A G 0.024 -1.166384e+00 6.539341e-01 7.466526e-02
21 exm1580757 47558552 1 A G 0.014 1.504681e+00 8.436153e-01 7.467035e-02
18 exm1372621 3188873 0 A G 0.053 -8.071135e-01 4.525472e-01 7.468988e-02
10 exm838741 88126072 0 A G 0.275 4.154476e-01 2.330270e-01 7.479725e-02
10 exm-IND10-27727540 27687535 0 I D 0.193 4.566437e-01 2.561374e-01 7.480103e-02
4 exm403593 70460328 0 T C 0.124 5.411169e-01 3.035509e-01 7.483096e-02
11 exm936140 69063767 14 A C 0.065 -7.586033e-01 4.255597e-01 7.483461e-02
22 exm2235942 50713409 0 G A 0.448 -3.650473e-01 2.047916e-01 7.484610e-02
1 exm3317 1334475 1 C G 0.010 -1.826858e+00 1.024933e+00 7.486473e-02
12 exm1016307 57865321 0 A G 0.378 -3.725538e-01 2.090430e-01 7.490209e-02
2 exm235570 160604514 0 T C 0.049 8.422537e-01 4.726880e-01 7.495895e-02
15 exm1186586 89382129 0 A C 0.038 -9.519675e-01 5.342844e-01 7.497150e-02
16 exm1227467 24801737 0 A G 0.143 -5.083401e-01 2.853296e-01 7.499971e-02
20 exm1555718 60893611 0 T C 0.024 1.195256e+00 6.710765e-01 7.507914e-02
17 exm1292074 8243661 0 A G 0.433 3.694940e-01 2.074958e-01 7.514000e-02
8 exm724602 142458053 0 G A 0.436 3.751561e-01 2.107465e-01 7.523827e-02
1 exm111070 156907081 0 T C 0.247 -4.294711e-01 2.412735e-01 7.525669e-02
3 exm369679 184428903 0 T G 0.445 -3.718585e-01 2.089467e-01 7.531170e-02
11 exm877019 1507731 0 A G 0.080 6.726060e-01 3.779763e-01 7.534264e-02
10 exm857034 115609915 0 C G 0.270 4.110986e-01 2.310496e-01 7.537980e-02
11 exm940274 73689104 0 A G 0.388 -3.755815e-01 2.111345e-01 7.544423e-02
4 exm396165 40356041 0 T C 0.125 5.438800e-01 3.058217e-01 7.551823e-02
11 exm914648 60291413 0 C T 0.215 4.397402e-01 2.473066e-01 7.556816e-02
8 exm706176 74334889 2 G T 0.040 9.241319e-01 5.198113e-01 7.561683e-02
1 exm151298 223116472 0 A G 0.321 3.917373e-01 2.203925e-01 7.567751e-02
1 exm151299 223116474 0 T G 0.321 3.917373e-01 2.203925e-01 7.567751e-02
5 exm474494 125939409 0 T C 0.102 5.999208e-01 3.375694e-01 7.572275e-02
6 exm2273422 76425594 0 A C 0.411 -3.737818e-01 2.104260e-01 7.586566e-02
1 exm153906 226924886 42 C T 0.279 4.042928e-01 2.276652e-01 7.594612e-02
17 exm1292076 8243785 2 G A 0.433 3.684514e-01 2.075015e-01 7.597341e-02
20 exm1525249 10036202 0 A G 0.025 1.172363e+00 6.603900e-01 7.603907e-02
15 exm1174908 73044863 0 A G 0.068 7.201470e-01 4.058159e-01 7.615353e-02
20 exm-IND20-33678648 34215235 0 I D 0.130 -5.429148e-01 3.062746e-01 7.647233e-02
2 exm211962 95947099 0 A G 0.089 -6.238841e-01 3.520368e-01 7.654333e-02
17 exm1293302 9676115 0 G C 0.012 -1.691639e+00 9.551626e-01 7.673679e-02
20 exm1540156 36869516 0 A C 0.306 -4.023789e-01 2.272187e-01 7.676345e-02
3 exm346223 125854409 0 C T 0.100 -6.085341e-01 3.436978e-01 7.681972e-02
20 exm1522983 3844929 0 T C 0.021 1.250391e+00 7.064837e-01 7.693150e-02
12 exm988952 21331860 0 G A 0.034 -1.011897e+00 5.717979e-01 7.696536e-02
6 exm572044 111628626 0 T C 0.026 -1.156424e+00 6.535611e-01 7.700820e-02
11 exm1731248 6661787 0 T C 0.011 1.732789e+00 9.793256e-01 7.701644e-02
6 exm587337 152443744 0 T G 0.080 -6.808224e-01 3.848325e-01 7.705485e-02
15 exm1159330 48426484 0 A G 0.497 3.644813e-01 2.060772e-01 7.713433e-02
19 exm1510859 56487603 0 A G 0.383 3.710966e-01 2.098278e-01 7.714878e-02
11 exm959627 118074337 0 A G 0.159 -4.927317e-01 2.786587e-01 7.720734e-02
11 exm870129 372157 0 T C 0.324 -3.877368e-01 2.193641e-01 7.732074e-02
5 exm448821 33998768 0 A C 0.119 -5.496404e-01 3.110377e-01 7.739274e-02
13 exm1074843 95863008 0 A C 0.085 -6.494862e-01 3.675950e-01 7.743732e-02
12 exm1000333 49689009 0 A G 0.027 1.083314e+00 6.131429e-01 7.744266e-02
2 exm278798 238247734 0 G C 0.050 -8.474416e-01 4.797296e-01 7.749668e-02
3 exm-rs6773957 186573705 0 A G 0.330 3.813878e-01 2.159714e-01 7.759415e-02
22 exm1585447 19511925 0 G A 0.289 3.998214e-01 2.264211e-01 7.760870e-02
1 exm138426 202245609 0 T C 0.024 1.181095e+00 6.691263e-01 7.772640e-02
16 exm1210502 3254418 0 G C 0.015 1.420538e+00 8.051121e-01 7.784950e-02
16 exm1264381 84256619 0 T C 0.107 -5.811933e-01 3.294197e-01 7.786702e-02
10 exm810958 14976727 0 C G 0.069 -7.134002e-01 4.043732e-01 7.788081e-02
17 exm2253296 79564304 0 T G 0.041 -9.125506e-01 5.173098e-01 7.791130e-02
8 exm730306 145059425 0 C T 0.385 -3.709198e-01 2.102855e-01 7.793564e-02
21 exm1580900 47581949 0 T C 0.041 9.183015e-01 5.208593e-01 7.807655e-02
20 exm1538406 35060853 0 A G 0.026 1.140805e+00 6.472830e-01 7.817769e-02
1 exm97908 152079989 0 T G 0.236 4.305953e-01 2.443615e-01 7.823306e-02
17 exm1304310 21318760 31 T G 0.109 -5.902949e-01 3.350108e-01 7.825109e-02
3 exm362918 167023573 27 T C 0.013 1.600263e+00 9.086432e-01 7.839668e-02
9 exm2259206 136434598 0 G A 0.350 -3.762150e-01 2.136524e-01 7.844453e-02
9 exm793882 136434598 0 G A 0.350 -3.762150e-01 2.136524e-01 7.844453e-02
11 exm933078 67200812 1 T C 0.028 1.091908e+00 6.203195e-01 7.855273e-02
1 exm62312 55273580 0 G T 0.365 3.794950e-01 2.156117e-01 7.857820e-02
7 exm670797 150217309 0 T C 0.223 -4.288673e-01 2.437034e-01 7.862794e-02
4 exm380436 1087487 0 A G 0.029 -1.056860e+00 6.006382e-01 7.866700e-02
20 exm1526162 14066276 0 T C 0.226 4.373962e-01 2.486361e-01 7.873149e-02
6 exm536941 32818774 0 C T 0.241 -4.164546e-01 2.368314e-01 7.885704e-02
10 exm812895 17891705 0 A G 0.434 3.628886e-01 2.064629e-01 7.899280e-02
16 exm1211818 3640274 0 A G 0.190 -4.570691e-01 2.600646e-01 7.901400e-02
6 exm526328 29634003 0 C G 0.112 -5.681924e-01 3.232943e-01 7.901622e-02
9 exm791324 135277341 4 A C 0.175 4.692900e-01 2.670573e-01 7.905798e-02
3 exm375672 195515723 0 C T 0.044 -8.611475e-01 4.901203e-01 7.910068e-02
16 exm1261624 81187635 0 T G 0.037 9.613389e-01 5.471536e-01 7.910592e-02
16 exm1261631 81187709 0 A T 0.037 9.613389e-01 5.471536e-01 7.910592e-02
16 exm1254974 70913316 4 A G 0.045 -8.918844e-01 5.076295e-01 7.910971e-02
6 exm582304 139229872 0 T C 0.064 -7.383507e-01 4.202451e-01 7.911093e-02
2 exm253053 191161622 0 T C 0.266 4.034202e-01 2.296387e-01 7.914366e-02
16 exm1271627 89804624 0 C G 0.051 -8.221348e-01 4.680019e-01 7.915547e-02
14 exm1125271 95912388 0 A G 0.081 6.509844e-01 3.705935e-01 7.917110e-02
5 exm456072 56207123 0 A T 0.476 3.606795e-01 2.053333e-01 7.917846e-02
12 exm1016213 57859431 0 A G 0.376 -3.674366e-01 2.093256e-01 7.938712e-02
12 exm2251093 57859431 0 A G 0.376 -3.674366e-01 2.093256e-01 7.938712e-02
10 exm855999 113940329 0 T C 0.166 -4.829875e-01 2.751688e-01 7.940326e-02
3 exm312078 48626832 0 T C 0.013 1.514322e+00 8.630518e-01 7.951060e-02
5 exm455429 54960609 1 A G 0.291 3.974107e-01 2.265530e-01 7.958788e-02
9 exm2259388 5969307 0 T C 0.111 -5.779638e-01 3.294821e-01 7.958857e-02
2 exm278253 236708166 0 T C 0.132 5.261194e-01 2.999929e-01 7.965457e-02
16 exm1248952 67397580 0 C G 0.069 7.056361e-01 4.024632e-01 7.973691e-02
16 exm1248977 67409180 0 A G 0.069 7.056361e-01 4.024632e-01 7.973691e-02
9 exm763238 97055310 0 T C 0.215 4.305735e-01 2.455908e-01 7.975031e-02
16 exm1248828 67325711 0 T C 0.069 7.038899e-01 4.016562e-01 7.987854e-02
19 exm1457646 36259116 0 A G 0.023 -1.187858e+00 6.779775e-01 7.994863e-02
11 exm910795 57114109 0 A G 0.026 -1.136723e+00 6.489699e-01 8.003120e-02
12 exm979349 7015075 0 C A 0.015 1.464374e+00 8.362941e-01 8.012647e-02
1 exm122058 169563951 0 G T 0.029 -1.045888e+00 5.973862e-01 8.017038e-02
22 exm1614640 43218397 0 C T 0.013 1.559746e+00 8.911985e-01 8.027497e-02
17 exm-rs393152 43719143 0 G A 0.055 7.968476e-01 4.553566e-01 8.031378e-02
1 exm154594 227935444 2 G A 0.362 -3.697851e-01 2.113389e-01 8.035109e-02
6 exm545049 39881102 0 T A 0.010 -1.688341e+00 9.651345e-01 8.041905e-02
13 exm1059867 28537317 0 G A 0.098 5.886061e-01 3.365429e-01 8.048036e-02
11 exm917400 62010863 0 C T 0.338 -3.723449e-01 2.129616e-01 8.057804e-02
9 exm799187 139616742 0 A G 0.128 -5.416527e-01 3.098086e-01 8.058957e-02
10 exm815616 26463130 0 C A 0.404 3.726699e-01 2.131952e-01 8.064567e-02
17 exm1367363 79634774 0 T A 0.062 -7.293975e-01 4.174404e-01 8.076928e-02
1 exm159094 232144887 1 G A 0.246 4.163995e-01 2.383226e-01 8.078655e-02
3 exm325636 57414071 2 G A 0.397 -3.729576e-01 2.134629e-01 8.079210e-02
18 exm1394534 77170477 0 A C 0.025 1.144594e+00 6.552243e-01 8.084498e-02
10 exm805930 1421326 0 T C 0.072 6.951866e-01 3.979615e-01 8.084569e-02
4 exm406479 76489582 0 A G 0.214 -4.407761e-01 2.523571e-01 8.088604e-02
22 exm1585902 19951271 0 A G 0.436 -3.619945e-01 2.072587e-01 8.089535e-02
12 exm1051228 130839516 0 T C 0.012 1.643654e+00 9.412929e-01 8.096760e-02
1 exm21030 16356522 2 G A 0.038 -9.367009e-01 5.365845e-01 8.105353e-02
14 exm1098126 39650924 0 G A 0.098 -5.987692e-01 3.430214e-01 8.107073e-02
16 exm1247400 66997491 0 A G 0.081 6.472284e-01 3.708957e-01 8.116334e-02
2 exm239806 169830328 14 A G 0.409 3.557839e-01 2.039510e-01 8.126508e-02
16 exm1228214 27078636 0 A G 0.029 1.062288e+00 6.091573e-01 8.136842e-02
17 exm1340189 56405046 5 T C 0.020 1.269817e+00 7.286090e-01 8.155505e-02
16 exm1241468 55613052 1 T C 0.022 1.201873e+00 6.899251e-01 8.168841e-02
18 exm2273565 51681244 0 C T 0.326 -3.851172e-01 2.211318e-01 8.176905e-02
12 exm1015309 57567762 0 T C 0.240 4.216644e-01 2.423011e-01 8.200115e-02
1 exm11556 9009451 0 C G 0.170 4.774747e-01 2.744015e-01 8.203469e-02
19 exm1462582 38912764 1 A G 0.372 -3.628068e-01 2.087014e-01 8.232623e-02
7 exm653135 120979089 0 T C 0.420 3.526664e-01 2.029303e-01 8.241980e-02
18 exm1380315 28612229 0 T G 0.033 1.015786e+00 5.845236e-01 8.243181e-02
1 exm20548 16259813 0 A G 0.399 3.648088e-01 2.099613e-01 8.248425e-02
14 exm1114422 74727407 0 A G 0.050 8.080233e-01 4.650496e-01 8.248525e-02
1 exm129667 183085755 0 A G 0.401 3.603979e-01 2.074362e-01 8.250413e-02
1 exm129731 183094547 0 T C 0.401 3.603979e-01 2.074362e-01 8.250413e-02
17 exm1275643 1704296 0 A C 0.246 -4.232665e-01 2.436401e-01 8.252720e-02
17 exm1339417 56272501 0 A C 0.033 9.870323e-01 5.682478e-01 8.257773e-02
1 exm73263 89523911 0 T C 0.046 -8.528193e-01 4.910146e-01 8.259962e-02
10 exm2273471 124013604 0 A C 0.341 -3.721661e-01 2.143998e-01 8.277632e-02
10 exm861644 124325512 0 A G 0.164 4.840397e-01 2.788523e-01 8.278048e-02
19 exm1404898 2877365 0 T C 0.021 1.236550e+00 7.124676e-01 8.282305e-02
21 exm1572003 42817930 0 G A 0.495 3.579253e-01 2.062508e-01 8.285826e-02
5 exm483610 140187692 0 G A 0.026 1.109492e+00 6.395604e-01 8.296746e-02
6 exm545619 41196169 1 T G 0.102 -5.790256e-01 3.338541e-01 8.303926e-02
3 exm349014 129155451 0 T C 0.072 -6.849407e-01 3.950135e-01 8.311012e-02
8 exm694029 30702525 0 C A 0.202 -4.379609e-01 2.527040e-01 8.326452e-02
8 exm694032 30702602 0 C T 0.202 -4.379609e-01 2.527040e-01 8.326452e-02
9 exm759971 91262347 0 T A 0.312 3.855033e-01 2.224483e-01 8.328176e-02
5 exm446821 21842436 0 G A 0.102 -5.813693e-01 3.355398e-01 8.334629e-02
20 exm1528082 20006368 0 C T 0.111 -5.642526e-01 3.256936e-01 8.337729e-02
20 exm2254181 20006368 0 C T 0.111 -5.642526e-01 3.256936e-01 8.337729e-02
6 exm581486 137815120 0 A G 0.012 1.651783e+00 9.540003e-01 8.356182e-02
16 exm1204530 2035868 0 T C 0.097 5.910307e-01 3.413749e-01 8.358036e-02
1 exm136651 201176711 0 T G 0.047 8.451214e-01 4.882868e-01 8.367590e-02
7 exm2146829 2473130 1 C G 0.039 -9.170264e-01 5.298432e-01 8.368278e-02
17 exm1274174 1373612 0 C T 0.223 -4.346287e-01 2.511592e-01 8.372909e-02
7 exm649892 107593989 0 T C 0.373 3.695271e-01 2.135947e-01 8.380989e-02
1 exm123895 172356367 0 A G 0.024 1.152471e+00 6.663674e-01 8.390920e-02
17 exm1338509 54872439 0 C T 0.135 -5.269963e-01 3.047588e-01 8.395552e-02
7 exm643642 100635205 1 T C 0.078 -6.627504e-01 3.833741e-01 8.404404e-02
15 exm1184899 85401419 0 T C 0.171 4.807131e-01 2.781035e-01 8.407797e-02
15 exm2252345 85401419 0 T C 0.171 4.807131e-01 2.781035e-01 8.407797e-02
20 exm1520036 2559795 0 C T 0.076 -6.639849e-01 3.841390e-01 8.408493e-02
5 exm458522 66492412 0 G C 0.016 -1.425007e+00 8.246453e-01 8.417048e-02
5 exm448608 33881252 0 A G 0.062 -7.377258e-01 4.269386e-01 8.418501e-02
17 exm1342787 59668352 0 T C 0.270 3.960226e-01 2.292723e-01 8.430008e-02
8 exm700933 53586706 0 A G 0.455 3.537226e-01 2.047914e-01 8.431229e-02
17 exm1350638 71282336 0 C T 0.037 9.077091e-01 5.261312e-01 8.466882e-02
15 exm1173457 70963392 1 C T 0.010 1.758414e+00 1.019282e+00 8.468730e-02
3 exm310138 47618953 0 A C 0.499 3.433931e-01 1.990844e-01 8.473922e-02
11 exm874259 1075747 0 C T 0.193 -4.480531e-01 2.597721e-01 8.475158e-02
17 exm1292061 8243469 1 C T 0.152 4.817009e-01 2.792951e-01 8.476793e-02
4 exm420421 115544713 0 T C 0.073 -6.795911e-01 3.940436e-01 8.477567e-02
5 exm507628 176936819 0 G C 0.144 -5.031787e-01 2.918145e-01 8.483868e-02
19 exm1398316 1003221 0 A C 0.051 8.047060e-01 4.667800e-01 8.490345e-02
18 exm1378455 21120444 0 T C 0.490 -3.597426e-01 2.087398e-01 8.500279e-02
7 exm665018 142563278 1 T C 0.011 1.733900e+00 1.006268e+00 8.505723e-02
17 exm1354703 73565171 0 C T 0.239 -4.174661e-01 2.423057e-01 8.509532e-02
17 exm2252875 1801189 0 T C 0.361 -3.673913e-01 2.132607e-01 8.512370e-02
4 exm400906 57215969 0 T C 0.043 8.512926e-01 4.941690e-01 8.513425e-02
2 exm208760 87042751 0 A G 0.120 5.413480e-01 3.142855e-01 8.517099e-02
2 exm177137 25022598 1 G A 0.080 6.452547e-01 3.746383e-01 8.519481e-02
19 exm1470058 41386033 0 C T 0.088 6.143353e-01 3.567594e-01 8.525874e-02
11 exm930972 66358274 0 C A 0.014 -1.488467e+00 8.645970e-01 8.533388e-02
19 exm-rs10420543 35897918 1 T C 0.364 3.610666e-01 2.097999e-01 8.543695e-02
13 exm1079033 110435231 1 T C 0.310 -3.741092e-01 2.175450e-01 8.567655e-02
1 exm149637 217804767 0 G A 0.011 1.710036e+00 9.948238e-01 8.581355e-02
16 exm1239874 50744624 0 T C 0.092 6.178991e-01 3.596474e-01 8.597113e-02
2 exm208321 86433240 0 T C 0.370 -3.664954e-01 2.133543e-01 8.602418e-02
6 exm574637 117715395 0 G C 0.026 1.095818e+00 6.385547e-01 8.633266e-02
14 exm1085433 21250124 0 G A 0.479 -3.530624e-01 2.057366e-01 8.633289e-02
19 exm1512672 57648277 0 A T 0.476 -3.573878e-01 2.082653e-01 8.634532e-02
19 exm1502437 54327313 0 A C 0.247 4.048345e-01 2.359310e-01 8.636722e-02
2 exm189469 43452618 0 T C 0.191 -4.505611e-01 2.626225e-01 8.641833e-02
9 exm782728 130242166 0 A G 0.245 4.071741e-01 2.373759e-01 8.647507e-02
10 exm832657 73533177 0 G A 0.443 3.571741e-01 2.082460e-01 8.650421e-02
17 exm1288441 7529902 0 A G 0.129 -5.315712e-01 3.100129e-01 8.659223e-02
16 exm1246312 65016087 0 A C 0.087 -6.264558e-01 3.653753e-01 8.661428e-02
1 exm59318 52851608 0 A G 0.046 8.390286e-01 4.893693e-01 8.662243e-02
7 exm655871 128359133 0 T C 0.262 3.956786e-01 2.307868e-01 8.662847e-02
6 exm545762 41318424 26 A T 0.093 6.122694e-01 3.571235e-01 8.663396e-02
16 exm1225868 23098422 0 G A 0.251 4.140076e-01 2.415088e-01 8.666935e-02
1 exm139639 203186093 0 C G 0.095 5.947435e-01 3.469635e-01 8.669064e-02
8 exm708525 87519315 0 G T 0.135 5.225456e-01 3.048604e-01 8.670713e-02
5 exm488634 140763029 0 G A 0.462 -3.534837e-01 2.063036e-01 8.682362e-02
1 exm7611 3683159 0 C A 0.023 1.184411e+00 6.912607e-01 8.682501e-02
8 exm685972 19218766 0 G A 0.179 -4.573725e-01 2.669648e-01 8.685738e-02
17 exm1277803 3352271 0 A G 0.032 -9.790662e-01 5.715124e-01 8.687888e-02
17 exm1277805 3352294 0 G A 0.217 4.245314e-01 2.478129e-01 8.687919e-02
17 exm1277809 3352331 0 T C 0.217 4.245314e-01 2.478129e-01 8.687919e-02
17 exm1293306 9676134 0 A G 0.102 -5.792319e-01 3.382477e-01 8.700147e-02
10 exm835856 76803567 0 G T 0.167 -4.628059e-01 2.702627e-01 8.700487e-02
10 exm839853 89621853 13 C T 0.023 1.173308e+00 6.857877e-01 8.728869e-02
12 exm976374 5842040 0 A G 0.026 -1.109836e+00 6.487749e-01 8.733057e-02
19 exm1483033 46914921 0 A G 0.392 -3.515702e-01 2.055846e-01 8.743499e-02
3 exm335754 108159977 0 A G 0.238 -4.102304e-01 2.400018e-01 8.758664e-02
12 exm-rs9658570 117650873 0 G T 0.064 7.157010e-01 4.188338e-01 8.767660e-02
7 exm653111 120969769 0 A G 0.416 3.480633e-01 2.037146e-01 8.771577e-02
1 exm2250222 169951997 0 T C 0.279 -3.829003e-01 2.241132e-01 8.772892e-02
6 exm553929 49403282 0 T C 0.371 -3.649172e-01 2.137208e-01 8.792637e-02
16 exm1272149 89927151 0 T C 0.070 -6.856607e-01 4.016489e-01 8.798847e-02
16 exm1216129 8722629 1 C G 0.287 3.892000e-01 2.280330e-01 8.805241e-02
20 exm1555735 60893697 1 T C 0.033 9.962156e-01 5.840985e-01 8.827762e-02
5 exm2270236 111756424 1 G T 0.081 6.336285e-01 3.715398e-01 8.830538e-02
9 exm744781 32492529 0 A G 0.052 -7.753668e-01 4.547412e-01 8.836862e-02
2 exm224418 122038783 0 A G 0.036 9.461811e-01 5.551210e-01 8.848313e-02
15 exm1152481 42150888 0 A G 0.195 4.400408e-01 2.582847e-01 8.862409e-02
11 exm942847 76795985 0 A G 0.015 1.450535e+00 8.516437e-01 8.871523e-02
8 exm714059 104337367 0 C A 0.479 3.562434e-01 2.091845e-01 8.875401e-02
19 exm1456285 36004106 0 A G 0.146 -4.880889e-01 2.866170e-01 8.876890e-02
4 exm378816 527677 0 C T 0.163 -4.693520e-01 2.756546e-01 8.881553e-02
16 exm1257847 72992667 0 G C 0.084 6.240367e-01 3.666329e-01 8.892917e-02
19 exm1435691 14827830 0 A C 0.074 6.581037e-01 3.866544e-01 8.893461e-02
2 exm201705 72707874 0 G A 0.057 7.424031e-01 4.362337e-01 8.897194e-02
2 exm2255480 72707874 0 G A 0.057 7.424031e-01 4.362337e-01 8.897194e-02
10 exm825593 55566406 0 G T 0.141 4.913877e-01 2.888213e-01 8.906420e-02
5 exm463956 79286419 0 T C 0.052 7.953919e-01 4.675524e-01 8.909669e-02
3 exm326228 58109162 2 G A 0.397 -3.646306e-01 2.144436e-01 8.925189e-02
3 exm2239505 39448204 0 T C 0.249 -4.033808e-01 2.372964e-01 8.933720e-02
2 exm230749 141116447 0 T G 0.079 -6.441976e-01 3.790132e-01 8.938097e-02
21 exm1564625 30925928 0 G A 0.046 -8.187267e-01 4.818026e-01 8.945089e-02
6 exm591411 159621087 0 T C 0.023 -1.158903e+00 6.820115e-01 8.946165e-02
3 exm351973 133191385 0 A C 0.049 8.018732e-01 4.720105e-01 8.953625e-02
21 exm1567258 34787312 0 G A 0.321 -3.716733e-01 2.188145e-01 8.958696e-02
19 exm1441593 17367435 0 C T 0.285 3.842779e-01 2.262853e-01 8.965798e-02
22 exm1587022 20761193 0 T C 0.017 1.333338e+00 7.852464e-01 8.969842e-02
20 exm1523967 5903563 0 A G 0.015 1.421048e+00 8.371168e-01 8.978085e-02
16 exm1247955 67220231 0 A G 0.017 1.323610e+00 7.797665e-01 8.980083e-02
7 exm669428 149483237 0 A G 0.074 6.608314e-01 3.893531e-01 8.983663e-02
7 exm600072 2611241 0 A G 0.030 -1.018599e+00 6.002854e-01 8.991172e-02
1 exm80788 109811522 0 A G 0.027 -1.070115e+00 6.307725e-01 8.997648e-02
10 exm820763 43620335 0 T C 0.029 -1.051953e+00 6.202205e-01 9.005609e-02
9 exm792623 136037742 0 A G 0.388 -3.590469e-01 2.116934e-01 9.006066e-02
5 exm461881 75594743 0 A G 0.024 1.094222e+00 6.458002e-01 9.038386e-02
17 exm1326846 41361960 0 A G 0.459 3.418520e-01 2.018000e-01 9.045086e-02
6 exm524739 28227604 0 A C 0.177 -4.558444e-01 2.691190e-01 9.048406e-02
3 exm362452 164714532 4 C T 0.109 -5.529786e-01 3.264728e-01 9.049224e-02
4 exm417133 106395144 0 C T 0.011 1.678529e+00 9.910370e-01 9.050870e-02
2 exm178566 26678040 0 T G 0.053 7.781912e-01 4.594677e-01 9.051446e-02
3 exm342146 121416623 0 C G 0.114 5.437524e-01 3.210933e-01 9.055989e-02
17 exm1367384 79638805 0 T C 0.063 -7.055842e-01 4.166638e-01 9.056503e-02
3 exm332468 97806944 0 C T 0.093 5.941246e-01 3.508874e-01 9.060459e-02
16 exm1248224 67237090 0 A G 0.012 -1.591332e+00 9.398769e-01 9.061941e-02
5 exm488909 140778256 0 A G 0.204 -4.276468e-01 2.527057e-01 9.078244e-02
9 exm760443 92017824 0 T C 0.014 -1.426744e+00 8.431550e-01 9.080578e-02
14 exm1115516 75330302 0 A G 0.022 1.167121e+00 6.898777e-01 9.087648e-02
19 exm1516005 58772579 0 G C 0.018 1.300237e+00 7.686560e-01 9.091592e-02
3 exm310863 48419897 0 C T 0.353 -3.788549e-01 2.239668e-01 9.091689e-02
12 exm1047003 123344021 0 A G 0.142 4.992565e-01 2.951604e-01 9.093444e-02
6 exm571958 111543412 0 C A 0.019 1.265311e+00 7.481713e-01 9.098610e-02
19 exm1447010 19312496 0 G C 0.017 -1.307231e+00 7.730765e-01 9.103554e-02
4 exm389442 9909923 0 A G 0.397 3.465664e-01 2.049631e-01 9.104963e-02
3 exm335721 108147728 0 C T 0.198 4.294108e-01 2.540616e-01 9.118124e-02
11 exm950371 101359750 0 A G 0.076 -6.350375e-01 3.758342e-01 9.127868e-02
17 exm1326586 41244000 0 T C 0.460 3.409252e-01 2.017754e-01 9.128771e-02
17 exm1326601 41244435 0 T C 0.460 3.409252e-01 2.017754e-01 9.128771e-02
16 exm1260180 77225440 0 T G 0.046 8.087789e-01 4.787125e-01 9.131444e-02
19 exm1512622 57646570 0 T C 0.476 -3.519286e-01 2.083450e-01 9.137669e-02
7 exm665696 142836203 0 T A 0.024 1.119562e+00 6.629603e-01 9.145935e-02
19 exm1418934 8436164 0 T C 0.216 -4.121868e-01 2.441103e-01 9.149865e-02
6 exm519560 22570064 0 T C 0.269 3.912889e-01 2.318358e-01 9.164105e-02
17 exm1364064 78263486 0 C T 0.159 4.738030e-01 2.807706e-01 9.169402e-02
16 exm1258443 74664743 0 C T 0.254 -3.976555e-01 2.356650e-01 9.171955e-02
5 exm2256871 115824639 0 G A 0.040 8.806826e-01 5.220412e-01 9.179223e-02
17 exm1326521 41223094 0 T C 0.459 3.405126e-01 2.018531e-01 9.180488e-02
11 exm884242 6007272 0 A G 0.192 -4.324819e-01 2.564168e-01 9.186185e-02
11 exm883195 5536852 0 G A 0.237 4.056482e-01 2.405226e-01 9.188270e-02
1 exm161740 236700857 0 T C 0.397 3.477775e-01 2.062478e-01 9.194351e-02
1 exm161842 236717926 0 C T 0.397 3.477775e-01 2.062478e-01 9.194351e-02
1 exm161865 236719193 0 G A 0.397 3.477775e-01 2.062478e-01 9.194351e-02
4 exm419575 113539969 0 T C 0.492 3.491433e-01 2.071270e-01 9.205212e-02
12 exm1050700 128899673 14 G A 0.269 3.891216e-01 2.308536e-01 9.206589e-02
4 exm437864 187113041 0 G C 0.379 3.539494e-01 2.100147e-01 9.210858e-02
1 exm160316 234603322 0 T A 0.278 -3.787235e-01 2.247291e-01 9.213009e-02
6 exm545232 40400288 0 T C 0.013 1.548546e+00 9.188859e-01 9.213041e-02
2 exm267366 220037756 0 A G 0.478 3.421637e-01 2.030412e-01 9.213994e-02
5 exm460042 71494931 0 C A 0.011 1.659203e+00 9.846087e-01 9.215040e-02
19 exm1428141 11358799 0 G A 0.311 -3.700739e-01 2.196520e-01 9.221212e-02
20 exm1521344 3193842 0 A C 0.122 -5.284653e-01 3.137166e-01 9.226771e-02
4 exm429299 154318460 1 G T 0.012 1.605118e+00 9.530537e-01 9.233482e-02
5 exm458893 68616331 0 T C 0.258 -3.980152e-01 2.363635e-01 9.238748e-02
12 exm980015 7188562 0 T G 0.060 -7.155528e-01 4.249800e-01 9.242205e-02
1 exm161851 236718620 0 C T 0.398 3.467972e-01 2.060697e-01 9.258085e-02
6 exm543843 38773293 0 G A 0.478 -3.520508e-01 2.092096e-01 9.260920e-02
12 exm976469 6061559 0 T C 0.110 5.574110e-01 3.312716e-01 9.263343e-02
1 exm28334 21940555 0 T C 0.445 -3.526227e-01 2.096156e-01 9.271210e-02
14 exm1106086 61924239 0 A G 0.040 8.870221e-01 5.272984e-01 9.271854e-02
6 exm-rs2524222 30511170 0 A G 0.207 4.203649e-01 2.499586e-01 9.280838e-02
19 exm1444139 18180451 2 G A 0.239 -3.973271e-01 2.363026e-01 9.286760e-02
11 exm2273487 125830697 0 C T 0.297 -3.753855e-01 2.232713e-01 9.289398e-02
1 exm9881 6637056 0 A G 0.016 -1.380351e+00 8.212037e-01 9.297358e-02
2 exm212861 96955677 2 C T 0.011 1.644489e+00 9.783710e-01 9.298197e-02
17 exm1331523 44950122 0 T C 0.350 -3.575498e-01 2.127249e-01 9.298888e-02
10 exm858380 118187528 0 T C 0.017 -1.355433e+00 8.065636e-01 9.304827e-02
16 exm1227492 24802325 0 T C 0.141 -4.805260e-01 2.859480e-01 9.305542e-02
12 exm1018465 62928633 0 A G 0.330 -3.659064e-01 2.177633e-01 9.308895e-02
11 exm901010 36597313 0 G A 0.335 3.676151e-01 2.187937e-01 9.310913e-02
9 exm775622 117553158 0 T A 0.017 1.359014e+00 8.090477e-01 9.319092e-02
5 exm2256992 140797630 19 T G 0.463 -3.468982e-01 2.065194e-01 9.319744e-02
10 exm850730 103344589 0 G T 0.032 9.867187e-01 5.874730e-01 9.322431e-02
20 exm1558215 61869789 0 G A 0.036 -9.244936e-01 5.504468e-01 9.323703e-02
3 exm350056 130128232 0 A G 0.087 5.917590e-01 3.523612e-01 9.326095e-02
22 exm1587090 20784050 0 A T 0.194 4.257205e-01 2.535178e-01 9.329161e-02
19 exm1444134 18180413 0 G C 0.239 -3.979524e-01 2.370221e-01 9.334726e-02
6 exm547555 42906384 0 T G 0.202 4.213378e-01 2.509520e-01 9.334915e-02
3 exm323164 52848037 0 T C 0.011 -1.686724e+00 1.004674e+00 9.336471e-02
18 exm1385521 44559730 0 T C 0.026 -1.068612e+00 6.365169e-01 9.337149e-02
9 exm790231 134351343 0 T C 0.281 3.842514e-01 2.288870e-01 9.338335e-02
7 exm610373 25207963 0 A G 0.052 -7.664874e-01 4.565819e-01 9.338941e-02
1 exm71114 85113229 0 A G 0.487 3.439849e-01 2.049222e-01 9.341648e-02
6 exm545724 41303995 0 G A 0.097 5.740529e-01 3.420125e-01 9.344707e-02
9 exm785592 131285955 0 G A 0.401 -3.545079e-01 2.112512e-01 9.350970e-02
4 exm2076512 57357683 0 C T 0.040 8.564561e-01 5.104630e-01 9.357463e-02
7 exm612522 30795288 0 G A 0.379 3.618526e-01 2.156801e-01 9.358907e-02
1 exm28545 22150120 0 T C 0.322 3.636772e-01 2.167901e-01 9.362301e-02
10 exm830951 72014967 6 T G 0.036 -9.052576e-01 5.398535e-01 9.375921e-02
1 exm52524 43917083 0 T C 0.011 1.661492e+00 9.908586e-01 9.376663e-02
13 exm1077721 103390332 0 T C 0.028 1.059210e+00 6.318468e-01 9.385448e-02
2 exm248742 179605725 0 C T 0.036 -9.383138e-01 5.599569e-01 9.398807e-02
11 exm905836 47745589 0 C T 0.017 1.310408e+00 7.821009e-01 9.402566e-02
17 exm1275236 1636950 0 A C 0.036 9.214314e-01 5.499892e-01 9.405207e-02
17 exm1277018 2600186 0 A G 0.309 3.685744e-01 2.200109e-01 9.407330e-02
17 exm1313384 34311387 0 C T 0.020 1.246442e+00 7.443296e-01 9.420514e-02
6 exm537448 33037626 11 G C 0.355 -3.635128e-01 2.171758e-01 9.435542e-02
7 exm612200 30492237 0 T C 0.395 3.359134e-01 2.007202e-01 9.440992e-02
11 exm2264418 28129982 0 A C 0.330 3.602067e-01 2.152636e-01 9.445176e-02
11 exm912389 58169996 0 C T 0.328 3.754161e-01 2.244038e-01 9.452642e-02
11 exm912408 58170291 0 C T 0.328 3.754161e-01 2.244038e-01 9.452642e-02
11 exm912413 58170342 0 T C 0.328 3.754161e-01 2.244038e-01 9.452642e-02
11 exm912414 58170374 0 C T 0.328 3.754161e-01 2.244038e-01 9.452642e-02
11 exm912426 58170738 0 G A 0.328 3.754161e-01 2.244038e-01 9.452642e-02
4 exm378823 533001 0 C T 0.163 -4.600276e-01 2.749867e-01 9.453440e-02
19 exm1488921 49447713 0 A G 0.046 -8.192942e-01 4.898068e-01 9.457778e-02
11 exm944222 77921348 0 A G 0.017 1.340466e+00 8.015276e-01 9.463667e-02
17 exm1354770 73567846 1 T C 0.164 -4.671413e-01 2.793811e-01 9.470207e-02
16 exm1223487 20802172 0 T C 0.108 5.535345e-01 3.311971e-01 9.484868e-02
12 exm1011022 56031273 0 A G 0.276 -3.786463e-01 2.265616e-01 9.485689e-02
11 exm922114 64031241 0 T C 0.024 -1.093300e+00 6.541942e-01 9.486813e-02
14 exm1128348 102508056 0 A C 0.023 1.148420e+00 6.874824e-01 9.501539e-02
5 exm447383 31515657 0 A G 0.448 3.458068e-01 2.070270e-01 9.504001e-02
14 exm1126734 100375707 47 T C 0.246 4.017784e-01 2.405432e-01 9.505003e-02
17 exm1278028 3446885 0 C T 0.293 -3.757898e-01 2.250110e-01 9.508976e-02
6 exm571130 109894773 0 A T 0.359 3.642269e-01 2.180972e-01 9.510446e-02
19 exm1501359 53793042 0 A G 0.482 3.451411e-01 2.067211e-01 9.518812e-02
20 exm1543930 43629135 0 A G 0.207 4.257426e-01 2.550240e-01 9.522312e-02
2 exm182853 28854958 0 T C 0.314 3.681128e-01 2.205130e-01 9.523782e-02
6 exm530364 31239430 5 T C 0.359 3.566347e-01 2.136498e-01 9.525726e-02
11 exm879835 3681063 0 T C 0.092 5.904258e-01 3.537389e-01 9.528672e-02
15 exm1163860 55838585 0 T G 0.035 -9.441828e-01 5.656864e-01 9.528836e-02
10 exm839852 89621800 0 T A 0.027 1.070543e+00 6.414389e-01 9.531227e-02
10 exm839855 89621863 0 C G 0.027 1.070543e+00 6.414389e-01 9.531227e-02
6 exm-rs675026 154414563 0 T C 0.131 -5.108824e-01 3.061150e-01 9.532186e-02
3 exm310878 48422235 0 A T 0.354 -3.734197e-01 2.237978e-01 9.539422e-02
1 exm2273321 26648381 0 T C 0.076 6.464828e-01 3.875206e-01 9.545457e-02
5 exm505292 176005481 2 A G 0.026 -1.068441e+00 6.406208e-01 9.554056e-02
11 exm968053 125525195 0 A G 0.014 1.424213e+00 8.539700e-01 9.555354e-02
10 exm819827 37505159 0 A G 0.111 5.393523e-01 3.234105e-01 9.556421e-02
7 exm606351 12428803 0 G A 0.404 -3.490927e-01 2.093579e-01 9.561535e-02
6 exm558113 56919443 0 G A 0.086 6.143386e-01 3.684847e-01 9.566344e-02
16 exm1245257 58054099 0 G C 0.087 -5.974900e-01 3.584519e-01 9.573106e-02
22 exm1585719 19839438 0 T C 0.011 -1.587450e+00 9.524238e-01 9.575398e-02
6 exm-rs7770505 30028913 0 A G 0.021 1.161046e+00 6.966225e-01 9.576755e-02
2 exm202512 73675669 0 T G 0.174 -4.505319e-01 2.704284e-01 9.590410e-02
22 exm1605700 37581383 0 T C 0.029 -1.003114e+00 6.021840e-01 9.594379e-02
14 exm1092865 24662177 0 T C 0.032 9.879757e-01 5.931083e-01 9.595072e-02
2 exm242076 172926226 0 T G 0.102 -5.580795e-01 3.350501e-01 9.597059e-02
2 exm215041 98853173 0 G A 0.179 4.411061e-01 2.648883e-01 9.605161e-02
15 exm1184337 85163998 0 G C 0.181 4.489468e-01 2.696426e-01 9.610821e-02
10 exm828742 70044031 0 C T 0.362 3.603088e-01 2.164075e-01 9.611101e-02
10 exm828291 69281701 0 T A 0.025 -1.085471e+00 6.521507e-01 9.621229e-02
20 exm1539361 35852309 0 A G 0.031 9.629365e-01 5.785888e-01 9.624497e-02
7 exm621975 55229255 0 A G 0.375 3.517560e-01 2.113718e-01 9.627042e-02
18 exm1380745 28934681 0 T A 0.091 -5.913607e-01 3.553789e-01 9.629615e-02
1 exm166909 248004687 0 C G 0.068 6.695797e-01 4.025246e-01 9.641175e-02
1 exm166912 248004775 0 C T 0.068 6.695797e-01 4.025246e-01 9.641175e-02
1 exm166916 248004848 0 G C 0.068 6.695797e-01 4.025246e-01 9.641175e-02
3 exm359484 151166058 0 A G 0.130 5.022411e-01 3.020059e-01 9.649842e-02
22 exm1588273 21354970 0 C G 0.137 -4.891595e-01 2.942003e-01 9.656691e-02
2 exm276553 234255548 0 C T 0.126 -5.125833e-01 3.082969e-01 9.657623e-02
9 exm781146 127618776 0 A G 0.078 6.337429e-01 3.811964e-01 9.660000e-02
10 exm858674 118397971 0 G A 0.307 3.797147e-01 2.284461e-01 9.666954e-02
6 exm573640 116784850 0 G C 0.110 5.528129e-01 3.326544e-01 9.673766e-02
12 exm981524 8325226 2 C A 0.041 8.726937e-01 5.252441e-01 9.680236e-02
5 exm2256973 140346712 0 C T 0.330 3.623410e-01 2.180917e-01 9.681947e-02
1 exm13698 10725193 0 A G 0.012 1.570902e+00 9.456070e-01 9.685005e-02
17 exm1331231 44248837 0 C T 0.047 8.363859e-01 5.034936e-01 9.686983e-02
17 exm1331255 44249199 0 G T 0.047 8.363859e-01 5.034936e-01 9.686983e-02
1 exm154643 227954677 0 T C 0.078 6.437689e-01 3.875959e-01 9.691745e-02
22 exm1602254 32487700 0 A G 0.025 1.074389e+00 6.469713e-01 9.697434e-02
22 exm1602274 32506050 0 G C 0.025 1.074389e+00 6.469713e-01 9.697434e-02
3 exm2265488 109213239 0 A G 0.351 3.553651e-01 2.140303e-01 9.703368e-02
11 exm882514 5344681 0 A G 0.204 4.285814e-01 2.581286e-01 9.703551e-02
2 exm239561 169707455 0 C T 0.023 1.118597e+00 6.737235e-01 9.703942e-02
17 exm1354846 73570718 0 G C 0.164 -4.637158e-01 2.793562e-01 9.711522e-02
1 exm161735 236700807 0 A T 0.398 3.420282e-01 2.060737e-01 9.715683e-02
19 exm1398312 1003172 0 T C 0.199 -4.279795e-01 2.579126e-01 9.722535e-02
16 exm1208411 2810469 0 T C 0.040 8.739937e-01 5.267350e-01 9.725171e-02
11 exm2218834 57103350 0 G A 0.027 -1.060414e+00 6.392226e-01 9.732312e-02
2 exm269715 220432957 0 A G 0.014 -1.430728e+00 8.625946e-01 9.737923e-02
5 exm-rs1019503 96254817 0 A G 0.460 3.407460e-01 2.054442e-01 9.738967e-02
1 exm7644 3697663 0 T C 0.055 7.313902e-01 4.414164e-01 9.772595e-02
3 exm307394 46009864 0 C G 0.289 3.727329e-01 2.249719e-01 9.775001e-02
10 exm815542 26434455 0 T G 0.041 -8.368751e-01 5.051433e-01 9.776809e-02
3 exm366911 182925404 0 T C 0.027 -1.051665e+00 6.348645e-01 9.780661e-02
2 exm237325 165476253 0 T A 0.495 -3.433544e-01 2.072757e-01 9.780813e-02
20 exm1528273 20079360 0 G A 0.106 5.380974e-01 3.250700e-01 9.804777e-02
11 exm874012 1021268 0 C T 0.065 -6.770329e-01 4.091296e-01 9.815223e-02
6 exm549280 43270151 0 T C 0.384 3.442586e-01 2.080950e-01 9.824942e-02
17 exm1369809 80273234 0 T C 0.021 1.182150e+00 7.146156e-01 9.826714e-02
8 exm691179 26365716 0 T C 0.196 -4.419328e-01 2.671902e-01 9.831714e-02
21 exm1578304 46057720 3 C A 0.266 3.814441e-01 2.306683e-01 9.838887e-02
19 exm1443169 17837512 0 A G 0.258 3.903005e-01 2.360681e-01 9.845174e-02
16 exm1249002 67418957 0 G A 0.071 6.610067e-01 3.998292e-01 9.847537e-02
15 exm1160263 49285001 1 C G 0.243 3.958138e-01 2.394228e-01 9.847987e-02
10 exm851364 103900729 0 A G 0.027 -1.063465e+00 6.433805e-01 9.853431e-02
3 exm301164 38645420 0 C T 0.243 3.910652e-01 2.366082e-01 9.856212e-02
19 exm1507532 55598724 0 A G 0.393 3.513128e-01 2.125635e-01 9.857303e-02
1 exm151848 223900544 0 G A 0.119 -5.260168e-01 3.183155e-01 9.862223e-02
9 exm754728 74360096 0 T C 0.321 3.612134e-01 2.186189e-01 9.867307e-02
20 exm1520695 2841495 0 A G 0.026 1.084201e+00 6.563883e-01 9.877157e-02
10 exm863393 126714714 0 C G 0.457 -3.387471e-01 2.050951e-01 9.879399e-02
14 exm1095391 31583512 0 T C 0.086 5.927954e-01 3.589246e-01 9.880844e-02
6 exm-rs872071 411064 1 G A 0.424 3.415756e-01 2.068201e-01 9.881433e-02
16 exm1242194 56536660 0 C T 0.070 6.642117e-01 4.021911e-01 9.882987e-02
1 exm112226 158224904 0 T C 0.247 3.872317e-01 2.344991e-01 9.886427e-02
1 exm112233 158225019 0 G C 0.247 3.872317e-01 2.344991e-01 9.886427e-02
1 exm122913 170928671 0 C T 0.430 -3.449857e-01 2.089459e-01 9.891284e-02
18 exm1372716 3452030 0 T C 0.037 -8.995340e-01 5.448224e-01 9.891637e-02
19 exm1444176 18186618 1 C T 0.237 -3.914427e-01 2.370990e-01 9.893507e-02
14 exm1116602 76368544 0 C T 0.434 3.331118e-01 2.017776e-01 9.895182e-02
17 exm1343072 60042388 0 A G 0.019 -1.219225e+00 7.385365e-01 9.895572e-02
15 exm1182664 81598269 4 G T 0.072 6.669866e-01 4.040311e-01 9.896316e-02
20 exm1543276 43042364 0 T C 0.028 1.038338e+00 6.290917e-01 9.902327e-02
11 exm880945 4608116 0 C T 0.014 -1.395267e+00 8.453585e-01 9.902984e-02
20 exm1527033 17705677 0 A G 0.014 1.390151e+00 8.424720e-01 9.911530e-02
11 exm897372 27362359 0 G T 0.129 5.076262e-01 3.076864e-01 9.917023e-02
15 exm1169318 65113687 0 G A 0.045 -8.143462e-01 4.937688e-01 9.928713e-02
1 exm2250419 192627431 0 A G 0.024 -1.125865e+00 6.826680e-01 9.929401e-02
18 exm1379112 21529730 0 A G 0.012 -1.570689e+00 9.524292e-01 9.930887e-02
9 exm768437 107266596 0 T C 0.311 3.617236e-01 2.193498e-01 9.932278e-02
9 exm768467 107266943 0 G A 0.311 3.617236e-01 2.193498e-01 9.932278e-02
15 exm1152773 42171655 9 A C 0.052 -7.822067e-01 4.743474e-01 9.933414e-02
14 exm1099540 50074122 0 A T 0.042 -8.370591e-01 5.076214e-01 9.934097e-02
14 exm1099558 50074520 0 T C 0.042 -8.370591e-01 5.076214e-01 9.934097e-02
1 exm111802 157668390 0 C T 0.306 3.681678e-01 2.233344e-01 9.943905e-02
1 exm161745 236702210 0 G A 0.489 3.345934e-01 2.030075e-01 9.950511e-02
20 exm-rs7265718 34635441 18 G T 0.173 -4.534914e-01 2.751740e-01 9.953917e-02
2 exm262595 215632255 0 T C 0.426 3.396118e-01 2.062158e-01 9.977351e-02
1 exm13824 11009703 0 T C 0.020 -1.211539e+00 7.360482e-01 9.995266e-02
14 exm1118522 80669580 0 C T 0.481 3.398338e-01 2.064632e-01 9.995836e-02
6 exm534102 32024395 0 T C 0.020 -1.209875e+00 7.350532e-01 9.996003e-02
11 exm2218420 20486063 0 G C 0.017 -1.299716e+00 7.896408e-01 9.996226e-02
19 exm1501690 53993764 0 T A 0.046 8.034977e-01 4.881839e-01 9.997614e-02
11 exm893311 17418477 0 C A 0.383 -3.483496e-01 2.117466e-01 1.001341e-01
1 exm150608 220971339 0 A T 0.021 -1.168756e+00 7.106263e-01 1.002250e-01
19 exm1478565 45016116 0 A G 0.460 -3.318972e-01 2.018122e-01 1.002456e-01
20 exm1543622 43378770 0 A G 0.442 3.365927e-01 2.046818e-01 1.002696e-01
2 exm218196 103431404 0 T C 0.014 -1.448863e+00 8.811366e-01 1.003019e-01
9 exm768825 107456763 0 C T 0.185 -4.275382e-01 2.600166e-01 1.003099e-01
22 exm1589224 22288560 0 A G 0.052 7.682473e-01 4.672339e-01 1.003155e-01
5 exm449560 35727857 0 A G 0.047 -7.863356e-01 4.784350e-01 1.004576e-01
11 exm939463 72946140 0 C G 0.310 3.627383e-01 2.208016e-01 1.006093e-01
1 exm112445 158324425 0 A G 0.409 -3.439531e-01 2.093693e-01 1.006132e-01
4 exm383798 3148570 0 A G 0.017 -1.323541e+00 8.056677e-01 1.006168e-01
6 exm534759 32149140 0 T C 0.019 -1.223059e+00 7.445474e-01 1.006377e-01
13 exm1072058 73369642 0 G A 0.226 -4.042478e-01 2.460977e-01 1.006493e-01
16 exm1255779 71509796 0 C G 0.201 4.194206e-01 2.553880e-01 1.007205e-01
12 exm1028932 100444984 0 A G 0.069 6.718484e-01 4.091084e-01 1.007333e-01
5 exm477889 132561468 0 A C 0.018 1.263630e+00 7.695287e-01 1.007629e-01
11 exm887429 7022531 6 A T 0.211 4.128869e-01 2.514621e-01 1.007915e-01
11 exm877731 1902793 0 T A 0.053 7.449403e-01 4.537687e-01 1.008477e-01
1 exm36534 27709020 0 C T 0.305 -3.668852e-01 2.235293e-01 1.009192e-01
10 exm815640 26482157 0 G A 0.011 -1.655230e+00 1.008483e+00 1.009239e-01
4 exm379319 843720 0 C T 0.034 9.230829e-01 5.625025e-01 1.009815e-01
12 exm982626 9316773 0 C T 0.424 -3.344916e-01 2.038884e-01 1.010784e-01
19 exm1403582 2254458 0 T C 0.031 9.669191e-01 5.895202e-01 1.011579e-01
10 exm2249053 116307504 0 A G 0.317 -3.663931e-01 2.234218e-01 1.012127e-01
10 exm857903 116307504 0 A G 0.317 -3.663931e-01 2.234218e-01 1.012127e-01
1 exm122925 170934394 0 C T 0.042 8.493043e-01 5.179397e-01 1.012422e-01
7 exm610339 25182405 0 T G 0.071 -6.587294e-01 4.018818e-01 1.013800e-01
15 exm1180688 78911230 0 T C 0.018 1.259370e+00 7.685089e-01 1.014620e-01
10 exm806373 3202065 0 T C 0.360 3.554118e-01 2.168958e-01 1.014807e-01
1 exm84788 113255456 0 A C 0.080 6.043452e-01 3.688561e-01 1.015221e-01
15 exm1157456 44849698 0 A G 0.045 -8.218526e-01 5.016884e-01 1.015757e-01
15 exm1145552 33873751 0 A G 0.045 -8.292570e-01 5.064527e-01 1.017407e-01
16 exm1262654 82034435 0 G C 0.097 5.543723e-01 3.386207e-01 1.017897e-01
8 exm713372 102555474 0 G A 0.028 1.001148e+00 6.115230e-01 1.017917e-01
5 exm472647 115811248 0 T G 0.039 8.601431e-01 5.254079e-01 1.018007e-01
19 exm1444816 18368810 0 T G 0.422 3.418951e-01 2.088445e-01 1.018040e-01
15 exm1169673 65321780 0 T A 0.011 -1.604972e+00 9.804414e-01 1.018230e-01
9 exm2259155 127616537 0 G A 0.447 3.391992e-01 2.072339e-01 1.018637e-01
19 exm1461307 38379446 0 C T 0.365 -3.415736e-01 2.087067e-01 1.019001e-01
14 exm1101752 52509501 0 C T 0.345 -3.522586e-01 2.152429e-01 1.019120e-01
12 exm1033479 108051406 0 A G 0.094 5.634926e-01 3.443461e-01 1.019433e-01
9 exm756090 79319874 0 A C 0.095 5.637307e-01 3.445139e-01 1.019654e-01
4 exm396345 40810663 0 G A 0.127 -4.953613e-01 3.027446e-01 1.019807e-01
3 exm335542 108072298 0 T C 0.423 -3.385465e-01 2.069790e-01 1.021018e-01
1 exm104672 154573967 0 T C 0.231 3.994456e-01 2.442451e-01 1.021492e-01
10 exm863414 126714966 0 G A 0.457 -3.355151e-01 2.051621e-01 1.021626e-01
17 exm1273495 649571 0 C T 0.013 1.457337e+00 8.911773e-01 1.021776e-01
4 exm2256526 186541301 0 G A 0.055 -7.486213e-01 4.578783e-01 1.022438e-01
4 exm437488 186541301 0 G A 0.055 -7.486213e-01 4.578783e-01 1.022438e-01
11 exm963371 120175749 0 A G 0.087 5.865908e-01 3.588381e-01 1.023034e-01
13 exm1058910 25876011 0 A G 0.480 -3.311164e-01 2.026013e-01 1.023809e-01
6 exm544313 38980081 10 G A 0.090 5.792653e-01 3.544469e-01 1.023904e-01
11 exm912340 58126305 0 A T 0.331 3.671814e-01 2.246903e-01 1.024142e-01
19 exm1420882 9057780 0 T G 0.012 1.523984e+00 9.326382e-01 1.024372e-01
21 exm1564939 31709691 0 A G 0.411 3.361823e-01 2.058077e-01 1.025589e-01
6 exm541395 35479574 0 G C 0.251 3.882266e-01 2.376818e-01 1.025777e-01
17 exm1350304 71196809 0 G A 0.418 -3.375468e-01 2.066751e-01 1.026121e-01
2 exm230394 137988626 0 T C 0.026 1.047804e+00 6.416161e-01 1.026447e-01
5 exm2273403 9041935 0 G A 0.217 -4.065760e-01 2.489726e-01 1.026562e-01
20 exm1544384 43933021 0 G T 0.479 -3.386453e-01 2.074862e-01 1.028416e-01
8 exm706586 76452313 0 G A 0.464 -3.355803e-01 2.056789e-01 1.029597e-01
16 exm1248111 67233243 0 A G 0.056 7.223762e-01 4.431242e-01 1.032520e-01
10 exm832697 73544086 0 A G 0.128 -4.961306e-01 3.043660e-01 1.032822e-01
2 exm2273352 50148972 0 T C 0.306 3.618932e-01 2.220531e-01 1.033427e-01
10 exm847031 99439541 0 C G 0.476 3.376057e-01 2.071808e-01 1.033929e-01
2 exm205466 75099477 0 T A 0.163 4.606183e-01 2.826904e-01 1.034169e-01
6 exm529573 30995786 6 G A 0.172 4.394455e-01 2.697502e-01 1.034859e-01
10 exm832808 73558952 0 T C 0.287 -3.715326e-01 2.281115e-01 1.035601e-01
1 exm147358 212911836 0 T C 0.379 -3.422440e-01 2.101347e-01 1.035693e-01
3 exm371029 186390627 0 T C 0.489 -3.338379e-01 2.050297e-01 1.036640e-01
15 exm1194444 101922323 0 G A 0.221 3.991979e-01 2.452566e-01 1.037844e-01
4 exm402217 68534392 0 T C 0.186 -4.232204e-01 2.600171e-01 1.037868e-01
9 exm803386 140327663 0 T C 0.280 -3.762359e-01 2.311781e-01 1.038273e-01
2 exm231160 141751676 1 C T 0.033 -9.380435e-01 5.764898e-01 1.038927e-01
9 exm740675 15874585 0 G T 0.024 -1.086235e+00 6.677503e-01 1.039894e-01
12 exm982922 9833524 0 G C 0.434 3.301318e-01 2.030269e-01 1.041296e-01
1 exm88387 118516082 0 T A 0.162 4.605720e-01 2.832474e-01 1.041313e-01
8 exm687664 22021037 0 A C 0.250 -3.909864e-01 2.404723e-01 1.041593e-01
3 exm352559 134077470 0 C G 0.199 4.256332e-01 2.618154e-01 1.042040e-01
5 exm2266087 67596088 0 G A 0.447 3.329685e-01 2.048753e-01 1.043052e-01
10 exm832748 73550969 0 A G 0.287 -3.707563e-01 2.281387e-01 1.043242e-01
19 exm1444340 18255359 0 G A 0.343 -3.506713e-01 2.158176e-01 1.043850e-01
5 exm468830 96363459 0 G A 0.150 -4.583500e-01 2.821661e-01 1.044815e-01
6 exm546833 42224546 0 T A 0.034 9.273088e-01 5.709671e-01 1.045446e-01
10 exm864752 129249662 0 G A 0.066 6.496432e-01 4.000071e-01 1.045494e-01
10 exm826071 59956041 0 T C 0.107 -5.469545e-01 3.369133e-01 1.046885e-01
3 exm328875 67054649 0 C T 0.082 6.059411e-01 3.732894e-01 1.047271e-01
6 exm586820 151672285 0 G A 0.153 4.643169e-01 2.860701e-01 1.047612e-01
17 exm1295293 10608518 0 G T 0.017 -1.265100e+00 7.795514e-01 1.048106e-01
19 exm1489895 49658209 0 C A 0.449 3.311637e-01 2.040937e-01 1.048641e-01
20 exm2272945 61391977 0 G T 0.153 -4.640109e-01 2.859938e-01 1.048975e-01
5 exm445046 13788886 0 A C 0.213 -4.043294e-01 2.492445e-01 1.049469e-01
12 exm979397 7023123 0 G A 0.314 -3.660076e-01 2.256414e-01 1.049776e-01
1 exm34122 26517794 0 G A 0.047 -7.727917e-01 4.764420e-01 1.049927e-01
3 exm358563 150421660 0 A C 0.052 7.478851e-01 4.611290e-01 1.050246e-01
4 exm428580 152212603 0 T G 0.342 -3.632136e-01 2.240640e-01 1.052027e-01
1 exm119174 162760622 1 C G 0.019 1.236696e+00 7.629517e-01 1.052219e-01
10 exm846851 99350017 0 C G 0.305 3.642258e-01 2.247227e-01 1.052557e-01
12 exm991451 27850113 0 T A 0.116 -5.194230e-01 3.205346e-01 1.053178e-01
1 exm94425 150429944 0 G A 0.026 -1.048930e+00 6.473211e-01 1.053334e-01
17 exm1327856 42225547 0 C A 0.342 3.539594e-01 2.184606e-01 1.053706e-01
6 exm531199 31583931 0 T C 0.089 -5.915794e-01 3.651953e-01 1.054447e-01
3 exm377860 197579466 0 T C 0.098 -5.589429e-01 3.451699e-01 1.055676e-01
12 exm1031753 104376693 0 A G 0.024 -1.092631e+00 6.748206e-01 1.056070e-01
12 exm1009106 54109659 0 T C 0.206 4.197181e-01 2.592584e-01 1.056555e-01
5 exm509938 179195867 0 A G 0.053 7.428777e-01 4.588928e-01 1.056706e-01
2 exm258565 204154552 0 C T 0.406 3.310272e-01 2.045022e-01 1.057030e-01
19 exm1422501 9237542 0 C T 0.349 3.514865e-01 2.171687e-01 1.057466e-01
9 exm786549 131588888 0 C G 0.493 -3.315337e-01 2.048408e-01 1.057468e-01
8 exm730471 145095577 0 T C 0.012 1.523211e+00 9.417939e-01 1.059932e-01
6 exm516848 12123538 0 T G 0.029 9.967597e-01 6.163897e-01 1.060488e-01
3 exm346774 126218211 0 A G 0.010 -1.649784e+00 1.020235e+00 1.060555e-01
12 exm995907 44177511 0 A G 0.010 1.656728e+00 1.024547e+00 1.060614e-01
4 exm435027 177106011 0 A C 0.027 1.024146e+00 6.334074e-01 1.060940e-01
4 exm-IND4-177343003 177106010 0 D I 0.027 1.024146e+00 6.334074e-01 1.060940e-01
7 exm676390 158447855 0 G T 0.016 -1.326562e+00 8.206760e-01 1.061928e-01
1 exm162065 236749649 0 C T 0.360 3.384252e-01 2.093702e-01 1.061995e-01
2 exm253236 191399378 0 G C 0.159 -4.533704e-01 2.804880e-01 1.062066e-01
10 exm823593 50183042 1 A G 0.123 -5.075312e-01 3.140571e-01 1.062747e-01
18 exm1374727 9254785 0 T C 0.032 9.495927e-01 5.876208e-01 1.062860e-01
18 exm1374764 9255784 0 A C 0.032 9.495927e-01 5.876208e-01 1.062860e-01
2 exm282989 241817516 0 G A 0.092 -5.786734e-01 3.580926e-01 1.062875e-01
1 exm137123 201288955 0 A G 0.103 -5.416460e-01 3.352253e-01 1.063354e-01
11 exm971252 133714522 0 A G 0.367 3.392482e-01 2.099780e-01 1.063636e-01
20 exm1560815 62422080 0 C T 0.217 3.948479e-01 2.443958e-01 1.063698e-01
10 exm826529 61552692 0 T G 0.488 3.327002e-01 2.060138e-01 1.065141e-01
17 exm1279514 3947644 0 C T 0.371 3.383790e-01 2.095546e-01 1.065548e-01
2 exm232340 152296641 0 T G 0.010 1.642366e+00 1.017665e+00 1.067491e-01
2 exm232502 152321090 0 G C 0.010 1.642366e+00 1.017665e+00 1.067491e-01
2 exm232713 152372974 0 T C 0.010 1.642366e+00 1.017665e+00 1.067491e-01
2 exm232869 152417134 0 T G 0.010 1.642366e+00 1.017665e+00 1.067491e-01
2 exm232900 152420120 0 G C 0.010 1.642366e+00 1.017665e+00 1.067491e-01
6 exm577364 129612765 0 T G 0.013 -1.488843e+00 9.226350e-01 1.067863e-01
4 exm389192 8872977 0 T C 0.033 9.291024e-01 5.759000e-01 1.068690e-01
5 exm2256903 126993249 0 G C 0.471 -3.337571e-01 2.069128e-01 1.069283e-01
1 exm69430 76363756 1 C G 0.049 7.576224e-01 4.696941e-01 1.069326e-01
6 exm558268 57055354 0 T C 0.087 5.937297e-01 3.680948e-01 1.069396e-01
6 exm-rs3177928 32412435 0 A G 0.166 4.548730e-01 2.820333e-01 1.069712e-01
19 exm1490555 49930295 0 G C 0.127 -4.901384e-01 3.039112e-01 1.069855e-01
22 exm1605488 37485724 0 C T 0.353 3.379072e-01 2.095488e-01 1.070339e-01
5 exm500723 160016684 0 G A 0.014 -1.393937e+00 8.649155e-01 1.072300e-01
5 exm447220 26988328 0 A G 0.192 -4.163694e-01 2.583506e-01 1.072301e-01
5 exm447223 26988424 0 C T 0.192 -4.163694e-01 2.583506e-01 1.072301e-01
17 exm1331251 44249096 0 C A 0.046 8.159801e-01 5.065123e-01 1.073754e-01
17 exm2253037 44249096 0 C A 0.046 8.159801e-01 5.065123e-01 1.073754e-01
11 exm921842 63994510 0 G C 0.011 -1.555551e+00 9.657137e-01 1.074187e-01
4 exm435282 178272700 0 G A 0.049 7.425434e-01 4.610791e-01 1.074911e-01
18 exm1391359 61654463 0 A G 0.306 -3.605223e-01 2.238847e-01 1.075224e-01
2 exm2275617 179325735 5 G C 0.038 -8.644552e-01 5.368380e-01 1.075293e-01
15 exm1170775 65917355 0 G T 0.037 -8.660892e-01 5.378595e-01 1.075337e-01
1 exm117933 161479745 3 G A 0.368 -3.369580e-01 2.092594e-01 1.075362e-01
5 exm455700 55237014 0 T C 0.012 1.535266e+00 9.535183e-01 1.075654e-01
7 exm669561 149489413 1 T C 0.035 -8.935986e-01 5.550719e-01 1.076151e-01
14 exm2251971 86089508 0 T G 0.072 6.260871e-01 3.889712e-01 1.076765e-01
3 exm332419 97806175 1 A C 0.039 8.518222e-01 5.292626e-01 1.077086e-01
19 exm1480079 45728059 0 C T 0.076 6.148288e-01 3.820404e-01 1.077352e-01
1 exm18547 13802325 0 C T 0.426 3.365867e-01 2.092806e-01 1.079596e-01
14 exm2267713 61745417 0 A G 0.372 3.364744e-01 2.092342e-01 1.079990e-01
22 exm1602821 32875190 0 A G 0.489 -3.298589e-01 2.051283e-01 1.080126e-01
11 exm883057 5528918 0 T C 0.169 4.383517e-01 2.726442e-01 1.080744e-01
12 exm1005808 52965165 48 G A 0.082 -6.031922e-01 3.751866e-01 1.080890e-01
4 exm391525 17805379 0 A G 0.079 6.155860e-01 3.829164e-01 1.081082e-01
9 exm742700 20988426 0 A G 0.309 3.580813e-01 2.227593e-01 1.081397e-01
4 exm406906 76877285 0 G C 0.011 1.569049e+00 9.761190e-01 1.081496e-01
1 exm64843 62734089 0 T C 0.193 -4.067631e-01 2.530893e-01 1.082030e-01
19 exm1444958 18377647 0 C G 0.421 3.347738e-01 2.083262e-01 1.082520e-01
17 exm1273681 685752 0 A G 0.237 3.811783e-01 2.372549e-01 1.083288e-01
19 exm1398222 990281 0 G A 0.146 -4.659725e-01 2.900400e-01 1.083374e-01
10 exm819633 37421199 1 T C 0.069 6.455890e-01 4.019134e-01 1.084014e-01
1 exm73129 89478868 17 A G 0.111 -5.172531e-01 3.220577e-01 1.084453e-01
17 exm1281539 4700993 0 G C 0.074 6.288434e-01 3.916181e-01 1.085182e-01
8 exm695855 37730368 0 G A 0.375 3.410072e-01 2.123878e-01 1.085555e-01
4 exm411985 88533540 0 T A 0.056 -7.205655e-01 4.488195e-01 1.085817e-01
21 exm1565710 32638963 0 A G 0.022 -1.103246e+00 6.871866e-01 1.085849e-01
7 exm643960 100675713 1 T C 0.174 -4.230318e-01 2.634969e-01 1.085851e-01
11 exm887167 6913127 0 G A 0.381 3.339420e-01 2.080257e-01 1.086205e-01
5 exm452273 40843493 0 T A 0.044 -8.098000e-01 5.045425e-01 1.086807e-01
9 exm772556 114521086 8 T C 0.013 -1.444955e+00 9.003308e-01 1.087032e-01
14 exm1094499 24910973 0 T G 0.133 -4.755825e-01 2.963579e-01 1.087381e-01
1 exm129232 182554557 0 T C 0.317 -3.484376e-01 2.171334e-01 1.087470e-01
9 exm803189 140243880 0 A G 0.022 -1.122323e+00 6.994338e-01 1.087691e-01
2 exm277759 234763137 0 C T 0.056 7.200975e-01 4.489068e-01 1.088799e-01
19 exm2254075 6007724 0 A G 0.020 -1.178631e+00 7.347752e-01 1.088894e-01
5 exm490791 141309824 0 A G 0.190 4.132928e-01 2.577029e-01 1.089586e-01
16 exm1244192 57693498 0 C T 0.017 1.284791e+00 8.012309e-01 1.090104e-01
6 exm537239 32945701 1 T G 0.075 -6.144392e-01 3.832892e-01 1.091103e-01
17 exm1357313 74076415 0 G A 0.298 3.558931e-01 2.220128e-01 1.091190e-01
11 exm887757 7509566 0 T A 0.170 4.210594e-01 2.626704e-01 1.091266e-01
5 exm505272 176004680 0 C A 0.026 -1.014746e+00 6.331244e-01 1.091787e-01
15 exm1159387 48441554 1 C T 0.017 -1.281695e+00 7.996853e-01 1.091809e-01
20 exm1540375 36982811 0 A G 0.027 -1.035502e+00 6.460885e-01 1.091863e-01
16 exm1224465 21190853 0 A C 0.089 5.773238e-01 3.602574e-01 1.092291e-01
2 exm268403 220197321 0 T C 0.377 3.449888e-01 2.152817e-01 1.092362e-01
2 exm268406 220197388 0 A C 0.377 3.449888e-01 2.152817e-01 1.092362e-01
4 exm380539 1165748 0 C T 0.102 5.311236e-01 3.314411e-01 1.092432e-01
1 exm67132 67518534 0 T C 0.062 6.872708e-01 4.289125e-01 1.092677e-01
4 exm2273386 6718775 0 G T 0.429 3.225930e-01 2.013478e-01 1.093093e-01
12 exm1018555 62959137 0 G A 0.035 8.880617e-01 5.542910e-01 1.093116e-01
11 exm887566 7079038 0 G A 0.321 3.528575e-01 2.203524e-01 1.094942e-01
10 exm848932 101829514 0 T C 0.017 -1.258417e+00 7.859435e-01 1.095335e-01
14 exm1134928 105930406 0 A G 0.428 3.258930e-01 2.035382e-01 1.095371e-01
14 exm2251731 24901433 0 T C 0.104 5.275873e-01 3.295537e-01 1.095868e-01
6 exm523677 27278179 0 T G 0.013 -1.472299e+00 9.198674e-01 1.096664e-01
6 exm523695 27279021 0 G C 0.013 -1.472299e+00 9.198674e-01 1.096664e-01
6 exm523710 27279805 0 T G 0.013 -1.472299e+00 9.198674e-01 1.096664e-01
6 exm523720 27293107 0 A G 0.013 -1.472299e+00 9.198674e-01 1.096664e-01
6 exm523721 27293114 0 A T 0.013 -1.472299e+00 9.198674e-01 1.096664e-01
3 exm371180 186461524 0 T C 0.108 5.289759e-01 3.305103e-01 1.096826e-01
12 exm1054170 133306589 0 T C 0.328 3.539904e-01 2.212419e-01 1.097862e-01
13 exm1069928 52524488 0 C T 0.476 3.239415e-01 2.025377e-01 1.099198e-01
20 exm1551723 55020999 0 T C 0.012 1.529280e+00 9.564571e-01 1.100335e-01
2 exm235572 160604541 0 A G 0.040 8.307063e-01 5.195562e-01 1.100390e-01
9 exm768458 107266844 2 A G 0.311 3.507785e-01 2.194061e-01 1.100641e-01
2 exm174991 20202930 0 A G 0.039 -8.431562e-01 5.274020e-01 1.100789e-01
16 exm1208527 2812939 0 C A 0.468 -3.296539e-01 2.062387e-01 1.101428e-01
15 exm1167867 63569901 0 G A 0.040 -8.345741e-01 5.222168e-01 1.102035e-01
5 exm2257100 167924260 3 A C 0.063 -6.702740e-01 4.197172e-01 1.104643e-01
17 exm1311056 32906038 0 C G 0.015 1.328281e+00 8.319306e-01 1.105404e-01
2 exm220557 111551725 0 A G 0.028 1.003114e+00 6.283324e-01 1.105749e-01
6 exm-rs1055569 31440082 0 T C 0.347 -3.418604e-01 2.141492e-01 1.105982e-01
17 exm1365728 79170578 0 T C 0.090 -5.764476e-01 3.611735e-01 1.106708e-01
12 exm1045664 122674780 0 A C 0.128 4.882083e-01 3.059784e-01 1.107771e-01
1 exm109047 156347834 0 A T 0.305 -3.538569e-01 2.218392e-01 1.108798e-01
16 exm1255175 70972595 0 C T 0.461 -3.254574e-01 2.040710e-01 1.109425e-01
17 exm1362267 77081788 0 A G 0.110 -5.171517e-01 3.243591e-01 1.110419e-01
12 exm1024776 85432040 0 A T 0.161 4.407438e-01 2.764474e-01 1.110569e-01
15 exm1183401 83428192 0 T C 0.049 -7.582422e-01 4.759368e-01 1.113160e-01
6 exm537400 33036853 6 C A 0.374 -3.471606e-01 2.180117e-01 1.114871e-01
1 exm82919 110998854 0 A G 0.361 -3.380390e-01 2.123148e-01 1.115400e-01
3 exm342721 122003757 0 T G 0.131 4.813707e-01 3.023700e-01 1.115775e-01
4 exm2256631 47682174 0 G A 0.479 3.263036e-01 2.049777e-01 1.115987e-01
1 exm95472 150940625 0 G T 0.053 7.287082e-01 4.578081e-01 1.116358e-01
3 exm331767 89521664 0 A G 0.053 7.198885e-01 4.522704e-01 1.116384e-01
11 exm938544 71943961 0 A C 0.022 -1.129883e+00 7.099004e-01 1.116639e-01
5 exm486084 140553581 0 G C 0.420 3.336133e-01 2.097289e-01 1.118708e-01
9 exm771660 113221247 0 C T 0.145 -4.716825e-01 2.965425e-01 1.118892e-01
11 exm883578 5701001 0 T C 0.142 -4.563270e-01 2.869075e-01 1.119128e-01
8 exm687676 22021517 0 A G 0.265 -3.778939e-01 2.376063e-01 1.119313e-01
18 exm-rs3744877 77894844 0 G A 0.497 3.328801e-01 2.093133e-01 1.119484e-01
1 exm147329 212799870 0 A G 0.134 -4.738978e-01 2.980490e-01 1.120260e-01
18 exm1388856 56149099 0 T C 0.019 1.143229e+00 7.190825e-01 1.120612e-01
14 exm1094468 24909362 0 T C 0.133 -4.699082e-01 2.955964e-01 1.120947e-01
17 exm1291460 8132763 0 T C 0.227 -3.898202e-01 2.452267e-01 1.121089e-01
1 exm24795 19203725 0 G A 0.012 1.495296e+00 9.407363e-01 1.121397e-01
17 exm1330842 43922942 3 C T 0.054 7.298866e-01 4.591951e-01 1.121406e-01
3 exm2269445 45989044 0 T G 0.288 3.620661e-01 2.277980e-01 1.121573e-01
4 exm389587 10099340 0 T C 0.462 3.239983e-01 2.038574e-01 1.121752e-01
3 exm365678 178968568 2 C A 0.059 -6.952820e-01 4.374689e-01 1.121773e-01
19 exm1395595 367089 0 A G 0.041 -8.063187e-01 5.073545e-01 1.121926e-01
19 exm1401976 1819125 0 C T 0.290 3.647820e-01 2.296665e-01 1.124070e-01
6 exm-rs2050189 32339647 0 G A 0.305 3.547936e-01 2.234032e-01 1.124478e-01
10 exm811188 15146061 0 G C 0.038 8.545988e-01 5.381214e-01 1.124514e-01
11 exm882729 5411031 0 C T 0.303 -3.513525e-01 2.212781e-01 1.125154e-01
11 exm882737 5411239 0 T C 0.303 -3.513525e-01 2.212781e-01 1.125154e-01
11 exm882756 5411580 0 T C 0.303 -3.513525e-01 2.212781e-01 1.125154e-01
6 exm544372 39033595 7 A G 0.115 -5.076443e-01 3.197438e-01 1.125544e-01
14 exm1101173 51370852 0 G C 0.197 4.176053e-01 2.630578e-01 1.125896e-01
11 exm961735 118952173 0 G A 0.347 -3.341544e-01 2.105206e-01 1.126412e-01
20 exm1556383 60966318 0 G T 0.106 5.271890e-01 3.321468e-01 1.126547e-01
3 exm368514 183976103 0 T C 0.110 5.182295e-01 3.265353e-01 1.126914e-01
22 exm1585524 19747082 0 G C 0.314 3.578213e-01 2.254658e-01 1.126967e-01
20 exm1541657 39986085 0 C A 0.210 4.031830e-01 2.540796e-01 1.127406e-01
17 exm1352677 72860653 0 A G 0.054 -7.139287e-01 4.502532e-01 1.130176e-01
5 exm2256819 10239278 0 C T 0.280 -3.639057e-01 2.295380e-01 1.130704e-01
15 exm1162154 52017273 0 C T 0.017 -1.273909e+00 8.036034e-01 1.131017e-01
6 exm568818 105609468 0 T C 0.012 -1.463177e+00 9.230070e-01 1.131055e-01
14 exm1099301 45700409 0 T C 0.015 -1.306142e+00 8.240072e-01 1.131325e-01
1 exm56983 47138819 0 G T 0.450 3.230926e-01 2.038705e-01 1.132046e-01
1 exm77912 100623922 0 C T 0.027 1.011705e+00 6.384043e-01 1.132164e-01
2 exm189775 43902763 0 C A 0.028 -9.994150e-01 6.306721e-01 1.132297e-01
5 exm442826 5146377 0 C T 0.290 -3.561227e-01 2.247474e-01 1.132606e-01
14 exm1118942 81744736 0 A G 0.325 -3.460053e-01 2.183760e-01 1.132831e-01
17 exm1311656 33460431 0 T C 0.054 -7.040000e-01 4.443887e-01 1.133397e-01
7 exm672220 150761314 0 A G 0.157 4.530542e-01 2.859939e-01 1.133531e-01
6 exm532589 31778272 0 G A 0.127 4.915615e-01 3.103610e-01 1.134218e-01
20 exm2273578 31025163 0 A G 0.494 -3.252663e-01 2.053769e-01 1.134410e-01
2 exm-rs4853575 192160875 0 T C 0.498 -3.283495e-01 2.073793e-01 1.135379e-01
6 exm532117 31701345 0 C T 0.017 1.226004e+00 7.744219e-01 1.135849e-01
1 exm61248 54644859 0 T C 0.087 -5.783422e-01 3.653440e-01 1.136109e-01
12 exm1031710 104345384 0 A G 0.024 -1.068291e+00 6.748963e-01 1.136363e-01
14 exm-rs7161192 64637147 0 A C 0.299 -3.531676e-01 2.231186e-01 1.136425e-01
9 exm755906 78969059 1 A C 0.303 3.455330e-01 2.182975e-01 1.136459e-01
1 exm13013 10364578 0 G A 0.012 1.513244e+00 9.563030e-01 1.137517e-01
19 exm2253829 39926509 0 C A 0.441 3.255247e-01 2.057210e-01 1.137585e-01
20 exm1547126 45315786 0 T C 0.011 1.549310e+00 9.794752e-01 1.138920e-01
14 exm1114254 74514674 0 A T 0.262 3.676014e-01 2.324240e-01 1.139325e-01
17 exm1348383 66391276 0 A G 0.232 3.846953e-01 2.432394e-01 1.139435e-01
10 exm858668 118397884 0 G A 0.371 3.488764e-01 2.206824e-01 1.140926e-01
7 exm632310 88423881 0 C T 0.195 -4.046246e-01 2.559863e-01 1.141494e-01
9 exm766732 101778346 0 G C 0.055 -7.045789e-01 4.458014e-01 1.141888e-01
11 exm961710 118949331 0 T C 0.387 -3.266964e-01 2.067094e-01 1.141923e-01
9 exm2259320 32784838 0 C T 0.175 4.199580e-01 2.657193e-01 1.141934e-01
21 exm1563915 28305324 0 T C 0.035 -8.798935e-01 5.569177e-01 1.143130e-01
2 exm276817 234408547 0 T C 0.027 9.859306e-01 6.242024e-01 1.144115e-01
2 exm276906 234465572 0 T A 0.027 9.859306e-01 6.242024e-01 1.144115e-01
17 exm1321696 39637244 0 A G 0.353 3.389018e-01 2.145969e-01 1.144703e-01
11 exm957773 116692334 0 C T 0.378 -3.353360e-01 2.123442e-01 1.144792e-01
2 exm235804 160729005 0 T C 0.111 5.200050e-01 3.292992e-01 1.144984e-01
20 exm1522941 3838441 0 G C 0.343 -3.422508e-01 2.167900e-01 1.145914e-01
4 exm396055 40138676 0 G A 0.216 3.895870e-01 2.467816e-01 1.146027e-01
13 exm1072123 73539466 1 G A 0.055 -7.024045e-01 4.450697e-01 1.147132e-01
1 exm123134 171162583 0 C T 0.042 -8.072528e-01 5.115711e-01 1.147597e-01
6 exm594144 167271711 0 T C 0.089 -5.691762e-01 3.607121e-01 1.147744e-01
18 exm1378047 20572861 0 C A 0.051 7.072598e-01 4.482718e-01 1.148148e-01
18 exm1390998 61387312 0 A G 0.374 -3.336637e-01 2.115077e-01 1.148604e-01
18 exm1391000 61387333 0 A T 0.374 -3.336637e-01 2.115077e-01 1.148604e-01
18 exm1391002 61387389 0 A G 0.374 -3.336637e-01 2.115077e-01 1.148604e-01
17 exm1280794 4495740 0 A G 0.306 3.474440e-01 2.202484e-01 1.148695e-01
3 exm352193 133475812 0 A G 0.028 9.865965e-01 6.255293e-01 1.149364e-01
17 exm1368254 79898933 0 A G 0.056 -7.026398e-01 4.455267e-01 1.149640e-01
22 exm1589343 22318538 0 T C 0.053 7.293159e-01 4.625099e-01 1.150177e-01
6 exm575754 123122464 0 T C 0.220 3.802612e-01 2.413004e-01 1.152440e-01
21 exm1564180 30339120 0 A C 0.116 -5.077799e-01 3.224147e-01 1.154644e-01
19 exm1492327 50312801 0 T C 0.082 -5.860548e-01 3.721446e-01 1.154930e-01
10 exm-rs7916697 69991853 0 A G 0.294 3.576561e-01 2.271184e-01 1.155040e-01
19 exm1421510 9070837 0 G A 0.174 -4.205873e-01 2.670867e-01 1.155118e-01
12 exm1025724 89916811 0 T C 0.183 4.133531e-01 2.625420e-01 1.155801e-01
14 exm1091096 23994517 0 G A 0.145 -4.653984e-01 2.956323e-01 1.156215e-01
13 exm1071987 73349359 2 C G 0.287 -3.544736e-01 2.252625e-01 1.157707e-01
6 exm579726 133789728 0 A G 0.410 3.314041e-01 2.106435e-01 1.158420e-01
21 exm1573840 43838643 0 A G 0.011 1.582558e+00 1.005922e+00 1.158542e-01
1 exm2803 1267651 2 A G 0.011 1.540668e+00 9.793695e-01 1.158819e-01
16 exm1272609 90037882 0 T C 0.074 -6.162742e-01 3.917839e-01 1.159112e-01
4 exm2256385 144617842 0 T G 0.305 -3.545376e-01 2.254588e-01 1.160222e-01
12 exm1006637 53186088 0 C G 0.296 3.520735e-01 2.238929e-01 1.160240e-01
8 exm-rs7465584 124987478 0 C T 0.257 -3.729737e-01 2.371847e-01 1.160251e-01
6 exm594146 167271716 0 T C 0.260 -3.681793e-01 2.341801e-01 1.160940e-01
3 exm369922 184910133 0 T G 0.111 5.125271e-01 3.260332e-01 1.161398e-01
1 exm111892 157739773 0 A G 0.016 -1.303102e+00 8.290275e-01 1.161780e-01
2 exm2254501 120005569 0 T C 0.109 -5.203443e-01 3.310751e-01 1.162160e-01
8 exm728687 144942903 1 T C 0.254 3.759555e-01 2.392197e-01 1.162366e-01
17 exm1281471 4689313 0 C G 0.058 6.740992e-01 4.289367e-01 1.162442e-01
4 exm389830 10586571 0 A G 0.020 1.156661e+00 7.360167e-01 1.162545e-01
1 exm152994 226019633 1 C T 0.390 3.278904e-01 2.087213e-01 1.163859e-01
4 exm394310 37851856 0 C A 0.063 -6.527477e-01 4.155277e-01 1.163998e-01
17 exm1366483 79412465 0 A C 0.018 1.213852e+00 7.728081e-01 1.164429e-01
12 exm974261 2061614 0 A G 0.030 -9.506835e-01 6.052945e-01 1.164638e-01
12 exm974277 2061982 0 A G 0.030 -9.506835e-01 6.052945e-01 1.164638e-01
12 exm974288 2062135 0 A G 0.030 -9.506835e-01 6.052945e-01 1.164638e-01
12 exm974313 2064602 0 C T 0.030 -9.506835e-01 6.052945e-01 1.164638e-01
9 exm750439 36087876 0 A G 0.100 5.340661e-01 3.400649e-01 1.164941e-01
21 exm1569889 38494273 1 G C 0.049 -7.269652e-01 4.628936e-01 1.164947e-01
6 exm542210 36270130 0 A C 0.223 -3.809562e-01 2.426302e-01 1.165806e-01
16 exm1222362 19726275 0 T C 0.046 -7.551739e-01 4.810893e-01 1.166723e-01
12 exm983873 10954383 0 A T 0.014 1.386737e+00 8.836624e-01 1.167679e-01
12 exm983905 10954916 0 G A 0.014 1.386737e+00 8.836624e-01 1.167679e-01
12 exm983952 10959438 0 A G 0.014 1.386737e+00 8.836624e-01 1.167679e-01
12 exm983972 10961978 0 T C 0.014 1.386737e+00 8.836624e-01 1.167679e-01
18 exm1388647 55336626 1 G A 0.011 1.534939e+00 9.784360e-01 1.168933e-01
5 exm455972 56177443 0 A G 0.416 3.233308e-01 2.061231e-01 1.169254e-01
12 exm988079 18649057 1 T C 0.369 -3.374522e-01 2.151590e-01 1.169825e-01
19 exm-IND19-57996280 53304469 0 D I 0.011 -1.520311e+00 9.695726e-01 1.170674e-01
12 exm982408 9232268 0 C T 0.158 4.436376e-01 2.829703e-01 1.171217e-01
1 exm145473 208390162 1 C T 0.087 -5.642846e-01 3.600532e-01 1.172532e-01
10 exm816814 28224075 0 A G 0.112 5.072318e-01 3.236739e-01 1.172809e-01
10 exm816839 28228926 0 T C 0.112 5.072318e-01 3.236739e-01 1.172809e-01
1 exm40038 32259791 0 T C 0.010 -1.604094e+00 1.023666e+00 1.173039e-01
3 exm346807 126222856 0 T C 0.013 1.406640e+00 8.976723e-01 1.173093e-01
8 exm696976 38854041 0 T C 0.317 -3.457734e-01 2.206855e-01 1.173492e-01
2 exm235708 160690656 0 A G 0.047 7.573216e-01 4.833937e-01 1.173816e-01
14 exm1107116 64560133 0 C T 0.024 -1.038129e+00 6.627520e-01 1.174484e-01
15 exm1161345 51040384 6 C T 0.045 7.860655e-01 5.018556e-01 1.174654e-01
3 exm327706 63967900 0 G A 0.120 4.883892e-01 3.118528e-01 1.175191e-01
16 exm1226589 23646191 0 C T 0.098 -5.309823e-01 3.390505e-01 1.175197e-01
6 exm588065 152671865 0 G T 0.099 -5.231940e-01 3.341086e-01 1.175540e-01
5 exm473605 121488203 0 A G 0.078 -6.080735e-01 3.885915e-01 1.178178e-01
1 exm102177 153320372 4 T G 0.179 -4.239028e-01 2.708985e-01 1.178204e-01
14 exm1105738 61180657 0 T G 0.323 -3.393047e-01 2.169856e-01 1.180746e-01
14 exm1129656 103570354 0 T G 0.115 4.996591e-01 3.195544e-01 1.181000e-01
8 exm684433 17396415 1 C G 0.142 4.529922e-01 2.897406e-01 1.181403e-01
6 exm-rs3734805 151939350 0 C A 0.099 5.337492e-01 3.414119e-01 1.181596e-01
18 exm1374913 9258537 0 C T 0.032 9.111970e-01 5.828832e-01 1.181831e-01
1 exm46298 38185723 0 T C 0.030 -9.306939e-01 5.954195e-01 1.182229e-01
1 exm46341 38188740 0 T C 0.030 -9.306939e-01 5.954195e-01 1.182229e-01
1 exm46346 38188787 0 G A 0.030 -9.306939e-01 5.954195e-01 1.182229e-01
19 exm1479646 45537779 0 T C 0.010 -1.548489e+00 9.907692e-01 1.182636e-01
8 exm729007 144990784 0 A G 0.010 -1.598588e+00 1.023049e+00 1.183444e-01
1 exm77579 100358103 2 T C 0.162 -4.292280e-01 2.747251e-01 1.183872e-01
14 exm1119272 88452945 0 A G 0.013 1.404249e+00 8.988602e-01 1.184193e-01
3 exm373135 193166028 3 C T 0.047 -7.646528e-01 4.894911e-01 1.184467e-01
5 exm460340 71757266 1 C T 0.085 5.697468e-01 3.647509e-01 1.184755e-01
10 exm830387 71176012 0 G A 0.293 -3.480063e-01 2.228063e-01 1.184974e-01
18 exm1380305 28611061 0 A T 0.485 3.210432e-01 2.055707e-01 1.185460e-01
19 exm1437849 15580694 0 A G 0.047 7.649253e-01 4.898157e-01 1.185595e-01
6 exm588007 152658062 0 G C 0.019 1.182465e+00 7.573102e-01 1.186206e-01
1 exm10030 6649228 0 G T 0.045 -7.718275e-01 4.945098e-01 1.187639e-01
9 exm740112 14842560 0 A G 0.011 1.575010e+00 1.009150e+00 1.187787e-01
12 exm1028383 98926721 0 T C 0.026 9.781325e-01 6.267355e-01 1.187910e-01
15 exm1194456 101924546 0 T C 0.249 -3.680774e-01 2.359296e-01 1.189239e-01
6 exm537383 33036505 0 C G 0.373 -3.394039e-01 2.175720e-01 1.189604e-01
6 exm537428 33037419 0 A G 0.373 -3.394039e-01 2.175720e-01 1.189604e-01
6 exm537429 33037424 0 C T 0.373 -3.394039e-01 2.175720e-01 1.189604e-01
6 exm-rs1126769 33036435 0 C A 0.373 -3.394039e-01 2.175720e-01 1.189604e-01
6 exm-rs3077 33033022 0 C T 0.373 -3.394039e-01 2.175720e-01 1.189604e-01
8 exm-rs2290416 144657600 8 T C 0.164 -4.404323e-01 2.824003e-01 1.190450e-01
6 exm552775 46717652 0 A T 0.022 -1.092844e+00 7.008746e-01 1.191269e-01
7 exm2258207 149486367 0 A C 0.011 1.522010e+00 9.762423e-01 1.191760e-01
7 exm669515 149486726 0 C T 0.011 1.522010e+00 9.762423e-01 1.191760e-01
19 exm1419798 8808373 0 G T 0.316 3.396077e-01 2.178579e-01 1.192233e-01
2 exm260291 208477852 0 G A 0.051 -7.169917e-01 4.599710e-01 1.192407e-01
15 exm1141765 23890816 1 T C 0.018 -1.176037e+00 7.547512e-01 1.193824e-01
6 exm558972 66005857 0 A T 0.059 -6.674109e-01 4.283900e-01 1.194360e-01
19 exm1927362 1819112 0 G A 0.012 1.489158e+00 9.560626e-01 1.195207e-01
3 exm348955 129140499 0 C T 0.073 -6.143057e-01 3.944469e-01 1.195705e-01
10 exm832804 73558886 0 A G 0.307 -3.459324e-01 2.221448e-01 1.196052e-01
5 exm2257043 150946966 0 G A 0.096 -5.313901e-01 3.412696e-01 1.196386e-01
2 exm194943 55470115 4 C T 0.362 3.340547e-01 2.145662e-01 1.196893e-01
4 exm436249 184930710 0 A G 0.020 1.148655e+00 7.381363e-01 1.198625e-01
8 exm705271 70744812 0 G A 0.473 -3.108984e-01 1.998618e-01 1.200024e-01
4 exm399810 55139771 0 C T 0.252 3.601394e-01 2.315450e-01 1.200480e-01
7 exm619503 47408732 0 A G 0.017 -1.261243e+00 8.110441e-01 1.201170e-01
14 exm1109576 68042574 0 G A 0.494 3.127412e-01 2.011116e-01 1.201224e-01
5 exm464281 79734297 0 T C 0.179 -4.242808e-01 2.728436e-01 1.201294e-01
5 exm464335 79745469 0 A G 0.179 -4.242808e-01 2.728436e-01 1.201294e-01
5 exm440864 639231 0 A C 0.191 4.102053e-01 2.638617e-01 1.202273e-01
14 exm1129005 102901201 0 G A 0.305 -3.505675e-01 2.255075e-01 1.202395e-01
4 exm424616 129867280 1 T A 0.318 -3.441296e-01 2.214349e-01 1.203544e-01
19 exm1461205 38230720 0 G C 0.100 -5.271457e-01 3.392153e-01 1.203721e-01
21 exm1580505 47545768 0 A G 0.324 3.443949e-01 2.216446e-01 1.204197e-01
6 exm557385 56463410 0 C T 0.279 3.506975e-01 2.257086e-01 1.204325e-01
6 exm594006 166779464 0 A G 0.065 -6.468400e-01 4.163782e-01 1.204970e-01
12 exm985790 12630669 0 T C 0.030 -9.335990e-01 6.010611e-01 1.205544e-01
6 exm552262 46563817 0 A T 0.409 -3.269246e-01 2.105071e-01 1.206064e-01
2 exm245984 179421694 0 A G 0.413 3.238045e-01 2.085560e-01 1.207096e-01
1 exm97437 151735576 0 C T 0.109 5.056853e-01 3.258037e-01 1.208256e-01
1 exm123062 171080080 0 A G 0.116 -4.953051e-01 3.191423e-01 1.208564e-01
6 exm564626 87994101 0 A G 0.044 -7.603136e-01 4.899328e-01 1.208839e-01
5 exm467823 94939193 0 G A 0.098 5.420946e-01 3.494220e-01 1.209963e-01
3 exm329578 69299233 0 G C 0.156 -4.405910e-01 2.840188e-01 1.210273e-01
12 exm1045715 122685163 0 G A 0.016 1.274889e+00 8.218795e-01 1.210481e-01
12 exm1002912 51442944 0 G A 0.408 3.232743e-01 2.084153e-01 1.210676e-01
19 exm1412468 5783614 0 A T 0.016 -1.276211e+00 8.229057e-01 1.211267e-01
19 exm1494521 50957397 1 A G 0.313 -3.486117e-01 2.248453e-01 1.212246e-01
2 exm232206 152139416 0 A G 0.323 3.357634e-01 2.166228e-01 1.213349e-01
4 exm398852 48988450 1 A C 0.296 3.469199e-01 2.238232e-01 1.213394e-01
9 exm2259061 105767798 0 T C 0.024 -1.017518e+00 6.565342e-01 1.213730e-01
9 exm768234 105767481 0 G A 0.024 -1.017518e+00 6.565342e-01 1.213730e-01
9 exm768242 105767536 0 A G 0.024 -1.017518e+00 6.565342e-01 1.213730e-01
9 exm768264 105767869 0 A C 0.024 -1.017518e+00 6.565342e-01 1.213730e-01
9 exm738680 6984236 0 G A 0.492 3.293955e-01 2.125374e-01 1.213752e-01
2 exm222019 113783743 0 C T 0.017 -1.230194e+00 7.937979e-01 1.213910e-01
14 exm1122938 93673655 0 A G 0.080 -5.620433e-01 3.626933e-01 1.214197e-01
8 exm718212 121530092 0 T C 0.011 -1.561864e+00 1.008025e+00 1.214699e-01
4 exm422576 123268859 0 G A 0.098 5.352954e-01 3.455223e-01 1.215164e-01
3 exm353625 137743508 0 T A 0.120 4.892636e-01 3.158217e-01 1.215306e-01
16 exm1248423 67268008 0 A G 0.031 -9.140374e-01 5.901204e-01 1.215971e-01
9 exm771083 112898576 0 T C 0.021 -1.130121e+00 7.297040e-01 1.216358e-01
2 exm-rs1044710 211297355 0 A G 0.321 -3.439487e-01 2.221265e-01 1.217086e-01
10 exm824548 50916542 0 T C 0.375 3.219094e-01 2.079085e-01 1.217359e-01
17 exm1305477 26817537 0 A G 0.155 4.443381e-01 2.869902e-01 1.217488e-01
17 exm2252915 26817537 0 A G 0.155 4.443381e-01 2.869902e-01 1.217488e-01
15 exm1188389 90210333 0 A G 0.044 -7.856870e-01 5.075072e-01 1.217824e-01
1 exm149470 216538391 0 T C 0.023 -1.073457e+00 6.934028e-01 1.217896e-01
6 exm594155 167343141 3 A G 0.053 -7.167956e-01 4.630492e-01 1.218160e-01
1 exm87573 117529458 1 G A 0.372 3.280668e-01 2.119375e-01 1.218277e-01
1 exm159078 232144598 0 T A 0.247 3.695056e-01 2.387300e-01 1.218625e-01
7 exm614251 36327317 0 T C 0.043 -7.963343e-01 5.145591e-01 1.219087e-01
22 exm2009222 37578570 0 A G 0.021 -1.111601e+00 7.182784e-01 1.219122e-01
1 exm16119 12186058 0 G A 0.031 9.109597e-01 5.887830e-01 1.220086e-01
11 exm930047 66105194 0 G A 0.480 3.115527e-01 2.013851e-01 1.220427e-01
3 exm2238283 108021333 0 A G 0.078 6.021780e-01 3.893410e-01 1.221367e-01
10 exm823813 50531137 0 T A 0.011 1.563695e+00 1.011099e+00 1.221681e-01
6 exm534463 32084259 0 C T 0.014 1.347284e+00 8.711678e-01 1.221687e-01
17 exm1346330 62589578 2 C T 0.020 1.141362e+00 7.384324e-01 1.223792e-01
5 exm469400 101774455 0 C T 0.038 -8.011205e-01 5.183491e-01 1.224111e-01
6 exm2257615 155596901 0 T C 0.269 -3.523914e-01 2.280175e-01 1.224268e-01
6 exm2257767 32948462 0 A G 0.135 -4.618787e-01 2.989115e-01 1.224887e-01
6 exm542387 36339136 0 A G 0.157 4.308678e-01 2.789297e-01 1.226057e-01
11 exm912299 58125620 0 T C 0.333 3.466791e-01 2.244294e-01 1.226069e-01
20 exm1556718 61162267 0 T C 0.403 -3.264918e-01 2.113840e-01 1.226480e-01
21 exm1563911 28305212 0 T C 0.058 -6.616119e-01 4.284417e-01 1.227243e-01
3 exm331332 85851198 0 T C 0.033 -8.817419e-01 5.710645e-01 1.227719e-01
5 exm441466 1065399 0 C T 0.433 3.175658e-01 2.056806e-01 1.227856e-01
5 exm506438 176637471 0 A G 0.025 1.010181e+00 6.545144e-01 1.229239e-01
5 exm479813 137244517 0 G A 0.096 -5.432512e-01 3.519876e-01 1.229295e-01
10 exm2217620 91163743 0 G A 0.027 -9.702071e-01 6.286491e-01 1.229443e-01
3 exm2256130 63600905 0 C T 0.013 1.419006e+00 9.199615e-01 1.231526e-01
9 exm751773 37780831 0 G A 0.024 1.038785e+00 6.735670e-01 1.232126e-01
19 exm1471385 42083849 0 C A 0.358 3.243550e-01 2.103183e-01 1.232139e-01
17 exm1323726 40263400 0 T C 0.060 -6.711654e-01 4.352615e-01 1.232693e-01
1 exm2268875 33068754 0 C T 0.417 3.209555e-01 2.081703e-01 1.233152e-01
7 exm600216 2644519 0 T C 0.399 3.214544e-01 2.085158e-01 1.233546e-01
5 exm476456 131411460 0 C T 0.308 -3.411909e-01 2.213429e-01 1.233965e-01
11 exm2250318 78437182 0 A G 0.120 4.863796e-01 3.155839e-01 1.234581e-01
19 exm1415822 7547074 0 C A 0.418 -3.210693e-01 2.083452e-01 1.234970e-01
9 exm743446 21481556 0 G T 0.063 -6.572577e-01 4.265043e-01 1.234998e-01
5 exm486548 140567608 0 T C 0.421 3.232322e-01 2.097635e-01 1.235236e-01
11 exm943448 76954812 0 C T 0.494 3.126304e-01 2.029026e-01 1.235591e-01
19 exm1499425 52919433 0 C G 0.013 1.402818e+00 9.104880e-01 1.235734e-01
9 exm771642 113212387 0 C T 0.075 6.038576e-01 3.919464e-01 1.235900e-01
10 exm813021 18270341 0 G A 0.031 -9.091740e-01 5.901641e-01 1.236190e-01
12 exm1006997 53238347 0 A G 0.058 6.736679e-01 4.373631e-01 1.236799e-01
1 exm77444 100316589 0 A G 0.451 3.265537e-01 2.120462e-01 1.237487e-01
15 exm1193285 100514614 0 T C 0.336 -3.301746e-01 2.144337e-01 1.238123e-01
11 exm952506 104912221 0 A T 0.106 5.090383e-01 3.306063e-01 1.238220e-01
1 exm71061 85029077 0 T C 0.277 3.535849e-01 2.296980e-01 1.239108e-01
11 exm-rs1047964 117156893 0 G C 0.035 -8.612891e-01 5.595599e-01 1.239405e-01
4 exm394642 38775794 0 G A 0.013 -1.398790e+00 9.087680e-01 1.239429e-01
10 exm813648 21157621 0 T G 0.024 -1.032925e+00 6.710970e-01 1.239570e-01
1 exm2253585 89476602 3 C T 0.249 -3.603158e-01 2.341202e-01 1.239905e-01
7 exm617045 44092484 0 C G 0.018 -1.198967e+00 7.790966e-01 1.240152e-01
19 exm2228264 11546269 0 A G 0.043 -7.810713e-01 5.075797e-01 1.240407e-01
4 exm378731 515489 0 A G 0.122 -4.745536e-01 3.084348e-01 1.240966e-01
1 exm83529 111857951 0 G A 0.086 5.612164e-01 3.648009e-01 1.241376e-01
17 exm1292068 8243598 0 T C 0.069 6.197917e-01 4.030956e-01 1.243426e-01
17 exm1282866 4936898 0 C T 0.453 -3.190647e-01 2.075115e-01 1.243436e-01
18 exm1383024 33709977 0 C G 0.044 -7.725910e-01 5.026389e-01 1.244675e-01
18 exm1383073 33726295 0 G A 0.044 -7.725910e-01 5.026389e-01 1.244675e-01
5 exm502494 169028481 0 T C 0.298 3.492979e-01 2.272868e-01 1.245297e-01
5 exm502512 169031150 0 T C 0.298 3.492979e-01 2.272868e-01 1.245297e-01
4 exm404859 71888240 0 T C 0.030 -8.920445e-01 5.804946e-01 1.245587e-01
1 exm152097 223991119 0 T G 0.052 7.147091e-01 4.651321e-01 1.245893e-01
5 exm470018 108281909 0 G C 0.125 4.782049e-01 3.112190e-01 1.245938e-01
16 exm1260793 78458915 0 G C 0.074 -6.040512e-01 3.931474e-01 1.246194e-01
15 exm1172889 69325606 0 C A 0.026 -9.909870e-01 6.450037e-01 1.246303e-01
2 exm222109 113832333 4 C A 0.261 3.630878e-01 2.364276e-01 1.247972e-01
12 exm1044228 121605355 0 A G 0.120 -4.886826e-01 3.182723e-01 1.248712e-01
12 exm975368 3788145 0 T C 0.248 3.575713e-01 2.329016e-01 1.249042e-01
3 exm349420 129267910 0 A G 0.098 5.270593e-01 3.433250e-01 1.249354e-01
11 exm897613 28057957 0 C T 0.331 3.301940e-01 2.150907e-01 1.249411e-01
20 exm1561746 62737568 0 C T 0.132 -4.623408e-01 3.012001e-01 1.249762e-01
1 exm149399 216424275 0 G C 0.016 -1.225251e+00 7.982146e-01 1.249776e-01
16 exm1242953 57005908 0 A C 0.013 1.394771e+00 9.088278e-01 1.250507e-01
19 exm1497404 52004743 1 G A 0.375 3.275489e-01 2.134624e-01 1.251084e-01
2 exm236072 160879259 0 T C 0.069 -6.266646e-01 4.084953e-01 1.252011e-01
16 exm1854343 2905689 0 A G 0.017 1.209767e+00 7.886066e-01 1.252069e-01
6 exm587102 151789709 0 G A 0.010 -1.518075e+00 9.896057e-01 1.252161e-01
11 exm895460 19077765 1 C T 0.179 -4.122779e-01 2.687853e-01 1.252563e-01
22 exm-rs4820268 37469591 0 A G 0.426 3.170785e-01 2.067419e-01 1.252967e-01
14 exm1106849 64491695 0 T C 0.222 3.764880e-01 2.454852e-01 1.253074e-01
5 exm488445 140751128 0 G C 0.465 -3.162238e-01 2.062101e-01 1.253432e-01
10 exm860120 121586882 0 G A 0.279 -3.470815e-01 2.263722e-01 1.254094e-01
1 exm7253 3548832 0 C G 0.059 -6.654542e-01 4.340667e-01 1.254501e-01
2 exm195015 55490819 0 G T 0.357 3.285194e-01 2.142919e-01 1.254557e-01
14 exm2251821 51188341 4 A G 0.470 -3.152394e-01 2.056959e-01 1.255779e-01
8 exm692523 27903069 0 T C 0.334 -3.262395e-01 2.129388e-01 1.256936e-01
15 exm1152432 42148736 0 G A 0.042 -7.826738e-01 5.109728e-01 1.257796e-01
1 exm90444 144912153 1 A G 0.152 -4.317442e-01 2.818791e-01 1.257964e-01
4 exm416927 106156163 0 A G 0.014 -1.346560e+00 8.792926e-01 1.258586e-01
1 exm38753 31230532 0 C T 0.043 7.717621e-01 5.040084e-01 1.258992e-01
22 exm1615078 43568512 0 T C 0.305 -3.350581e-01 2.189006e-01 1.260495e-01
3 exm308440 46784467 0 A G 0.202 -3.828325e-01 2.501306e-01 1.260766e-01
12 exm977523 6562753 0 A G 0.191 -4.001552e-01 2.614707e-01 1.261086e-01
12 exm977527 6562810 0 A G 0.191 -4.001552e-01 2.614707e-01 1.261086e-01
1 exm71678 85742023 0 A C 0.027 -9.748557e-01 6.371164e-01 1.261817e-01
17 exm1287615 7366348 0 C A 0.090 -5.440486e-01 3.556315e-01 1.262550e-01
11 exm2249628 123480981 0 C T 0.450 -3.164685e-01 2.069309e-01 1.263704e-01
13 exm1068183 48619855 0 T C 0.087 5.566256e-01 3.639665e-01 1.263734e-01
3 exm308004 46592987 0 G A 0.186 4.066792e-01 2.659293e-01 1.263873e-01
22 exm1621884 50716167 0 G A 0.370 -3.236574e-01 2.116445e-01 1.263937e-01
19 exm1444532 18285944 0 A G 0.132 -4.615000e-01 3.018466e-01 1.264749e-01
15 exm1155789 43622265 0 A C 0.110 -5.064289e-01 3.312741e-01 1.265225e-01
18 exm1374701 9221883 0 G C 0.031 9.061467e-01 5.928557e-01 1.265936e-01
4 exm412474 88732763 0 G A 0.147 4.431970e-01 2.899713e-01 1.266003e-01
15 exm2260488 86940622 0 T C 0.265 3.532863e-01 2.311460e-01 1.266016e-01
11 exm919729 62559385 0 C T 0.137 -4.629186e-01 3.029212e-01 1.266587e-01
17 exm1292039 8222870 0 T C 0.018 1.192776e+00 7.805723e-01 1.266842e-01
19 exm1494604 50967640 0 A G 0.165 -4.209523e-01 2.755344e-01 1.267616e-01
3 exm298094 33905566 0 T C 0.328 -3.329509e-01 2.179891e-01 1.268592e-01
2 exm219073 108910751 0 A G 0.028 9.549386e-01 6.254228e-01 1.269848e-01
8 exm689398 23058220 0 G T 0.078 5.798392e-01 3.797751e-01 1.270029e-01
7 exm608773 21856151 0 A G 0.448 3.188908e-01 2.089646e-01 1.271882e-01
16 exm1266491 87350773 0 C A 0.470 -3.130269e-01 2.051243e-01 1.271923e-01
1 exm161895 236721660 0 T C 0.472 -3.097693e-01 2.030050e-01 1.272211e-01
19 exm1497888 52249672 0 C A 0.497 3.086501e-01 2.022903e-01 1.272563e-01
15 exm1152452 42149472 0 T C 0.392 3.211716e-01 2.105270e-01 1.273107e-01
5 exm445106 13811775 2 C T 0.210 -3.812580e-01 2.499248e-01 1.273278e-01
16 exm1202210 1538464 0 T C 0.256 -3.455205e-01 2.265419e-01 1.274018e-01
19 exm2272767 18257750 0 C T 0.346 -3.276122e-01 2.148426e-01 1.274766e-01
22 exm1599665 30856121 0 A G 0.043 -7.688140e-01 5.042047e-01 1.274988e-01
2 exm274832 232879671 0 T C 0.061 -6.543019e-01 4.291238e-01 1.275153e-01
5 exm474954 126993263 0 A T 0.466 -3.141920e-01 2.060629e-01 1.275156e-01
17 exm1298228 16527795 0 A C 0.488 -3.083783e-01 2.022692e-01 1.275517e-01
10 exm835638 76735758 0 A G 0.020 1.120718e+00 7.353019e-01 1.276599e-01
16 exm1248783 67322118 0 C G 0.057 6.660271e-01 4.370004e-01 1.276779e-01
9 exm754663 74332970 0 A G 0.180 -4.027198e-01 2.642776e-01 1.277370e-01
7 exm610698 26765596 0 A C 0.034 8.545116e-01 5.607616e-01 1.277396e-01
2 exm280292 239039970 0 T C 0.011 -1.511060e+00 9.916582e-01 1.277572e-01
17 exm2273544 8378932 0 G A 0.468 -3.169673e-01 2.080184e-01 1.277632e-01
11 exm966089 124016059 0 A G 0.103 -5.122370e-01 3.362086e-01 1.278076e-01
19 exm1507805 55672470 0 C T 0.116 -4.971384e-01 3.263105e-01 1.278215e-01
20 exm1543963 43723627 0 C T 0.231 -3.761203e-01 2.469026e-01 1.278611e-01
11 exm884153 5906205 0 A G 0.394 3.144388e-01 2.064519e-01 1.279346e-01
3 exm333145 98307696 0 G T 0.098 -5.274813e-01 3.463326e-01 1.279378e-01
6 exm555045 51910905 0 C T 0.121 4.733975e-01 3.108250e-01 1.279409e-01
2 exm234892 159663616 0 A G 0.092 -5.414519e-01 3.555542e-01 1.279900e-01
8 exm687411 21984945 20 T C 0.388 3.240787e-01 2.128528e-01 1.280628e-01
14 exm1118945 81744759 0 T C 0.012 1.413455e+00 9.284419e-01 1.281015e-01
12 exm983886 10954632 0 A C 0.014 1.360026e+00 8.933688e-01 1.281107e-01
6 exm586681 151669875 0 A G 0.402 -3.210174e-01 2.108719e-01 1.281167e-01
17 exm1277806 3352309 0 C T 0.146 4.433985e-01 2.913258e-01 1.281997e-01
17 exm2226509 43212963 0 G T 0.446 -3.160374e-01 2.076469e-01 1.282017e-01
12 exm988872 21201663 0 G A 0.214 3.811143e-01 2.504548e-01 1.282782e-01
5 exm468623 96231000 0 G T 0.449 3.131107e-01 2.058079e-01 1.283572e-01
5 exm-rs1056893 96245439 0 C T 0.449 3.131107e-01 2.058079e-01 1.283572e-01
4 exm-rs2247341 1701317 0 C T 0.459 -3.157713e-01 2.076229e-01 1.284789e-01
16 exm1272803 90103659 0 A G 0.034 8.464174e-01 5.565951e-01 1.285248e-01
22 exm1590577 22842957 0 T G 0.296 3.343848e-01 2.199013e-01 1.285481e-01
10 exm2249010 105203785 0 T C 0.016 1.196240e+00 7.867494e-01 1.285803e-01
10 exm853326 105203785 0 T C 0.016 1.196240e+00 7.867494e-01 1.285803e-01
10 exm816616 27702624 6 T G 0.200 3.895816e-01 2.562272e-01 1.285881e-01
1 exm122215 169673838 0 A G 0.252 3.548710e-01 2.334008e-01 1.285926e-01
13 exm1069338 51417535 0 A G 0.121 -4.783093e-01 3.146010e-01 1.286096e-01
3 exm325567 57335876 0 C T 0.301 -3.425011e-01 2.254224e-01 1.288594e-01
19 exm1475656 43920612 0 T G 0.013 -1.375777e+00 9.055474e-01 1.288841e-01
16 exm1197928 719592 0 A G 0.136 4.682653e-01 3.082662e-01 1.289463e-01
11 exm882722 5410934 0 T G 0.307 -3.304164e-01 2.175426e-01 1.289893e-01
19 exm1488593 49377424 0 A G 0.153 -4.298362e-01 2.830629e-01 1.290748e-01
18 exm1386715 47511113 0 A C 0.023 -1.009951e+00 6.651260e-01 1.290956e-01
3 exm348923 129130197 0 C T 0.072 -6.044649e-01 3.981305e-01 1.291405e-01
4 exm383772 3137674 0 A G 0.015 -1.294400e+00 8.525681e-01 1.291458e-01
1 exm70490 79357360 0 C G 0.233 -3.716129e-01 2.449148e-01 1.293783e-01
13 exm1062246 33017043 0 C T 0.365 -3.233804e-01 2.131709e-01 1.294577e-01
17 exm1282042 4835895 6 C T 0.127 -4.693661e-01 3.094480e-01 1.295121e-01
8 exm723730 141525327 0 G A 0.024 1.019710e+00 6.724811e-01 1.296245e-01
10 exm824545 50916484 0 A G 0.153 4.263081e-01 2.811471e-01 1.296304e-01
19 exm1507958 55697279 0 T C 0.031 8.786115e-01 5.797153e-01 1.298138e-01
5 exm486048 140552774 0 A G 0.041 -7.888933e-01 5.206114e-01 1.298823e-01
1 exm140589 204159922 0 C T 0.029 9.098198e-01 6.004777e-01 1.299230e-01
10 exm838304 85991784 0 C T 0.064 -6.354688e-01 4.194571e-01 1.299687e-01
16 exm1228348 27356203 0 G A 0.408 -3.128480e-01 2.065362e-01 1.300301e-01
15 exm1144235 30018627 0 C T 0.236 3.666826e-01 2.420840e-01 1.300416e-01
11 exm914525 60197299 0 A G 0.012 1.414371e+00 9.338349e-01 1.300691e-01
2 exm236204 160994293 0 T C 0.017 1.212474e+00 8.005789e-01 1.300910e-01
12 exm979825 7084432 0 C T 0.046 7.416513e-01 4.897274e-01 1.301113e-01
12 exm979876 7091899 0 A G 0.046 7.416513e-01 4.897274e-01 1.301113e-01
19 exm1512208 57286738 0 A G 0.017 1.160239e+00 7.663199e-01 1.302068e-01
12 exm1017126 58010163 0 A G 0.250 -3.554937e-01 2.348226e-01 1.302469e-01
16 exm1271972 89866043 0 T C 0.271 3.510479e-01 2.318969e-01 1.302651e-01
19 exm1479408 45448036 0 T C 0.363 3.238405e-01 2.140029e-01 1.304065e-01
10 exm806531 4889403 0 T C 0.069 -6.098402e-01 4.031055e-01 1.305075e-01
14 exm1103361 55903716 0 A C 0.050 7.208898e-01 4.765307e-01 1.305246e-01
3 exm358903 151045976 0 C T 0.034 8.494684e-01 5.616020e-01 1.305772e-01
1 exm166919 248004877 1 C T 0.068 6.099297e-01 4.032572e-01 1.305957e-01
5 exm486364 140559914 0 C T 0.272 3.453530e-01 2.283588e-01 1.306419e-01
1 exm153164 226054333 0 A G 0.252 3.481560e-01 2.302449e-01 1.306965e-01
12 exm2251234 8757481 0 G A 0.461 3.103291e-01 2.052418e-01 1.307205e-01
17 exm1313353 34304605 0 A C 0.155 -4.248287e-01 2.810479e-01 1.308297e-01
1 exm123191 171176912 0 G T 0.042 -7.708638e-01 5.099762e-01 1.308348e-01
10 exm865376 129907610 0 A G 0.018 -1.177687e+00 7.792588e-01 1.309052e-01
20 exm1544626 44005936 1 T C 0.318 -3.292518e-01 2.179304e-01 1.310274e-01
5 exm487112 140590766 0 G A 0.267 -3.511057e-01 2.324185e-01 1.310657e-01
16 exm1197516 700644 0 C G 0.132 4.662769e-01 3.087028e-01 1.311223e-01
22 exm1623992 51064416 0 C T 0.150 -4.329519e-01 2.866882e-01 1.311875e-01
4 exm418698 110791361 0 A G 0.192 3.891189e-01 2.576652e-01 1.311903e-01
4 exm418699 110791413 0 T C 0.192 3.891189e-01 2.576652e-01 1.311903e-01
12 exm2220403 28122893 0 G A 0.323 3.317924e-01 2.197110e-01 1.312009e-01
8 exm677987 2021421 0 T G 0.337 -3.233610e-01 2.141857e-01 1.313052e-01
9 exm766547 101570336 0 T A 0.027 -9.470298e-01 6.273166e-01 1.313233e-01
4 exm417617 107847043 0 G C 0.017 -1.176744e+00 7.795452e-01 1.313553e-01
6 exm514652 7310259 0 G A 0.176 -3.983132e-01 2.638668e-01 1.313560e-01
16 exm1244599 57787906 0 T C 0.030 -8.937973e-01 5.922269e-01 1.314350e-01
14 exm1132233 105407327 0 A G 0.053 -6.820694e-01 4.519472e-01 1.314439e-01
14 exm1132240 105407525 0 A G 0.053 -6.820694e-01 4.519472e-01 1.314439e-01
14 exm1090708 23876267 0 T C 0.075 -5.976296e-01 3.960405e-01 1.314868e-01
16 exm1238262 48130781 1 T C 0.012 1.410386e+00 9.347431e-01 1.315284e-01
22 exm1602809 32871365 0 A G 0.060 -6.449159e-01 4.275529e-01 1.316461e-01
3 exm373919 194338423 0 C T 0.463 -3.052824e-01 2.024018e-01 1.316691e-01
10 exm840034 90429652 0 G A 0.207 -3.884255e-01 2.576567e-01 1.318655e-01
1 exm147528 213068595 0 C T 0.483 -3.045085e-01 2.020077e-01 1.318965e-01
1 exm131467 186026474 0 C T 0.499 3.034732e-01 2.013250e-01 1.319044e-01
12 exm1005452 52885316 7 G A 0.047 7.500207e-01 4.976106e-01 1.319391e-01
9 exm738800 7174673 0 A G 0.282 3.417301e-01 2.267355e-01 1.319568e-01
17 exm1316196 37319065 0 T C 0.189 3.966011e-01 2.631855e-01 1.320206e-01
12 exm1040107 113825679 0 T C 0.089 5.521549e-01 3.664556e-01 1.320672e-01
22 exm1596363 26853905 0 C A 0.110 4.981744e-01 3.306824e-01 1.321287e-01
22 exm1596367 26854441 0 G A 0.110 4.981744e-01 3.306824e-01 1.321287e-01
12 exm1054538 133384864 0 A G 0.155 4.267245e-01 2.832720e-01 1.321523e-01
15 exm1146671 34648647 0 A T 0.027 -9.612777e-01 6.382344e-01 1.322192e-01
19 exm1425160 10395683 0 G A 0.457 -3.141978e-01 2.086300e-01 1.322569e-01
11 exm2250126 6412931 0 C T 0.134 -4.568013e-01 3.033658e-01 1.323153e-01
1 exm105764 155106227 0 T A 0.487 -3.103972e-01 2.061403e-01 1.323205e-01
18 exm1394146 76753768 0 C G 0.156 4.291326e-01 2.849977e-01 1.323247e-01
9 exm740382 15459821 1 C A 0.041 -7.734022e-01 5.137121e-01 1.323822e-01
6 exm546623 42074872 0 C A 0.011 -1.416780e+00 9.412398e-01 1.324566e-01
10 exm866743 134598628 0 A G 0.032 -8.791528e-01 5.841573e-01 1.325167e-01
1 exm24766 19201928 1 T C 0.033 8.763966e-01 5.823259e-01 1.325167e-01
10 exm832831 73563067 0 C G 0.014 1.323991e+00 8.797908e-01 1.325424e-01
6 exm551705 44275011 0 T C 0.035 -8.488236e-01 5.640717e-01 1.325626e-01
1 exm2259731 114423653 0 T C 0.254 -3.508069e-01 2.331329e-01 1.325792e-01
16 exm1195860 335531 0 T C 0.026 9.707935e-01 6.452166e-01 1.326176e-01
17 exm1284695 6406883 0 T C 0.207 -3.791223e-01 2.520825e-01 1.327822e-01
16 exm1263838 84203595 0 G C 0.042 7.506863e-01 4.991981e-01 1.328278e-01
19 exm1496262 51563265 0 A G 0.014 -1.300724e+00 8.649700e-01 1.328290e-01
5 exm495577 149772280 0 G C 0.065 6.248510e-01 4.155374e-01 1.328450e-01
8 exm685259 17817553 0 T G 0.130 4.564138e-01 3.035487e-01 1.328770e-01
10 exm817488 29812422 0 A C 0.161 -4.242568e-01 2.822159e-01 1.329511e-01
22 exm1618477 46760086 0 T C 0.038 8.056218e-01 5.360031e-01 1.330255e-01
11 exm943723 77412456 2 C T 0.011 1.469761e+00 9.780113e-01 1.330800e-01
12 exm2251256 9305473 0 T C 0.273 3.452780e-01 2.298060e-01 1.331651e-01
6 exm554035 49479750 0 C T 0.209 -3.829672e-01 2.549036e-01 1.331847e-01
2 exm188225 39109558 0 A G 0.108 4.985883e-01 3.318958e-01 1.332251e-01
16 exm1262021 81253745 0 G C 0.269 3.437887e-01 2.288559e-01 1.332349e-01
11 exm950928 102398329 0 T C 0.028 -9.220849e-01 6.138474e-01 1.332518e-01
19 exm1477577 44636802 0 T A 0.047 7.073548e-01 4.709794e-01 1.333188e-01
14 exm1116677 76543004 0 A G 0.172 3.931119e-01 2.617826e-01 1.333724e-01
20 exm1546002 44588904 0 A G 0.027 9.702650e-01 6.461350e-01 1.333799e-01
2 exm268984 220355529 3 G A 0.480 3.058257e-01 2.036787e-01 1.334146e-01
6 exm537414 33037060 0 T C 0.035 -8.378707e-01 5.581377e-01 1.334973e-01
10 exm826493 61414176 0 A G 0.071 5.960313e-01 3.971334e-01 1.335893e-01
3 exm363867 169644710 0 C G 0.146 4.365034e-01 2.908565e-01 1.336107e-01
19 exm1406531 3613346 0 A G 0.429 -3.108110e-01 2.072023e-01 1.337958e-01
1 exm123172 171174531 0 G A 0.236 3.583005e-01 2.388678e-01 1.338065e-01
6 exm586367 151152390 0 A G 0.027 -9.500604e-01 6.334389e-01 1.338453e-01
14 exm1094158 24877699 0 G A 0.104 4.986333e-01 3.324777e-01 1.338701e-01
19 exm1434159 14083761 0 C T 0.406 -3.086976e-01 2.058704e-01 1.339412e-01
3 exm297834 33458266 0 C T 0.424 -3.171073e-01 2.114833e-01 1.339494e-01
6 exm529629 30997824 0 C T 0.101 -5.104740e-01 3.404905e-01 1.340045e-01
14 exm1087151 22038125 0 T C 0.033 -8.401533e-01 5.605874e-01 1.341418e-01
8 exm2160893 110587910 1 C G 0.018 1.169924e+00 7.806248e-01 1.341419e-01
2 exm268940 220354108 0 G A 0.486 3.046571e-01 2.033015e-01 1.341816e-01
9 exm802572 140128085 0 T C 0.490 -3.046043e-01 2.032749e-01 1.341982e-01
21 exm1569793 38437951 0 G T 0.042 7.656745e-01 5.109778e-01 1.342073e-01
17 exm1279464 3926110 0 G C 0.137 4.463611e-01 2.978824e-01 1.342079e-01
2 exm235690 160676350 0 C T 0.107 4.985923e-01 3.327708e-01 1.342447e-01
7 exm600232 2645552 0 G A 0.400 3.117489e-01 2.080721e-01 1.342530e-01
4 exm389520 10027542 0 T C 0.062 -6.393089e-01 4.267717e-01 1.343211e-01
6 exm-rs10080898 32869882 0 C A 0.131 -4.627923e-01 3.089430e-01 1.343277e-01
16 exm1200759 1272038 0 G A 0.098 5.103502e-01 3.407628e-01 1.344098e-01
2 exm206585 84932836 0 A G 0.080 -5.635862e-01 3.763173e-01 1.344188e-01
13 exm1076610 100518580 0 A G 0.202 -3.836784e-01 2.562223e-01 1.344688e-01
4 exm406864 76857309 0 T C 0.220 3.741631e-01 2.499040e-01 1.345249e-01
4 exm406869 76857388 0 T C 0.220 3.741631e-01 2.499040e-01 1.345249e-01
7 exm621194 50180972 0 T C 0.458 -3.061449e-01 2.044963e-01 1.345663e-01
1 exm73092 89474818 14 G A 0.247 -3.513156e-01 2.346774e-01 1.345801e-01
19 exm1429914 12089709 0 C T 0.030 9.012254e-01 6.020376e-01 1.345948e-01
19 exm1429915 12089743 0 T C 0.030 9.012254e-01 6.020376e-01 1.345948e-01
19 exm1429920 12089805 0 G C 0.030 9.012254e-01 6.020376e-01 1.345948e-01
7 exm655610 127999645 0 T C 0.165 -4.086166e-01 2.730094e-01 1.346589e-01
18 exm1389188 56279025 0 T G 0.021 -1.072685e+00 7.167186e-01 1.346722e-01
2 exm232595 152331418 0 C G 0.407 -3.119062e-01 2.084389e-01 1.347424e-01
1 exm73143 89479074 2 T C 0.399 -3.132290e-01 2.093416e-01 1.347772e-01
5 exm488188 140739779 0 G C 0.124 -4.722011e-01 3.155947e-01 1.347854e-01
3 exm308303 46729757 3 G C 0.364 -3.185766e-01 2.129860e-01 1.349061e-01
3 exm377068 196674518 1 G A 0.072 6.070211e-01 4.058481e-01 1.349264e-01
19 exm1413219 6008188 24 C A 0.017 -1.200121e+00 8.024975e-01 1.349793e-01
19 exm1458776 36530913 0 T C 0.044 7.502354e-01 5.016767e-01 1.349863e-01
1 exm121903 169511878 2 G T 0.074 -5.719051e-01 3.824602e-01 1.350185e-01
11 exm928087 65547333 0 A G 0.092 -5.384629e-01 3.601437e-01 1.350704e-01
11 exm874369 1081112 0 C G 0.419 -3.124412e-01 2.090441e-01 1.352048e-01
3 exm349845 129694681 0 G C 0.178 -3.953321e-01 2.645270e-01 1.352391e-01
5 exm451530 38921788 0 A G 0.033 8.630999e-01 5.775347e-01 1.352474e-01
2 exm237363 165551201 0 C T 0.060 -6.403859e-01 4.285825e-01 1.353154e-01
9 exm2259217 137619195 0 T C 0.431 -3.073243e-01 2.057409e-01 1.354332e-01
3 exm2255669 126708459 0 T C 0.134 -4.487750e-01 3.004556e-01 1.354583e-01
3 exm345124 124515646 0 C A 0.079 -5.633862e-01 3.771981e-01 1.354688e-01
6 exm585840 150210681 0 G A 0.328 3.213688e-01 2.151658e-01 1.354743e-01
6 exm531717 31627449 0 G C 0.094 -5.336165e-01 3.573543e-01 1.355645e-01
10 exm855988 113935379 0 T C 0.363 -3.196948e-01 2.141563e-01 1.356776e-01
3 exm377746 197495334 0 G A 0.136 -4.525727e-01 3.032526e-01 1.357863e-01
12 exm1026156 92818482 0 T C 0.183 3.881303e-01 2.601253e-01 1.358662e-01
9 exm791300 135277007 0 T C 0.050 -6.900549e-01 4.627059e-01 1.360612e-01
17 exm1274625 1538669 0 T C 0.052 -6.866071e-01 4.605556e-01 1.361985e-01
2 exm239793 169826592 0 C T 0.123 4.573375e-01 3.068323e-01 1.362801e-01
19 exm1423251 9646898 0 A G 0.203 -3.966825e-01 2.661813e-01 1.363435e-01
10 exm823939 50534395 0 A G 0.022 1.017924e+00 6.831610e-01 1.364096e-01
5 exm473899 122364538 0 C T 0.030 8.729648e-01 5.858877e-01 1.364184e-01
1 exm151810 223813586 0 G T 0.327 3.239976e-01 2.174536e-01 1.364248e-01
9 exm2271237 136279935 0 T C 0.014 -1.302080e+00 8.739235e-01 1.364348e-01
9 exm793241 136268952 0 T G 0.014 -1.302080e+00 8.739235e-01 1.364348e-01
9 exm793247 136269143 0 A G 0.014 -1.302080e+00 8.739235e-01 1.364348e-01
9 exm793296 136277482 0 C T 0.014 -1.302080e+00 8.739235e-01 1.364348e-01
10 exm824632 50950976 0 A G 0.203 3.653006e-01 2.452067e-01 1.364765e-01
21 exm1563054 19169218 6 C G 0.203 3.869027e-01 2.597516e-01 1.365437e-01
4 exm402763 69343287 0 G A 0.181 3.912998e-01 2.628314e-01 1.367343e-01
21 exm1572266 43161357 0 T C 0.115 -4.631192e-01 3.110962e-01 1.367653e-01
19 exm1415695 7528734 0 A G 0.196 3.722764e-01 2.500842e-01 1.367822e-01
1 exm163917 241907817 6 T C 0.473 3.040745e-01 2.042950e-01 1.368337e-01
11 exm883314 5602275 0 A G 0.428 3.102560e-01 2.084664e-01 1.368681e-01
8 exm699964 48852225 0 T C 0.011 -1.501038e+00 1.008874e+00 1.369851e-01
15 exm1158751 45491082 0 A G 0.122 4.624949e-01 3.108860e-01 1.370293e-01
15 exm1191634 93545488 0 A T 0.016 -1.188670e+00 7.990456e-01 1.370439e-01
1 exm7242 3548122 0 A G 0.014 1.301182e+00 8.747183e-01 1.370618e-01
7 exm669568 149489491 0 T C 0.067 6.058166e-01 4.072996e-01 1.371003e-01
4 exm433499 169369862 0 T A 0.095 5.197248e-01 3.494378e-01 1.371216e-01
1 exm150468 220825377 0 C G 0.020 -1.092609e+00 7.346678e-01 1.371485e-01
16 exm1236199 31289396 0 C T 0.045 7.490480e-01 5.036667e-01 1.371553e-01
9 exm775982 117846580 0 C T 0.347 3.147265e-01 2.116444e-01 1.371914e-01
11 exm881387 4791111 0 C T 0.222 3.611516e-01 2.429176e-01 1.372780e-01
6 exm530791 31473546 2 A G 0.108 -4.998644e-01 3.362212e-01 1.372812e-01
10 exm817755 30316208 0 C T 0.252 -3.433268e-01 2.309373e-01 1.372935e-01
13 exm1075776 99083321 0 T C 0.018 -1.141901e+00 7.681248e-01 1.373089e-01
6 exm556777 55266625 0 T C 0.297 -3.331391e-01 2.241664e-01 1.374369e-01
12 exm1053691 133208979 0 T C 0.357 3.198066e-01 2.152025e-01 1.374505e-01
12 exm2250711 133208979 0 T C 0.357 3.198066e-01 2.152025e-01 1.374505e-01
16 exm1223367 20748331 0 A C 0.206 3.772959e-01 2.539982e-01 1.376212e-01
4 exm400875 57211352 0 C T 0.205 -3.821931e-01 2.573078e-01 1.376407e-01
5 exm501055 161128627 0 T C 0.035 -8.398927e-01 5.654843e-01 1.376648e-01
11 exm895140 18735677 0 A G 0.015 1.268118e+00 8.538138e-01 1.376708e-01
4 exm425196 140188094 0 T C 0.044 -7.402422e-01 4.984145e-01 1.376830e-01
14 exm1122993 93708759 0 C A 0.066 -6.194145e-01 4.171480e-01 1.377663e-01
17 exm1315705 36889559 0 T C 0.148 -4.321363e-01 2.910582e-01 1.378120e-01
19 exm1504846 54968038 0 G A 0.091 -5.261743e-01 3.544869e-01 1.379129e-01
19 exm1422448 9226192 0 G A 0.295 3.376190e-01 2.275420e-01 1.380617e-01
16 exm1247524 67037054 0 C A 0.203 3.769290e-01 2.540362e-01 1.380629e-01
1 exm108767 156255456 0 A G 0.201 3.717611e-01 2.505858e-01 1.381141e-01
1 exm108859 156263940 0 C T 0.201 3.717611e-01 2.505858e-01 1.381141e-01
1 exm108861 156264000 0 A G 0.201 3.717611e-01 2.505858e-01 1.381141e-01
14 exm1114237 74489735 0 A G 0.170 -4.064963e-01 2.740634e-01 1.382066e-01
3 exm298688 36897812 0 C T 0.309 3.264114e-01 2.200760e-01 1.382182e-01
12 exm1021538 71078528 0 T C 0.016 1.185915e+00 7.997659e-01 1.383107e-01
19 exm1497484 52034506 0 T C 0.021 1.060493e+00 7.152256e-01 1.383341e-01
18 exm1383600 34647322 0 T G 0.027 -8.928704e-01 6.021912e-01 1.383440e-01
19 exm1508195 55738634 0 T C 0.173 4.019447e-01 2.710901e-01 1.383453e-01
19 exm1509284 56009465 0 A G 0.053 6.794629e-01 4.582753e-01 1.383574e-01
1 exm2273337 155106697 0 A G 0.473 3.039736e-01 2.050634e-01 1.384404e-01
3 exm294573 17051450 0 A C 0.046 7.215721e-01 4.868415e-01 1.384909e-01
22 exm1584242 18640503 79 A G 0.024 -9.852374e-01 6.647447e-01 1.384964e-01
17 exm-rs231678 3214181 0 T G 0.474 3.088374e-01 2.083941e-01 1.385341e-01
4 exm394350 37904089 0 T C 0.130 4.520209e-01 3.050300e-01 1.385601e-01
8 exm727177 144671956 0 A G 0.162 -4.186859e-01 2.826617e-01 1.387368e-01
2 exm259476 207041053 0 C T 0.298 -3.344823e-01 2.258265e-01 1.387577e-01
12 exm988862 21200089 0 G A 0.061 -6.394133e-01 4.318228e-01 1.388688e-01
3 exm294423 16364954 0 T C 0.046 7.244018e-01 4.892504e-01 1.388941e-01
19 exm1418655 8326904 0 G A 0.218 3.647856e-01 2.463817e-01 1.389113e-01
14 exm1086356 21770730 0 A G 0.441 -3.057824e-01 2.065452e-01 1.389403e-01
1 exm31668 24201920 0 T C 0.305 3.313285e-01 2.238123e-01 1.389607e-01
11 exm932473 67068859 1 T C 0.042 7.574868e-01 5.117274e-01 1.389958e-01
17 exm1321737 39643646 0 G A 0.356 3.188923e-01 2.154499e-01 1.390309e-01
2 exm-rs12618769 99239931 0 T C 0.148 -4.285287e-01 2.895378e-01 1.390519e-01
6 exm540327 34824107 0 C A 0.104 4.937537e-01 3.336852e-01 1.391440e-01
22 exm1602344 32554985 0 A G 0.408 3.054961e-01 2.064648e-01 1.391565e-01
3 exm351823 133098806 0 T C 0.049 6.785915e-01 4.586194e-01 1.391598e-01
3 exm340200 119236104 0 A G 0.046 -7.141135e-01 4.826737e-01 1.391985e-01
3 exm2255731 140785175 0 A C 0.318 3.232529e-01 2.185489e-01 1.393074e-01
3 exm352075 133356790 0 A G 0.058 6.555410e-01 4.432716e-01 1.393655e-01
2 exm192051 47382342 0 T G 0.094 5.268211e-01 3.563183e-01 1.394610e-01
11 exm883326 5602605 0 G A 0.429 3.080024e-01 2.083301e-01 1.394820e-01
9 exm783290 130489743 0 G A 0.351 3.117394e-01 2.108879e-01 1.395384e-01
6 exm564764 88140811 0 A C 0.045 -7.409334e-01 5.012670e-01 1.395657e-01
11 exm904010 46893108 0 T C 0.466 3.092791e-01 2.092497e-01 1.395878e-01
12 exm1049144 124401027 0 A C 0.043 7.369910e-01 4.986993e-01 1.396446e-01
21 exm1562737 16339172 0 C G 0.086 -5.347670e-01 3.619188e-01 1.397083e-01
19 exm1444949 18377496 0 G C 0.420 3.075938e-01 2.081894e-01 1.397398e-01
19 exm1498318 52469168 0 G C 0.016 1.228296e+00 8.314919e-01 1.398071e-01
10 exm842493 95083039 0 T C 0.062 6.290911e-01 4.259211e-01 1.398625e-01
18 exm1387077 48190440 1 A G 0.348 -3.079870e-01 2.085351e-01 1.398910e-01
1 exm105023 154938662 6 C T 0.044 7.520771e-01 5.092830e-01 1.399365e-01
11 exm946123 86103702 0 G A 0.022 1.028941e+00 6.968463e-01 1.399816e-01
2 exm175691 21231387 0 G T 0.011 -1.442416e+00 9.769896e-01 1.400300e-01
19 exm1513175 57868483 0 A G 0.014 1.274901e+00 8.636174e-01 1.400716e-01
20 exm1540119 36856616 1 A G 0.056 6.709973e-01 4.545795e-01 1.401119e-01
6 exm-rs166327 30002881 0 A G 0.426 -3.058648e-01 2.072278e-01 1.401387e-01
2 exm253061 191184475 0 A G 0.418 3.082346e-01 2.088471e-01 1.401647e-01
10 exm862321 124742895 0 G C 0.465 -3.097315e-01 2.098649e-01 1.401715e-01
4 exm419300 113353311 0 A G 0.012 -1.375186e+00 9.317932e-01 1.401748e-01
7 exm2266459 106799997 0 A G 0.344 -3.134081e-01 2.124172e-01 1.402855e-01
6 exm2273420 46128688 0 G C 0.326 3.261828e-01 2.210958e-01 1.403220e-01
12 exm2250717 13716638 0 A G 0.170 -3.981652e-01 2.699029e-01 1.403447e-01
16 exm1204839 2070200 2 C G 0.054 -6.728359e-01 4.561050e-01 1.403551e-01
3 exm294922 19574945 0 G A 0.151 -4.264024e-01 2.890964e-01 1.404166e-01
20 exm1557606 61512185 0 C G 0.034 -8.432876e-01 5.717438e-01 1.404191e-01
10 exm806362 3200292 0 G A 0.348 3.222267e-01 2.185249e-01 1.405228e-01
5 exm460491 72419456 0 G C 0.397 3.010167e-01 2.041538e-01 1.405479e-01
11 exm935010 68174189 0 A G 0.019 1.123609e+00 7.620596e-01 1.405542e-01
15 exm1179550 77450964 0 T C 0.243 -3.528606e-01 2.394705e-01 1.408056e-01
12 exm1024778 85438499 0 A G 0.252 3.449885e-01 2.341491e-01 1.408413e-01
12 exm1024887 85466723 0 A G 0.252 3.449885e-01 2.341491e-01 1.408413e-01
1 exm12212 9655965 0 T C 0.034 -8.490640e-01 5.764129e-01 1.409377e-01
11 exm887420 7022360 0 C A 0.102 4.956215e-01 3.364700e-01 1.409403e-01
21 exm1569727 38309459 0 T C 0.056 -6.397001e-01 4.345228e-01 1.411598e-01
2 exm240490 170129547 0 T C 0.022 -1.022227e+00 6.943888e-01 1.411774e-01
22 exm1622174 50728062 0 C T 0.239 3.481116e-01 2.364801e-01 1.411964e-01
1 exm63160 57254697 0 A G 0.100 -5.075616e-01 3.448009e-01 1.411997e-01
8 exm684908 17611959 0 G T 0.019 -1.093499e+00 7.429097e-01 1.412345e-01
1 exm51108 43232504 0 A C 0.034 -8.282020e-01 5.626771e-01 1.412393e-01
12 exm1021356 70963619 1 A G 0.045 -7.340369e-01 4.987230e-01 1.412562e-01
12 exm984058 10999780 0 C T 0.318 3.260041e-01 2.215065e-01 1.412762e-01
11 exm964290 121393684 0 A G 0.109 -4.736111e-01 3.218096e-01 1.412890e-01
7 exm615794 40027484 0 G A 0.307 3.368547e-01 2.288940e-01 1.413022e-01
3 exm306522 45134822 0 T C 0.135 -4.371411e-01 2.970730e-01 1.413478e-01
10 exm861322 123996976 0 A G 0.395 -3.032473e-01 2.060833e-01 1.413518e-01
11 exm927028 65349756 9 T G 0.490 3.088852e-01 2.099169e-01 1.413558e-01
1 exm147155 212587320 0 C T 0.054 -6.604818e-01 4.488990e-01 1.413902e-01
8 exm700444 52325767 0 G T 0.119 -4.639971e-01 3.153881e-01 1.414289e-01
15 exm1194803 102359203 0 A G 0.024 -9.867855e-01 6.707414e-01 1.414310e-01
1 exm123917 172410967 0 G A 0.430 3.024078e-01 2.055692e-01 1.414610e-01
7 exm670854 150269542 1 T G 0.100 -5.024610e-01 3.416050e-01 1.415129e-01
7 exm633157 91503914 0 A G 0.015 -1.253770e+00 8.523932e-01 1.415132e-01
4 exm390958 15964349 0 A C 0.042 7.477219e-01 5.083530e-01 1.415161e-01
20 exm1520013 2539387 0 G A 0.337 -3.139210e-01 2.135104e-01 1.416749e-01
18 exm1393677 74155000 0 C T 0.038 7.763983e-01 5.280832e-01 1.416925e-01
7 exm669469 149485031 0 T C 0.012 1.380906e+00 9.395425e-01 1.418159e-01
2 exm216056 100020945 0 T C 0.012 -1.400748e+00 9.532628e-01 1.419079e-01
4 exm392099 22394239 0 G T 0.029 8.868209e-01 6.037314e-01 1.420501e-01
8 exm694043 30702785 0 C T 0.170 -3.958906e-01 2.695158e-01 1.420513e-01
4 exm434072 170663235 0 C T 0.212 -3.730369e-01 2.539624e-01 1.420591e-01
6 exm573995 117086378 0 A C 0.028 8.974799e-01 6.110819e-01 1.421115e-01
12 exm1025353 88472996 0 T C 0.039 7.670927e-01 5.226407e-01 1.423691e-01
16 exm1224220 21073933 0 A G 0.025 9.592290e-01 6.536355e-01 1.424224e-01
2 exm279186 238283472 0 G T 0.042 7.388069e-01 5.034996e-01 1.424727e-01
2 exm279229 238287357 0 T C 0.042 7.388069e-01 5.034996e-01 1.424727e-01
18 exm1389056 56204747 0 G A 0.125 -4.658500e-01 3.175177e-01 1.425220e-01
12 exm1006402 53088484 0 T C 0.306 3.257674e-01 2.220573e-01 1.425547e-01
15 exm1159451 48493739 0 T C 0.012 -1.377798e+00 9.392113e-01 1.425735e-01
12 exm975076 3049698 0 C T 0.255 3.409354e-01 2.325672e-01 1.428479e-01
16 exm1247940 67219107 0 C G 0.153 4.172231e-01 2.846610e-01 1.429245e-01
11 exm2250192 67068859 0 T C 0.042 7.499355e-01 5.117199e-01 1.429693e-01
19 exm1444680 18329784 4 T C 0.154 4.192994e-01 2.861492e-01 1.430243e-01
14 exm1109854 68193731 0 A G 0.084 -5.428262e-01 3.704874e-01 1.430652e-01
7 exm669460 149484959 0 A G 0.012 1.394132e+00 9.515608e-01 1.430836e-01
7 exm669464 149484986 0 T G 0.012 1.394132e+00 9.515608e-01 1.430836e-01
2 exm176410 24244603 0 A G 0.082 -5.385166e-01 3.675878e-01 1.431106e-01
20 exm1531362 29976949 0 A C 0.050 -6.738836e-01 4.600410e-01 1.431563e-01
4 exm412955 89311962 0 C T 0.076 5.604395e-01 3.826059e-01 1.431667e-01
18 exm1381235 29122799 0 A G 0.266 -3.406684e-01 2.326060e-01 1.432276e-01
6 exm559931 71238105 0 G A 0.416 3.023374e-01 2.064445e-01 1.432481e-01
4 exm421380 120241902 0 T C 0.306 3.291376e-01 2.247836e-01 1.433178e-01
13 exm1058585 25487103 3 C T 0.160 3.959047e-01 2.704455e-01 1.434118e-01
16 exm1228005 25239805 0 C G 0.417 3.032590e-01 2.071990e-01 1.434899e-01
19 exm1444906 18376522 0 G T 0.418 3.057285e-01 2.089184e-01 1.435515e-01
2 exm209098 88478341 0 A C 0.059 -6.456958e-01 4.413401e-01 1.436479e-01
14 exm-rs10133111 103377321 0 A G 0.120 4.611053e-01 3.151982e-01 1.436831e-01
1 exm74952 92647223 0 A G 0.154 4.182251e-01 2.859486e-01 1.437701e-01
6 exm2244025 36708556 0 G C 0.251 3.446426e-01 2.356405e-01 1.437729e-01
11 exm905134 47371598 0 T C 0.027 9.259124e-01 6.330743e-01 1.437764e-01
10 exm860328 121679013 0 A G 0.278 -3.320272e-01 2.270256e-01 1.437915e-01
17 exm1368266 79899272 0 A G 0.456 -2.987217e-01 2.042872e-01 1.438590e-01
20 exm1529830 23805953 3 T C 0.124 -4.483471e-01 3.066199e-01 1.438696e-01
6 exm530864 31496925 0 G A 0.083 -5.384097e-01 3.682525e-01 1.439129e-01
6 exm-rs1129640 31506624 0 A G 0.083 -5.384097e-01 3.682525e-01 1.439129e-01
6 exm-rs3115537 31497835 0 C G 0.083 -5.384097e-01 3.682525e-01 1.439129e-01
20 exm1544664 44038574 0 A G 0.247 3.456541e-01 2.364340e-01 1.439455e-01
17 exm1362197 77078069 0 A G 0.040 -7.540290e-01 5.158269e-01 1.439896e-01
13 exm1078776 109496813 0 C T 0.045 7.171944e-01 4.907141e-01 1.440594e-01
4 exm416631 104066461 0 G A 0.114 -4.867580e-01 3.330519e-01 1.440661e-01
10 exm861160 123903133 0 A G 0.048 -6.941835e-01 4.749907e-01 1.440771e-01
14 exm1103026 55604902 0 A C 0.031 -8.630697e-01 5.905763e-01 1.440950e-01
2 exm274352 232209777 0 A G 0.020 -1.041122e+00 7.124555e-01 1.441188e-01
17 exm1328375 42338945 0 C T 0.034 8.194790e-01 5.608271e-01 1.441513e-01
16 exm1240675 53499374 0 C G 0.026 -9.505834e-01 6.507203e-01 1.442555e-01
6 exm552115 46107752 0 C G 0.337 3.222187e-01 2.206040e-01 1.443095e-01
9 exm766726 101778265 0 T G 0.045 -7.336519e-01 5.023208e-01 1.443359e-01
1 exm142369 205492679 0 A G 0.093 -5.180652e-01 3.547620e-01 1.443927e-01
6 exm579412 133035098 0 G A 0.463 3.004810e-01 2.057733e-01 1.444105e-01
10 exm824007 50667105 3 C T 0.306 3.199174e-01 2.190846e-01 1.444124e-01
10 exm840981 91479211 8 T G 0.125 4.423821e-01 3.030100e-01 1.444913e-01
19 exm1458153 36348078 0 C A 0.014 -1.257102e+00 8.610681e-01 1.444983e-01
5 exm-rs6874609 74069863 0 G A 0.216 3.521969e-01 2.412913e-01 1.445806e-01
14 exm1100920 51223789 0 C T 0.377 3.152900e-01 2.160072e-01 1.445825e-01
10 exm866383 134161517 0 T C 0.038 7.786280e-01 5.335370e-01 1.446532e-01
20 exm1548926 47990250 0 C G 0.011 1.370833e+00 9.393701e-01 1.446695e-01
16 exm1222890 20432605 1 G A 0.143 -4.280752e-01 2.933546e-01 1.446885e-01
12 exm996959 47186770 0 T C 0.260 -3.520756e-01 2.413454e-01 1.448090e-01
6 exm529562 30995187 7 C T 0.098 -5.042594e-01 3.456682e-01 1.448111e-01
3 exm324910 56649256 0 T C 0.020 -1.085189e+00 7.441757e-01 1.449634e-01
12 exm1029543 101336201 0 C G 0.041 7.582006e-01 5.199802e-01 1.449936e-01
1 exm113133 158612236 0 G A 0.466 3.020010e-01 2.071351e-01 1.450330e-01
11 exm913465 59224738 0 C T 0.013 -1.349965e+00 9.259949e-01 1.450706e-01
19 exm1422422 9225685 0 C T 0.293 3.325069e-01 2.280814e-01 1.450737e-01
3 exm337269 111901099 0 C T 0.070 5.884882e-01 4.037566e-01 1.451594e-01
1 exm73142 89479063 0 A G 0.399 -3.049577e-01 2.092734e-01 1.452452e-01
22 exm1583247 17640045 0 A G 0.149 -4.066774e-01 2.791204e-01 1.453072e-01
16 exm1261661 81193321 0 T C 0.164 4.034224e-01 2.769447e-01 1.453919e-01
3 exm326278 58112488 0 C T 0.362 -3.153148e-01 2.164936e-01 1.454546e-01
8 exm2259023 95419698 0 G A 0.461 -3.014760e-01 2.070225e-01 1.455141e-01
20 exm1538095 34596371 1 T C 0.399 -3.066298e-01 2.105732e-01 1.455363e-01
2 exm284849 242610172 0 G A 0.100 4.947187e-01 3.398364e-01 1.456500e-01
17 exm2272520 43101382 0 C T 0.410 2.991453e-01 2.056593e-01 1.459787e-01
5 exm490724 141248963 0 G T 0.077 5.553505e-01 3.819497e-01 1.461392e-01
2 exm271069 225244888 0 G A 0.253 -3.432216e-01 2.360868e-01 1.461931e-01
11 exm962457 119063908 0 T C 0.173 3.881308e-01 2.669891e-01 1.462102e-01
11 exm895473 19077904 0 G T 0.068 -5.927888e-01 4.077909e-01 1.462307e-01
8 exm694638 32621844 6 T G 0.092 -5.123160e-01 3.524747e-01 1.462794e-01
19 exm1417045 7763248 1 A G 0.246 3.494486e-01 2.404824e-01 1.463815e-01
18 exm1386887 47800179 0 C G 0.223 3.531620e-01 2.430404e-01 1.463856e-01
17 exm1314017 34958598 0 C G 0.087 -5.335383e-01 3.671920e-01 1.464072e-01
17 exm1361212 76525759 0 C G 0.253 -3.388215e-01 2.331930e-01 1.464229e-01
16 exm1201334 1394507 1 A C 0.080 -5.385260e-01 3.706755e-01 1.464626e-01
2 exm178488 26667128 0 T C 0.089 5.269024e-01 3.626809e-01 1.464692e-01
5 exm498780 154395158 6 G T 0.211 -3.615760e-01 2.488885e-01 1.464792e-01
6 exm-rs9277965 33256397 0 A G 0.221 3.619378e-01 2.491589e-01 1.465139e-01
11 exm871301 562421 1 A G 0.081 -5.438553e-01 3.744179e-01 1.465425e-01
5 exm498418 154203121 0 T C 0.066 -5.935413e-01 4.086540e-01 1.465718e-01
7 exm648611 105655615 0 T C 0.015 1.174917e+00 8.090628e-01 1.466370e-01
10 exm823891 50532588 0 G C 0.146 -4.243624e-01 2.922223e-01 1.466383e-01
10 exm823897 50532812 0 G A 0.146 -4.243624e-01 2.922223e-01 1.466383e-01
10 exm823929 50533841 0 C G 0.146 -4.243624e-01 2.922223e-01 1.466383e-01
19 exm1399288 1079959 0 A G 0.016 -1.194912e+00 8.229005e-01 1.466708e-01
16 exm1249084 67434917 0 T C 0.020 -1.080730e+00 7.444354e-01 1.467623e-01
16 exm1248129 67234134 0 G A 0.154 4.128740e-01 2.844546e-01 1.468419e-01
10 exm837340 81701722 0 T C 0.245 3.426426e-01 2.360827e-01 1.468673e-01
5 exm463057 78324352 0 G A 0.267 3.330420e-01 2.295196e-01 1.469584e-01
5 exm463076 78326750 0 C G 0.267 3.330420e-01 2.295196e-01 1.469584e-01
15 exm1150768 41679685 0 C G 0.090 5.086666e-01 3.505771e-01 1.469859e-01
19 exm1473537 42863035 0 G A 0.134 4.464462e-01 3.077143e-01 1.470123e-01
3 exm344954 124418879 0 C T 0.084 5.295910e-01 3.650352e-01 1.470268e-01
20 exm1520658 2820493 5 A C 0.024 9.912687e-01 6.833424e-01 1.470759e-01
12 exm1039981 113758166 0 A G 0.089 5.217395e-01 3.597089e-01 1.471229e-01
19 exm1517538 59082605 0 T C 0.213 -3.613509e-01 2.491478e-01 1.471513e-01
10 exm868522 135195148 0 A G 0.018 1.131282e+00 7.800866e-01 1.471920e-01
13 exm1077223 102220193 0 T G 0.105 -4.855814e-01 3.348942e-01 1.472608e-01
14 exm1125478 96157187 0 A G 0.239 3.479191e-01 2.400441e-01 1.474165e-01
10 exm824067 50678717 0 C T 0.307 3.162949e-01 2.182276e-01 1.474208e-01
1 exm2253575 881627 0 G A 0.460 -2.960960e-01 2.043612e-01 1.475591e-01
3 exm308431 46783959 0 C T 0.202 -3.624997e-01 2.502036e-01 1.475777e-01
11 exm946401 86663296 0 A G 0.016 -1.168565e+00 8.066271e-01 1.476094e-01
16 exm1200673 1270111 1 A G 0.247 -3.409643e-01 2.354126e-01 1.477034e-01
13 exm1070763 53286950 0 T C 0.038 -7.670664e-01 5.296630e-01 1.477462e-01
6 exm512621 2623930 1 A G 0.106 4.744208e-01 3.276137e-01 1.477758e-01
11 exm948542 93583590 0 A G 0.031 8.378865e-01 5.787728e-01 1.478919e-01
7 exm609764 23737891 0 G A 0.119 4.541330e-01 3.136971e-01 1.478961e-01
12 exm975376 3788222 0 A G 0.250 3.360916e-01 2.321819e-01 1.479365e-01
16 exm1261130 81061827 0 G A 0.188 3.822291e-01 2.641347e-01 1.480586e-01
15 exm1177725 75503147 0 G A 0.036 -8.105240e-01 5.601143e-01 1.480671e-01
2 exm280490 239098594 0 C T 0.050 -6.804008e-01 4.703142e-01 1.481721e-01
9 exm-rs3217992 22003223 0 A G 0.400 -3.061927e-01 2.117138e-01 1.482945e-01
6 exm591000 159178345 0 T C 0.414 -3.019725e-01 2.087981e-01 1.482989e-01
3 exm338581 113320477 0 T C 0.032 -8.367126e-01 5.785619e-01 1.483123e-01
2 exm183872 29543736 0 G A 0.014 1.251375e+00 8.653100e-01 1.483224e-01
11 exm890192 9879838 0 T C 0.013 -1.331266e+00 9.206034e-01 1.483443e-01
12 exm1050710 128900005 0 G A 0.279 3.297316e-01 2.280323e-01 1.483705e-01
11 exm955940 112123095 0 A G 0.202 -3.705172e-01 2.562705e-01 1.484212e-01
5 exm487863 140720954 0 C T 0.024 9.582547e-01 6.628149e-01 1.484410e-01
11 exm966874 124617442 0 C T 0.018 -1.093672e+00 7.565885e-01 1.484981e-01
8 exm694549 32505633 0 C G 0.049 6.933314e-01 4.797179e-01 1.485660e-01
3 exm341297 121151784 0 A G 0.061 -6.239525e-01 4.317539e-01 1.486030e-01
11 exm882051 5068431 0 A G 0.243 3.456800e-01 2.392328e-01 1.486606e-01
16 exm1217028 10769958 0 T C 0.265 3.245203e-01 2.245908e-01 1.486640e-01
2 exm253003 191064753 0 T C 0.259 3.366483e-01 2.330052e-01 1.487006e-01
10 exm829980 70992634 0 T C 0.055 6.362770e-01 4.404846e-01 1.487897e-01
16 exm1214168 4751045 0 T C 0.471 2.933771e-01 2.031678e-01 1.489245e-01
16 exm1247579 67144115 0 A G 0.011 -1.395354e+00 9.663756e-01 1.489553e-01
14 exm1102781 55408294 0 T C 0.015 -1.182143e+00 8.188346e-01 1.490155e-01
11 exm884020 5862653 0 C T 0.394 2.973483e-01 2.060020e-01 1.490904e-01
4 exm2273390 25749303 0 C A 0.479 -2.951789e-01 2.045672e-01 1.492258e-01
22 exm1596199 26695077 0 T G 0.068 -5.849116e-01 4.053892e-01 1.492550e-01
7 exm614829 37923923 0 C T 0.024 9.428945e-01 6.535948e-01 1.493145e-01
15 exm1188836 90348335 0 T C 0.019 -1.098916e+00 7.618958e-01 1.493947e-01
15 exm1182478 81440818 0 T C 0.051 -6.581315e-01 4.564070e-01 1.494962e-01
5 exm469767 102537298 0 T C 0.011 1.410457e+00 9.781627e-01 1.495073e-01
10 exm806694 5136651 0 C G 0.303 3.234113e-01 2.243288e-01 1.495809e-01
19 exm1408576 4283059 0 A G 0.021 1.049956e+00 7.283705e-01 1.496291e-01
2 exm252043 189864080 8 A G 0.262 -3.349074e-01 2.323311e-01 1.496302e-01
17 exm1287293 7329134 0 A G 0.173 3.894602e-01 2.701838e-01 1.496429e-01
9 exm773338 115950156 5 A G 0.243 3.455502e-01 2.398199e-01 1.498097e-01
19 exm1471398 42085873 0 A G 0.353 3.046744e-01 2.114758e-01 1.498572e-01
1 exm11166 8395560 0 T G 0.255 -3.455478e-01 2.398479e-01 1.498600e-01
7 exm629889 80427530 0 T C 0.046 6.902004e-01 4.791486e-01 1.499230e-01
4 exm431861 159894277 0 C T 0.068 -5.855199e-01 4.064894e-01 1.499347e-01
15 exm1170688 65863917 0 C A 0.036 -7.861682e-01 5.458568e-01 1.499870e-01
2 exm187359 37543544 0 C T 0.019 -1.080200e+00 7.500165e-01 1.499901e-01
1 exm38781 31347320 0 A G 0.159 3.996269e-01 2.774865e-01 1.500094e-01
2 exm276476 234229320 0 G A 0.097 -5.036037e-01 3.497421e-01 1.500768e-01
13 exm1070070 52598189 0 G A 0.011 1.447071e+00 1.005117e+00 1.501405e-01
13 exm1070336 52715168 0 A T 0.011 1.447071e+00 1.005117e+00 1.501405e-01
6 exm529561 30995178 0 T C 0.098 -4.974161e-01 3.455385e-01 1.501871e-01
6 exm529564 30995297 0 G A 0.098 -4.974161e-01 3.455385e-01 1.501871e-01
6 exm529580 30996132 0 T C 0.098 -4.974161e-01 3.455385e-01 1.501871e-01
3 exm288939 9960070 5 T C 0.348 -3.082722e-01 2.141740e-01 1.502395e-01
8 exm692247 27633972 2 G C 0.012 1.342452e+00 9.327555e-01 1.502739e-01
17 exm1363089 78059889 0 A G 0.066 5.946593e-01 4.131939e-01 1.502895e-01
7 exm649442 107341628 0 C T 0.019 1.050267e+00 7.298896e-01 1.503567e-01
18 exm1393535 74091242 0 A G 0.026 -8.915120e-01 6.197303e-01 1.504677e-01
14 exm2260384 90429749 0 G A 0.117 -4.555132e-01 3.167130e-01 1.505516e-01
11 exm884051 5863013 11 C T 0.397 2.975044e-01 2.068767e-01 1.506017e-01
12 exm1027663 96337183 1 A G 0.290 3.320233e-01 2.308865e-01 1.506128e-01
12 exm1044272 121622304 0 C A 0.282 3.339921e-01 2.322631e-01 1.506261e-01
1 exm7551 3677933 0 C T 0.383 -3.021946e-01 2.101583e-01 1.506408e-01
10 exm847519 100017453 0 G T 0.432 -2.958413e-01 2.057555e-01 1.506717e-01
13 exm1077766 103392709 0 T A 0.169 3.939450e-01 2.740052e-01 1.507003e-01
1 exm37676 28800380 1 A C 0.137 4.282160e-01 2.978608e-01 1.507259e-01
11 exm2271625 77882393 0 C T 0.217 -3.583715e-01 2.492834e-01 1.507348e-01
19 exm1413516 6312290 0 C T 0.276 -3.310269e-01 2.302925e-01 1.507881e-01
7 exm633435 91708898 0 G A 0.098 -4.889460e-01 3.401635e-01 1.507977e-01
6 exm583937 144852201 0 A G 0.280 3.315956e-01 2.306937e-01 1.507979e-01
15 exm1140817 22368855 13 C T 0.034 -8.251669e-01 5.741825e-01 1.508742e-01
17 exm2267992 21144074 0 G A 0.375 3.029030e-01 2.107746e-01 1.508803e-01
15 exm1181818 80191343 0 G A 0.485 2.920234e-01 2.032272e-01 1.509269e-01
9 exm755853 78936358 0 A G 0.301 3.184512e-01 2.216952e-01 1.510671e-01
9 exm755856 78936492 0 G A 0.301 3.184512e-01 2.216952e-01 1.510671e-01
8 exm704702 68536470 34 G A 0.224 3.608469e-01 2.512136e-01 1.510735e-01
2 exm220577 111559231 0 A C 0.013 1.306379e+00 9.096190e-01 1.511395e-01
2 exm246997 179457147 0 A G 0.304 -3.154197e-01 2.196370e-01 1.511643e-01
2 exm247045 179458591 0 T C 0.304 -3.154197e-01 2.196370e-01 1.511643e-01
1 exm3382 1361530 12 T C 0.059 6.073012e-01 4.229260e-01 1.512053e-01
1 exm78533 103354138 0 A G 0.338 -3.094638e-01 2.155158e-01 1.512137e-01
8 exm702578 59851907 0 C T 0.046 -7.034427e-01 4.899343e-01 1.512513e-01
12 exm987153 14959470 0 G A 0.071 5.751190e-01 4.006663e-01 1.513604e-01
5 exm499002 156479426 0 C T 0.268 -3.326862e-01 2.317906e-01 1.513942e-01
14 exm1127398 101198426 0 A G 0.010 -1.460302e+00 1.017591e+00 1.514597e-01
11 exm884035 5862845 2 G A 0.394 2.956048e-01 2.060122e-01 1.515076e-01
11 exm943449 76954833 0 A G 0.486 2.937616e-01 2.047935e-01 1.516391e-01
11 exm893239 17408630 0 C T 0.363 -3.045856e-01 2.123530e-01 1.516654e-01
6 exm537013 32825090 0 A G 0.183 -3.763291e-01 2.623888e-01 1.516923e-01
16 exm1269598 88964557 0 G C 0.023 9.727741e-01 6.783893e-01 1.517765e-01
17 exm2253187 71503636 0 T C 0.433 2.983448e-01 2.081200e-01 1.518974e-01
14 exm1091209 24033027 0 A G 0.026 9.172067e-01 6.399184e-01 1.519559e-01
15 exm1163042 52901433 0 T C 0.471 2.957287e-01 2.063249e-01 1.519566e-01
8 exm700414 52321686 0 T C 0.119 -4.519190e-01 3.154079e-01 1.521016e-01
5 exm470848 111545670 0 C G 0.193 3.699625e-01 2.583256e-01 1.522881e-01
14 exm1094247 24883887 0 A G 0.294 3.223587e-01 2.251022e-01 1.523172e-01
5 exm452637 41033163 0 C T 0.017 1.158703e+00 8.092360e-01 1.523764e-01
3 exm311180 48465206 0 T C 0.014 -1.221976e+00 8.534282e-01 1.523774e-01
10 exm806233 3180227 0 T C 0.287 3.266786e-01 2.281558e-01 1.523836e-01
4 exm2062688 1019011 0 T C 0.032 8.188133e-01 5.719007e-01 1.524071e-01
14 exm1085135 21024619 0 A G 0.253 3.375637e-01 2.357814e-01 1.524242e-01
8 exm702142 57876576 0 C T 0.011 1.437597e+00 1.004229e+00 1.524635e-01
4 exm384799 3526645 0 T C 0.074 5.748386e-01 4.017167e-01 1.526319e-01
17 exm1292049 8224276 1 C T 0.491 2.906283e-01 2.031431e-01 1.527172e-01
15 exm1183726 83680287 0 G A 0.358 -3.072209e-01 2.147683e-01 1.527693e-01
3 exm289709 10251288 0 C G 0.040 -7.476526e-01 5.227018e-01 1.528022e-01
7 exm645117 100695138 0 A G 0.092 5.067978e-01 3.543382e-01 1.528297e-01
11 exm906177 48146622 0 A G 0.242 3.461179e-01 2.419997e-01 1.528367e-01
15 exm1155139 43317071 0 C T 0.011 -1.360757e+00 9.515191e-01 1.528802e-01
3 exm312351 48659009 0 T G 0.033 8.377868e-01 5.859931e-01 1.529957e-01
4 exm394605 38774889 0 C T 0.157 -4.012509e-01 2.806956e-01 1.530530e-01
19 exm1460440 37854580 2 T C 0.242 -3.409588e-01 2.385188e-01 1.530540e-01
5 exm495530 149759096 0 C T 0.109 -4.675844e-01 3.271069e-01 1.530626e-01
5 exm495544 149763305 0 G A 0.109 -4.675844e-01 3.271069e-01 1.530626e-01
6 exm585864 150212003 0 T C 0.319 -3.110570e-01 2.176108e-01 1.530727e-01
17 exm1290711 7979631 0 A C 0.011 1.381941e+00 9.668158e-01 1.530857e-01
21 exm1569577 38117308 0 A C 0.285 3.270819e-01 2.288532e-01 1.531294e-01
11 exm949646 95564259 0 G A 0.122 4.408336e-01 3.084581e-01 1.531493e-01
19 exm1420192 9001833 0 A G 0.310 -3.139119e-01 2.196797e-01 1.532067e-01
1 exm143458 206652404 0 A G 0.066 5.831638e-01 4.081077e-01 1.532086e-01
12 exm989126 21457434 7 G T 0.015 1.236214e+00 8.652187e-01 1.532539e-01
14 exm1114639 74824956 2 A C 0.017 -1.131574e+00 7.920879e-01 1.533091e-01
17 exm1308515 28268817 0 A G 0.011 1.441385e+00 1.009050e+00 1.533488e-01
1 exm46640 38329999 0 G C 0.075 -5.574308e-01 3.902389e-01 1.533555e-01
21 exm1581481 47734659 0 A G 0.326 3.111094e-01 2.178002e-01 1.533609e-01
19 exm1461248 38376485 0 T A 0.111 -4.596047e-01 3.217607e-01 1.533640e-01
19 exm1461284 38378539 0 G C 0.111 -4.596047e-01 3.217607e-01 1.533640e-01
17 exm1295110 10542709 0 A G 0.024 9.393598e-01 6.576672e-01 1.533883e-01
6 exm573296 116441646 0 G C 0.293 3.174433e-01 2.222683e-01 1.534234e-01
2 exm264294 218713282 0 A G 0.417 -2.975839e-01 2.083782e-01 1.534532e-01
7 exm608828 21901593 0 A G 0.073 -5.749051e-01 4.026148e-01 1.535013e-01
9 exm750300 35906471 2 T C 0.051 -6.665783e-01 4.668252e-01 1.535102e-01
1 exm38518 29631909 0 G A 0.442 2.931162e-01 2.053663e-01 1.536865e-01
11 exm906387 48239182 1 A C 0.479 2.971372e-01 2.082887e-01 1.538943e-01
12 exm1037423 111884608 0 T C 0.055 -6.368638e-01 4.465600e-01 1.540123e-01
19 exm1445005 18378219 0 G A 0.421 2.980494e-01 2.089946e-01 1.540252e-01
19 exm1511104 56569629 0 G C 0.191 3.702324e-01 2.596903e-01 1.541526e-01
16 exm1267439 88494976 0 A C 0.030 -8.466977e-01 5.940215e-01 1.542403e-01
11 exm962710 119185677 5 C T 0.016 1.160763e+00 8.143974e-01 1.542583e-01
14 exm1084064 20665627 3 G A 0.049 6.959069e-01 4.885937e-01 1.545465e-01
22 exm1602450 32617002 0 T C 0.017 -1.153709e+00 8.100493e-01 1.545641e-01
17 exm1296645 13980350 0 G A 0.497 2.907490e-01 2.041488e-01 1.545767e-01
3 exm298042 33877626 0 A G 0.351 -3.014973e-01 2.118166e-01 1.548122e-01
15 exm1180514 78825917 0 G A 0.055 -6.292732e-01 4.421148e-01 1.548304e-01
14 exm1119471 88862529 0 A G 0.432 2.983421e-01 2.096111e-01 1.548343e-01
10 exm2249015 105363289 0 C T 0.113 -4.569004e-01 3.210758e-01 1.549161e-01
10 exm853735 105363289 0 C T 0.113 -4.569004e-01 3.210758e-01 1.549161e-01
13 exm1067741 46708291 0 T C 0.038 7.372244e-01 5.181948e-01 1.550181e-01
22 exm1618494 46760481 0 G C 0.094 5.039026e-01 3.542138e-01 1.550423e-01
3 exm316732 49936102 0 C T 0.221 -3.473333e-01 2.441739e-01 1.550746e-01
6 exm529696 31079994 0 T C 0.091 -5.001886e-01 3.516652e-01 1.551151e-01
4 exm435931 184242959 1 G C 0.199 3.624423e-01 2.548368e-01 1.551414e-01
12 exm1018735 63954300 3 T C 0.076 -5.417905e-01 3.810316e-01 1.552425e-01
11 exm952355 104869708 0 C G 0.489 2.946301e-01 2.072366e-01 1.552994e-01
1 exm5742 2426313 0 A G 0.012 -1.322218e+00 9.301458e-01 1.553549e-01
5 exm464559 79950781 0 A G 0.314 3.140239e-01 2.209545e-01 1.554426e-01
17 exm1276470 2265058 1 A C 0.013 -1.251075e+00 8.804464e-01 1.555181e-01
12 exm977504 6562293 0 T C 0.321 3.109805e-01 2.188685e-01 1.555473e-01
1 exm26723 20490518 0 T C 0.273 -3.265646e-01 2.298869e-01 1.556376e-01
6 exm581778 138608212 0 T C 0.018 -1.092785e+00 7.693112e-01 1.556586e-01
1 exm117501 161163439 0 C T 0.012 -1.359603e+00 9.572402e-01 1.556983e-01
14 exm2273521 77978621 1 C A 0.029 8.520183e-01 5.999228e-01 1.557341e-01
4 exm407698 77662486 0 T G 0.013 1.249509e+00 8.799590e-01 1.558070e-01
5 exm439858 163260 0 A C 0.012 -1.340502e+00 9.440772e-01 1.558230e-01
7 exm606938 16666725 0 T C 0.030 8.298476e-01 5.846291e-01 1.559584e-01
21 exm1565201 31869286 0 T C 0.389 -3.022592e-01 2.129442e-01 1.559623e-01
20 exm1520925 3025330 0 A G 0.025 9.420059e-01 6.636584e-01 1.559668e-01
10 exm856881 115489152 0 G C 0.253 3.383506e-01 2.383967e-01 1.560072e-01
19 exm1412404 5778517 0 T A 0.292 -3.169086e-01 2.232909e-01 1.560106e-01
2 exm222108 113832312 0 T C 0.409 2.995179e-01 2.110392e-01 1.560138e-01
4 exm427090 146653620 0 A G 0.028 -8.857718e-01 6.242029e-01 1.560744e-01
11 exm885950 6592471 0 T C 0.011 -1.440735e+00 1.015343e+00 1.560977e-01
11 exm961434 118895686 2 T C 0.286 -3.264973e-01 2.301361e-01 1.561708e-01
19 exm1461272 38377773 0 A G 0.429 2.934599e-01 2.068494e-01 1.561712e-01
10 exm832740 73550117 0 G C 0.462 2.937104e-01 2.070745e-01 1.562681e-01
17 exm1360092 76157266 0 T C 0.240 -3.427091e-01 2.416723e-01 1.563576e-01
4 exm395591 39448586 0 T C 0.020 -1.025430e+00 7.231697e-01 1.563890e-01
15 exm1166876 62212298 0 T C 0.043 7.094404e-01 5.003271e-01 1.563928e-01
20 exm1542815 42331457 0 G A 0.145 4.070005e-01 2.870981e-01 1.564855e-01
22 exm2276892 37578345 0 A G 0.012 -1.355417e+00 9.564130e-01 1.566164e-01
2 exm2276906 220193932 0 A C 0.026 9.068211e-01 6.399707e-01 1.566792e-01
7 exm645598 100850908 0 A G 0.019 -1.080884e+00 7.628698e-01 1.567107e-01
9 exm736460 4117942 0 T G 0.017 1.135121e+00 8.011807e-01 1.567267e-01
19 exm1403864 2344022 0 A G 0.118 -4.482760e-01 3.164972e-01 1.568566e-01
16 exm1262636 82033612 0 C T 0.099 4.758272e-01 3.359619e-01 1.568722e-01
11 exm927951 65487793 0 C T 0.022 -9.737796e-01 6.876171e-01 1.569153e-01
19 exm1442727 17660300 0 A G 0.369 -2.952737e-01 2.085117e-01 1.569342e-01
7 exm614767 37780908 0 T C 0.014 -1.257316e+00 8.879253e-01 1.569592e-01
16 exm1260367 77328990 0 A C 0.126 4.364041e-01 3.082849e-01 1.570847e-01
15 exm1154489 42980023 0 A G 0.038 -7.525545e-01 5.319860e-01 1.573701e-01
16 exm1242249 56602798 0 A G 0.081 -5.261289e-01 3.719766e-01 1.574286e-01
17 exm1277576 3195503 3 C T 0.409 -2.912943e-01 2.060408e-01 1.576177e-01
19 exm1419742 8669931 0 G C 0.084 -5.201190e-01 3.679612e-01 1.576923e-01
11 exm911940 57947163 0 A G 0.013 1.273332e+00 9.008993e-01 1.577260e-01
14 exm1118584 81251255 0 C T 0.453 -2.916711e-01 2.063897e-01 1.577833e-01
19 exm1436367 15133762 0 G C 0.226 -3.392114e-01 2.401222e-01 1.579434e-01
8 exm723343 139838912 0 T C 0.122 -4.369279e-01 3.093506e-01 1.580193e-01
2 exm265730 219508372 0 T A 0.260 3.255264e-01 2.305203e-01 1.580975e-01
2 exm265752 219508988 0 T C 0.260 3.255264e-01 2.305203e-01 1.580975e-01
12 exm1044074 121454148 1 T C 0.108 -4.628368e-01 3.278784e-01 1.582526e-01
18 exm1379072 21511034 0 A C 0.226 3.435866e-01 2.434199e-01 1.582860e-01
11 exm896362 20623042 0 T C 0.238 -3.366207e-01 2.385052e-01 1.583216e-01
13 exm1057109 24167505 1 A T 0.242 -3.444789e-01 2.440837e-01 1.583400e-01
14 exm1124077 94756450 0 A T 0.290 3.187667e-01 2.259436e-01 1.584845e-01
14 exm1124090 94756750 0 C T 0.290 3.187667e-01 2.259436e-01 1.584845e-01
11 exm966366 124252963 0 T A 0.017 1.141733e+00 8.093338e-01 1.585189e-01
4 exm437293 186379735 0 C T 0.190 -3.631427e-01 2.574811e-01 1.586196e-01
16 exm1229635 28508491 0 G A 0.011 1.330532e+00 9.436905e-01 1.587500e-01
21 exm1564780 31538692 0 T C 0.098 4.853574e-01 3.443318e-01 1.588568e-01
4 exm432033 162307000 0 C T 0.176 -3.804680e-01 2.699757e-01 1.589440e-01
9 exm755872 78938186 0 C G 0.298 3.133713e-01 2.223979e-01 1.590064e-01
14 exm1085828 21511458 1 G C 0.277 3.190337e-01 2.264197e-01 1.590122e-01
10 exm865672 131959150 0 T C 0.252 3.324211e-01 2.359357e-01 1.590385e-01
15 exm1166947 62226423 1 G T 0.078 5.320529e-01 3.776388e-01 1.590546e-01
10 exm832333 73434888 3 C G 0.337 3.057064e-01 2.170071e-01 1.591002e-01
9 exm771456 113169631 0 A G 0.416 -2.994575e-01 2.126022e-01 1.591607e-01
3 exm289759 10276185 0 G C 0.016 -1.169239e+00 8.302004e-01 1.592059e-01
10 exm843573 96104665 1 G T 0.349 2.991113e-01 2.124536e-01 1.593516e-01
6 exm554047 49489397 0 A C 0.207 -3.591165e-01 2.551097e-01 1.594095e-01
10 exm863454 126715436 0 T C 0.083 5.258619e-01 3.736444e-01 1.595009e-01
2 exm266944 219878756 0 A G 0.102 -4.736205e-01 3.365788e-01 1.595676e-01
11 exm882744 5411395 0 C A 0.305 -3.108713e-01 2.209415e-01 1.596064e-01
16 exm1215342 4945687 0 T G 0.029 -8.530435e-01 6.063607e-01 1.596671e-01
2 exm233429 152544903 0 C T 0.011 1.360614e+00 9.673186e-01 1.597388e-01
1 exm36225 27682530 0 G C 0.038 -7.644028e-01 5.435116e-01 1.597888e-01
3 exm303496 41831203 0 T C 0.084 5.200180e-01 3.697638e-01 1.598076e-01
7 exm606048 11581121 0 T C 0.290 -3.159777e-01 2.246842e-01 1.598172e-01
13 exm1076927 101287340 0 T C 0.398 -2.905845e-01 2.066436e-01 1.598494e-01
1 exm45339 36886117 0 T C 0.244 -3.377296e-01 2.401885e-01 1.598815e-01
1 exm45373 36898067 0 C T 0.244 -3.377296e-01 2.401885e-01 1.598815e-01
19 exm1445957 18893732 0 C T 0.017 -1.086880e+00 7.729812e-01 1.598856e-01
2 exm232373 152311570 0 G A 0.427 -2.929720e-01 2.083738e-01 1.599142e-01
14 exm1125245 95906321 0 A G 0.483 -2.852138e-01 2.028631e-01 1.599291e-01
3 exm372300 189713157 0 A C 0.010 -1.434783e+00 1.020640e+00 1.599807e-01
14 exm1099117 45645715 0 G A 0.033 -7.982949e-01 5.681694e-01 1.602002e-01
18 exm1380345 28649042 0 C T 0.075 5.482924e-01 3.902434e-01 1.602087e-01
15 exm1152736 42169318 0 G A 0.052 6.349838e-01 4.519574e-01 1.602199e-01
13 exm1077723 103390386 0 A C 0.168 3.867864e-01 2.753316e-01 1.602679e-01
17 exm1369163 80041950 0 A G 0.040 7.421955e-01 5.283838e-01 1.603125e-01
10 exm850692 103340056 0 A G 0.075 5.383846e-01 3.833950e-01 1.604305e-01
5 exm441845 1225687 0 C T 0.194 3.623521e-01 2.580414e-01 1.604351e-01
4 exm417863 108969883 0 A G 0.017 -1.069348e+00 7.617932e-01 1.605886e-01
1 exm45228 36807481 0 T C 0.180 -3.754349e-01 2.674877e-01 1.606378e-01
12 exm1014783 57422934 0 A G 0.116 -4.471636e-01 3.186438e-01 1.607051e-01
14 exm1085832 21511497 0 C T 0.277 3.176866e-01 2.263947e-01 1.607323e-01
15 exm1146681 34648935 0 T G 0.107 -4.720598e-01 3.364102e-01 1.607369e-01
2 exm272080 228131169 0 G A 0.101 -4.699453e-01 3.349983e-01 1.608556e-01
6 exm582779 142688969 0 G A 0.015 -1.151863e+00 8.211692e-01 1.608906e-01
19 exm1425251 10403368 7 A G 0.370 -3.001921e-01 2.140159e-01 1.609051e-01
3 exm326686 58395842 0 T A 0.035 -7.883373e-01 5.620500e-01 1.609207e-01
1 exm25450 19499560 0 C T 0.036 7.732061e-01 5.513112e-01 1.609579e-01
1 exm2273318 17395480 0 A G 0.438 2.936646e-01 2.094008e-01 1.609822e-01
8 exm730275 145058986 0 G A 0.360 -2.977597e-01 2.123331e-01 1.610063e-01
8 exm685568 17930772 0 T C 0.493 2.832431e-01 2.019890e-01 1.610223e-01
10 exm845328 98155678 0 A G 0.019 -1.054465e+00 7.520695e-01 1.610774e-01
4 exm424060 128723042 0 T C 0.246 -3.345762e-01 2.386738e-01 1.611585e-01
17 exm1301416 18284262 0 A G 0.451 2.878672e-01 2.054405e-01 1.613361e-01
3 exm339796 118867047 0 G C 0.452 -2.884975e-01 2.058985e-01 1.613527e-01
6 exm-rs2295665 31632686 0 A G 0.094 -5.001603e-01 3.569928e-01 1.613905e-01
21 exm1571045 40778182 0 T C 0.084 5.262991e-01 3.757178e-01 1.614665e-01
2 exm266097 219555262 0 A G 0.316 3.066516e-01 2.189319e-01 1.615001e-01
16 exm1238653 48250026 0 T G 0.051 -6.605653e-01 4.718256e-01 1.616949e-01
19 exm1455423 35719076 0 T C 0.039 7.539031e-01 5.385303e-01 1.617227e-01
9 exm766249 100995721 0 G A 0.241 -3.399113e-01 2.428563e-01 1.618088e-01
11 exm2249501 10019879 0 A G 0.103 -4.648239e-01 3.321940e-01 1.619242e-01
11 exm890236 10019879 0 A G 0.103 -4.648239e-01 3.321940e-01 1.619242e-01
10 exm865157 129903592 22 A G 0.141 -4.167609e-01 2.978570e-01 1.619411e-01
19 exm1401654 1783027 0 C T 0.073 -5.438864e-01 3.887578e-01 1.619896e-01
19 exm1401659 1783146 0 G T 0.073 -5.438864e-01 3.887578e-01 1.619896e-01
1 exm2273324 48713394 0 C T 0.361 3.011105e-01 2.152843e-01 1.621012e-01
9 exm776342 119106881 0 C A 0.317 -3.089180e-01 2.208693e-01 1.621065e-01
15 exm1186011 86807843 30 C T 0.183 3.705113e-01 2.649791e-01 1.622207e-01
3 exm372370 190106074 0 C G 0.124 -4.362993e-01 3.120588e-01 1.622610e-01
20 exm1518185 428553 0 C T 0.094 4.897225e-01 3.503131e-01 1.623136e-01
14 exm1106800 64469828 0 T C 0.011 1.377015e+00 9.850237e-01 1.623151e-01
15 exm1152305 42143533 0 T G 0.164 -3.844353e-01 2.750000e-01 1.623166e-01
12 exm1000583 49743142 0 A G 0.017 -1.099612e+00 7.867074e-01 1.623786e-01
11 exm906347 48238549 0 A G 0.437 2.944374e-01 2.107851e-01 1.626427e-01
16 exm1266315 86566039 0 T C 0.250 -3.284259e-01 2.351380e-01 1.626800e-01
7 exm620674 48315930 0 C G 0.013 1.285808e+00 9.209319e-01 1.628406e-01
3 exm367845 183818416 0 G A 0.343 2.979326e-01 2.134011e-01 1.628670e-01
14 exm1101767 52520368 0 C T 0.323 -3.049132e-01 2.184318e-01 1.629261e-01
19 exm1421395 9068374 0 G A 0.027 8.665809e-01 6.208084e-01 1.629346e-01
1 exm31954 24421474 0 A G 0.243 3.330551e-01 2.386082e-01 1.629548e-01
4 exm2256799 960794 0 A G 0.097 -4.817949e-01 3.452175e-01 1.630142e-01
7 exm612542 30795448 0 A G 0.019 1.063634e+00 7.622174e-01 1.630684e-01
7 exm670028 149517978 0 T G 0.120 -4.280060e-01 3.067728e-01 1.631462e-01
1 exm61190 54606804 0 C T 0.163 3.770772e-01 2.702866e-01 1.631726e-01
2 exm285011 242690745 0 T C 0.142 4.117224e-01 2.951256e-01 1.631806e-01
15 exm1179614 77472951 0 G A 0.014 -1.232012e+00 8.831212e-01 1.631834e-01
6 exm519663 24291203 0 T C 0.349 2.960208e-01 2.122078e-01 1.632161e-01
7 exm606330 12417407 1 C T 0.117 -4.382464e-01 3.141782e-01 1.632340e-01
17 exm1305094 26656299 9 C T 0.040 -7.209793e-01 5.168846e-01 1.632467e-01
22 exm1582909 17469049 0 A C 0.444 2.838223e-01 2.034973e-01 1.632867e-01
10 exm865282 129905774 2 A G 0.017 1.129919e+00 8.101426e-01 1.632888e-01
6 exm518110 16306751 0 A G 0.149 -3.977630e-01 2.852208e-01 1.633300e-01
17 exm1314669 35937637 0 C T 0.193 -3.623753e-01 2.598765e-01 1.633800e-01
3 exm316601 49924940 2 C T 0.220 -3.406801e-01 2.443184e-01 1.633810e-01
19 exm1436506 15198720 2 T A 0.020 -1.016390e+00 7.289441e-01 1.634047e-01
14 exm1135071 105954705 1 T C 0.051 6.402766e-01 4.592413e-01 1.634429e-01
2 exm187763 38537579 0 C T 0.011 1.363361e+00 9.779843e-01 1.634890e-01
19 exm1453285 33605312 0 T C 0.211 -3.487668e-01 2.501891e-01 1.635011e-01
1 exm8468 6111757 0 A G 0.012 1.296752e+00 9.302350e-01 1.635036e-01
4 exm422859 123814308 0 T C 0.377 2.957851e-01 2.122466e-01 1.636281e-01
22 exm1622073 50722408 0 C T 0.074 -5.319228e-01 3.817043e-01 1.636418e-01
12 exm1044230 121605373 0 A G 0.028 -8.554624e-01 6.139293e-01 1.636796e-01
17 exm1294988 10534960 0 T C 0.024 9.112918e-01 6.540989e-01 1.637460e-01
8 exm683748 13357340 0 C G 0.125 4.251781e-01 3.052246e-01 1.638068e-01
5 exm461047 73992881 0 G A 0.092 4.869019e-01 3.495361e-01 1.638086e-01
6 exm529874 31106516 0 T C 0.042 -6.924737e-01 4.971815e-01 1.638679e-01
17 exm1360635 76446377 0 T C 0.035 -7.789353e-01 5.593549e-01 1.639400e-01
17 exm1320860 39464046 0 C G 0.184 -3.691548e-01 2.650976e-01 1.639508e-01
17 exm1320869 39464736 0 G C 0.184 -3.691548e-01 2.650976e-01 1.639508e-01
3 exm315520 49701298 0 G A 0.217 -3.480931e-01 2.500022e-01 1.640005e-01
11 exm887235 6942695 0 T C 0.325 -3.062937e-01 2.200087e-01 1.640523e-01
16 exm1202190 1537839 0 A G 0.245 -3.199443e-01 2.298412e-01 1.641025e-01
1 exm145517 208391098 0 C T 0.135 -4.208209e-01 3.023306e-01 1.641328e-01
22 exm1613251 42293140 0 C G 0.052 6.401158e-01 4.599535e-01 1.642014e-01
17 exm1353655 73221439 0 C T 0.108 -4.595632e-01 3.302727e-01 1.642713e-01
17 exm2253205 73221439 0 C T 0.108 -4.595632e-01 3.302727e-01 1.642713e-01
11 exm896493 20805286 0 G A 0.256 -3.248807e-01 2.334933e-01 1.642937e-01
15 exm1144579 31234064 0 T C 0.090 -4.957234e-01 3.563046e-01 1.643243e-01
4 exm438900 187629538 0 T C 0.424 2.882706e-01 2.072366e-01 1.644059e-01
9 exm774384 116832007 0 C T 0.030 -8.157635e-01 5.864677e-01 1.644193e-01
9 exm-rs16909898 98231008 0 G A 0.032 8.062337e-01 5.796538e-01 1.644464e-01
10 exm806967 5436073 0 A G 0.063 5.884708e-01 4.231661e-01 1.645223e-01
19 exm1458175 36349752 0 A G 0.045 -6.822979e-01 4.907735e-01 1.646400e-01
2 exm251846 188343497 0 C T 0.272 3.286848e-01 2.364801e-01 1.647448e-01
18 exm1373659 6986227 0 A G 0.140 -4.143934e-01 2.981677e-01 1.647768e-01
8 exm684306 17157677 0 G T 0.218 3.495281e-01 2.515245e-01 1.648256e-01
10 exm2266975 30663275 0 G A 0.340 -2.998061e-01 2.157662e-01 1.648691e-01
16 exm1227434 24800897 0 T C 0.026 8.908715e-01 6.413294e-01 1.649889e-01
16 exm1227454 24801468 0 G C 0.026 8.908715e-01 6.413294e-01 1.649889e-01
16 exm1195590 320759 0 T C 0.094 4.938571e-01 3.555273e-01 1.649944e-01
16 exm1238148 47697618 0 G A 0.014 1.188773e+00 8.558178e-01 1.650049e-01
10 exm838857 88414569 0 T C 0.065 -5.792366e-01 4.170208e-01 1.650236e-01
4 exm400771 57181995 0 T C 0.219 3.430897e-01 2.470145e-01 1.650362e-01
12 exm1039387 113553481 0 C T 0.277 -3.178406e-01 2.288400e-01 1.650439e-01
10 exm808180 6527143 0 A G 0.466 2.831552e-01 2.038727e-01 1.650554e-01
16 exm1199843 920870 0 T C 0.027 -8.889746e-01 6.402304e-01 1.651648e-01
6 exm536563 32714067 6 A G 0.040 -7.449364e-01 5.365792e-01 1.652307e-01
18 exm1380301 28610988 0 C T 0.492 2.865628e-01 2.064386e-01 1.652856e-01
11 exm881778 4945229 0 A G 0.053 6.263978e-01 4.513651e-01 1.653894e-01
6 exm547484 42891022 0 A G 0.203 3.484635e-01 2.511025e-01 1.654050e-01
2 exm237949 166535615 0 G C 0.030 -8.507703e-01 6.130864e-01 1.654201e-01
11 exm2249527 103779025 0 G A 0.464 2.880384e-01 2.076462e-01 1.655801e-01
1 exm165172 245850513 3 G C 0.013 -1.216450e+00 8.770837e-01 1.656512e-01
4 exm398947 49063872 0 A C 0.489 2.829877e-01 2.040439e-01 1.656603e-01
1 exm29987 22915753 0 T C 0.456 -2.840458e-01 2.048153e-01 1.656779e-01
7 exm669237 149474393 0 G A 0.125 4.331134e-01 3.123251e-01 1.657082e-01
1 exm13073 10397567 0 G A 0.033 -7.906331e-01 5.701607e-01 1.657248e-01
10 exm835328 75673748 0 C A 0.023 9.427293e-01 6.801959e-01 1.659437e-01
6 exm573986 117083172 0 T C 0.046 -6.688122e-01 4.826562e-01 1.660282e-01
17 exm1301275 18221134 0 T C 0.167 3.872454e-01 2.794945e-01 1.660801e-01
17 exm2252877 18221134 0 T C 0.167 3.872454e-01 2.794945e-01 1.660801e-01
19 exm1494992 51159502 0 C G 0.020 1.022760e+00 7.383037e-01 1.661525e-01
4 exm-rs1379659 20620683 0 G A 0.112 -4.471952e-01 3.228525e-01 1.661971e-01
11 exm887180 6913290 0 G A 0.193 3.509927e-01 2.534475e-01 1.662779e-01
6 exm586440 151161116 0 A G 0.058 6.107170e-01 4.410077e-01 1.662937e-01
18 exm1383281 33831189 0 A C 0.310 2.986015e-01 2.156977e-01 1.664375e-01
2 exm202744 73716810 0 A G 0.174 -3.751583e-01 2.710036e-01 1.664443e-01
8 exm717382 120431506 0 A G 0.055 -6.121970e-01 4.422580e-01 1.664677e-01
19 exm1420989 9059808 0 A G 0.150 -3.893638e-01 2.812906e-01 1.664824e-01
11 exm923966 64597506 0 C T 0.356 2.992421e-01 2.161857e-01 1.664869e-01
12 exm992260 30888001 0 C T 0.177 3.754078e-01 2.712538e-01 1.665535e-01
13 exm1059914 28562605 0 G T 0.196 -3.575010e-01 2.585723e-01 1.669755e-01
17 exm1364002 78247124 0 T C 0.034 -7.751911e-01 5.607009e-01 1.669928e-01
7 exm620533 48312200 0 C G 0.013 1.275505e+00 9.225923e-01 1.669979e-01
17 exm1319175 38907532 0 G T 0.018 -1.027434e+00 7.431617e-01 1.669996e-01
4 exm411599 88036116 0 A G 0.011 -1.387028e+00 1.003980e+00 1.673027e-01
10 exm807290 5773034 0 G A 0.041 7.140305e-01 5.169281e-01 1.673747e-01
17 exm1309360 29226507 0 T C 0.018 1.039164e+00 7.523945e-01 1.674218e-01
8 exm709899 94808165 0 A G 0.338 2.978958e-01 2.157104e-01 1.674659e-01
19 exm1486273 48640807 0 T C 0.012 -1.298718e+00 9.404665e-01 1.674871e-01
1 exm123440 171509327 0 G A 0.157 -3.777896e-01 2.735927e-01 1.675126e-01
18 exm1378496 21124945 0 C G 0.229 -3.389236e-01 2.454474e-01 1.675146e-01
17 exm1355805 73827205 0 C T 0.284 3.100891e-01 2.246687e-01 1.677097e-01
5 exm445519 13931340 0 T C 0.396 2.936604e-01 2.128143e-01 1.678069e-01
1 exm131535 186050417 0 A G 0.472 -2.792868e-01 2.024082e-01 1.678287e-01
13 exm1076188 99500879 0 C T 0.021 -9.920613e-01 7.193773e-01 1.680641e-01
4 exm391574 17818885 3 C T 0.448 -2.791336e-01 2.024107e-01 1.680671e-01
2 exm209065 88472791 0 G A 0.123 4.413340e-01 3.200458e-01 1.680901e-01
6 exm529842 31106065 0 T C 0.047 6.726121e-01 4.878111e-01 1.681314e-01
6 exm563164 83838673 0 A G 0.074 -5.379572e-01 3.901839e-01 1.681653e-01
2 exm186018 33752240 0 A G 0.022 -9.565582e-01 6.938455e-01 1.681944e-01
5 exm2256877 118451873 0 G T 0.042 7.060225e-01 5.121249e-01 1.682003e-01
21 exm1563168 19670118 0 G A 0.285 -3.107048e-01 2.254155e-01 1.682769e-01
19 exm1438569 15852872 2 A G 0.285 3.134619e-01 2.274499e-01 1.683409e-01
10 exm814073 22498209 0 G A 0.168 -3.814679e-01 2.768057e-01 1.683565e-01
10 exm850297 102770082 0 T G 0.225 -3.403497e-01 2.470271e-01 1.684567e-01
17 exm1350119 70645032 0 A G 0.099 -4.701576e-01 3.412651e-01 1.684854e-01
9 exm771713 113244732 0 T G 0.044 -6.930783e-01 5.031648e-01 1.685632e-01
19 exm1436374 15133803 0 A G 0.036 -7.643732e-01 5.549336e-01 1.685707e-01
16 exm1235594 31099011 0 C T 0.076 5.253083e-01 3.814119e-01 1.686142e-01
1 exm61855 55119534 0 T C 0.079 -5.317660e-01 3.861752e-01 1.686963e-01
5 exm490664 141244356 0 T C 0.143 -4.030466e-01 2.927019e-01 1.687027e-01
17 exm1329584 42989063 0 T C 0.065 5.778129e-01 4.196437e-01 1.687254e-01
16 exm1267702 88504850 0 C G 0.260 3.183958e-01 2.312521e-01 1.687497e-01
7 exm665309 142609749 0 T C 0.151 -4.038776e-01 2.933735e-01 1.688015e-01
2 exm189601 43732823 0 C T 0.129 -4.231870e-01 3.074269e-01 1.688393e-01
17 exm1367442 79650828 0 G T 0.170 -3.773159e-01 2.741922e-01 1.689769e-01
8 exm725118 143740311 0 C A 0.014 1.195998e+00 8.693521e-01 1.690901e-01
8 exm725227 143747389 0 A G 0.014 1.195998e+00 8.693521e-01 1.690901e-01
4 exm378762 517461 0 C T 0.173 -3.679332e-01 2.674913e-01 1.691639e-01
1 exm153895 226924642 0 T C 0.183 -3.631334e-01 2.640071e-01 1.691725e-01
4 exm433190 169188780 0 C T 0.043 6.864097e-01 4.990641e-01 1.691956e-01
17 exm1312918 34091078 0 G C 0.317 -3.069445e-01 2.231886e-01 1.692341e-01
16 exm1217246 10989219 0 G C 0.112 4.394234e-01 3.195385e-01 1.692614e-01
9 exm777446 123605126 0 C T 0.023 -9.497776e-01 6.907682e-01 1.693305e-01
14 exm1115257 75230953 0 T C 0.047 -6.681832e-01 4.860377e-01 1.693933e-01
8 exm720018 125562029 0 T C 0.080 5.116456e-01 3.721823e-01 1.694052e-01
15 exm1154518 42981806 0 A G 0.378 -2.866893e-01 2.085798e-01 1.694783e-01
13 exm1080035 111367876 0 C G 0.079 5.133301e-01 3.734913e-01 1.695007e-01
3 exm288871 9956279 0 A G 0.344 -2.953135e-01 2.148964e-01 1.695615e-01
15 exm1156149 43724646 0 G T 0.444 -2.886749e-01 2.101238e-01 1.696798e-01
22 exm1615007 43558972 0 A G 0.289 -3.078833e-01 2.241213e-01 1.697100e-01
12 exm2250828 274647 0 C T 0.295 3.068256e-01 2.233714e-01 1.697483e-01
9 exm792722 136131651 0 A G 0.042 -7.071379e-01 5.148353e-01 1.697761e-01
19 exm1446972 19304899 0 C G 0.078 -5.228850e-01 3.807292e-01 1.698210e-01
11 exm906172 48145375 1 C A 0.245 3.312692e-01 2.412176e-01 1.698387e-01
12 exm977528 6562823 0 T C 0.343 2.984569e-01 2.173260e-01 1.698408e-01
11 exm888279 7846682 22 T C 0.016 -1.152689e+00 8.393854e-01 1.698597e-01
6 exm552790 46726500 0 A C 0.054 6.269924e-01 4.565836e-01 1.698682e-01
16 exm1261061 81010073 0 T C 0.179 3.697255e-01 2.692860e-01 1.699432e-01
10 exm820373 43089965 0 G A 0.280 3.142057e-01 2.288675e-01 1.699782e-01
11 exm942668 76507282 0 T C 0.014 1.173462e+00 8.548126e-01 1.700096e-01
22 exm-rs4823006 29451671 0 A G 0.364 2.927071e-01 2.132249e-01 1.700123e-01
7 exm666916 143747870 0 G A 0.233 3.403520e-01 2.479928e-01 1.701167e-01
7 exm666927 143748098 0 T G 0.233 3.403520e-01 2.479928e-01 1.701167e-01
20 exm1523378 4680521 0 A G 0.095 -4.739428e-01 3.454244e-01 1.702310e-01
1 exm12638 9811618 0 T C 0.011 1.324761e+00 9.655319e-01 1.702329e-01
9 exm756042 79318367 0 C T 0.082 -5.078982e-01 3.702105e-01 1.702753e-01
19 exm1459979 37488055 0 G T 0.302 3.063778e-01 2.233438e-01 1.703191e-01
13 exm1077916 103400033 2 G A 0.167 3.770714e-01 2.749016e-01 1.703556e-01
17 exm1286923 7254315 35 A G 0.044 -6.924628e-01 5.048797e-01 1.703926e-01
2 exm251920 189599497 0 C A 0.019 1.013625e+00 7.390798e-01 1.704146e-01
17 exm1369870 80280056 0 A G 0.047 6.592494e-01 4.807263e-01 1.704484e-01
7 exm635463 94540416 0 G A 0.155 3.875726e-01 2.826580e-01 1.705075e-01
4 exm394040 36340755 0 A C 0.030 -8.211948e-01 5.990273e-01 1.705982e-01
9 exm743465 21816758 0 A G 0.264 -3.244499e-01 2.366893e-01 1.706282e-01
7 exm659544 134849213 0 G A 0.362 2.857961e-01 2.085327e-01 1.707139e-01
3 exm303578 41952852 0 C T 0.084 5.074089e-01 3.702587e-01 1.707426e-01
4 exm424219 128814964 0 G T 0.250 -3.252505e-01 2.373438e-01 1.707551e-01
4 exm423879 126412891 0 T C 0.033 -7.851101e-01 5.729514e-01 1.707820e-01
11 exm937126 70666765 0 T C 0.049 6.441353e-01 4.700787e-01 1.707882e-01
14 exm1120946 91666162 0 A G 0.050 6.356000e-01 4.638628e-01 1.708002e-01
1 exm94673 150484987 0 A G 0.276 3.121073e-01 2.278414e-01 1.709213e-01
22 exm1585774 19868218 0 A G 0.426 -2.787931e-01 2.035412e-01 1.709622e-01
11 exm922355 64068421 0 G A 0.019 -1.027315e+00 7.500294e-01 1.709667e-01
12 exm1032658 106460938 0 C G 0.302 -3.109332e-01 2.270134e-01 1.709762e-01
5 exm491517 145197565 0 C T 0.018 -1.059187e+00 7.734713e-01 1.710622e-01
8 exm689762 23294761 0 C T 0.134 -4.134538e-01 3.019504e-01 1.710985e-01
17 exm1312481 33772658 0 T G 0.046 6.864998e-01 5.013716e-01 1.711091e-01
11 exm953467 108044091 0 A T 0.071 -5.462892e-01 3.989972e-01 1.711366e-01
1 exm91341 145533451 0 A G 0.018 1.045205e+00 7.634245e-01 1.711538e-01
20 exm1542007 40050314 0 A G 0.043 6.976924e-01 5.097136e-01 1.712498e-01
17 exm1295714 11650958 0 A G 0.106 4.606016e-01 3.365077e-01 1.712571e-01
5 exm501956 167929035 0 A G 0.030 8.314893e-01 6.074883e-01 1.712686e-01
20 exm1540419 36997655 0 T C 0.046 6.596598e-01 4.820739e-01 1.713793e-01
1 exm131767 186101539 0 G A 0.444 2.824709e-01 2.064276e-01 1.713797e-01
17 exm1303705 20108184 0 G C 0.109 4.499044e-01 3.288000e-01 1.713970e-01
10 exm848844 101716112 0 C G 0.028 8.602470e-01 6.287024e-01 1.714072e-01
17 exm1368407 79954544 0 A T 0.338 2.950531e-01 2.157005e-01 1.715345e-01
9 exm783539 130536717 0 G A 0.347 2.895519e-01 2.116815e-01 1.715399e-01
20 exm1558450 61937296 0 T C 0.030 -8.034033e-01 5.873474e-01 1.715448e-01
8 exm723247 139749799 0 T G 0.060 5.814711e-01 4.251876e-01 1.716345e-01
22 exm1598763 30221201 0 A G 0.092 4.819312e-01 3.524030e-01 1.716366e-01
12 exm1047872 123806219 0 T C 0.163 -3.770206e-01 2.756933e-01 1.716430e-01
5 exm473644 121515293 0 T C 0.030 -8.301411e-01 6.071977e-01 1.717585e-01
9 exm741514 18928210 0 A G 0.121 4.199167e-01 3.071650e-01 1.717885e-01
2 exm232451 152320118 0 G A 0.427 -2.849178e-01 2.084595e-01 1.718808e-01
3 exm308647 46965111 0 T C 0.011 -1.356846e+00 9.927981e-01 1.719087e-01
1 exm61283 54661262 0 T C 0.029 8.409729e-01 6.154121e-01 1.719615e-01
17 exm1348393 66416357 0 T C 0.050 -6.316493e-01 4.622343e-01 1.719637e-01
1 exm146044 209956542 0 A C 0.213 -3.432121e-01 2.511761e-01 1.719928e-01
15 exm1192384 99511793 0 C G 0.391 -2.872976e-01 2.102573e-01 1.719963e-01
2 exm266175 219562675 0 A G 0.260 3.149733e-01 2.305243e-01 1.720198e-01
8 exm694075 30703431 0 C T 0.297 -3.070318e-01 2.247351e-01 1.720638e-01
8 exm694197 30706224 0 G A 0.297 -3.070318e-01 2.247351e-01 1.720638e-01
14 exm1106380 63174960 0 T C 0.151 3.866066e-01 2.830022e-01 1.720964e-01
12 exm1010442 55641075 0 G A 0.335 2.954729e-01 2.162944e-01 1.721031e-01
6 exm2257495 123126138 0 C T 0.044 -6.719754e-01 4.919300e-01 1.721253e-01
1 exm2251459 34663180 0 A G 0.082 5.127312e-01 3.754265e-01 1.722094e-01
19 exm1486455 48737706 0 T A 0.342 -2.979422e-01 2.181923e-01 1.722806e-01
2 exm179820 27323385 0 T C 0.279 3.074028e-01 2.251300e-01 1.722986e-01
4 exm418321 110605744 0 T A 0.370 -2.970537e-01 2.175524e-01 1.723020e-01
1 exm75907 94342564 0 C A 0.453 2.855523e-01 2.091839e-01 1.724142e-01
3 exm342997 122277268 0 A G 0.140 4.080812e-01 2.989780e-01 1.724637e-01
6 exm512629 2624053 1 A T 0.144 -3.974944e-01 2.912842e-01 1.725558e-01
3 exm295375 23848835 0 C A 0.036 -7.534835e-01 5.521656e-01 1.725654e-01
6 exm567358 97512577 0 G A 0.041 -7.019696e-01 5.144402e-01 1.725861e-01
16 exm1223883 20975682 0 T C 0.036 -7.609590e-01 5.576969e-01 1.726062e-01
15 exm1163199 53907948 5 A G 0.275 -3.217435e-01 2.358424e-01 1.726805e-01
5 exm505831 176308303 0 T C 0.011 1.353346e+00 9.920573e-01 1.726961e-01
9 exm751479 37707441 0 A G 0.119 -4.298003e-01 3.150681e-01 1.727058e-01
17 exm2272537 55916641 0 G T 0.171 3.686414e-01 2.703038e-01 1.728149e-01
7 exm623085 63986829 0 C G 0.267 3.159432e-01 2.316777e-01 1.728416e-01
22 exm1601482 31971282 0 C T 0.026 -8.504642e-01 6.237805e-01 1.729411e-01
19 exm1412380 5772897 0 T C 0.100 -4.541826e-01 3.331267e-01 1.729443e-01
1 exm14634 11561164 0 A G 0.213 3.468410e-01 2.544342e-01 1.730096e-01
12 exm998391 48736985 2 G T 0.333 2.948022e-01 2.162819e-01 1.730536e-01
19 exm1453731 33878837 0 A G 0.151 3.998646e-01 2.933968e-01 1.731059e-01
2 exm284805 242593011 0 A G 0.012 -1.284514e+00 9.427278e-01 1.732097e-01
17 exm1314986 36478450 0 T G 0.010 -1.395746e+00 1.024453e+00 1.732474e-01
17 exm1315146 36486004 0 C T 0.010 -1.395746e+00 1.024453e+00 1.732474e-01
17 exm1315170 36486802 0 A G 0.010 -1.395746e+00 1.024453e+00 1.732474e-01
4 exm390341 15004499 0 T C 0.045 -6.668729e-01 4.894888e-01 1.732615e-01
6 exm554154 49663567 0 G A 0.030 8.117448e-01 5.958313e-01 1.732656e-01
7 exm632102 87754915 0 A G 0.061 -5.818513e-01 4.270911e-01 1.732701e-01
2 exm213866 97527490 0 T C 0.021 9.793114e-01 7.188591e-01 1.732844e-01
2 exm179737 27315252 0 A G 0.277 3.081860e-01 2.262485e-01 1.733337e-01
5 exm495502 149755744 0 C G 0.082 -5.043326e-01 3.703306e-01 1.734325e-01
6 exm557624 56480500 0 C T 0.021 9.806370e-01 7.201208e-01 1.734568e-01
7 exm669471 149485059 2 C T 0.078 5.097119e-01 3.743147e-01 1.734715e-01
1 exm163482 240492734 0 A G 0.298 3.036764e-01 2.230134e-01 1.734793e-01
7 exm606380 12610594 0 G A 0.309 3.013726e-01 2.213715e-01 1.735764e-01
4 exm408273 79240063 0 G A 0.368 2.823446e-01 2.074044e-01 1.735968e-01
17 exm1355537 73753503 0 T C 0.227 3.330404e-01 2.446462e-01 1.735998e-01
21 exm1575593 45391272 0 T C 0.025 8.805132e-01 6.470129e-01 1.737340e-01
12 exm1023210 78225299 0 A G 0.070 -5.437127e-01 3.996635e-01 1.738805e-01
11 exm921806 63991801 0 C T 0.103 -4.483482e-01 3.296418e-01 1.739813e-01
20 exm1525896 13747441 0 A G 0.162 -3.874693e-01 2.848820e-01 1.739821e-01
16 exm1255517 71220755 1 G A 0.020 9.851754e-01 7.245085e-01 1.740835e-01
11 exm877414 1718833 10 G T 0.088 -4.910052e-01 3.610913e-01 1.740845e-01
10 exm857109 115644040 0 A G 0.208 -3.416100e-01 2.512348e-01 1.741026e-01
8 exm717230 119936978 0 T C 0.017 1.091192e+00 8.025694e-01 1.741344e-01
17 exm1298984 17425631 0 T C 0.168 -3.732209e-01 2.745122e-01 1.741487e-01
1 exm64596 62579891 5 T G 0.043 7.031750e-01 5.172030e-01 1.741505e-01
5 exm460507 72419617 0 A C 0.394 2.777620e-01 2.043162e-01 1.741827e-01
19 exm1436475 15198292 0 C G 0.147 3.880078e-01 2.854399e-01 1.742265e-01
19 exm1436489 15198507 0 T C 0.147 3.880078e-01 2.854399e-01 1.742265e-01
5 exm472952 118485238 0 C G 0.042 6.908721e-01 5.082886e-01 1.742647e-01
1 exm117086 161049509 0 T G 0.022 9.599904e-01 7.063445e-01 1.743013e-01
1 exm2264895 117531911 0 A G 0.359 2.918702e-01 2.148035e-01 1.744023e-01
11 exm882686 5373531 0 G A 0.014 -1.173041e+00 8.634230e-01 1.744607e-01
18 exm1381058 29046606 0 A G 0.133 4.116492e-01 3.030084e-01 1.744775e-01
6 exm575011 119136726 0 A G 0.030 -8.259620e-01 6.081694e-01 1.746135e-01
11 exm941422 74883577 0 A G 0.302 -3.043487e-01 2.241179e-01 1.746538e-01
1 exm152546 225373072 0 T C 0.182 3.554193e-01 2.617294e-01 1.746601e-01
11 exm900322 35229673 0 T C 0.022 -9.512750e-01 7.006364e-01 1.747346e-01
5 exm492657 147466001 0 A G 0.065 -5.667437e-01 4.174570e-01 1.747727e-01
1 exm27957 21795388 0 G A 0.457 -2.787119e-01 2.052992e-01 1.747794e-01
4 exm390976 15964670 0 T C 0.179 -3.666691e-01 2.700940e-01 1.747882e-01
1 exm2231338 153514241 0 C A 0.088 -4.908624e-01 3.615983e-01 1.748140e-01
4 exm410613 85530633 0 T G 0.042 -6.980048e-01 5.142144e-01 1.748330e-01
1 exm140469 204110547 0 T C 0.052 6.282377e-01 4.628658e-01 1.748780e-01
11 exm898591 32852167 0 T C 0.049 6.457486e-01 4.757850e-01 1.748941e-01
4 exm429949 155219662 0 C G 0.227 3.407877e-01 2.511022e-01 1.749132e-01
17 exm2272546 62401118 0 T C 0.378 -2.910639e-01 2.145125e-01 1.750102e-01
22 exm1621217 50658698 0 A T 0.181 -3.561996e-01 2.625370e-01 1.750427e-01
17 exm1312130 33592591 0 T C 0.224 3.220313e-01 2.373605e-01 1.750560e-01
15 exm1161505 51350287 0 G T 0.011 -1.313748e+00 9.683495e-01 1.750657e-01
2 exm224169 121742222 0 T C 0.013 -1.221898e+00 9.007457e-01 1.751123e-01
19 exm1462322 38876352 0 A G 0.147 -3.839730e-01 2.831879e-01 1.753178e-01
9 exm777044 123170733 0 C G 0.163 -3.719784e-01 2.743777e-01 1.753745e-01
20 exm1548718 47865509 0 G A 0.397 2.852929e-01 2.106006e-01 1.757099e-01
3 exm345123 124515636 0 T C 0.055 6.107490e-01 4.509144e-01 1.757722e-01
17 exm1292458 8644854 0 T C 0.107 -4.432761e-01 3.274949e-01 1.760694e-01
4 exm411164 87622624 0 A G 0.034 -7.658377e-01 5.658603e-01 1.761115e-01
11 exm934101 67430762 0 T C 0.038 7.065181e-01 5.221081e-01 1.761758e-01
11 exm934197 67433869 0 C T 0.038 7.065181e-01 5.221081e-01 1.761758e-01
3 exm307993 46586622 0 C T 0.163 3.782072e-01 2.795836e-01 1.763198e-01
19 exm1510787 56467052 0 T C 0.022 9.276989e-01 6.858972e-01 1.763896e-01
9 exm755814 78853916 0 C G 0.160 3.771101e-01 2.788368e-01 1.764195e-01
7 exm604550 6449496 0 C T 0.143 -3.975491e-01 2.939713e-01 1.764515e-01
5 exm454893 54410099 1 A G 0.314 2.983801e-01 2.206535e-01 1.764781e-01
8 exm702414 59508134 0 C T 0.052 6.393631e-01 4.729195e-01 1.765764e-01
20 exm1528533 20493550 0 C T 0.026 -8.677238e-01 6.418416e-01 1.765831e-01
6 exm552866 46801071 0 T G 0.397 2.820416e-01 2.086360e-01 1.766128e-01
1 exm12046 9324213 0 T C 0.171 3.676454e-01 2.719861e-01 1.766539e-01
1 exm156144 228505727 0 T C 0.082 -5.040811e-01 3.729355e-01 1.766697e-01
2 exm189795 43903164 0 C G 0.010 -1.380613e+00 1.021429e+00 1.766726e-01
1 exm144433 207286381 0 A C 0.067 5.573731e-01 4.123713e-01 1.766787e-01
20 exm1526701 17475569 0 C T 0.023 -8.925904e-01 6.604309e-01 1.767114e-01
9 exm804488 140772613 2 G C 0.012 1.264405e+00 9.359513e-01 1.769026e-01
1 exm89167 120295173 0 T C 0.027 -8.493057e-01 6.287389e-01 1.769416e-01
14 exm1089684 23548787 0 T C 0.192 -3.557245e-01 2.633912e-01 1.770226e-01
14 exm1089685 23548793 0 T C 0.192 -3.557245e-01 2.633912e-01 1.770226e-01
19 exm1455170 35613689 0 A G 0.026 8.543829e-01 6.327633e-01 1.771234e-01
9 exm792580 136029645 0 T G 0.024 -8.926805e-01 6.611397e-01 1.771319e-01
19 exm-IND19-46313947 41622108 0 I D 0.263 3.084764e-01 2.284775e-01 1.771561e-01
21 exm1572982 43413553 0 G T 0.257 -3.179544e-01 2.355392e-01 1.772327e-01
21 exm1565562 32526668 0 A T 0.016 -1.090125e+00 8.077158e-01 1.773164e-01
2 exm177673 25678308 0 T C 0.018 1.032908e+00 7.654244e-01 1.773745e-01
17 exm1354505 73513677 0 C A 0.052 -6.290701e-01 4.661889e-01 1.773968e-01
17 exm1354576 73520359 0 G C 0.052 -6.290701e-01 4.661889e-01 1.773968e-01
11 exm875743 1263776 0 T C 0.132 -4.072412e-01 3.017968e-01 1.773969e-01
7 exm675677 156742615 2 T C 0.024 -9.047230e-01 6.705485e-01 1.774483e-01
11 exm950185 100847069 1 G A 0.295 -3.026665e-01 2.243329e-01 1.774625e-01
7 exm646245 101917521 0 G A 0.443 2.751816e-01 2.039873e-01 1.775174e-01
9 exm735259 732536 2 C T 0.059 6.036245e-01 4.476739e-01 1.777279e-01
14 exm1100951 51224374 0 T G 0.362 2.920996e-01 2.166476e-01 1.777560e-01
10 exm847524 100017532 0 A G 0.039 6.856624e-01 5.086654e-01 1.778547e-01
1 exm139593 203152860 0 A G 0.011 1.305210e+00 9.683414e-01 1.778809e-01
4 exm415335 100443720 0 A G 0.420 2.768475e-01 2.053994e-01 1.778914e-01
1 exm148469 214826196 0 G A 0.288 3.014998e-01 2.236904e-01 1.778931e-01
15 exm1152669 42166500 0 T C 0.496 -2.693660e-01 1.998497e-01 1.778935e-01
17 exm1335942 48456193 0 C T 0.125 -4.170193e-01 3.094098e-01 1.779106e-01
7 exm596877 299872 5 A G 0.036 7.347868e-01 5.453236e-01 1.780255e-01
2 exm235173 160086654 0 A G 0.441 2.786285e-01 2.068204e-01 1.781004e-01
5 exm458321 66460595 0 A G 0.041 6.905446e-01 5.126279e-01 1.781429e-01
6 exm545759 41310705 1 T C 0.117 4.301442e-01 3.193360e-01 1.781662e-01
12 exm983016 9984965 9 A G 0.011 -1.282997e+00 9.526403e-01 1.782356e-01
16 exm1203284 1823024 0 T G 0.223 -3.284511e-01 2.439095e-01 1.782902e-01
1 exm155869 228476366 0 T G 0.082 -5.008445e-01 3.719764e-01 1.783446e-01
17 exm1301240 18220674 0 T C 0.167 3.761811e-01 2.794005e-01 1.783623e-01
9 exm2259110 117139280 0 C T 0.043 6.710051e-01 4.983828e-01 1.783694e-01
1 exm164070 242035438 8 A G 0.079 -5.116874e-01 3.800700e-01 1.783909e-01
1 exm29993 22915858 0 T C 0.189 3.412979e-01 2.535239e-01 1.784175e-01
16 exm1238246 48122582 0 G A 0.188 3.519496e-01 2.614735e-01 1.784793e-01
15 exm1174050 72143643 0 T A 0.023 -9.361329e-01 6.956617e-01 1.785926e-01
3 exm333077 98250986 0 T C 0.207 3.330073e-01 2.475082e-01 1.786678e-01
11 exm946424 86666031 0 A G 0.016 -1.095055e+00 8.139313e-01 1.786837e-01
4 exm390732 15688604 0 C G 0.040 6.980991e-01 5.190317e-01 1.788087e-01
13 exm1079574 111121620 0 T C 0.084 5.010967e-01 3.725856e-01 1.788365e-01
19 exm1421903 9083143 0 A G 0.211 3.347088e-01 2.488714e-01 1.788397e-01
19 exm1422040 9086123 0 C A 0.211 3.347088e-01 2.488714e-01 1.788397e-01
19 exm2254127 9084216 0 C T 0.211 3.347088e-01 2.488714e-01 1.788397e-01
1 exm137317 201355522 0 C T 0.406 -2.802208e-01 2.083776e-01 1.788826e-01
20 exm1533770 31671575 9 G T 0.018 1.007956e+00 7.495761e-01 1.789060e-01
1 exm118700 161970046 0 G A 0.033 7.759423e-01 5.770713e-01 1.789320e-01
12 exm987982 18443809 0 A C 0.011 -1.349877e+00 1.003962e+00 1.789549e-01
16 exm1223474 20796387 0 C G 0.132 4.068620e-01 3.026524e-01 1.790289e-01
11 exm959602 118068752 0 C T 0.073 5.182056e-01 3.855251e-01 1.790825e-01
7 exm616658 43663423 1 C G 0.011 1.317842e+00 9.805723e-01 1.791481e-01
4 exm385930 5785442 0 A G 0.189 3.561324e-01 2.650105e-01 1.791837e-01
6 exm560516 74072937 0 C G 0.063 5.637212e-01 4.194914e-01 1.791907e-01
3 exm323211 52852538 0 T G 0.144 3.909539e-01 2.909800e-01 1.792697e-01
17 exm1288528 7536527 0 A G 0.062 5.701073e-01 4.243239e-01 1.792730e-01
17 exm1275331 1648294 0 T C 0.145 -3.979212e-01 2.961910e-01 1.793069e-01
22 exm1612396 41752747 0 A G 0.351 -2.844958e-01 2.118006e-01 1.793834e-01
11 exm961665 118940957 0 G C 0.380 -2.798361e-01 2.083359e-01 1.793925e-01
19 exm1444895 18376407 0 A T 0.416 2.807659e-01 2.090290e-01 1.793943e-01
6 exm545598 41166155 0 C T 0.163 -3.649146e-01 2.716845e-01 1.794059e-01
1 exm152714 225569241 0 G T 0.459 -2.681852e-01 1.997187e-01 1.795164e-01
18 exm1387929 52265308 0 A C 0.487 -2.719675e-01 2.025724e-01 1.795956e-01
17 exm1361293 76547634 0 C T 0.221 -3.275759e-01 2.439995e-01 1.796095e-01
6 exm529587 30996354 0 T C 0.036 7.508807e-01 5.593691e-01 1.796601e-01
6 exm529631 31000005 0 A T 0.036 7.508807e-01 5.593691e-01 1.796601e-01
9 exm781287 127661645 0 A G 0.445 2.765166e-01 2.060080e-01 1.796954e-01
22 exm1594967 25144912 0 T C 0.175 -3.629499e-01 2.704146e-01 1.797162e-01
10 exm834311 75258443 0 T C 0.019 -9.902198e-01 7.377786e-01 1.797271e-01
1 exm109528 156555764 0 G C 0.025 -8.879444e-01 6.616542e-01 1.797780e-01
5 exm465772 83360520 0 T C 0.160 3.703229e-01 2.759517e-01 1.797851e-01
8 exm726634 144621084 11 G T 0.376 -2.852052e-01 2.125280e-01 1.797915e-01
22 exm1623464 50964236 8 A G 0.228 -3.311833e-01 2.467939e-01 1.797987e-01
12 exm1054835 133683020 0 T C 0.040 -7.018805e-01 5.230486e-01 1.798116e-01
1 exm9852 6635306 0 A G 0.129 -4.130291e-01 3.078021e-01 1.798237e-01
9 exm782460 130165973 0 C T 0.017 1.063175e+00 7.923396e-01 1.798393e-01
1 exm92479 147091972 8 T C 0.222 3.199712e-01 2.385086e-01 1.799260e-01
2 exm273628 231248261 8 T C 0.435 2.800169e-01 2.087573e-01 1.799906e-01
3 exm326687 58395863 0 G A 0.159 3.721913e-01 2.774771e-01 1.799941e-01
3 exm326700 58410554 0 T C 0.159 3.721913e-01 2.774771e-01 1.799941e-01
5 exm463798 79033391 0 A G 0.109 -4.486069e-01 3.345141e-01 1.800817e-01
18 exm1379205 21735686 0 T C 0.011 1.318732e+00 9.834436e-01 1.801262e-01
12 exm974283 2062075 0 T C 0.042 -6.843659e-01 5.104202e-01 1.801730e-01
2 exm195234 55771169 0 T A 0.081 -5.052359e-01 3.768259e-01 1.801800e-01
4 exm429012 153874666 0 A G 0.051 6.157216e-01 4.592338e-01 1.801829e-01
12 exm1048846 124325977 0 T G 0.362 2.816887e-01 2.100995e-01 1.801891e-01
6 exm552656 46661488 0 G A 0.011 1.349371e+00 1.006527e+00 1.802278e-01
10 exm821431 45499009 0 G A 0.030 -8.008445e-01 5.974947e-01 1.803197e-01
10 exm808478 7618686 0 T G 0.428 -2.710029e-01 2.021902e-01 1.803201e-01
14 exm1100128 50472405 0 A G 0.331 2.924190e-01 2.182187e-01 1.804205e-01
11 exm910048 56431667 0 A G 0.035 -7.450405e-01 5.560364e-01 1.804576e-01
1 exm166591 247752109 0 G A 0.035 -7.623034e-01 5.690798e-01 1.805800e-01
15 exm1172993 69548338 0 G A 0.021 9.623379e-01 7.184441e-01 1.806001e-01
12 exm-rs1169310 121439433 0 G A 0.475 2.815922e-01 2.102715e-01 1.806950e-01
5 exm477871 132556523 0 T C 0.010 1.371054e+00 1.023939e+00 1.807548e-01
9 exm797327 139262205 0 G C 0.011 -1.297959e+00 9.696192e-01 1.808760e-01
13 exm1077913 103399837 0 A C 0.167 3.675882e-01 2.746361e-01 1.809320e-01
9 exm804514 140777299 2 T G 0.049 -6.526260e-01 4.876626e-01 1.809912e-01
7 exm628758 76240814 13 T C 0.020 9.492235e-01 7.093028e-01 1.809993e-01
10 exm863476 126715692 0 T C 0.054 6.134665e-01 4.584123e-01 1.810015e-01
12 exm2267309 299715 0 A G 0.454 2.697384e-01 2.015642e-01 1.810067e-01
5 exm440137 223646 0 T A 0.044 6.816163e-01 5.093984e-01 1.810539e-01
1 exm112975 158577109 0 C A 0.206 3.342897e-01 2.498519e-01 1.810962e-01
15 exm1191990 97327393 0 T C 0.197 -3.488207e-01 2.607304e-01 1.811260e-01
10 exm2273466 91067595 0 C G 0.379 -2.802254e-01 2.094620e-01 1.811344e-01
15 exm1193651 101110302 0 G C 0.276 -3.080483e-01 2.303095e-01 1.812302e-01
6 exm553587 47650255 0 G A 0.012 1.274249e+00 9.527148e-01 1.812459e-01
6 exm553604 47675014 0 G C 0.012 1.274249e+00 9.527148e-01 1.812459e-01
6 exm553627 47680256 0 T C 0.012 1.274249e+00 9.527148e-01 1.812459e-01
6 exm553651 47681925 0 G A 0.012 1.274249e+00 9.527148e-01 1.812459e-01
6 exm553665 47682135 0 C T 0.012 1.274249e+00 9.527148e-01 1.812459e-01
6 exm553667 47682158 0 C T 0.012 1.274249e+00 9.527148e-01 1.812459e-01
6 exm553713 47682682 0 G C 0.012 1.274249e+00 9.527148e-01 1.812459e-01
6 exm553732 47684573 0 C T 0.012 1.274249e+00 9.527148e-01 1.812459e-01
6 exm553742 47686153 0 G C 0.012 1.274249e+00 9.527148e-01 1.812459e-01
10 exm857727 116064528 0 A G 0.014 1.190276e+00 8.899524e-01 1.812564e-01
8 exm678172 2048831 0 G A 0.391 -2.781845e-01 2.079991e-01 1.812659e-01
9 exm787552 131909736 0 T C 0.143 3.931507e-01 2.939798e-01 1.812959e-01
16 exm1209828 3073240 0 T G 0.283 -3.140826e-01 2.349123e-01 1.813998e-01
10 exm831814 72604263 0 T G 0.029 -7.970370e-01 5.963259e-01 1.815438e-01
1 exm64555 62456014 0 G A 0.459 2.749403e-01 2.057057e-01 1.815464e-01
12 exm1006232 53069014 0 C T 0.303 2.993185e-01 2.239719e-01 1.815987e-01
10 exm814075 22498468 0 T C 0.157 -3.783541e-01 2.831487e-01 1.816553e-01
17 exm1327367 41931375 0 G A 0.075 5.277528e-01 3.949708e-01 1.816736e-01
2 exm250240 182468803 0 G T 0.083 -5.034958e-01 3.768322e-01 1.816915e-01
22 exm1602716 32811952 0 A G 0.484 -2.655034e-01 1.987155e-01 1.817010e-01
1 exm138358 202129895 0 A G 0.313 2.973892e-01 2.226055e-01 1.817502e-01
19 exm1408602 4288332 0 A G 0.483 -2.673297e-01 2.001065e-01 1.817536e-01
10 exm839952 90342837 0 G C 0.487 2.734262e-01 2.046883e-01 1.817928e-01
17 exm1352972 72927123 2 G T 0.269 -3.062527e-01 2.292710e-01 1.818093e-01
6 exm585825 150209717 0 C G 0.464 2.686985e-01 2.011683e-01 1.818343e-01
3 exm335586 108081277 0 A C 0.081 -4.968262e-01 3.720730e-01 1.819645e-01
3 exm372632 191087740 0 T A 0.031 -8.019398e-01 6.010930e-01 1.823429e-01
8 exm689303 23003364 15 A C 0.015 -1.150101e+00 8.622369e-01 1.824344e-01
1 exm121681 169483561 0 C T 0.075 -5.043412e-01 3.781308e-01 1.824614e-01
7 exm618775 45104131 0 A G 0.161 3.748723e-01 2.811284e-01 1.825659e-01
19 exm1398358 1004740 0 T C 0.284 -3.070904e-01 2.303094e-01 1.825901e-01
20 exm2254161 1538249 1 T C 0.145 3.824283e-01 2.868349e-01 1.826269e-01
14 exm1090204 23829164 0 A G 0.064 5.578718e-01 4.184499e-01 1.826542e-01
20 exm1540821 37396120 0 G A 0.384 2.816789e-01 2.112911e-01 1.826721e-01
19 exm1516558 58907700 0 A G 0.021 9.276914e-01 6.958846e-01 1.826789e-01
16 exm1203912 1962132 21 G A 0.360 2.785690e-01 2.090062e-01 1.827723e-01
14 exm1084884 20876621 0 A G 0.019 -9.857409e-01 7.396736e-01 1.828236e-01
1 exm103616 153994647 0 T C 0.299 -2.982012e-01 2.237868e-01 1.828717e-01
6 exm592579 160557643 2 T C 0.109 -4.290185e-01 3.220161e-01 1.829487e-01
1 exm28784 22165987 0 A G 0.319 2.925432e-01 2.196011e-01 1.829921e-01
19 exm2253920 47968998 0 A G 0.028 -8.242482e-01 6.187666e-01 1.830166e-01
1 exm23629 17668509 0 A G 0.011 -1.321040e+00 9.918337e-01 1.830709e-01
13 exm-rs7097 28197436 0 A G 0.403 -2.811860e-01 2.111224e-01 1.830890e-01
22 exm1603755 36122380 0 A T 0.026 -8.322216e-01 6.248926e-01 1.831148e-01
6 exm542844 36887476 1 T C 0.077 -5.050910e-01 3.792656e-01 1.831223e-01
2 exm277163 234601669 0 G T 0.480 -2.716895e-01 2.040427e-01 1.831973e-01
19 exm1420874 9057687 0 A G 0.149 -3.751531e-01 2.817759e-01 1.832448e-01
2 exm240775 170403030 0 T C 0.498 2.722481e-01 2.045003e-01 1.832787e-01
16 exm1266307 86565882 8 C G 0.183 3.458990e-01 2.598287e-01 1.832877e-01
7 exm659888 135269656 0 A G 0.021 -9.501968e-01 7.137659e-01 1.832921e-01
22 exm2273063 39493294 0 C T 0.039 -7.039338e-01 5.289017e-01 1.833938e-01
1 exm143642 206776460 0 A G 0.047 6.613436e-01 4.970428e-01 1.835183e-01
2 exm2254932 210810644 0 A G 0.139 -4.000520e-01 3.007010e-01 1.835705e-01
3 exm373300 193336676 0 T C 0.016 1.081655e+00 8.130620e-01 1.835873e-01
3 exm2255608 112993367 0 A G 0.100 4.521745e-01 3.399507e-01 1.836629e-01
19 exm2253659 15295134 0 G A 0.327 2.927736e-01 2.201198e-01 1.836802e-01
2 exm221736 113496453 0 A G 0.012 -1.272314e+00 9.566336e-01 1.837046e-01
2 exm229612 135988235 0 T C 0.194 -3.506387e-01 2.636403e-01 1.837052e-01
15 exm1152455 42149506 0 G C 0.470 2.707888e-01 2.036174e-01 1.837377e-01
19 exm1449842 21720803 0 T C 0.185 3.502621e-01 2.633781e-01 1.837400e-01
6 exm-rs3873352 31022113 0 C G 0.179 3.571140e-01 2.685660e-01 1.837982e-01
7 exm614853 37934146 0 C T 0.133 -3.833950e-01 2.883680e-01 1.838554e-01
10 exm859938 121429633 0 C T 0.133 -3.957141e-01 2.976463e-01 1.838737e-01
13 exm1073874 80095030 1 T C 0.086 4.829336e-01 3.632759e-01 1.839042e-01
1 exm2233725 6550505 0 T C 0.193 -3.346869e-01 2.517860e-01 1.839482e-01
8 exm680378 8560536 0 A G 0.192 -3.474200e-01 2.613683e-01 1.839536e-01
20 exm1539267 35796575 0 A G 0.035 7.303648e-01 5.494904e-01 1.839760e-01
11 exm909964 56380971 0 A G 0.036 7.392582e-01 5.562711e-01 1.840468e-01
3 exm367997 183861243 0 G A 0.475 -2.717687e-01 2.045077e-01 1.840669e-01
17 exm1277466 3119767 0 T C 0.390 -2.765357e-01 2.080968e-01 1.840708e-01
15 exm1150082 41186990 0 T C 0.084 -4.881701e-01 3.673576e-01 1.840744e-01
15 exm2252136 41186990 0 T C 0.084 -4.881701e-01 3.673576e-01 1.840744e-01
22 exm-rs2235321 37462926 0 A G 0.253 3.125289e-01 2.351893e-01 1.840842e-01
7 exm670087 149519760 1 C A 0.030 7.861116e-01 5.916009e-01 1.841016e-01
11 exm947240 89880604 0 A G 0.049 -6.429046e-01 4.838296e-01 1.841029e-01
7 exm620572 48313155 0 G A 0.015 1.121056e+00 8.439880e-01 1.842676e-01
10 exm834544 75406912 0 T G 0.184 3.593091e-01 2.705130e-01 1.842785e-01
11 exm901924 44331509 0 C G 0.233 -3.274543e-01 2.465450e-01 1.843045e-01
22 exm1623703 51011376 0 C G 0.454 -2.724842e-01 2.051588e-01 1.843076e-01
2 exm282903 241808347 0 G A 0.034 -7.619920e-01 5.737242e-01 1.843117e-01
12 exm1025079 86198935 0 T C 0.011 1.279255e+00 9.632305e-01 1.843322e-01
3 exm296246 27472936 10 T C 0.222 -3.370166e-01 2.537961e-01 1.843933e-01
9 exm776782 120475602 0 T C 0.114 4.370306e-01 3.291213e-01 1.844039e-01
2 exm195402 55872538 0 C T 0.071 -5.299666e-01 3.991249e-01 1.844203e-01
4 exm426597 144920596 7 A G 0.300 -3.039148e-01 2.288923e-01 1.844395e-01
10 exm817612 29822032 0 C T 0.011 1.300021e+00 9.791501e-01 1.844592e-01
19 exm1498479 52519608 0 C T 0.419 2.807024e-01 2.114540e-01 1.845310e-01
5 exm459041 68695940 26 G T 0.381 2.786102e-01 2.098994e-01 1.845757e-01
5 exm452656 41042204 0 A T 0.038 7.211277e-01 5.433325e-01 1.846155e-01
18 exm1375598 10752666 0 T C 0.275 -3.046004e-01 2.295308e-01 1.846732e-01
20 exm1540026 36841914 1 A G 0.326 -2.945293e-01 2.219492e-01 1.846879e-01
14 exm2272078 47309496 0 G T 0.457 2.709343e-01 2.041688e-01 1.846881e-01
15 exm1145708 33954652 0 C T 0.044 -6.649103e-01 5.011421e-01 1.847614e-01
6 exm556242 53519605 0 C T 0.114 4.167035e-01 3.140914e-01 1.847927e-01
1 exm102333 153509890 0 C T 0.119 4.197844e-01 3.164269e-01 1.848111e-01
8 exm686341 19819724 0 G C 0.110 -4.385891e-01 3.306535e-01 1.848800e-01
3 exm293714 15373858 0 T C 0.095 4.558162e-01 3.437301e-01 1.849938e-01
7 exm608318 21628242 0 G C 0.081 5.029715e-01 3.793133e-01 1.850209e-01
4 exm387216 6925237 5 G C 0.110 -4.419456e-01 3.333199e-01 1.850592e-01
17 exm1284705 6441376 0 A G 0.053 -6.057001e-01 4.569053e-01 1.851361e-01
11 exm882093 5080337 0 C T 0.085 -4.833726e-01 3.646969e-01 1.852186e-01
11 exm966088 124016058 0 T C 0.015 -1.120568e+00 8.455114e-01 1.852503e-01
5 exm444285 10239261 0 A G 0.365 2.781257e-01 2.098601e-01 1.852577e-01
1 exm164114 242042545 1 A G 0.386 2.745934e-01 2.072107e-01 1.852913e-01
1 exm125899 176863867 0 T C 0.132 3.995349e-01 3.015249e-01 1.853383e-01
18 exm1391216 61587067 0 T C 0.292 -2.993940e-01 2.260166e-01 1.854686e-01
17 exm2273553 43183108 0 A G 0.369 2.790734e-01 2.106819e-01 1.854803e-01
9 exm794637 137005023 1 T C 0.243 -3.185168e-01 2.405258e-01 1.856022e-01
22 exm1607602 38323507 0 T G 0.238 3.185070e-01 2.405292e-01 1.856221e-01
15 exm1190939 91513674 0 C T 0.156 -3.780068e-01 2.854683e-01 1.856315e-01
11 exm949490 94862288 0 A G 0.162 -3.676676e-01 2.777040e-01 1.857008e-01
2 exm206501 84848596 0 A G 0.012 -1.188801e+00 8.979249e-01 1.857049e-01
1 exm64796 62713224 0 C G 0.023 8.978661e-01 6.782457e-01 1.857502e-01
9 exm740925 17273754 7 C A 0.085 -4.783315e-01 3.613893e-01 1.858219e-01
11 exm883261 5566030 0 A G 0.092 -4.705775e-01 3.555440e-01 1.858380e-01
11 exm883282 5566365 0 T C 0.092 -4.705775e-01 3.555440e-01 1.858380e-01
20 exm1551534 54824029 0 A G 0.233 -3.163800e-01 2.390627e-01 1.858791e-01
2 exm247903 179545859 0 T C 0.201 3.433882e-01 2.594886e-01 1.859096e-01
9 exm787945 132580901 0 G C 0.148 -3.869509e-01 2.924117e-01 1.859157e-01
12 exm1006206 53045626 33 C T 0.343 2.889606e-01 2.184183e-01 1.860286e-01
7 exm641336 100205261 1 A G 0.046 6.584457e-01 4.977328e-01 1.860549e-01
17 exm1278359 3561396 0 C T 0.078 -4.996393e-01 3.777079e-01 1.860783e-01
11 exm939637 73022096 0 G C 0.010 -1.314909e+00 9.943243e-01 1.862130e-01
8 exm690646 25222165 0 G A 0.237 -3.182740e-01 2.406984e-01 1.862531e-01
4 exm385882 5755516 0 A T 0.011 1.219257e+00 9.221240e-01 1.862756e-01
2 exm238773 167279922 0 C A 0.341 -2.852131e-01 2.157291e-01 1.863213e-01
11 exm968111 125617606 0 A G 0.334 -2.837230e-01 2.146116e-01 1.863408e-01
8 exm691922 27373865 0 A G 0.144 -3.861939e-01 2.921308e-01 1.863545e-01
11 exm2249592 117303858 0 C T 0.029 -8.147413e-01 6.163658e-01 1.864019e-01
5 exm442885 5209210 0 A G 0.032 -7.644580e-01 5.784554e-01 1.865006e-01
1 exm58853 52498861 0 T A 0.051 6.184396e-01 4.679899e-01 1.865239e-01
17 exm1298136 16456614 0 G T 0.033 7.559599e-01 5.721784e-01 1.866187e-01
6 exm531961 31675765 0 A G 0.128 -4.079311e-01 3.087719e-01 1.866372e-01
20 exm-rs238148 47850182 0 G A 0.399 2.782603e-01 2.106475e-01 1.866922e-01
5 exm465153 81549240 0 C A 0.268 -3.038227e-01 2.300016e-01 1.866977e-01
10 exm841149 91522548 0 G A 0.127 3.978476e-01 3.012363e-01 1.867788e-01
2 exm2255489 74466594 0 A G 0.147 3.841004e-01 2.908334e-01 1.867879e-01
1 exm142898 205884039 0 G A 0.010 1.346741e+00 1.019757e+00 1.868011e-01
14 exm1131907 105353011 0 T C 0.028 -8.157646e-01 6.177691e-01 1.868506e-01
14 exm1115649 75376687 0 T C 0.027 8.506711e-01 6.442284e-01 1.868676e-01
12 exm1010453 55641328 0 A G 0.338 2.836681e-01 2.148312e-01 1.868765e-01
9 exm779496 125486717 66 G A 0.038 -7.148533e-01 5.414158e-01 1.869039e-01
14 exm1104128 58563694 0 C G 0.393 2.778840e-01 2.104782e-01 1.869342e-01
4 exm406625 76720885 0 T C 0.217 -3.303213e-01 2.502042e-01 1.869486e-01
1 exm-rs3811445 248039713 0 A G 0.394 -2.777066e-01 2.103649e-01 1.869781e-01
12 exm2220137 123921264 0 T G 0.286 -2.924581e-01 2.215849e-01 1.870688e-01
8 exm684987 17612875 0 A G 0.200 -3.372603e-01 2.555887e-01 1.871703e-01
3 exm358025 149245675 0 A T 0.056 5.933265e-01 4.496620e-01 1.871865e-01
10 exm847886 100219374 0 T A 0.492 2.649805e-01 2.008285e-01 1.872058e-01
2 exm200484 71192103 1 A G 0.017 1.065025e+00 8.071967e-01 1.872140e-01
3 exm342079 121414061 0 T C 0.232 3.163461e-01 2.397657e-01 1.872191e-01
3 exm342125 121415720 0 C T 0.232 3.163461e-01 2.397657e-01 1.872191e-01
1 exm165415 246755124 0 T C 0.046 6.365377e-01 4.825030e-01 1.872712e-01
3 exm348704 128976451 0 G C 0.049 6.202903e-01 4.702008e-01 1.872838e-01
10 exm861471 124096160 0 G A 0.070 5.241135e-01 3.973404e-01 1.873336e-01
19 exm1461703 38673298 0 G C 0.059 -5.780488e-01 4.383361e-01 1.874405e-01
14 exm1085783 21500121 0 T G 0.228 -3.197179e-01 2.424719e-01 1.874930e-01
3 exm365260 172835082 0 T C 0.161 -3.661300e-01 2.776990e-01 1.875383e-01
11 exm881988 5020799 0 T C 0.195 -3.352917e-01 2.543339e-01 1.875814e-01
11 exm881990 5020832 0 T C 0.195 -3.352917e-01 2.543339e-01 1.875814e-01
5 exm497058 150901613 0 A G 0.124 4.150792e-01 3.148894e-01 1.876278e-01
3 exm363662 169514585 0 T A 0.225 3.241966e-01 2.459570e-01 1.876518e-01
7 exm2258346 43980540 0 G T 0.419 2.797756e-01 2.122680e-01 1.876760e-01
16 exm1243044 57059427 15 T C 0.131 3.963248e-01 3.007200e-01 1.877130e-01
7 exm631775 87160618 0 C A 0.337 -2.827566e-01 2.145536e-01 1.877252e-01
16 exm1228117 25263278 0 A G 0.318 2.871343e-01 2.178880e-01 1.877508e-01
7 exm635566 94917894 0 A G 0.012 1.245896e+00 9.455353e-01 1.877993e-01
6 exm537058 32904981 0 G A 0.221 3.257785e-01 2.472987e-01 1.879044e-01
11 exm888101 7694013 0 G T 0.038 6.977912e-01 5.300218e-01 1.881776e-01
4 exm397581 47514685 0 T C 0.194 3.395894e-01 2.579518e-01 1.881942e-01
11 exm905109 47370041 0 C T 0.041 6.885371e-01 5.230338e-01 1.882123e-01
11 exm884264 6007613 0 T G 0.218 -3.213757e-01 2.441697e-01 1.882899e-01
10 exm851324 103899871 0 G A 0.065 -5.508169e-01 4.185024e-01 1.883021e-01
13 exm1058824 25823441 0 T C 0.079 5.075485e-01 3.856360e-01 1.883116e-01
8 exm706069 73982161 0 A G 0.427 2.703225e-01 2.054168e-01 1.883662e-01
1 exm19119 15639581 0 G A 0.036 7.263250e-01 5.520882e-01 1.884921e-01
17 exm1336327 48598785 0 G A 0.252 -3.073679e-01 2.336627e-01 1.885463e-01
8 exm696674 38369926 0 C A 0.034 -7.486054e-01 5.691038e-01 1.885542e-01
21 exm1580944 47611799 0 A G 0.019 9.875665e-01 7.508070e-01 1.885779e-01
19 exm1516510 58880242 1 C T 0.092 -4.532609e-01 3.446885e-01 1.886965e-01
1 exm34111 26517267 0 G A 0.049 -6.134981e-01 4.665593e-01 1.887119e-01
20 exm1524156 5948542 0 A G 0.069 5.352382e-01 4.070494e-01 1.887184e-01
7 exm629664 80141152 0 T C 0.011 -1.240154e+00 9.432297e-01 1.887610e-01
17 exm1348365 66364804 0 C T 0.370 -2.806039e-01 2.134352e-01 1.887920e-01
3 exm341878 121354583 0 A G 0.232 3.156564e-01 2.401050e-01 1.888065e-01
20 exm1552473 56138648 0 A G 0.125 -4.096664e-01 3.116304e-01 1.888298e-01
10 exm834569 75407290 0 A G 0.183 3.566660e-01 2.713451e-01 1.888813e-01
19 exm1464046 39306529 0 T C 0.101 4.487509e-01 3.414930e-01 1.889997e-01
17 exm1353027 72938100 0 T C 0.138 3.815602e-01 2.904374e-01 1.891147e-01
9 exm760969 94830356 0 A C 0.024 -8.855157e-01 6.740510e-01 1.891219e-01
11 exm2250104 62677352 0 A G 0.027 8.194908e-01 6.238436e-01 1.891577e-01
16 exm1213379 4432029 0 A C 0.434 -2.713611e-01 2.066274e-01 1.892684e-01
20 exm1551933 55101085 0 A G 0.020 -9.645292e-01 7.344503e-01 1.892752e-01
2 exm225571 128379563 1 G C 0.079 4.986310e-01 3.798477e-01 1.894619e-01
5 exm439725 140813 0 T G 0.012 1.256716e+00 9.573632e-01 1.894714e-01
11 exm909206 56058535 0 T C 0.094 4.641542e-01 3.536097e-01 1.894941e-01
5 exm471184 112178795 0 A G 0.024 8.697169e-01 6.626146e-01 1.895157e-01
12 exm998365 48723595 0 A G 0.088 4.787725e-01 3.648576e-01 1.896289e-01
6 exm544009 38840492 0 T G 0.115 -4.348648e-01 3.314201e-01 1.896598e-01
2 exm207050 85595818 0 T C 0.037 7.191169e-01 5.481046e-01 1.897000e-01
10 exm832660 73537449 0 A G 0.033 7.558421e-01 5.761360e-01 1.897305e-01
12 exm1033374 107937768 0 A G 0.098 4.453339e-01 3.394962e-01 1.897867e-01
1 exm112711 158449749 0 G A 0.038 6.950068e-01 5.298443e-01 1.897970e-01
7 exm608592 21765497 0 A G 0.072 -5.181959e-01 3.950572e-01 1.898039e-01
11 exm912452 58190112 0 G A 0.299 3.012465e-01 2.297543e-01 1.899829e-01
11 exm912509 58207203 0 T C 0.299 3.012465e-01 2.297543e-01 1.899829e-01
19 exm1421124 9062544 0 T G 0.150 -3.689800e-01 2.814187e-01 1.899916e-01
16 exm1228438 27374180 0 C T 0.093 4.622330e-01 3.525423e-01 1.899919e-01
17 exm1308429 27959903 0 A G 0.182 3.459987e-01 2.639938e-01 1.901641e-01
5 exm485676 140502841 0 A G 0.117 -4.119307e-01 3.143141e-01 1.901850e-01
4 exm419311 113353433 0 C A 0.012 -1.251330e+00 9.549216e-01 1.902421e-01
4 exm419313 113353449 0 G A 0.012 -1.251330e+00 9.549216e-01 1.902421e-01
20 exm1521577 3218563 0 C T 0.011 1.315901e+00 1.004260e+00 1.902699e-01
12 exm983537 10560957 0 T C 0.467 -2.706483e-01 2.065604e-01 1.902890e-01
3 exm293045 14755572 0 G A 0.313 2.940747e-01 2.244502e-01 1.903100e-01
17 exm1309315 29219708 0 T C 0.017 1.046404e+00 7.986804e-01 1.903218e-01
4 exm411960 88415636 0 G C 0.438 2.640862e-01 2.016117e-01 1.904199e-01
4 exm411969 88416188 0 G T 0.438 2.640862e-01 2.016117e-01 1.904199e-01
2 exm214587 98277090 0 C T 0.036 -7.175081e-01 5.477992e-01 1.904450e-01
5 exm501734 167835539 0 T C 0.111 -4.308705e-01 3.289664e-01 1.904554e-01
2 exm250124 182399097 0 T C 0.184 -3.502785e-01 2.674396e-01 1.904629e-01
17 exm1293739 10243717 0 G A 0.256 3.073421e-01 2.347089e-01 1.905602e-01
6 exm552208 46135984 19 G T 0.337 2.888950e-01 2.206255e-01 1.905685e-01
3 exm344374 123512627 0 T G 0.251 3.078041e-01 2.350682e-01 1.905724e-01
5 exm2273407 77784433 0 C T 0.129 3.973853e-01 3.035298e-01 1.906439e-01
5 exm2273408 77784438 0 A T 0.129 3.973853e-01 3.035298e-01 1.906439e-01
6 exm537108 32917544 0 T C 0.244 -3.089484e-01 2.359994e-01 1.906799e-01
3 exm340791 119886776 0 T A 0.126 -4.091295e-01 3.125354e-01 1.906938e-01
6 exm552739 46679303 0 G A 0.124 4.098076e-01 3.130786e-01 1.907294e-01
1 exm122267 169696946 0 A G 0.152 3.697674e-01 2.824978e-01 1.907428e-01
19 exm1485991 48525507 0 G A 0.394 -2.750955e-01 2.101986e-01 1.908040e-01
1 exm77503 100340787 0 A G 0.166 -3.610033e-01 2.758544e-01 1.908268e-01
9 exm787663 132375822 0 T C 0.022 9.215061e-01 7.041617e-01 1.908324e-01
17 exm1307998 27889986 0 T C 0.233 -3.232009e-01 2.469967e-01 1.908777e-01
3 exm2255741 142408606 0 A G 0.458 2.685657e-01 2.052521e-01 1.908966e-01
17 exm1316193 37319029 0 G T 0.207 3.319610e-01 2.537154e-01 1.909197e-01
17 exm1316197 37319103 0 C T 0.207 3.319610e-01 2.537154e-01 1.909197e-01
2 exm282945 241812461 0 A G 0.034 -7.566355e-01 5.784167e-01 1.910161e-01
12 exm1024022 80889829 0 T A 0.162 -3.720315e-01 2.844321e-01 1.910617e-01
12 exm984795 11338781 0 C A 0.114 4.263814e-01 3.260335e-01 1.911283e-01
1 exm63302 57383315 0 C G 0.144 3.881957e-01 2.968371e-01 1.911319e-01
12 exm1005831 52966428 0 C G 0.109 4.223289e-01 3.230096e-01 1.912311e-01
7 exm635609 94940782 0 C T 0.010 -1.335197e+00 1.021343e+00 1.912941e-01
17 exm1312511 33806546 0 A G 0.028 -8.229546e-01 6.295446e-01 1.913190e-01
2 exm267461 220046840 0 A G 0.091 4.693526e-01 3.590472e-01 1.913206e-01
1 exm59950 53535478 0 A G 0.463 -2.673727e-01 2.045537e-01 1.913595e-01
14 exm2267643 35242828 0 G A 0.394 -2.725541e-01 2.085319e-01 1.913898e-01
17 exm2253206 73236124 0 G A 0.110 -4.310109e-01 3.298630e-01 1.915180e-01
4 exm398111 47945295 0 T C 0.164 -3.692252e-01 2.826047e-01 1.915617e-01
5 exm459072 68715310 0 C T 0.457 -2.662124e-01 2.038522e-01 1.917652e-01
8 exm705242 70744167 0 A G 0.029 7.861337e-01 6.020436e-01 1.918105e-01
1 exm122614 169823718 0 T C 0.303 -2.875177e-01 2.202218e-01 1.918762e-01
5 exm452612 41018452 0 T A 0.406 -2.714491e-01 2.079250e-01 1.918993e-01
22 exm1589791 22599705 0 A G 0.120 -4.124081e-01 3.159113e-01 1.919194e-01
16 exm1266316 86566042 0 A G 0.253 -3.050196e-01 2.336578e-01 1.919342e-01
17 exm1328469 42398802 0 A G 0.024 -8.787801e-01 6.731895e-01 1.919390e-01
17 exm1288658 7592168 0 G C 0.241 -3.097617e-01 2.374033e-01 1.921454e-01
6 exm538276 33254665 0 G A 0.208 3.307065e-01 2.534831e-01 1.921939e-01
1 exm127220 179504043 0 G C 0.407 -2.784934e-01 2.135314e-01 1.923376e-01
17 exm1364838 78395734 0 A G 0.151 -3.703757e-01 2.840315e-01 1.924166e-01
18 exm1373165 5890777 0 A T 0.098 4.426207e-01 3.395387e-01 1.925533e-01
16 exm1207138 2296927 0 A G 0.016 -1.052487e+00 8.075817e-01 1.926684e-01
19 exm1409193 4442999 0 T G 0.048 -6.247829e-01 4.794603e-01 1.927233e-01
19 exm2273574 50479999 0 G A 0.129 3.974527e-01 3.050319e-01 1.927605e-01
5 exm-IND5-121516534 121488636 0 D I 0.095 -4.617717e-01 3.544429e-01 1.928210e-01
19 exm1444941 18377274 0 G A 0.417 2.721268e-01 2.088811e-01 1.928301e-01
5 exm458322 66460630 0 C T 0.042 6.615479e-01 5.078315e-01 1.928614e-01
9 exm2264354 116025024 0 A C 0.385 -2.720827e-01 2.088711e-01 1.928810e-01
1 exm2264984 7980338 0 G A 0.110 4.214783e-01 3.236140e-01 1.929574e-01
1 exm61854 55119515 0 T G 0.432 -2.763691e-01 2.122169e-01 1.929968e-01
11 exm870497 406483 0 T C 0.038 6.934572e-01 5.325943e-01 1.930852e-01
14 exm1123292 94088369 0 C T 0.097 -4.492170e-01 3.450537e-01 1.931402e-01
6 exm567227 97051593 0 A G 0.013 1.195249e+00 9.183026e-01 1.932394e-01
1 exm66889 67243024 0 A C 0.163 3.663073e-01 2.814695e-01 1.932993e-01
19 exm1511240 56693620 0 G C 0.326 -2.816599e-01 2.164402e-01 1.933270e-01
16 exm1248678 67318242 0 G A 0.167 3.572890e-01 2.745653e-01 1.933405e-01
6 exm573615 116783330 0 A G 0.345 -2.767509e-01 2.126805e-01 1.933535e-01
14 exm1107847 64935720 0 C T 0.013 1.195432e+00 9.187061e-01 1.933670e-01
18 exm1375290 9944960 0 G A 0.056 -5.847105e-01 4.494081e-01 1.934165e-01
1 exm113818 158908886 0 T C 0.016 -1.063147e+00 8.172623e-01 1.934863e-01
15 exm1167806 63433766 0 G A 0.201 3.336365e-01 2.564933e-01 1.935214e-01
4 exm437672 187004074 0 T C 0.272 2.957146e-01 2.273461e-01 1.935341e-01
2 exm271454 226491770 16 A C 0.116 -4.221364e-01 3.246014e-01 1.936190e-01
7 exm612728 30961790 0 A G 0.014 -1.155249e+00 8.883332e-01 1.936219e-01
1 exm152704 225565015 0 C T 0.457 -2.601284e-01 2.000510e-01 1.936757e-01
7 exm604852 6621277 0 A G 0.338 2.806834e-01 2.158599e-01 1.936781e-01
1 exm164932 245530282 0 A G 0.046 -6.180703e-01 4.753585e-01 1.937069e-01
1 exm2250963 245530282 0 A G 0.046 -6.180703e-01 4.753585e-01 1.937069e-01
6 exm554324 49814379 0 C T 0.030 -7.493497e-01 5.763687e-01 1.937402e-01
17 exm1347036 64222164 0 T C 0.060 5.713462e-01 4.395370e-01 1.938225e-01
10 exm853419 105215091 0 T C 0.017 9.989469e-01 7.685110e-01 1.938344e-01
14 exm1132176 105405599 0 G C 0.410 2.693328e-01 2.072648e-01 1.939663e-01
19 exm1418275 8182446 0 A C 0.010 -1.329661e+00 1.023239e+00 1.939663e-01
5 exm490179 141021096 0 A G 0.039 6.951132e-01 5.349792e-01 1.940127e-01
22 exm1605376 37462936 0 G A 0.450 2.681180e-01 2.063613e-01 1.940341e-01
19 exm1506656 55396913 0 A G 0.058 5.729001e-01 4.409873e-01 1.940802e-01
17 exm1321860 39659913 0 G A 0.082 -4.884929e-01 3.760378e-01 1.941070e-01
7 exm650095 107671407 0 G C 0.048 6.322642e-01 4.867858e-01 1.941747e-01
7 exm628840 76828953 0 T C 0.143 3.799725e-01 2.925474e-01 1.941797e-01
11 exm876533 1272800 0 T C 0.071 -5.079562e-01 3.911974e-01 1.943086e-01
11 exm948999 94261280 0 A G 0.173 3.497914e-01 2.694508e-01 1.944118e-01
5 exm475532 128301885 0 G T 0.142 -3.691911e-01 2.844143e-01 1.944426e-01
19 exm1416373 7675771 0 T C 0.035 7.339588e-01 5.654468e-01 1.944629e-01
8 exm680997 10390452 4 T C 0.429 -2.665464e-01 2.053494e-01 1.944635e-01
3 exm348565 128755953 0 A G 0.336 -2.770900e-01 2.135151e-01 1.945530e-01
7 exm608825 21901540 0 C T 0.033 7.436043e-01 5.730676e-01 1.946107e-01
1 exm74414 91782031 2 C T 0.096 -4.416305e-01 3.403982e-01 1.946766e-01
1 exm26418 20097941 0 T G 0.357 2.772252e-01 2.136991e-01 1.947195e-01
5 exm503163 170239112 0 A C 0.111 -4.207447e-01 3.243423e-01 1.947350e-01
11 exm933334 67220015 0 T C 0.014 1.121216e+00 8.644336e-01 1.947939e-01
11 exm884139 5906073 0 G T 0.288 -2.917068e-01 2.249117e-01 1.948177e-01
13 exm1072612 76395342 0 T C 0.053 5.867212e-01 4.524180e-01 1.948614e-01
16 exm1202218 1544302 0 G A 0.252 -2.969838e-01 2.290077e-01 1.948710e-01
1 exm2252792 68614320 0 A G 0.049 -6.027850e-01 4.648222e-01 1.948782e-01
2 exm272335 228230836 0 C T 0.040 -6.796168e-01 5.241649e-01 1.949599e-01
6 exm516345 10942964 0 G A 0.098 -4.508005e-01 3.478416e-01 1.951585e-01
12 exm1021427 70983895 0 C A 0.044 -6.385692e-01 4.928126e-01 1.952373e-01
6 exm529718 31083813 0 T C 0.156 -3.638312e-01 2.808001e-01 1.952614e-01
13 exm1063024 35747681 0 G A 0.191 3.342237e-01 2.579898e-01 1.953313e-01
3 exm293048 14755617 0 G C 0.313 2.908141e-01 2.244995e-01 1.953670e-01
5 exm466680 90040890 0 C T 0.017 1.019367e+00 7.869330e-01 1.953747e-01
4 exm401880 66231686 0 T C 0.029 7.820197e-01 6.037140e-01 1.953809e-01
1 exm1641 1120377 2 A T 0.011 1.266119e+00 9.775798e-01 1.954469e-01
19 exm1504905 54973280 0 C G 0.398 2.694674e-01 2.080923e-01 1.955211e-01
18 exm1388998 56203898 2 T G 0.301 -2.934758e-01 2.266386e-01 1.955331e-01
1 exm94625 150483355 0 T C 0.272 2.947192e-01 2.276190e-01 1.955728e-01
10 exm2249242 45878050 0 A G 0.035 -7.203264e-01 5.563611e-01 1.956009e-01
13 exm1064487 39430314 0 C T 0.281 2.987064e-01 2.308372e-01 1.958415e-01
16 exm1214336 4796399 1 T C 0.228 -3.138635e-01 2.425827e-01 1.959008e-01
10 exm865498 129917560 0 T C 0.406 -2.677936e-01 2.069976e-01 1.959482e-01
20 exm1539644 36560190 0 T C 0.051 -6.077825e-01 4.698740e-01 1.960184e-01
13 exm1069690 52332329 0 T C 0.027 8.097546e-01 6.260310e-01 1.960279e-01
8 exm726586 144620342 0 C T 0.379 -2.729733e-01 2.110453e-01 1.960413e-01
16 exm1271593 89799804 0 C A 0.031 -7.748526e-01 5.991135e-01 1.960769e-01
12 exm1021558 71139664 0 T C 0.209 3.258427e-01 2.519972e-01 1.961774e-01
2 exm218095 103335441 0 G A 0.013 1.176714e+00 9.100517e-01 1.961851e-01
6 exm571612 110726101 0 T C 0.015 -1.013310e+00 7.837988e-01 1.962544e-01
8 exm719590 125022905 0 T C 0.017 1.002319e+00 7.753324e-01 1.962744e-01
11 exm951505 102713620 2 T C 0.299 2.912945e-01 2.253307e-01 1.962807e-01
11 exm884138 5906048 0 G A 0.289 -2.907337e-01 2.249409e-01 1.963683e-01
17 exm1281848 4797305 0 A G 0.441 2.686377e-01 2.078710e-01 1.964238e-01
11 exm943469 76979550 0 C T 0.106 -4.355447e-01 3.370518e-01 1.964619e-01
11 exm2250173 66297363 0 T C 0.172 3.444510e-01 2.665932e-01 1.965213e-01
11 exm930634 66297363 0 T C 0.172 3.444510e-01 2.665932e-01 1.965213e-01
3 exm2255668 126191011 0 A G 0.022 -8.925229e-01 6.909276e-01 1.966156e-01
4 exm411293 87690998 0 G A 0.142 3.714627e-01 2.875981e-01 1.966749e-01
1 exm47635 39847730 0 A G 0.081 4.946360e-01 3.830014e-01 1.967202e-01
4 exm407515 77305566 0 T C 0.024 -8.435263e-01 6.532323e-01 1.967762e-01
10 exm846033 98924600 0 A G 0.027 -8.241375e-01 6.385089e-01 1.969805e-01
6 exm557279 56420158 0 T C 0.021 9.411964e-01 7.293533e-01 1.970736e-01
12 exm986303 13211471 0 A G 0.062 5.416002e-01 4.197065e-01 1.970832e-01
5 exm2257041 150901111 0 A G 0.125 4.059628e-01 3.146535e-01 1.971651e-01
5 exm497038 150901261 0 C T 0.125 4.059628e-01 3.146535e-01 1.971651e-01
19 exm1438457 15807884 0 A G 0.406 2.732158e-01 2.118065e-01 1.972549e-01
20 exm1552359 56098733 0 T C 0.316 2.856224e-01 2.214569e-01 1.973204e-01
21 exm1571264 41137507 0 G C 0.276 -2.995029e-01 2.322503e-01 1.973806e-01
8 exm677935 2005883 0 T C 0.019 -9.676723e-01 7.504225e-01 1.974035e-01
14 exm1132490 105410183 0 T C 0.409 2.670322e-01 2.071204e-01 1.974876e-01
6 exm2257477 117842698 0 G A 0.084 -4.743383e-01 3.679418e-01 1.975204e-01
14 exm1092168 24587639 0 G A 0.487 2.569345e-01 1.993410e-01 1.976065e-01
16 exm1261718 81199520 0 T C 0.248 3.015393e-01 2.339535e-01 1.976180e-01
5 exm464231 79733079 0 T C 0.213 -3.241617e-01 2.515090e-01 1.976244e-01
9 exm2273460 131303522 0 A G 0.367 -2.779210e-01 2.156642e-01 1.976914e-01
3 exm299912 38052804 0 T C 0.012 1.217403e+00 9.447983e-01 1.977412e-01
1 exm152585 225452983 0 G A 0.054 -5.785481e-01 4.489989e-01 1.977421e-01
6 exm591724 160113872 0 A G 0.468 2.607871e-01 2.024128e-01 1.977897e-01
9 exm766248 100991430 0 A C 0.145 -3.764426e-01 2.921881e-01 1.978019e-01
9 exm802382 140109141 0 T C 0.022 -9.130051e-01 7.087134e-01 1.978366e-01
2 exm200696 71351403 0 A C 0.223 3.181061e-01 2.469525e-01 1.978821e-01
2 exm187652 38298203 0 C G 0.204 -3.301488e-01 2.563069e-01 1.978916e-01
7 exm669947 149513560 0 C T 0.360 -2.672147e-01 2.074502e-01 1.978944e-01
4 exm404305 71384537 0 T C 0.113 4.141147e-01 3.214972e-01 1.978976e-01
12 exm1023559 80014927 0 C T 0.024 8.452203e-01 6.567085e-01 1.982550e-01
2 exm235908 160761136 0 G A 0.134 -3.886866e-01 3.020862e-01 1.983878e-01
19 exm1454844 35449486 0 C T 0.111 4.275603e-01 3.323024e-01 1.983927e-01
15 exm1167765 63414083 0 A C 0.167 3.602808e-01 2.800309e-01 1.984225e-01
3 exm325486 57303684 0 G A 0.098 4.401675e-01 3.421684e-01 1.984815e-01
20 exm1541121 37667148 0 C T 0.023 -8.775737e-01 6.822331e-01 1.985096e-01
11 exm926773 65307852 0 A G 0.027 -8.183674e-01 6.362700e-01 1.985549e-01
1 exm63206 57333311 1 A C 0.129 3.917048e-01 3.045491e-01 1.985603e-01
16 exm1220371 16177275 0 A G 0.020 -9.421849e-01 7.326399e-01 1.986183e-01
1 exm32084 24454688 7 T C 0.155 -3.641906e-01 2.832101e-01 1.986447e-01
20 exm1552679 56227589 0 G C 0.015 1.087909e+00 8.460833e-01 1.986866e-01
15 exm1194168 101717888 0 T C 0.047 -5.992360e-01 4.660459e-01 1.986972e-01
12 exm1054250 133331537 0 A G 0.351 2.805829e-01 2.182263e-01 1.987128e-01
15 exm1152762 42171462 0 T C 0.195 3.327341e-01 2.587939e-01 1.987241e-01
8 exm678772 3076959 0 C T 0.067 -5.202522e-01 4.046967e-01 1.987850e-01
17 exm1278982 3775848 0 T C 0.360 2.695144e-01 2.096660e-01 1.988163e-01
15 exm1184508 85200520 0 T G 0.163 -3.623852e-01 2.819287e-01 1.988398e-01
11 exm893274 17409572 0 T C 0.361 -2.737367e-01 2.129621e-01 1.988402e-01
17 exm1289587 7750436 0 T C 0.023 8.543777e-01 6.647089e-01 1.988530e-01
10 exm845494 98380137 0 C T 0.076 -4.995765e-01 3.886727e-01 1.988535e-01
14 exm1084426 20837033 0 C T 0.079 4.820052e-01 3.750704e-01 1.989352e-01
17 exm1305265 26694861 0 A G 0.466 -2.679210e-01 2.084894e-01 1.989520e-01
1 exm113570 158725080 0 T C 0.064 5.338674e-01 4.154733e-01 1.989855e-01
6 exm541348 35477025 0 C G 0.277 2.938357e-01 2.287152e-01 1.990691e-01
19 exm1421905 9083174 1 A G 0.211 3.198029e-01 2.489574e-01 1.991229e-01
20 exm1524246 6011934 0 T C 0.036 -7.174713e-01 5.586620e-01 1.992283e-01
11 exm887438 7022717 0 T C 0.309 2.880702e-01 2.243377e-01 1.992897e-01
11 exm913420 59211188 0 G A 0.237 -3.121521e-01 2.431028e-01 1.993102e-01
21 exm1579108 46687469 0 A G 0.020 9.567535e-01 7.452165e-01 1.993709e-01
18 exm1385213 44126909 0 T C 0.262 2.992082e-01 2.330694e-01 1.994013e-01
1 exm146117 210004332 0 A G 0.218 -3.181527e-01 2.479008e-01 1.995363e-01
12 exm1028712 99093226 0 C A 0.015 1.072749e+00 8.359073e-01 1.995546e-01
3 exm325013 56658871 0 C T 0.440 2.613802e-01 2.036862e-01 1.995845e-01
20 exm1538448 35075339 0 A G 0.011 -1.275211e+00 9.937720e-01 1.996009e-01
1 exm87515 117503940 0 A G 0.161 -3.508272e-01 2.734192e-01 1.996329e-01
12 exm982927 9833628 0 T C 0.451 2.646331e-01 2.063317e-01 1.998254e-01
20 exm1558271 61878950 0 C A 0.394 2.699396e-01 2.105000e-01 1.998915e-01
19 exm1425969 10577843 0 A C 0.149 3.734759e-01 2.912907e-01 1.999727e-01
20 exm1519538 2290333 1 C A 0.149 -3.679480e-01 2.870034e-01 2.000106e-01
14 exm1107911 64954683 0 G A 0.010 1.309861e+00 1.021781e+00 2.000435e-01
22 exm1585726 19839516 0 T C 0.012 1.197276e+00 9.339979e-01 2.000634e-01
2 exm221003 112751928 0 G A 0.450 -2.618408e-01 2.042736e-01 2.000874e-01
2 exm221019 112755001 0 A G 0.450 -2.618408e-01 2.042736e-01 2.000874e-01
4 exm392932 25408838 0 A G 0.046 -6.130011e-01 4.782462e-01 2.001033e-01
19 exm1461922 38795554 0 G A 0.182 3.346019e-01 2.610849e-01 2.001687e-01
7 exm2142465 1481903 2 A C 0.021 9.226516e-01 7.199322e-01 2.001692e-01
9 exm2259214 137005023 0 T C 0.243 -3.081924e-01 2.404802e-01 2.001729e-01
6 exm529148 30893941 0 A G 0.056 -5.666455e-01 4.421755e-01 2.001997e-01
7 exm665554 142655008 0 A G 0.012 1.227302e+00 9.577518e-01 2.002187e-01
15 exm1153875 42643538 0 G A 0.135 3.817751e-01 2.979280e-01 2.002208e-01
4 exm399377 54011526 0 G A 0.219 3.142576e-01 2.452459e-01 2.002336e-01
1 exm67712 68948280 0 C A 0.056 5.705125e-01 4.452775e-01 2.002849e-01
9 exm792745 136135238 0 T C 0.226 3.143948e-01 2.454072e-01 2.003329e-01
22 exm1623963 51048721 0 A G 0.144 3.761266e-01 2.936006e-01 2.003443e-01
10 exm844571 97386497 0 T G 0.019 -9.340240e-01 7.291814e-01 2.004009e-01
10 exm844653 97445357 0 A C 0.019 -9.340240e-01 7.291814e-01 2.004009e-01
7 exm646305 101928495 0 C G 0.460 -2.624003e-01 2.048626e-01 2.004224e-01
1 exm127154 179414105 0 C A 0.188 -3.360935e-01 2.624102e-01 2.004455e-01
2 exm218502 105959592 0 A G 0.062 -5.480514e-01 4.279258e-01 2.004730e-01
6 exm594590 167738668 0 A G 0.021 -9.058486e-01 7.074330e-01 2.005585e-01
18 exm1383328 34156497 7 G A 0.177 3.399002e-01 2.654494e-01 2.005592e-01
1 exm32214 24658063 0 G C 0.152 3.622975e-01 2.829555e-01 2.005824e-01
1 exm100941 152329435 0 T C 0.394 -2.714269e-01 2.119906e-01 2.005937e-01
17 exm1335744 48432324 0 C G 0.119 -4.047063e-01 3.160955e-01 2.006089e-01
17 exm1312794 34072898 0 T C 0.122 3.987805e-01 3.114768e-01 2.006228e-01
19 exm1499285 52887427 0 A C 0.473 2.567834e-01 2.005798e-01 2.006524e-01
19 exm1499286 52887437 0 A C 0.473 2.567834e-01 2.005798e-01 2.006524e-01
18 exm1378824 21424991 0 A C 0.073 5.045928e-01 3.941535e-01 2.006565e-01
1 exm83629 111891170 0 C A 0.011 1.252014e+00 9.782165e-01 2.007618e-01
2 exm260164 207820276 0 A G 0.345 -2.755670e-01 2.153169e-01 2.007877e-01
6 exm-rs10751 32902583 0 T C 0.237 3.055613e-01 2.388533e-01 2.009764e-01
14 exm1095171 31355096 0 G C 0.335 -2.718202e-01 2.125320e-01 2.010901e-01
22 exm1613345 42336172 0 A G 0.271 2.983493e-01 2.332774e-01 2.010954e-01
1 exm77003 97981395 0 C T 0.107 -4.282061e-01 3.348230e-01 2.011107e-01
3 exm293025 14745857 0 A G 0.310 2.874987e-01 2.248127e-01 2.011341e-01
7 exm606873 16566645 0 G C 0.022 8.818138e-01 6.896549e-01 2.012065e-01
2 exm276259 234054873 1 A G 0.206 -3.250347e-01 2.542849e-01 2.013475e-01
17 exm2273539 644986 0 C A 0.238 3.032342e-01 2.373067e-01 2.014937e-01
14 exm1132196 105406238 0 A C 0.410 2.647395e-01 2.071962e-01 2.015261e-01
14 exm1132261 105407798 0 T C 0.410 2.647395e-01 2.071962e-01 2.015261e-01
2 exm285005 242690675 0 A G 0.216 3.171011e-01 2.481776e-01 2.015279e-01
11 exm874164 1029320 0 T C 0.016 1.004095e+00 7.859179e-01 2.015671e-01
12 exm1017174 58015494 0 A G 0.226 -3.068246e-01 2.401702e-01 2.015945e-01
17 exm1284008 5404011 0 C T 0.156 3.583611e-01 2.805276e-01 2.016213e-01
17 exm1357851 74287389 0 C T 0.406 -2.663256e-01 2.084909e-01 2.016413e-01
5 exm463919 79095417 0 T C 0.037 -6.928986e-01 5.426194e-01 2.017986e-01
5 exm2257065 156671437 0 T G 0.020 -9.361339e-01 7.331515e-01 2.018299e-01
9 exm789446 133948049 0 A G 0.208 -3.241576e-01 2.539156e-01 2.019102e-01
2 exm196887 62054286 0 A C 0.060 5.544314e-01 4.343402e-01 2.019611e-01
6 exm539660 33690796 0 C T 0.262 3.008186e-01 2.357009e-01 2.020384e-01
12 exm1029832 101693534 0 G C 0.156 3.621474e-01 2.837568e-01 2.020428e-01
5 exm499856 157164962 0 T C 0.296 2.829834e-01 2.217736e-01 2.021341e-01
7 exm608291 21609691 0 T C 0.044 6.093282e-01 4.775865e-01 2.021881e-01
4 exm378784 520853 0 A G 0.164 -3.493946e-01 2.738927e-01 2.022541e-01
16 exm1262772 82203758 0 C T 0.193 3.224936e-01 2.528291e-01 2.022973e-01
14 exm1089995 23745533 0 T C 0.303 -2.868290e-01 2.248785e-01 2.023170e-01
4 exm2240240 100869244 0 A G 0.033 7.316741e-01 5.736931e-01 2.023555e-01
20 exm1519175 1559259 5 T C 0.011 -1.269271e+00 9.952511e-01 2.023725e-01
12 exm1028855 100042163 0 G A 0.136 -3.862942e-01 3.029031e-01 2.023799e-01
16 exm1268757 88787615 0 T C 0.014 -1.122653e+00 8.803223e-01 2.023909e-01
11 exm887174 6913243 0 C T 0.203 -3.175310e-01 2.490378e-01 2.024772e-01
1 exm30587 23419383 0 C T 0.467 -2.612152e-01 2.048798e-01 2.024996e-01
3 exm326958 58625875 0 A C 0.049 -6.040761e-01 4.738382e-01 2.025388e-01
22 exm1608481 38877461 0 G T 0.290 -2.867360e-01 2.249280e-01 2.025625e-01
15 exm1178509 75970070 0 T C 0.273 -2.930522e-01 2.298912e-01 2.025793e-01
8 exm713851 103663814 0 A G 0.014 -1.109203e+00 8.701600e-01 2.025906e-01
1 exm150321 220344453 0 C T 0.044 6.382996e-01 5.007622e-01 2.026100e-01
5 exm499593 156917340 0 C A 0.062 5.530071e-01 4.338630e-01 2.026256e-01
19 exm1415408 7125518 0 T C 0.022 -8.936336e-01 7.011340e-01 2.026459e-01
19 exm1403277 2226772 1 C G 0.205 3.213863e-01 2.521561e-01 2.026466e-01
11 exm878737 2439542 0 A G 0.177 -3.412734e-01 2.677714e-01 2.026670e-01
15 exm1144157 30008977 0 G T 0.059 -5.588884e-01 4.385991e-01 2.027510e-01
9 exm803307 140277794 0 C T 0.036 7.064568e-01 5.544918e-01 2.028205e-01
1 exm61882 55134585 0 G A 0.037 7.028273e-01 5.516447e-01 2.028219e-01
3 exm302918 40231857 0 A G 0.011 1.204974e+00 9.457958e-01 2.028311e-01
17 exm1273976 1012214 0 A G 0.014 1.109298e+00 8.707859e-01 2.028761e-01
17 exm1312256 33690619 0 T G 0.045 6.279739e-01 4.929963e-01 2.029168e-01
11 exm950156 100792335 0 A G 0.061 5.346863e-01 4.197758e-01 2.029335e-01
5 exm450697 37182902 0 A G 0.111 -4.102759e-01 3.221710e-01 2.030293e-01
2 exm280358 239049928 3 A G 0.011 -1.281676e+00 1.006493e+00 2.030523e-01
9 exm753621 71843023 0 C A 0.223 3.101576e-01 2.435685e-01 2.030588e-01
2 exm218144 103343425 0 T C 0.011 1.248921e+00 9.809040e-01 2.031137e-01
1 exm11686 9074861 0 T C 0.106 -4.299734e-01 3.377282e-01 2.031492e-01
16 exm1221853 19475099 0 A C 0.118 -4.054291e-01 3.184713e-01 2.031801e-01
15 exm1835513 58476204 0 C T 0.014 1.134351e+00 8.911707e-01 2.032404e-01
6 exm523659 27277402 0 C T 0.052 5.951721e-01 4.675940e-01 2.032539e-01
6 exm577647 129813053 0 G A 0.130 -3.878814e-01 3.047742e-01 2.033089e-01
21 exm1567972 34956929 0 C T 0.012 1.182477e+00 9.291630e-01 2.033294e-01
3 exm303469 41756965 0 T C 0.174 3.439771e-01 2.703341e-01 2.034047e-01
3 exm303472 41756986 0 T A 0.174 3.439771e-01 2.703341e-01 2.034047e-01
11 exm941400 74880370 0 A G 0.064 5.357917e-01 4.211011e-01 2.034245e-01
5 exm485403 140474756 0 A G 0.122 -3.954217e-01 3.108332e-01 2.035041e-01
5 exm485522 140480355 0 G A 0.122 -3.954217e-01 3.108332e-01 2.035041e-01
12 exm1050436 125561151 0 G A 0.223 3.095445e-01 2.433863e-01 2.036144e-01
22 exm1582903 17468918 4 A C 0.022 8.875606e-01 6.980248e-01 2.037184e-01
22 exm1585798 19882984 0 G T 0.173 3.420891e-01 2.691353e-01 2.038835e-01
1 exm40453 32672932 0 A G 0.117 -4.081505e-01 3.212307e-01 2.040555e-01
19 exm1420660 9047267 0 T C 0.185 3.340581e-01 2.629992e-01 2.041968e-01
19 exm1420697 9048035 0 C G 0.185 3.340581e-01 2.629992e-01 2.041968e-01
19 exm1420745 9049149 0 A G 0.185 3.340581e-01 2.629992e-01 2.041968e-01
1 exm127305 179562792 0 A G 0.045 6.367697e-01 5.013712e-01 2.042431e-01
11 exm878744 2439767 0 C T 0.488 2.594874e-01 2.043495e-01 2.043269e-01
7 exm604600 6452461 0 A G 0.104 4.295942e-01 3.383760e-01 2.044141e-01
1 exm26396 20073719 0 A G 0.017 -1.024591e+00 8.070497e-01 2.044232e-01
1 exm48883 40557033 0 G A 0.139 3.726334e-01 2.935487e-01 2.044738e-01
14 exm1084609 20850156 0 G C 0.078 4.805991e-01 3.786511e-01 2.045341e-01
4 exm414739 99027184 0 C T 0.405 2.638852e-01 2.079206e-01 2.045614e-01
4 exm414749 99049593 0 G A 0.405 2.638852e-01 2.079206e-01 2.045614e-01
15 exm1177977 75651981 0 A G 0.016 -1.033179e+00 8.140934e-01 2.045781e-01
9 exm780727 127177161 0 G A 0.409 2.660846e-01 2.097288e-01 2.047238e-01
4 exm392859 25363901 1 T A 0.194 3.274165e-01 2.581047e-01 2.047832e-01
19 exm2253615 10692000 0 C T 0.394 -2.572929e-01 2.028309e-01 2.047947e-01
22 exm1617180 45767391 0 T C 0.297 2.815055e-01 2.219360e-01 2.048305e-01
10 exm865166 129903802 0 G A 0.180 3.317406e-01 2.615958e-01 2.049258e-01
13 exm1061704 32828460 0 G A 0.032 -7.327929e-01 5.778584e-01 2.049341e-01
22 exm1584666 19119751 2 T C 0.350 -2.718912e-01 2.144190e-01 2.049633e-01
11 exm882947 5475118 0 G A 0.312 -2.783156e-01 2.195064e-01 2.050066e-01
19 exm1466155 40197924 0 T C 0.305 2.766680e-01 2.182205e-01 2.050347e-01
19 exm1466165 40199914 0 C G 0.305 2.766680e-01 2.182205e-01 2.050347e-01
18 exm1387188 48331553 0 C T 0.314 -2.849387e-01 2.247535e-01 2.050538e-01
5 exm445524 13944512 0 A C 0.082 -4.685726e-01 3.696023e-01 2.050567e-01
2 exm200252 71058230 0 A T 0.120 -3.903807e-01 3.079321e-01 2.050660e-01
2 exm200255 71058306 0 C T 0.120 -3.903807e-01 3.079321e-01 2.050660e-01
22 exm1618746 46787697 0 G A 0.107 -4.269656e-01 3.368160e-01 2.051005e-01
5 exm472467 115338958 0 T G 0.017 -9.868972e-01 7.787384e-01 2.052255e-01
9 exm786425 131565554 0 C T 0.490 -2.592500e-01 2.045976e-01 2.052903e-01
15 exm1141368 22969232 0 A G 0.078 -4.859428e-01 3.835342e-01 2.053290e-01
19 exm1431828 12921186 0 C T 0.021 -9.121230e-01 7.200223e-01 2.054058e-01
9 exm785129 131110892 0 A G 0.125 -3.910124e-01 3.087023e-01 2.054651e-01
1 exm127797 180010911 0 G A 0.105 4.239438e-01 3.347489e-01 2.055293e-01
15 exm1179507 77407516 0 T G 0.014 -1.106497e+00 8.737687e-01 2.055663e-01
2 exm193108 48921375 0 T C 0.359 -2.677947e-01 2.114765e-01 2.055806e-01
12 exm1020377 68709892 0 T C 0.097 4.455042e-01 3.518355e-01 2.056095e-01
22 exm1596393 26860269 2 G C 0.484 -2.554784e-01 2.017981e-01 2.056879e-01
2 exm228828 133540176 0 G A 0.057 -5.644449e-01 4.458757e-01 2.057184e-01
19 exm1500800 53577419 0 G C 0.413 -2.648002e-01 2.091806e-01 2.057298e-01
13 exm1077508 103346806 13 C G 0.282 -2.913590e-01 2.301877e-01 2.057826e-01
15 exm2252379 91449702 0 T A 0.245 3.054792e-01 2.413603e-01 2.058145e-01
5 exm453761 43700321 0 G A 0.027 -8.013129e-01 6.331231e-01 2.058163e-01
6 exm558814 64498055 0 A T 0.066 5.243435e-01 4.143644e-01 2.059003e-01
1 exm113534 158687896 0 T C 0.227 3.134629e-01 2.477309e-01 2.059291e-01
18 exm1371824 2547500 20 G T 0.449 -2.633239e-01 2.081160e-01 2.059512e-01
4 exm422027 122742217 0 T C 0.030 -7.635934e-01 6.035245e-01 2.059694e-01
1 exm119362 163313539 0 T C 0.100 4.287224e-01 3.388923e-01 2.060245e-01
3 exm375884 195594950 0 A G 0.130 3.812313e-01 3.013781e-01 2.060638e-01
7 exm655002 127224437 0 T C 0.020 9.415019e-01 7.444169e-01 2.061388e-01
7 exm609481 23300255 0 T C 0.012 -1.192615e+00 9.429896e-01 2.061510e-01
19 exm1426950 10961024 0 G C 0.033 -7.271646e-01 5.750989e-01 2.062587e-01
16 exm1214325 4794873 0 C T 0.459 -2.589170e-01 2.047793e-01 2.062751e-01
6 exm585841 150210685 0 C T 0.465 2.547367e-01 2.014767e-01 2.062833e-01
9 exm763015 96436037 0 A G 0.011 1.259778e+00 9.965592e-01 2.063625e-01
4 exm422348 123160682 0 G A 0.040 6.516839e-01 5.155721e-01 2.064076e-01
14 exm1110045 68249499 0 T C 0.202 -3.174042e-01 2.511365e-01 2.064543e-01
19 exm1462061 38827960 0 C T 0.174 3.358623e-01 2.657576e-01 2.064827e-01
2 exm183183 29226512 0 A G 0.324 2.771363e-01 2.192940e-01 2.064922e-01
1 exm8446 6046264 0 A G 0.020 9.127145e-01 7.222330e-01 2.065016e-01
1 exm155263 228402121 0 A G 0.207 3.148091e-01 2.491117e-01 2.065063e-01
8 exm718521 124031541 0 C T 0.039 -6.561305e-01 5.192275e-01 2.065277e-01
5 exm461694 74893581 0 A G 0.018 9.875768e-01 7.816914e-01 2.066291e-01
14 exm1126941 100625902 1 C T 0.222 3.082959e-01 2.440526e-01 2.066826e-01
11 exm907974 55563336 0 T A 0.346 2.829527e-01 2.240508e-01 2.068048e-01
12 exm1001828 50369305 0 A G 0.149 3.677968e-01 2.912375e-01 2.068118e-01
18 exm1391079 61471529 12 T C 0.013 1.140416e+00 9.030572e-01 2.068249e-01
1 exm92626 147126437 0 A G 0.011 -1.252044e+00 9.914862e-01 2.068406e-01
1 exm2250777 22159008 0 A C 0.304 2.787729e-01 2.207791e-01 2.068828e-01
16 exm1222839 20410547 0 T C 0.369 2.665236e-01 2.111604e-01 2.070600e-01
11 exm942675 76507403 0 A G 0.016 1.011590e+00 8.015098e-01 2.070889e-01
11 exm889742 9305051 0 C T 0.018 9.628126e-01 7.629326e-01 2.071307e-01
12 exm1043935 121416864 0 T C 0.083 -4.637548e-01 3.674903e-01 2.071442e-01
3 exm2255995 36940741 0 T G 0.318 2.749554e-01 2.178849e-01 2.071520e-01
17 exm1296883 15217437 1 C G 0.497 2.644383e-01 2.095724e-01 2.071988e-01
12 exm984242 11138852 0 C T 0.384 2.670228e-01 2.116252e-01 2.072088e-01
4 exm411921 88412806 0 C T 0.098 -4.249921e-01 3.368964e-01 2.073095e-01
2 exm191160 45640334 2 C T 0.183 3.315741e-01 2.628513e-01 2.073242e-01
1 exm59955 53535499 0 T C 0.060 -5.368329e-01 4.256825e-01 2.074467e-01
20 exm1518883 1293247 0 T C 0.255 -2.992857e-01 2.373196e-01 2.074477e-01
11 exm2250179 6643976 0 T C 0.113 -4.029253e-01 3.195372e-01 2.074992e-01
4 exm433770 170037572 0 A G 0.191 3.244268e-01 2.572916e-01 2.075118e-01
1 exm112345 158263011 0 C T 0.018 9.674088e-01 7.672413e-01 2.075254e-01
16 exm1213448 4445327 0 C T 0.479 -2.549322e-01 2.021905e-01 2.075402e-01
1 exm127303 179562740 0 C G 0.353 -2.687447e-01 2.131604e-01 2.075721e-01
3 exm348994 129152089 0 A G 0.255 -2.946813e-01 2.337643e-01 2.076340e-01
12 exm982656 9321501 0 T C 0.070 5.067219e-01 4.020270e-01 2.076966e-01
1 exm2250901 236212038 0 A G 0.065 5.218646e-01 4.140896e-01 2.077498e-01
16 exm1246722 66614008 0 C T 0.223 3.055724e-01 2.424701e-01 2.077578e-01
5 exm454210 52189563 0 C A 0.010 -1.221441e+00 9.692244e-01 2.077660e-01
19 exm-IND19-23719581 23927742 1 D I 0.151 3.614441e-01 2.868181e-01 2.077802e-01
12 exm1053818 133220526 0 C T 0.203 -3.204484e-01 2.543471e-01 2.078882e-01
8 exm722120 133981760 0 C T 0.060 5.322873e-01 4.226483e-01 2.080602e-01
1 exm66477 66036441 0 G A 0.214 -3.189408e-01 2.532887e-01 2.081362e-01
2 exm2269371 219128506 0 C T 0.023 8.357644e-01 6.638748e-01 2.082374e-01
19 exm1456275 36003962 0 C T 0.079 -4.824340e-01 3.832670e-01 2.083014e-01
4 exm404125 71201648 0 G T 0.210 3.129850e-01 2.486743e-01 2.083474e-01
2 exm169598 1271230 0 G A 0.371 2.660636e-01 2.114426e-01 2.084517e-01
2 exm262440 214160817 0 A G 0.032 -7.231571e-01 5.747577e-01 2.084989e-01
12 exm988321 19427764 0 C T 0.049 -5.935844e-01 4.717983e-01 2.085217e-01
12 exm988322 19427766 0 G A 0.049 -5.935844e-01 4.717983e-01 2.085217e-01
13 exm1072299 75884216 0 C T 0.071 5.080055e-01 4.039264e-01 2.086893e-01
1 exm72104 86591837 0 G A 0.381 2.687548e-01 2.137186e-01 2.087441e-01
1 exm68427 74648329 0 A G 0.013 1.156845e+00 9.199457e-01 2.087449e-01
14 exm1133074 105414790 0 A G 0.418 2.577560e-01 2.049879e-01 2.087789e-01
2 exm267472 220046975 0 C A 0.484 2.573375e-01 2.046592e-01 2.087879e-01
16 exm1261785 81208515 1 A G 0.362 -2.634253e-01 2.095252e-01 2.088411e-01
2 exm248179 179579093 0 C T 0.269 -2.879041e-01 2.290148e-01 2.088797e-01
3 exm292976 14724345 0 A G 0.080 -4.798240e-01 3.817126e-01 2.089204e-01
1 exm168903 248845097 0 C T 0.172 3.415074e-01 2.716927e-01 2.089448e-01
2 exm223035 118732831 0 A G 0.052 5.763352e-01 4.585810e-01 2.090109e-01
11 exm966298 124189306 0 A G 0.291 2.825718e-01 2.248458e-01 2.090266e-01
11 exm966323 124189729 0 T C 0.291 2.825718e-01 2.248458e-01 2.090266e-01
19 exm1398035 901507 0 G A 0.158 -3.535020e-01 2.813128e-01 2.090704e-01
11 exm949940 96117520 4 T C 0.020 -9.264971e-01 7.374035e-01 2.091369e-01
2 exm2265259 202245244 0 A G 0.313 2.804979e-01 2.233195e-01 2.092794e-01
1 exm72456 86959173 0 T C 0.100 -4.250536e-01 3.384219e-01 2.092980e-01
1 exm39723 32164206 0 T G 0.396 -2.593574e-01 2.065039e-01 2.093134e-01
6 exm515032 7580958 0 G A 0.160 -3.458547e-01 2.754683e-01 2.094689e-01
2 exm170725 3691324 0 T C 0.013 1.142063e+00 9.097903e-01 2.095460e-01
2 exm2255340 3691324 0 T C 0.013 1.142063e+00 9.097903e-01 2.095460e-01
7 exm675817 156761818 0 A G 0.417 -2.645532e-01 2.107536e-01 2.095572e-01
7 exm675825 156762248 0 A G 0.417 -2.645532e-01 2.107536e-01 2.095572e-01
5 exm501827 167858371 0 T G 0.084 4.577259e-01 3.646475e-01 2.095632e-01
5 exm501828 167858372 0 G T 0.084 4.577259e-01 3.646475e-01 2.095632e-01
8 exm687345 21981218 0 T C 0.050 5.957395e-01 4.746084e-01 2.095750e-01
20 exm1532692 31022469 0 A G 0.013 1.131513e+00 9.014876e-01 2.095974e-01
12 exm1041102 117383320 0 G A 0.224 3.117294e-01 2.485170e-01 2.098889e-01
2 exm183168 29225504 0 C T 0.048 -5.980981e-01 4.768335e-01 2.099057e-01
6 exm519597 24145896 0 T C 0.027 7.998483e-01 6.377475e-01 2.099548e-01
6 exm582873 142737048 0 T C 0.010 1.280338e+00 1.020879e+00 2.099635e-01
4 exm411304 87692393 0 A G 0.040 -6.467990e-01 5.157359e-01 2.099725e-01
4 exm2078010 70715206 1 C G 0.012 1.172774e+00 9.351559e-01 2.099847e-01
3 exm338273 113085143 0 C T 0.011 1.261987e+00 1.006700e+00 2.101687e-01
7 exm621794 53103554 0 G C 0.333 -2.748905e-01 2.193060e-01 2.102170e-01
22 exm1602213 32445946 0 G A 0.024 8.293907e-01 6.616844e-01 2.102179e-01
1 exm168894 248844959 0 C T 0.172 3.404033e-01 2.716153e-01 2.102900e-01
11 exm882634 5364742 0 T C 0.355 2.694322e-01 2.149999e-01 2.103196e-01
17 exm1366143 79226264 0 C T 0.039 6.771851e-01 5.403796e-01 2.103226e-01
19 exm1420701 9048170 1 A G 0.184 3.304508e-01 2.636960e-01 2.103280e-01
1 exm68990 75175886 0 T C 0.483 -2.572657e-01 2.053007e-01 2.103405e-01
6 exm525071 28358893 0 C T 0.170 -3.472025e-01 2.771193e-01 2.104196e-01
12 exm1038973 113386779 0 G C 0.191 3.314128e-01 2.645194e-01 2.104241e-01
13 exm1062558 33629393 0 T C 0.019 -9.265510e-01 7.395665e-01 2.104447e-01
4 exm411277 87685796 0 G T 0.040 -6.500978e-01 5.190181e-01 2.105454e-01
19 exm1514865 58353003 0 A G 0.013 -1.132177e+00 9.039774e-01 2.105867e-01
2 exm263532 216878008 0 C G 0.362 -2.642724e-01 2.110218e-01 2.106207e-01
2 exm248245 179582537 0 T G 0.489 -2.575093e-01 2.056412e-01 2.106644e-01
18 exm1390145 59942691 0 C T 0.050 5.976087e-01 4.773022e-01 2.107268e-01
18 exm2253496 59942691 0 C T 0.050 5.976087e-01 4.773022e-01 2.107268e-01
6 exm-rs17719 30711031 0 T C 0.131 3.780335e-01 3.019670e-01 2.107820e-01
2 exm209227 88874891 0 C A 0.410 -2.622291e-01 2.095163e-01 2.108954e-01
1 exm4945 1900102 6 A G 0.156 -3.498059e-01 2.795200e-01 2.109466e-01
2 exm272072 228128568 0 A G 0.104 -4.150353e-01 3.316724e-01 2.109871e-01
12 exm1006405 53088525 0 A G 0.062 5.285852e-01 4.224888e-01 2.110668e-01
12 exm1006431 53091676 0 T C 0.062 5.285852e-01 4.224888e-01 2.110668e-01
1 exm2264892 114515717 0 A G 0.433 -2.546948e-01 2.036022e-01 2.111321e-01
2 exm175272 20824498 0 T C 0.364 2.621467e-01 2.095912e-01 2.112016e-01
4 exm422323 123150286 0 C T 0.010 1.274830e+00 1.019643e+00 2.113774e-01
12 exm986830 14664250 0 G A 0.111 -4.044952e-01 3.235577e-01 2.114221e-01
19 exm1495140 51172526 0 C G 0.107 4.267684e-01 3.413764e-01 2.114252e-01
2 exm228898 133541575 0 T C 0.300 -2.815647e-01 2.253126e-01 2.115995e-01
16 exm2252794 86575737 0 T C 0.240 -2.988377e-01 2.392391e-01 2.117990e-01
4 exm435244 178256913 0 G C 0.071 -5.040665e-01 4.035913e-01 2.118591e-01
2 exm273368 231036860 0 T C 0.030 7.438697e-01 5.956673e-01 2.119147e-01
6 exm551562 44255387 0 T C 0.040 -6.386458e-01 5.116953e-01 2.121719e-01
19 exm1494994 51159571 0 T G 0.153 -3.642481e-01 2.918594e-01 2.121982e-01
2 exm265772 219509618 0 C A 0.315 2.723123e-01 2.182771e-01 2.123712e-01
2 exm260011 207615724 0 T C 0.041 6.385787e-01 5.118703e-01 2.123762e-01
4 exm421147 119952955 0 T C 0.041 -6.506963e-01 5.215921e-01 2.123837e-01
1 exm67625 68904660 0 C A 0.017 -9.920769e-01 7.953385e-01 2.124405e-01
5 exm478855 134364518 0 G C 0.438 2.564358e-01 2.055942e-01 2.124675e-01
1 exm158099 230845794 0 A G 0.362 2.633446e-01 2.111594e-01 2.125240e-01
8 exm677740 1877480 1 G T 0.037 6.762569e-01 5.423680e-01 2.126254e-01
10 exm820060 38343858 10 T C 0.063 -5.474311e-01 4.393391e-01 2.129287e-01
16 exm1258549 74709233 0 A C 0.021 8.971298e-01 7.200769e-01 2.129847e-01
12 exm1037605 111993712 0 T C 0.148 -3.594341e-01 2.885037e-01 2.129936e-01
19 exm1496168 51530741 0 G C 0.037 6.813552e-01 5.469022e-01 2.129979e-01
17 exm2252884 19608773 0 A G 0.418 -2.576693e-01 2.068268e-01 2.130063e-01
9 exm789370 133936571 4 C G 0.223 -3.072525e-01 2.466374e-01 2.130268e-01
22 exm1601532 31998612 0 A G 0.355 -2.708836e-01 2.174462e-01 2.130327e-01
2 exm257084 202264156 0 C T 0.321 2.763537e-01 2.218376e-01 2.130334e-01
17 exm1285700 7011225 0 G T 0.025 -8.109834e-01 6.510031e-01 2.130347e-01
4 exm419398 113436546 0 A G 0.011 -1.204462e+00 9.669809e-01 2.130912e-01
19 exm1436482 15198441 2 T G 0.304 -2.743439e-01 2.203169e-01 2.132258e-01
9 exm775737 117792583 0 C G 0.349 -2.685369e-01 2.156668e-01 2.132541e-01
6 exm552522 46658905 1 C G 0.381 -2.614181e-01 2.099555e-01 2.132669e-01
12 exm1048238 124104551 0 G A 0.139 -3.730441e-01 2.996926e-01 2.133979e-01
2 exm249883 180810202 0 T C 0.065 -5.036138e-01 4.046182e-01 2.134315e-01
21 exm1572153 42852497 0 T C 0.281 -2.819193e-01 2.265312e-01 2.134899e-01
19 exm2253965 5210762 3 A G 0.056 -5.607657e-01 4.506416e-01 2.135391e-01
19 exm1420958 9059232 0 C T 0.186 3.262279e-01 2.621819e-01 2.135726e-01
7 exm602896 5391702 0 G C 0.208 -3.086153e-01 2.480707e-01 2.136531e-01
6 exm549570 43323852 0 A C 0.020 8.930479e-01 7.179027e-01 2.136876e-01
18 exm2253447 45566276 0 A G 0.115 -3.911203e-01 3.144279e-01 2.137085e-01
6 exm557105 56351972 0 C G 0.136 -3.716351e-01 2.987799e-01 2.137338e-01
21 exm1566529 33951068 1 C T 0.229 -2.996854e-01 2.409475e-01 2.137573e-01
11 exm2273473 10536298 0 C T 0.356 -2.671766e-01 2.148257e-01 2.137899e-01
16 exm1222409 19800213 0 C T 0.296 -2.770010e-01 2.227410e-01 2.138226e-01
14 exm1104173 58605072 0 G C 0.032 7.220572e-01 5.806791e-01 2.138708e-01
19 exm1475551 43857873 3 G C 0.491 2.494023e-01 2.005874e-01 2.139116e-01
16 exm1199466 840569 0 T C 0.011 -1.233682e+00 9.923240e-01 2.139610e-01
9 exm799552 139694521 0 G T 0.247 -2.920773e-01 2.349911e-01 2.140700e-01
12 exm1010848 55863112 0 A C 0.011 -1.232934e+00 9.921157e-01 2.141429e-01
18 exm1391929 67534642 0 T C 0.079 4.722033e-01 3.799782e-01 2.141503e-01
7 exm611740 29519929 0 G A 0.102 4.169864e-01 3.355611e-01 2.141715e-01
19 exm1441757 17394124 0 G T 0.494 -2.559402e-01 2.059714e-01 2.141912e-01
4 exm400604 56874517 0 C A 0.107 4.106502e-01 3.305250e-01 2.142584e-01
1 exm93887 149906413 0 C T 0.281 -2.900539e-01 2.335201e-01 2.143780e-01
9 exm768481 107267304 0 T C 0.478 -2.504617e-01 2.016568e-01 2.144054e-01
1 exm108480 156206121 0 A G 0.153 -3.472594e-01 2.795985e-01 2.144152e-01
1 exm35062 26883511 0 C A 0.240 -2.914993e-01 2.347188e-01 2.144464e-01
16 exm2252682 67973953 0 A G 0.020 9.263941e-01 7.460690e-01 2.145232e-01
11 exm884009 5862532 0 C A 0.379 2.579299e-01 2.077309e-01 2.145402e-01
16 exm1245682 58540875 0 A G 0.043 -6.350001e-01 5.114404e-01 2.145633e-01
20 exm1559873 62202144 0 A G 0.033 7.152511e-01 5.760973e-01 2.145802e-01
1 exm2230834 114447565 0 A G 0.245 -2.904820e-01 2.340023e-01 2.146473e-01
12 exm2251094 57860046 0 T C 0.025 8.045733e-01 6.482830e-01 2.147509e-01
9 exm792747 136136770 0 A C 0.226 3.045233e-01 2.453999e-01 2.148089e-01
10 exm849207 102050242 0 A C 0.084 4.621918e-01 3.725039e-01 2.148665e-01
1 exm120972 168013850 0 C T 0.283 2.780800e-01 2.241211e-01 2.148711e-01
7 exm2148091 30921965 0 A G 0.013 -1.081086e+00 8.717255e-01 2.150893e-01
2 exm215008 98844674 0 C G 0.164 3.388598e-01 2.732433e-01 2.150997e-01
10 exm830977 72015573 0 G T 0.092 4.359215e-01 3.515847e-01 2.151971e-01
14 exm1127228 100847707 0 A G 0.215 -3.064518e-01 2.471726e-01 2.152144e-01
17 exm1333942 46929908 0 C T 0.159 3.457481e-01 2.788701e-01 2.152186e-01
1 exm11574 9017204 6 G A 0.460 2.562025e-01 2.066463e-01 2.152210e-01
12 exm984803 11338957 0 A G 0.331 2.732125e-01 2.204472e-01 2.153895e-01
12 exm984807 11339020 0 T A 0.331 2.732125e-01 2.204472e-01 2.153895e-01
6 exm555481 52303361 0 A G 0.100 4.233169e-01 3.415709e-01 2.154015e-01
7 exm660443 137374693 0 A G 0.013 -1.127218e+00 9.096024e-01 2.154315e-01
19 exm1462039 38817876 0 A G 0.179 3.244874e-01 2.618441e-01 2.154328e-01
6 exm524944 28295310 0 G C 0.050 -5.834746e-01 4.708854e-01 2.154839e-01
8 exm707884 86021932 0 A T 0.014 1.065477e+00 8.600939e-01 2.155984e-01
3 exm304842 43074434 0 T C 0.315 2.712297e-01 2.189525e-01 2.156100e-01
12 exm973344 974326 0 C G 0.091 -4.387084e-01 3.541788e-01 2.156459e-01
19 exm1495728 51381777 1 T C 0.160 3.434589e-01 2.772862e-01 2.156532e-01
14 exm1103942 57755564 0 A G 0.017 9.686731e-01 7.822148e-01 2.157538e-01
14 exm1088771 23282110 17 A G 0.490 2.554370e-01 2.062926e-01 2.158079e-01
11 exm2275386 49000558 55 A G 0.434 2.604345e-01 2.104132e-01 2.159924e-01
6 exm561134 74521947 0 T C 0.478 2.510024e-01 2.028029e-01 2.160153e-01
6 exm525161 28483482 0 C A 0.383 -2.628161e-01 2.123709e-01 2.160647e-01
1 exm109872 156640156 1 G A 0.333 -2.653077e-01 2.144029e-01 2.161046e-01
14 exm1103226 55818403 0 C T 0.064 5.223863e-01 4.221685e-01 2.161187e-01
3 exm2239553 42814668 0 T A 0.207 -3.121011e-01 2.522762e-01 2.162106e-01
10 exm813491 20534333 0 A G 0.224 3.039004e-01 2.456612e-01 2.162363e-01
6 exm516349 10955408 0 C T 0.059 -5.325317e-01 4.305184e-01 2.162796e-01
22 exm-rs2074739 31533967 0 C T 0.247 2.846934e-01 2.302338e-01 2.164333e-01
10 exm859001 118969346 0 C T 0.075 -4.863706e-01 3.934215e-01 2.165381e-01
17 exm1363324 78087041 0 A G 0.110 4.032580e-01 3.261928e-01 2.165387e-01
15 exm1181778 80137560 0 C T 0.031 -7.342799e-01 5.939738e-01 2.165538e-01
11 exm873096 830670 0 G T 0.467 2.568765e-01 2.078165e-01 2.166068e-01
8 exm719247 124664113 0 A T 0.096 4.394850e-01 3.556331e-01 2.167151e-01
5 exm496627 150646888 1 C T 0.107 -4.068448e-01 3.292340e-01 2.167340e-01
8 exm2258943 70588878 0 C T 0.062 -5.196291e-01 4.205181e-01 2.167501e-01
8 exm705180 70588878 0 C T 0.062 -5.196291e-01 4.205181e-01 2.167501e-01
12 exm984754 11286486 0 A G 0.010 1.258217e+00 1.018239e+00 2.167533e-01
10 exm845637 98741293 0 G A 0.154 -3.372247e-01 2.729373e-01 2.168054e-01
20 exm1545986 44587926 0 C A 0.013 -1.137592e+00 9.211949e-01 2.170397e-01
19 exm1419917 8922721 0 T C 0.019 9.342889e-01 7.566828e-01 2.171113e-01
22 exm1602501 32630946 0 A G 0.016 -1.018490e+00 8.250085e-01 2.171843e-01
2 exm214567 98275354 0 A G 0.012 1.180413e+00 9.562031e-01 2.171997e-01
6 exm595465 168708501 0 A C 0.065 5.079833e-01 4.115312e-01 2.172390e-01
6 exm595479 168708887 0 G A 0.065 5.079833e-01 4.115312e-01 2.172390e-01
17 exm1305032 26519204 0 T C 0.017 -9.672372e-01 7.836770e-01 2.172928e-01
17 exm2252913 26519204 0 T C 0.017 -9.672372e-01 7.836770e-01 2.172928e-01
19 exm1415750 7533850 1 A G 0.192 3.113897e-01 2.523042e-01 2.173099e-01
5 exm462061 75932965 0 G C 0.373 2.592873e-01 2.100933e-01 2.173211e-01
2 exm242808 174820750 0 C T 0.131 3.792091e-01 3.073003e-01 2.173777e-01
1 exm61703 55075452 0 A G 0.255 2.896460e-01 2.347325e-01 2.174003e-01
10 exm811124 15138615 0 T C 0.045 6.099410e-01 4.943410e-01 2.174354e-01
1 exm91614 145567084 0 G A 0.028 7.729568e-01 6.264917e-01 2.174578e-01
7 exm610416 25267934 1 C T 0.255 2.849453e-01 2.309711e-01 2.174961e-01
22 exm1599862 30927975 0 C T 0.081 4.742722e-01 3.844812e-01 2.175504e-01
22 exm1602066 32266603 0 G A 0.014 1.040931e+00 8.439413e-01 2.175957e-01
6 exm566830 90660954 0 C G 0.010 -1.261318e+00 1.022641e+00 2.176045e-01
19 exm1488446 49351177 0 T C 0.015 -1.010162e+00 8.195657e-01 2.179158e-01
21 exm1573128 43524018 0 A G 0.026 -7.762247e-01 6.298294e-01 2.179612e-01
2 exm262486 214354811 1 A G 0.032 -7.053735e-01 5.723914e-01 2.180020e-01
9 exm788265 132671178 0 G A 0.017 -9.681083e-01 7.858227e-01 2.181362e-01
22 exm1603249 35660875 0 G T 0.446 2.509387e-01 2.036931e-01 2.181446e-01
10 exm866909 134659626 2 G A 0.165 3.430713e-01 2.784853e-01 2.181544e-01
6 exm568844 105726036 0 T C 0.224 -2.975184e-01 2.415105e-01 2.181590e-01
3 exm338214 113015660 0 A G 0.257 2.949381e-01 2.394796e-01 2.182813e-01
7 exm631650 87056176 0 C T 0.137 3.673395e-01 2.982783e-01 2.182988e-01
11 exm968113 125617610 0 G A 0.351 2.612242e-01 2.121557e-01 2.183911e-01
1 exm2259933 204438334 0 C T 0.107 -3.991757e-01 3.242314e-01 2.184440e-01
2 exm187364 37543593 0 G A 0.037 -6.753590e-01 5.485912e-01 2.184684e-01
18 exm1388460 55240505 0 T C 0.028 7.538960e-01 6.124972e-01 2.185517e-01
1 exm31956 24421950 0 G C 0.248 2.907516e-01 2.362691e-01 2.186495e-01
16 exm1214335 4796393 0 A G 0.457 -2.510877e-01 2.041153e-01 2.188245e-01
17 exm1342774 59668021 53 C G 0.267 2.999658e-01 2.438590e-01 2.188426e-01
2 exm183175 29226389 0 G A 0.016 -1.007944e+00 8.195763e-01 2.189336e-01
8 exm680673 8999019 0 T C 0.168 3.379422e-01 2.748563e-01 2.190506e-01
18 exm1391175 61570529 0 G C 0.315 -2.732777e-01 2.222781e-01 2.190817e-01
17 exm2268044 40466092 0 A G 0.470 2.565935e-01 2.087578e-01 2.191924e-01
6 exm534674 32135136 0 A C 0.050 -5.720430e-01 4.654903e-01 2.192825e-01
13 exm1074757 95815415 0 T C 0.054 5.468168e-01 4.451464e-01 2.194724e-01
5 exm505376 176013823 0 T C 0.012 1.157250e+00 9.422502e-01 2.195552e-01
12 exm975393 3806147 0 C T 0.212 3.048091e-01 2.481964e-01 2.195855e-01
1 exm-rs2240335 17674537 2 T G 0.463 2.543478e-01 2.071281e-01 2.196317e-01
12 exm1036637 110841379 0 A G 0.015 -1.037949e+00 8.453648e-01 2.196924e-01
12 exm2250584 110841379 0 A G 0.015 -1.037949e+00 8.453648e-01 2.196924e-01
22 exm1603707 36055130 3 A T 0.020 8.930095e-01 7.273763e-01 2.197293e-01
8 exm678053 2033446 0 A G 0.028 -7.604513e-01 6.195387e-01 2.198291e-01
18 exm1374412 8784723 3 G A 0.088 4.396867e-01 3.582699e-01 2.199033e-01
4 exm398198 48082095 0 T C 0.024 8.184225e-01 6.668826e-01 2.199085e-01
19 exm1472680 42728836 0 C T 0.130 3.735675e-01 3.044193e-01 2.199417e-01
12 exm1010999 56030938 1 T C 0.291 -2.749487e-01 2.240631e-01 2.199581e-01
15 exm1154450 42977839 0 C G 0.037 -6.649889e-01 5.422310e-01 2.202249e-01
20 exm1526184 14306773 0 G T 0.025 -8.071797e-01 6.581935e-01 2.202392e-01
19 exm1431132 12774208 0 C G 0.149 -3.500717e-01 2.854879e-01 2.202895e-01
18 exm2273566 77287796 0 T C 0.013 1.090799e+00 8.896463e-01 2.203339e-01
12 exm2276273 124097763 2 A G 0.021 -8.848629e-01 7.218365e-01 2.204299e-01
8 exm700934 53586746 0 T C 0.014 -1.065341e+00 8.691043e-01 2.204516e-01
5 exm468540 96139464 0 T C 0.077 4.760501e-01 3.883761e-01 2.204691e-01
1 exm126117 177247854 0 G C 0.250 -2.952838e-01 2.409147e-01 2.204945e-01
17 exm1280996 4574751 0 A T 0.070 -4.870450e-01 3.974208e-01 2.205558e-01
11 exm898614 32874876 1 G C 0.034 6.941965e-01 5.664681e-01 2.205681e-01
9 exm761965 95609564 0 T C 0.064 -5.075306e-01 4.142333e-01 2.206634e-01
1 exm88670 119427467 0 C A 0.093 4.315443e-01 3.522301e-01 2.206829e-01
6 exm572256 111695887 0 G A 0.289 2.739257e-01 2.235952e-01 2.207133e-01
12 exm984113 11061122 0 T C 0.340 2.691820e-01 2.197384e-01 2.207455e-01
16 exm1222552 20328666 0 T C 0.042 -6.378119e-01 5.208190e-01 2.208880e-01
14 exm1104208 58605790 0 A G 0.348 2.711497e-01 2.214359e-01 2.209354e-01
19 exm1461253 38376848 0 C T 0.036 -6.832786e-01 5.580088e-01 2.209402e-01
16 exm1256011 71682830 0 T C 0.055 -5.426337e-01 4.431522e-01 2.209433e-01
5 exm2257013 145519821 0 A G 0.170 -3.319551e-01 2.711264e-01 2.209924e-01
5 exm491774 145499996 0 T C 0.170 -3.319551e-01 2.711264e-01 2.209924e-01
5 exm491808 145508636 0 C T 0.170 -3.319551e-01 2.711264e-01 2.209924e-01
5 exm491847 145519821 0 A G 0.170 -3.319551e-01 2.711264e-01 2.209924e-01
1 exm36378 27688633 1 A G 0.368 2.549247e-01 2.082307e-01 2.210355e-01
11 exm882526 5344902 0 C G 0.277 -2.770083e-01 2.262716e-01 2.210401e-01
11 exm882545 5345170 0 A G 0.277 -2.770083e-01 2.262716e-01 2.210401e-01
16 exm1227528 24804954 0 T A 0.011 -1.232940e+00 1.007123e+00 2.210436e-01
14 exm1118689 81382845 0 A C 0.045 -5.975340e-01 4.881639e-01 2.211100e-01
11 exm876673 1280238 0 A G 0.068 -4.905502e-01 4.008197e-01 2.211765e-01
7 exm650117 107677984 0 A G 0.049 5.927151e-01 4.843387e-01 2.212165e-01
16 exm1864536 67682157 0 T C 0.011 -1.156873e+00 9.453524e-01 2.212217e-01
6 exm537523 33048663 0 A G 0.345 -2.646479e-01 2.163013e-01 2.213095e-01
10 exm830868 71906150 0 C T 0.413 -2.548297e-01 2.082818e-01 2.213207e-01
2 exm276187 233899126 0 A C 0.184 -3.255465e-01 2.660929e-01 2.213410e-01
4 exm379118 675777 0 C G 0.061 -5.166512e-01 4.225276e-01 2.215934e-01
8 exm726568 144620183 0 T C 0.227 2.976756e-01 2.434864e-01 2.216719e-01
3 exm302940 40275461 0 T C 0.036 6.679164e-01 5.464152e-01 2.217454e-01
6 exm540556 34985558 0 G C 0.015 1.023289e+00 8.372580e-01 2.218094e-01
3 exm2264005 121346930 0 C A 0.321 2.682032e-01 2.194838e-01 2.218921e-01
3 exm371121 186443018 0 T C 0.498 -2.531859e-01 2.071967e-01 2.218972e-01
16 exm1272193 89940232 0 C A 0.122 3.801374e-01 3.111165e-01 2.219388e-01
1 exm2250489 203140671 0 A G 0.138 3.658871e-01 2.994875e-01 2.219912e-01
19 exm1418477 8203328 0 A G 0.453 -2.509637e-01 2.054526e-01 2.220645e-01
9 exm742436 20764870 0 C T 0.354 2.610056e-01 2.137508e-01 2.222319e-01
13 exm1072270 75863116 13 C T 0.033 -7.041747e-01 5.767068e-01 2.222497e-01
19 exm1424513 10224548 0 A G 0.236 2.882095e-01 2.360460e-01 2.222643e-01
2 exm275463 233385396 1 G A 0.312 -2.670118e-01 2.186887e-01 2.222723e-01
17 exm1279527 3953102 0 G A 0.349 2.584067e-01 2.116987e-01 2.223986e-01
21 exm1564964 31720911 0 T C 0.011 1.209622e+00 9.910283e-01 2.224220e-01
16 exm1203881 1961842 0 T C 0.098 -4.236644e-01 3.471242e-01 2.224502e-01
10 exm853391 105209413 1 T C 0.023 -8.060298e-01 6.607022e-01 2.226542e-01
14 exm1107023 64522843 0 A G 0.263 2.839501e-01 2.327802e-01 2.227068e-01
3 exm307738 46450070 0 A T 0.439 -2.502390e-01 2.051594e-01 2.227413e-01
11 exm895486 19167850 0 A G 0.349 2.621750e-01 2.149457e-01 2.227425e-01
12 exm998350 48723324 3 G C 0.332 2.637019e-01 2.162148e-01 2.227795e-01
3 exm358787 150931203 0 A G 0.043 -5.959167e-01 4.886910e-01 2.228609e-01
1 exm2153 1222958 1 T C 0.011 1.200700e+00 9.846758e-01 2.228715e-01
2 exm235522 160310246 0 G A 0.119 3.871908e-01 3.175315e-01 2.228747e-01
15 exm-rs7119 77777632 0 A G 0.273 -2.817169e-01 2.310358e-01 2.228797e-01
2 exm244559 178936561 0 A G 0.013 -1.121044e+00 9.193682e-01 2.228803e-01
20 exm1558272 61879009 0 T G 0.253 -2.899253e-01 2.377984e-01 2.229397e-01
2 exm2255470 71211815 0 A G 0.074 4.716905e-01 3.869096e-01 2.229712e-01
3 exm345051 124462824 0 G A 0.052 -5.606055e-01 4.599096e-01 2.230380e-01
17 exm1273489 649505 0 A T 0.234 2.932437e-01 2.406021e-01 2.230973e-01
14 exm1126218 99182626 0 C T 0.010 1.241617e+00 1.018730e+00 2.230979e-01
6 exm545654 41197857 0 C T 0.230 -2.883286e-01 2.365929e-01 2.231434e-01
17 exm1322645 39890715 0 A T 0.105 4.002873e-01 3.284822e-01 2.231711e-01
11 exm883596 5701281 0 A G 0.134 3.679323e-01 3.019405e-01 2.231853e-01
2 exm187163 37456032 0 C T 0.110 -3.964784e-01 3.254505e-01 2.233046e-01
1 exm79855 109391662 0 C G 0.010 1.239805e+00 1.017838e+00 2.233685e-01
13 exm1064923 40229957 0 T A 0.447 -2.493648e-01 2.047356e-01 2.234035e-01
17 exm1357840 74287204 0 G C 0.405 -2.536508e-01 2.082820e-01 2.234647e-01
9 exm803874 140414410 2 T C 0.101 -4.121096e-01 3.384655e-01 2.235564e-01
19 exm1497517 52089982 0 G C 0.047 -5.789815e-01 4.756708e-01 2.237058e-01
7 exm610111 24758818 0 T G 0.367 2.589760e-01 2.127730e-01 2.237220e-01
6 exm552189 46135489 0 T C 0.339 2.681638e-01 2.203365e-01 2.237532e-01
1 exm20280 16134072 0 T C 0.066 -5.140408e-01 4.223889e-01 2.237836e-01
4 exm433234 169197297 0 T C 0.042 6.229646e-01 5.119044e-01 2.237950e-01
15 exm1189968 91295110 0 T C 0.017 -9.587368e-01 7.878573e-01 2.238191e-01
4 exm389073 8613762 0 T G 0.019 9.079135e-01 7.461405e-01 2.238489e-01
19 exm1468238 40901011 0 C G 0.163 3.361944e-01 2.763017e-01 2.238670e-01
19 exm1420832 9056941 0 G A 0.187 3.195489e-01 2.626238e-01 2.238709e-01
19 exm1506691 55401170 0 G A 0.039 -6.309372e-01 5.185527e-01 2.238816e-01
6 exm542458 36393816 0 G A 0.376 -2.596440e-01 2.134063e-01 2.239053e-01
11 exm884484 6190850 0 T C 0.013 1.097809e+00 9.024139e-01 2.239587e-01
5 exm448828 33998883 0 G A 0.451 -2.526895e-01 2.077164e-01 2.239633e-01
14 exm1085281 21109385 0 T C 0.398 2.583612e-01 2.123999e-01 2.240099e-01
5 exm466624 90012379 0 A G 0.074 -4.830688e-01 3.971713e-01 2.240545e-01
15 exm1164599 56959028 0 T C 0.424 2.589063e-01 2.128776e-01 2.240742e-01
1 exm149177 216172380 0 A G 0.335 2.625504e-01 2.158868e-01 2.241020e-01
1 exm88493 118565953 0 A G 0.368 -2.630630e-01 2.163524e-01 2.241962e-01
3 exm361058 157131788 0 C A 0.312 2.646340e-01 2.176475e-01 2.242029e-01
6 exm537155 32942354 0 T G 0.020 -9.000040e-01 7.403014e-01 2.242626e-01
2 exm281977 241463453 0 A C 0.263 2.783559e-01 2.290091e-01 2.243566e-01
16 exm1224455 21185384 0 A G 0.084 4.519585e-01 3.718371e-01 2.243586e-01
7 exm610759 27135314 2 C T 0.054 5.430571e-01 4.467908e-01 2.243635e-01
11 exm2219679 95502106 6 C A 0.120 3.780730e-01 3.110619e-01 2.243767e-01
8 exm689240 22974500 0 A G 0.012 -1.134843e+00 9.337629e-01 2.244084e-01
12 exm982978 9885840 1 T A 0.047 -5.797334e-01 4.770332e-01 2.244292e-01
9 exm736725 4622453 0 C T 0.114 3.946905e-01 3.249303e-01 2.246567e-01
16 exm1227666 24888646 0 C T 0.176 3.241098e-01 2.668254e-01 2.246583e-01
12 exm2267350 51901390 0 G A 0.493 -2.425887e-01 1.997155e-01 2.246649e-01
9 exm2247555 127639695 0 T C 0.119 -3.818110e-01 3.143408e-01 2.246767e-01
16 exm1255543 71318001 0 T G 0.169 3.327780e-01 2.739798e-01 2.246890e-01
16 exm1268765 88787727 0 T C 0.051 -5.569277e-01 4.585347e-01 2.246991e-01
15 exm1181666 79749447 1 T G 0.054 -5.445545e-01 4.483547e-01 2.247066e-01
2 exm267872 220097257 0 C G 0.021 -8.699687e-01 7.164727e-01 2.248300e-01
22 exm1595869 26222454 0 T C 0.062 -5.217190e-01 4.297186e-01 2.248850e-01
1 exm40129 32280610 0 T C 0.263 2.799198e-01 2.305946e-01 2.249576e-01
2 exm207447 85824251 2 C T 0.096 4.213760e-01 3.472356e-01 2.251058e-01
1 exm150550 220936372 0 A G 0.042 -6.200543e-01 5.109654e-01 2.251136e-01
6 exm580884 136599885 9 A C 0.048 5.997290e-01 4.942362e-01 2.251325e-01
4 exm409976 83838262 0 T G 0.356 2.646502e-01 2.181036e-01 2.251443e-01
5 exm441836 1225626 0 T A 0.267 2.780146e-01 2.291764e-01 2.252636e-01
2 exm256010 201397724 0 A G 0.062 5.122872e-01 4.223118e-01 2.252823e-01
8 exm715172 108970367 0 A G 0.398 -2.577873e-01 2.125223e-01 2.253070e-01
1 exm136826 201181994 0 G A 0.119 3.812765e-01 3.143515e-01 2.253417e-01
19 exm1499278 52887282 1 G A 0.073 4.798417e-01 3.956337e-01 2.253629e-01
2 exm170898 6990033 0 C T 0.031 -7.086398e-01 5.843347e-01 2.254065e-01
5 exm476696 131676320 0 T C 0.075 4.765836e-01 3.930392e-01 2.254712e-01
19 exm1436497 15198606 0 T C 0.305 -2.667750e-01 2.200110e-01 2.254739e-01
19 exm1436508 15198751 0 C T 0.305 -2.667750e-01 2.200110e-01 2.254739e-01
1 exm29914 22852880 0 C G 0.057 -5.385893e-01 4.441994e-01 2.254964e-01
15 exm2252332 82336551 0 T C 0.126 -3.686949e-01 3.041162e-01 2.255520e-01
19 exm1497239 51983673 0 A G 0.207 2.986320e-01 2.463265e-01 2.255545e-01
5 exm2257150 179200909 1 G C 0.017 9.693183e-01 7.996893e-01 2.256401e-01
18 exm1375608 10759840 0 A C 0.210 3.104305e-01 2.561116e-01 2.256507e-01
8 exm723179 139701209 0 T G 0.452 -2.505501e-01 2.067112e-01 2.256556e-01
1 exm166670 247835674 0 A G 0.360 2.535981e-01 2.092281e-01 2.256604e-01
1 exm30586 23419374 0 G T 0.466 -2.486042e-01 2.051396e-01 2.257321e-01
11 exm881327 4790268 0 A C 0.065 5.001211e-01 4.127211e-01 2.257753e-01
11 exm881376 4790948 0 A C 0.065 5.001211e-01 4.127211e-01 2.257753e-01
11 exm881377 4790951 0 G A 0.065 5.001211e-01 4.127211e-01 2.257753e-01
5 exm489181 140789933 0 A G 0.295 -2.726400e-01 2.249997e-01 2.257870e-01
11 exm913492 59225221 0 C T 0.207 -3.091167e-01 2.551118e-01 2.258037e-01
1 exm40452 32672908 0 G T 0.294 2.726603e-01 2.250276e-01 2.258100e-01
10 exm822290 47087609 55 A G 0.159 -3.551897e-01 2.932766e-01 2.260270e-01
19 exm1515434 58491627 0 C T 0.083 4.549622e-01 3.756610e-01 2.260309e-01
10 exm812161 16982061 0 T C 0.034 6.979516e-01 5.763111e-01 2.260426e-01
20 exm1546808 45014787 15 A C 0.319 2.625194e-01 2.168483e-01 2.262166e-01
5 exm511728 180582604 0 A G 0.398 2.595949e-01 2.144330e-01 2.262174e-01
1 exm6852 3410644 0 G A 0.069 -4.891946e-01 4.040949e-01 2.262242e-01
19 exm1420999 9060059 0 C A 0.185 3.190710e-01 2.635704e-01 2.262323e-01
13 exm1071206 60545158 1 A G 0.037 -6.542312e-01 5.404521e-01 2.262501e-01
15 exm1151527 41991315 0 A T 0.137 -3.628602e-01 2.997616e-01 2.262616e-01
17 exm1314440 35771468 0 C T 0.130 -3.638115e-01 3.005932e-01 2.263321e-01
6 exm520403 24780892 0 C A 0.156 3.398972e-01 2.808531e-01 2.263631e-01
3 exm294136 15727774 0 C T 0.010 -1.233812e+00 1.020524e+00 2.268362e-01
15 exm1145205 32929624 0 G A 0.013 -1.114946e+00 9.222942e-01 2.268804e-01
11 exm883913 5809811 2 T G 0.173 3.305716e-01 2.735294e-01 2.270119e-01
3 exm2239881 51863322 0 A G 0.160 -3.387152e-01 2.802710e-01 2.270172e-01
7 exm670900 150325175 0 T C 0.242 -2.834608e-01 2.345757e-01 2.270670e-01
10 exm2273461 7798033 0 T A 0.052 5.608419e-01 4.641290e-01 2.270758e-01
4 exm433728 169928842 6 G T 0.174 -3.244148e-01 2.685727e-01 2.272501e-01
15 exm1184796 85399645 0 T C 0.011 1.199785e+00 9.932886e-01 2.272615e-01
6 exm529846 31106236 0 A G 0.010 -1.231146e+00 1.019328e+00 2.272962e-01
6 exm545628 41196605 0 T C 0.229 -2.857697e-01 2.366291e-01 2.273470e-01
4 exm414195 95173779 0 T C 0.351 -2.570079e-01 2.128188e-01 2.273594e-01
16 exm1244917 57949224 0 T G 0.076 4.610492e-01 3.818062e-01 2.273940e-01
11 exm946792 88911696 0 A C 0.053 -5.522747e-01 4.573879e-01 2.274301e-01
17 exm1357670 74208560 0 T C 0.016 -9.918503e-01 8.214586e-01 2.274408e-01
2 exm2265326 70524142 0 A G 0.498 2.497992e-01 2.068898e-01 2.274499e-01
3 exm325646 57414434 3 G A 0.489 2.525117e-01 2.091584e-01 2.274989e-01
17 exm1316186 37316988 0 C T 0.202 3.106991e-01 2.573948e-01 2.275694e-01
1 exm133911 197031021 0 C T 0.089 4.403263e-01 3.648178e-01 2.276140e-01
14 exm2251995 91948043 0 C T 0.043 6.098848e-01 5.053330e-01 2.276444e-01
17 exm1353859 73257986 0 C T 0.195 -3.165594e-01 2.623856e-01 2.278102e-01
1 exm82217 110466555 0 A G 0.111 -3.990489e-01 3.308697e-01 2.279666e-01
10 exm856596 115372156 0 A G 0.012 -1.149373e+00 9.530012e-01 2.279682e-01
16 exm1214366 4797457 0 T C 0.489 2.443762e-01 2.026251e-01 2.279704e-01
19 exm-rs966591 7083629 0 C T 0.332 2.624184e-01 2.176656e-01 2.281428e-01
5 exm442133 1294166 0 T C 0.011 -1.138030e+00 9.440200e-01 2.281772e-01
10 exm844187 96954298 0 G A 0.425 2.464614e-01 2.044592e-01 2.282094e-01
11 exm930834 66329639 0 A G 0.114 3.859870e-01 3.202819e-01 2.283188e-01
14 exm1105563 60903757 0 G A 0.480 2.508500e-01 2.081710e-01 2.283683e-01
13 exm1064919 40229891 7 G A 0.447 -2.466842e-01 2.047483e-01 2.284464e-01
1 exm86345 115236057 0 A G 0.026 7.645462e-01 6.346014e-01 2.284660e-01
12 exm982884 9750669 0 A G 0.456 2.437869e-01 2.023774e-01 2.285241e-01
16 exm1261299 81095091 0 G A 0.075 4.601089e-01 3.820167e-01 2.285993e-01
1 exm2183 1223385 0 C G 0.351 -2.601558e-01 2.160104e-01 2.286201e-01
12 exm1005910 52984620 1 T C 0.320 -2.650961e-01 2.201152e-01 2.286260e-01
12 exm980113 7252506 0 T C 0.012 1.150509e+00 9.552963e-01 2.286275e-01
6 exm-rs2075799 31778529 0 A G 0.127 3.556910e-01 2.953815e-01 2.286943e-01
14 exm1118699 81422178 0 A C 0.150 -3.508970e-01 2.914085e-01 2.287072e-01
14 exm1085261 21109141 0 C T 0.397 2.559022e-01 2.125301e-01 2.287329e-01
2 exm283015 241827798 0 C T 0.159 -3.348710e-01 2.781741e-01 2.288321e-01
11 exm1712588 48266695 0 A G 0.012 -1.156209e+00 9.605189e-01 2.288647e-01
1 exm88360 118506441 0 T C 0.010 -1.229530e+00 1.021528e+00 2.289092e-01
3 exm341490 121208833 1 G C 0.123 3.736887e-01 3.105455e-01 2.290209e-01
7 exm638128 99081730 0 G A 0.398 -2.538650e-01 2.109708e-01 2.290253e-01
20 exm1527047 17716416 0 G C 0.364 -2.507621e-01 2.083922e-01 2.290256e-01
2 exm237748 166152389 0 A G 0.131 -3.702036e-01 3.076831e-01 2.290719e-01
22 exm1586939 20759672 0 A G 0.082 4.436926e-01 3.688131e-01 2.291375e-01
8 exm685970 19218745 0 G A 0.015 -9.786727e-01 8.136265e-01 2.292055e-01
5 exm509953 179200909 0 G C 0.017 9.535689e-01 7.928074e-01 2.292356e-01
1 exm95933 151108137 0 T G 0.149 -3.443886e-01 2.863352e-01 2.292466e-01
5 exm494044 149008521 0 A G 0.397 2.504134e-01 2.082554e-01 2.293675e-01
2 exm200285 71061001 0 A T 0.138 -3.485843e-01 2.899335e-01 2.294230e-01
9 exm790925 135147182 0 T C 0.018 9.054251e-01 7.531182e-01 2.294445e-01
3 exm2273373 52874288 0 C T 0.142 3.537482e-01 2.942421e-01 2.294446e-01
1 exm2232286 203309752 0 C T 0.266 2.769386e-01 2.303543e-01 2.294469e-01
4 exm428268 151773593 0 C G 0.319 -2.718660e-01 2.261532e-01 2.294843e-01
11 exm888851 8435077 0 T C 0.407 2.489779e-01 2.071178e-01 2.294940e-01
11 exm888852 8435078 0 C A 0.407 2.489779e-01 2.071178e-01 2.294940e-01
4 exm382708 2451694 0 T C 0.138 3.594934e-01 2.990762e-01 2.295307e-01
1 exm33331 26140573 0 C A 0.086 -4.458970e-01 3.710063e-01 2.295905e-01
17 exm1303330 19642952 0 C G 0.388 -2.511052e-01 2.089521e-01 2.296381e-01
4 exm385455 5448429 0 G A 0.357 2.550745e-01 2.122574e-01 2.296429e-01
4 exm392344 23814707 0 A G 0.171 3.197642e-01 2.661031e-01 2.296691e-01
6 exm595500 168709728 0 T C 0.065 4.953319e-01 4.122974e-01 2.297701e-01
17 exm1286783 7230845 0 T G 0.229 -2.917600e-01 2.428518e-01 2.297716e-01
3 exm339408 113955187 0 C A 0.235 -2.934062e-01 2.443095e-01 2.299382e-01
10 exm830151 71026510 0 A C 0.328 2.609523e-01 2.172932e-01 2.299533e-01
3 exm326300 58118555 0 G A 0.366 -2.601254e-01 2.166355e-01 2.300194e-01
20 exm1541023 37621052 0 C T 0.026 -7.894134e-01 6.574972e-01 2.300652e-01
10 exm834634 75415677 0 T C 0.177 3.305736e-01 2.753435e-01 2.300836e-01
1 exm2273343 185069561 2 G A 0.124 3.733639e-01 3.110090e-01 2.301202e-01
7 exm2266487 145813854 0 G A 0.445 2.475080e-01 2.061811e-01 2.301406e-01
9 exm772429 114454544 0 C T 0.384 2.534219e-01 2.111499e-01 2.302340e-01
18 exm1390740 61256025 0 T C 0.029 -7.270146e-01 6.057829e-01 2.302630e-01
9 exm793463 136305530 0 G C 0.013 -1.108359e+00 9.237439e-01 2.303672e-01
10 exm2273468 104436641 0 T C 0.249 -2.875251e-01 2.397354e-01 2.305661e-01
1 exm-rs718265 55319902 0 A G 0.218 2.990520e-01 2.493507e-01 2.305742e-01
17 exm1350776 71380062 0 A G 0.094 -4.189653e-01 3.493850e-01 2.306411e-01
14 exm1127094 100795139 1 G T 0.429 -2.524175e-01 2.105131e-01 2.306768e-01
19 exm1441731 17392894 0 A G 0.493 -2.467870e-01 2.058702e-01 2.307967e-01
10 exm821079 44104101 0 T C 0.068 4.954196e-01 4.135233e-01 2.310711e-01
7 exm629020 76950699 0 T C 0.054 -5.400314e-01 4.507880e-01 2.310996e-01
3 exm339771 118865970 0 A G 0.288 -2.752661e-01 2.298535e-01 2.312553e-01
17 exm1351448 72346868 0 T C 0.064 4.938991e-01 4.124279e-01 2.312675e-01
2 exm194749 55254165 0 A T 0.029 7.363436e-01 6.149321e-01 2.313072e-01
8 exm716985 117954810 0 C T 0.018 9.205169e-01 7.687716e-01 2.313274e-01
3 exm289698 10242070 0 G A 0.046 -5.831272e-01 4.870414e-01 2.313672e-01
4 exm436943 186111639 0 C T 0.419 -2.465870e-01 2.059618e-01 2.313822e-01
5 exm449866 35965970 0 C A 0.399 2.485926e-01 2.076460e-01 2.314024e-01
12 exm977639 6619284 0 C G 0.325 2.622391e-01 2.190525e-01 2.314189e-01
4 exm402428 68810346 0 C T 0.026 7.605922e-01 6.353653e-01 2.314413e-01
1 exm127185 179460806 0 T C 0.020 -8.696351e-01 7.264863e-01 2.314615e-01
7 exm611032 27195857 0 C T 0.029 -7.346546e-01 6.137839e-01 2.315065e-01
12 exm1027048 95478353 0 T C 0.024 -8.173144e-01 6.828973e-01 2.315429e-01
8 exm724758 142505578 0 C A 0.262 2.816838e-01 2.353983e-01 2.316238e-01
19 exm1446189 18980172 0 A G 0.215 2.963405e-01 2.476855e-01 2.316969e-01
9 exm781040 127566378 0 A G 0.130 -3.635824e-01 3.038951e-01 2.317091e-01
13 exm1074942 96239805 0 A G 0.286 2.677144e-01 2.237695e-01 2.317179e-01
11 exm883788 5776595 0 G T 0.193 3.210441e-01 2.683700e-01 2.317610e-01
7 exm616071 42004664 1 T C 0.014 -1.064768e+00 8.900790e-01 2.317656e-01
19 exm1449633 21606230 0 G A 0.011 1.163508e+00 9.727333e-01 2.318203e-01
6 exm2274132 29759876 56 A G 0.270 2.737901e-01 2.289973e-01 2.320224e-01
19 exm1412104 5696157 0 T C 0.010 -1.219693e+00 1.020153e+00 2.320247e-01
5 exm452586 41008780 0 A G 0.252 2.852374e-01 2.386039e-01 2.320853e-01
11 exm882005 5021055 0 G C 0.071 4.799792e-01 4.015492e-01 2.321340e-01
19 exm1398029 900951 0 G A 0.159 -3.359006e-01 2.810174e-01 2.321405e-01
6 exm574666 117724379 0 T C 0.030 -7.221568e-01 6.042172e-01 2.321826e-01
1 exm102392 153534027 0 T C 0.051 -5.562048e-01 4.654294e-01 2.322444e-01
17 exm1274648 1540106 0 A G 0.032 -6.964964e-01 5.828276e-01 2.322467e-01
7 exm599614 2472429 1 A C 0.127 3.704544e-01 3.100572e-01 2.323389e-01
2 exm260176 207824384 1 G T 0.371 -2.522872e-01 2.111593e-01 2.323475e-01
14 exm1105997 61550315 0 T C 0.074 -4.724910e-01 3.956197e-01 2.325296e-01
10 exm867901 135082346 1 A G 0.142 -3.494288e-01 2.926346e-01 2.326183e-01
17 exm1281488 4692559 0 T G 0.451 2.430517e-01 2.035543e-01 2.326340e-01
5 exm452865 41199959 0 G T 0.390 2.511538e-01 2.103771e-01 2.327170e-01
19 exm2276630 36230247 2 G C 0.022 -8.258790e-01 6.918510e-01 2.327573e-01
4 exm421092 119951647 0 A G 0.171 3.284821e-01 2.751864e-01 2.327777e-01
22 exm1597698 29630337 0 A G 0.107 3.980371e-01 3.334596e-01 2.327825e-01
18 exm1380681 28919794 0 A C 0.203 -3.109617e-01 2.605635e-01 2.328761e-01
18 exm1384300 43252883 0 A G 0.213 -2.997384e-01 2.511658e-01 2.328884e-01
18 exm1381429 29432624 0 T C 0.419 -2.428137e-01 2.034676e-01 2.328927e-01
11 exm869367 199492 0 A G 0.046 -5.823142e-01 4.880059e-01 2.329417e-01
18 exm1395041 77728135 0 G T 0.091 -4.335538e-01 3.634052e-01 2.330282e-01
5 exm491399 143200053 0 T C 0.234 2.861523e-01 2.398989e-01 2.331174e-01
20 exm1527971 19951534 0 A T 0.086 -4.420045e-01 3.706590e-01 2.332431e-01
7 exm607906 20691047 0 C T 0.193 -3.060559e-01 2.566870e-01 2.333024e-01
21 exm1567138 34640788 0 G A 0.439 2.467874e-01 2.070777e-01 2.335254e-01
18 exm1380678 28919779 0 C A 0.203 -3.105481e-01 2.606176e-01 2.335949e-01
20 exm1518993 1456970 0 T C 0.052 -5.533481e-01 4.643885e-01 2.336037e-01
15 exm1184631 85341859 0 A G 0.444 2.399157e-01 2.013461e-01 2.336052e-01
19 exm-rs8170 17389704 0 T C 0.084 4.499799e-01 3.776701e-01 2.336428e-01
1 exm133651 196876458 6 A G 0.302 -2.588000e-01 2.172771e-01 2.337830e-01
9 exm759980 91262494 0 T G 0.078 4.483357e-01 3.764404e-01 2.338294e-01
1 exm104434 154516477 0 A G 0.142 -3.472202e-01 2.915517e-01 2.338485e-01
5 exm484611 140238124 2 A T 0.012 -1.095995e+00 9.203497e-01 2.338846e-01
17 exm1315477 36708225 0 T C 0.028 7.367481e-01 6.187422e-01 2.339348e-01
7 exm647774 103292112 0 G T 0.015 -1.016063e+00 8.534083e-01 2.339836e-01
15 exm1151807 42105918 0 G C 0.268 2.815686e-01 2.365027e-01 2.340006e-01
15 exm1149456 40914177 0 C T 0.407 2.546923e-01 2.139357e-01 2.340173e-01
14 exm1116930 77269788 0 C A 0.114 3.808433e-01 3.200600e-01 2.342517e-01
15 exm2267768 48702873 0 G A 0.310 2.639054e-01 2.218364e-01 2.343586e-01
9 exm796067 138516119 0 A G 0.041 6.193457e-01 5.206298e-01 2.343710e-01
13 exm1058349 25428002 0 A C 0.121 3.662538e-01 3.079188e-01 2.344337e-01
7 exm632884 90001496 0 C G 0.047 -5.685699e-01 4.782609e-01 2.346781e-01
13 exm1080722 113479813 0 A G 0.226 -2.963304e-01 2.492639e-01 2.346804e-01
13 exm2251325 113479813 0 A G 0.226 -2.963304e-01 2.492639e-01 2.346804e-01
17 exm-rs1043515 36922196 0 C T 0.353 2.556621e-01 2.150877e-01 2.347515e-01
10 exm861429 124089075 0 A G 0.148 -3.437387e-01 2.891945e-01 2.347649e-01
1 exm7149 3511934 1 G A 0.214 3.002665e-01 2.527167e-01 2.349433e-01
6 exm529574 30995894 1 T A 0.035 6.754919e-01 5.685332e-01 2.349524e-01
14 exm2273524 102808655 0 C G 0.286 2.678188e-01 2.254144e-01 2.349577e-01
1 exm2250499 204438643 0 G T 0.109 -3.835332e-01 3.228201e-01 2.349760e-01
1 exm57776 47904000 0 A G 0.241 -2.851758e-01 2.400742e-01 2.350571e-01
15 exm1171367 66641732 0 C G 0.122 -3.748167e-01 3.155507e-01 2.350758e-01
14 exm1131816 105349687 0 T C 0.027 -7.407937e-01 6.236816e-01 2.350925e-01
12 exm996681 46321514 0 T A 0.491 2.439949e-01 2.054239e-01 2.350974e-01
9 exm792714 136131592 2 C G 0.242 -2.774042e-01 2.335520e-01 2.350977e-01
1 exm3904 1470807 0 T C 0.029 -7.342295e-01 6.182019e-01 2.351279e-01
17 exm1278793 3657159 0 T C 0.349 2.495495e-01 2.101551e-01 2.352191e-01
19 exm1479001 45297479 3 T C 0.040 -6.302688e-01 5.309081e-01 2.353381e-01
4 exm408142 78830434 0 C G 0.029 -7.301012e-01 6.150868e-01 2.354024e-01
10 exm832791 73558128 0 A G 0.030 7.122477e-01 6.001976e-01 2.355209e-01
1 exm115477 160134056 1 A G 0.088 -4.325754e-01 3.645952e-01 2.356135e-01
6 exm-rs2023472 30075864 0 T C 0.106 3.978283e-01 3.353263e-01 2.356380e-01
2 exm274894 233127939 0 A G 0.028 7.413683e-01 6.249635e-01 2.356906e-01
1 exm112679 158435928 0 A G 0.019 -8.793421e-01 7.413578e-01 2.357438e-01
22 exm1618745 46787694 0 G A 0.108 -3.979429e-01 3.355108e-01 2.357607e-01
5 exm489178 140789819 1 T C 0.090 -4.141627e-01 3.492230e-01 2.358105e-01
22 exm1602109 32302045 0 T C 0.014 1.010720e+00 8.522930e-01 2.358386e-01
4 exm436177 184618936 0 C G 0.275 -2.667658e-01 2.249675e-01 2.358727e-01
11 exm904014 46893155 0 T C 0.010 1.214730e+00 1.024485e+00 2.359119e-01
10 exm864744 129245684 3 A G 0.221 -2.829929e-01 2.386894e-01 2.359461e-01
1 exm64944 62740264 0 C T 0.017 9.225819e-01 7.782480e-01 2.360059e-01
6 exm2274136 29760029 0 C G 0.217 -2.980466e-01 2.514320e-01 2.360310e-01
19 exm1442403 17566634 0 A T 0.108 -3.939872e-01 3.323959e-01 2.360711e-01
6 exm2257512 128411109 0 T C 0.019 -8.770588e-01 7.399671e-01 2.360821e-01
12 exm2251135 658993 1 T C 0.096 -4.204025e-01 3.547196e-01 2.361210e-01
12 exm1024008 80878317 0 A G 0.030 -7.119654e-01 6.007700e-01 2.361528e-01
12 exm1024033 80900381 0 C T 0.030 -7.119654e-01 6.007700e-01 2.361528e-01
17 exm-IND17-3541025 3594277 0 I D 0.402 2.380364e-01 2.008641e-01 2.361633e-01
16 exm-rs7499814 88052161 0 C A 0.258 -2.792637e-01 2.356661e-01 2.361887e-01
22 exm1586114 19969043 4 T C 0.031 -6.922981e-01 5.844477e-01 2.363720e-01
2 exm241897 172411273 0 G A 0.319 -2.601951e-01 2.196604e-01 2.363721e-01
17 exm1285579 6946287 0 C T 0.012 -1.109998e+00 9.371696e-01 2.364191e-01
17 exm1285582 6946330 0 T C 0.012 -1.109998e+00 9.371696e-01 2.364191e-01
11 exm912815 58602309 0 T C 0.441 2.396774e-01 2.024298e-01 2.365821e-01
5 exm493832 148747902 0 C G 0.105 -4.023003e-01 3.398367e-01 2.366605e-01
3 exm292103 13613081 31 T C 0.037 -6.371951e-01 5.383674e-01 2.367537e-01
6 exm518640 17665479 0 C G 0.162 -3.256834e-01 2.751898e-01 2.367864e-01
11 exm952247 104761921 0 C T 0.028 7.400153e-01 6.253391e-01 2.368277e-01
11 exm952250 104763117 0 G A 0.028 7.400153e-01 6.253391e-01 2.368277e-01
2 exm245370 179397561 0 T C 0.307 -2.586186e-01 2.185681e-01 2.368839e-01
1 exm111298 157062739 0 G C 0.128 -3.635092e-01 3.072254e-01 2.368997e-01
8 exm716189 113241088 0 T G 0.437 -2.474046e-01 2.091286e-01 2.369689e-01
14 exm1128880 102815042 0 T C 0.230 -2.865175e-01 2.422730e-01 2.371286e-01
16 exm1203868 1961674 0 G C 0.317 2.544200e-01 2.151335e-01 2.371320e-01
4 exm438912 187629770 0 C A 0.453 2.425065e-01 2.050845e-01 2.371889e-01
1 exm101074 152488146 0 A G 0.137 3.604725e-01 3.048586e-01 2.372070e-01
9 exm758867 88661453 0 G C 0.012 -1.129092e+00 9.550918e-01 2.373037e-01
19 exm1444575 18304700 0 G A 0.134 -3.552395e-01 3.005028e-01 2.373160e-01
9 exm762182 95840256 0 G A 0.279 -2.711221e-01 2.293567e-01 2.373368e-01
6 exm586888 151673589 0 A G 0.147 3.470589e-01 2.935971e-01 2.373390e-01
19 exm1511712 57036653 0 A G 0.334 2.604328e-01 2.203245e-01 2.373589e-01
4 exm416893 106155199 0 T C 0.014 1.018406e+00 8.617103e-01 2.374381e-01
1 exm143340 206626607 0 A G 0.365 -2.537695e-01 2.147520e-01 2.375001e-01
14 exm1084075 20665840 0 A G 0.468 2.400634e-01 2.032346e-01 2.376878e-01
1 exm112919 158549492 0 T C 0.442 2.489264e-01 2.107452e-01 2.377042e-01
1 exm112921 158549511 0 G A 0.442 2.489264e-01 2.107452e-01 2.377042e-01
10 exm816094 27353007 0 C T 0.058 5.241825e-01 4.437961e-01 2.377195e-01
12 exm1037318 111785515 0 A G 0.090 4.232641e-01 3.583621e-01 2.377299e-01
11 exm952253 104768000 1 G A 0.028 7.385600e-01 6.253532e-01 2.377612e-01
6 exm579083 132874814 0 C A 0.035 -6.501868e-01 5.505423e-01 2.377752e-01
3 exm325776 57494263 0 T G 0.059 5.099345e-01 4.319066e-01 2.379079e-01
17 exm1358005 74289705 0 G A 0.406 -2.460585e-01 2.084387e-01 2.379775e-01
5 exm491747 145477855 0 C T 0.169 -3.203082e-01 2.713973e-01 2.380829e-01
12 exm1025219 88379788 0 T C 0.023 -8.199029e-01 6.947545e-01 2.381170e-01
21 exm1579947 47404302 0 A G 0.030 7.216387e-01 6.115231e-01 2.381430e-01
5 exm447463 31538692 0 C A 0.336 2.550669e-01 2.161496e-01 2.381509e-01
17 exm1281821 4796274 1 T C 0.252 -2.831944e-01 2.400041e-01 2.381872e-01
9 exm756099 79320095 0 G T 0.234 2.835053e-01 2.402717e-01 2.381951e-01
12 exm1002762 51237816 0 A G 0.127 3.639220e-01 3.084555e-01 2.382415e-01
12 exm1010452 55641295 0 G A 0.347 2.546251e-01 2.158664e-01 2.383491e-01
11 exm869637 244106 0 A G 0.176 3.102775e-01 2.630822e-01 2.384110e-01
11 exm869638 244108 0 A G 0.176 3.102775e-01 2.630822e-01 2.384110e-01
11 exm869639 244115 0 G A 0.176 3.102775e-01 2.630822e-01 2.384110e-01
11 exm869640 244129 0 C T 0.176 3.102775e-01 2.630822e-01 2.384110e-01
11 exm869641 244141 0 G A 0.176 3.102775e-01 2.630822e-01 2.384110e-01
8 exm701774 56708701 22 C T 0.130 -3.545760e-01 3.006544e-01 2.384295e-01
4 exm415447 100504664 0 C T 0.344 2.500906e-01 2.121685e-01 2.386730e-01
6 exm-rs1046943 109783941 0 T C 0.473 2.428734e-01 2.060750e-01 2.387399e-01
1 exm63376 57415310 0 A G 0.038 -6.346407e-01 5.385327e-01 2.387817e-01
1 exm63406 57422511 0 T C 0.038 -6.346407e-01 5.385327e-01 2.387817e-01
14 exm-rs3825569 101350298 0 G A 0.399 2.472629e-01 2.098232e-01 2.387928e-01
1 exm2249886 147119273 0 A G 0.389 2.437965e-01 2.068817e-01 2.387929e-01
4 exm421337 120214030 3 G T 0.192 3.040400e-01 2.580179e-01 2.388194e-01
11 exm957388 114576626 0 T A 0.410 2.490614e-01 2.113687e-01 2.388357e-01
1 exm139949 203472112 0 C T 0.096 -4.202431e-01 3.566516e-01 2.388459e-01
3 exm346273 125865766 0 A C 0.115 -3.775592e-01 3.204635e-01 2.388998e-01
6 exm553136 46976812 0 C T 0.083 4.239630e-01 3.598607e-01 2.389139e-01
19 exm1446303 19017862 5 A G 0.188 -3.097404e-01 2.629288e-01 2.389505e-01
2 exm197751 64779509 0 A G 0.095 -4.183707e-01 3.551853e-01 2.390082e-01
4 exm405908 74451073 0 G A 0.239 2.844914e-01 2.415393e-01 2.390352e-01
10 exm820943 43871158 0 A G 0.034 6.476345e-01 5.498994e-01 2.390726e-01
5 exm447343 31435971 0 A G 0.011 -1.155414e+00 9.811766e-01 2.391335e-01
14 exm1114834 74971769 0 T C 0.014 -9.983733e-01 8.479260e-01 2.391934e-01
17 exm1353904 73263012 0 T C 0.109 -3.880293e-01 3.295843e-01 2.392334e-01
14 exm1129231 103342049 0 C T 0.188 3.095152e-01 2.629856e-01 2.393934e-01
19 exm1496338 51584951 0 C T 0.458 -2.393256e-01 2.033582e-01 2.394180e-01
17 exm1311663 33460516 8 G A 0.050 -5.715497e-01 4.856658e-01 2.394297e-01
1 exm2250836 228471379 0 C G 0.182 3.070835e-01 2.609487e-01 2.394461e-01
12 exm1007057 53242579 0 T C 0.065 4.878534e-01 4.146547e-01 2.395527e-01
10 exm862844 125805631 0 A G 0.016 9.386560e-01 7.978941e-01 2.395977e-01
9 exm751086 37422763 0 T C 0.015 9.845420e-01 8.369012e-01 2.395989e-01
14 exm1106968 64519455 0 A G 0.263 2.732978e-01 2.324379e-01 2.398487e-01
12 exm2250974 46245077 0 A G 0.015 9.559220e-01 8.131219e-01 2.399161e-01
12 exm996486 46245077 0 A G 0.015 9.559220e-01 8.131219e-01 2.399161e-01
3 exm371177 186460110 0 C G 0.019 8.983035e-01 7.641250e-01 2.399249e-01
15 exm1183089 82555242 0 G A 0.382 2.454700e-01 2.088119e-01 2.399417e-01
9 exm787639 132374678 0 C T 0.012 1.093032e+00 9.300882e-01 2.400871e-01
1 exm-rs4649175 24406647 2 A G 0.246 2.808134e-01 2.389594e-01 2.401035e-01
1 exm166522 247695427 0 G C 0.119 -3.665280e-01 3.119763e-01 2.402204e-01
12 exm1039097 113425154 0 C G 0.146 3.400788e-01 2.895259e-01 2.403215e-01
13 exm1061566 32776616 0 A T 0.181 3.079817e-01 2.622946e-01 2.404911e-01
7 exm628355 76019590 0 T C 0.059 5.187055e-01 4.418502e-01 2.405882e-01
16 exm1261546 81174992 1 T G 0.124 3.600235e-01 3.067107e-01 2.406358e-01
2 exm227674 131520178 1 G C 0.108 -3.865511e-01 3.293763e-01 2.407303e-01
7 exm2266389 32525631 0 G A 0.453 -2.393271e-01 2.039523e-01 2.407858e-01
11 exm2219453 74660292 0 G A 0.386 2.501834e-01 2.132701e-01 2.409317e-01
2 exm238873 167334085 0 G T 0.344 -2.509691e-01 2.139423e-01 2.409371e-01
16 exm1202140 1536535 0 T C 0.378 -2.421728e-01 2.065010e-01 2.410673e-01
7 exm669860 149509064 3 C T 0.027 7.235055e-01 6.169785e-01 2.411014e-01
18 exm1393283 72997677 0 T C 0.209 -2.941631e-01 2.508584e-01 2.411146e-01
12 exm1010338 55523587 0 A T 0.339 2.538351e-01 2.164718e-01 2.411246e-01
12 exm1010343 55523685 0 T C 0.339 2.538351e-01 2.164718e-01 2.411246e-01
12 exm1010354 55523860 0 C A 0.339 2.538351e-01 2.164718e-01 2.411246e-01
19 exm1488520 49368843 0 C T 0.356 -2.509143e-01 2.140001e-01 2.411668e-01
5 exm460315 71756896 0 C T 0.013 -1.054497e+00 8.994117e-01 2.411935e-01
11 exm965539 123813795 0 C T 0.057 -5.189318e-01 4.426314e-01 2.412138e-01
11 exm965581 123814356 0 A G 0.057 -5.189318e-01 4.426314e-01 2.412138e-01
11 exm965591 123814478 0 G A 0.057 -5.189318e-01 4.426314e-01 2.412138e-01
1 exm40118 32280369 0 A G 0.015 9.714337e-01 8.287765e-01 2.413137e-01
1 exm6998 3421897 0 G A 0.156 -3.323736e-01 2.835727e-01 2.413284e-01
17 exm1346859 63822357 0 C T 0.258 -2.758905e-01 2.353968e-01 2.413566e-01
4 exm397709 47570876 0 A G 0.017 9.409687e-01 8.029314e-01 2.413992e-01
1 exm56443 46746164 0 T C 0.393 2.418073e-01 2.063733e-01 2.414870e-01
1 exm125183 175087729 0 C T 0.365 2.497612e-01 2.131845e-01 2.415372e-01
11 exm934866 68030015 0 T C 0.280 2.660036e-01 2.270718e-01 2.415859e-01
18 exm1381107 29054294 0 T C 0.018 -9.018424e-01 7.699246e-01 2.416314e-01
8 exm718765 124221723 0 C T 0.011 -1.160795e+00 9.910569e-01 2.416591e-01
16 exm1267617 88501971 0 A T 0.272 2.755943e-01 2.353481e-01 2.417646e-01
1 exm155706 228467711 0 A G 0.081 -4.391602e-01 3.750284e-01 2.417653e-01
17 exm-IND17-77230752 79620348 0 D I 0.041 5.913880e-01 5.051388e-01 2.418705e-01
1 exm63612 59004617 0 A G 0.069 4.717777e-01 4.030507e-01 2.419616e-01
19 exm1499976 53117531 0 C T 0.432 2.451385e-01 2.094580e-01 2.420300e-01
4 exm387666 7716061 0 T C 0.132 3.565757e-01 3.046887e-01 2.420509e-01
19 exm1397560 830820 0 A G 0.073 4.545316e-01 3.884817e-01 2.421612e-01
6 exm586924 151674270 0 A G 0.147 3.423283e-01 2.925950e-01 2.421803e-01
7 exm608608 21775443 0 G A 0.251 -2.729477e-01 2.333381e-01 2.422694e-01
19 exm1505775 55175795 2 A G 0.038 -6.404210e-01 5.475303e-01 2.423088e-01
15 exm1186825 89401109 0 A G 0.266 2.777184e-01 2.374762e-01 2.423878e-01
18 exm1387907 52258548 0 C T 0.115 -3.761163e-01 3.216761e-01 2.424758e-01
22 exm1615990 44368122 0 G A 0.258 2.724545e-01 2.330337e-01 2.425062e-01
21 exm1562531 15599466 2 G A 0.116 3.741783e-01 3.200855e-01 2.425741e-01
7 exm608604 21775387 0 C T 0.097 4.034711e-01 3.452010e-01 2.426525e-01
1 exm22640 17281235 0 A G 0.013 1.028149e+00 8.800095e-01 2.428386e-01
14 exm2251672 105707609 0 A G 0.016 9.494887e-01 8.127415e-01 2.428726e-01
9 exm736218 2828765 0 C G 0.406 -2.443896e-01 2.092668e-01 2.430406e-01
7 exm605464 7571094 0 G C 0.029 -7.176894e-01 6.145944e-01 2.430780e-01
9 exm767658 104133628 0 T C 0.480 2.388555e-01 2.045444e-01 2.430784e-01
3 exm345108 124515496 0 T C 0.012 -1.103873e+00 9.453777e-01 2.431151e-01
5 exm-rs10089 127522543 0 T C 0.238 -2.830083e-01 2.424140e-01 2.431935e-01
22 exm1582850 17446991 0 C T 0.293 -2.594172e-01 2.222255e-01 2.432332e-01
22 exm1598482 29957570 0 A G 0.119 -3.683069e-01 3.155200e-01 2.432570e-01
1 exm68848 75055419 0 C T 0.134 3.566703e-01 3.055870e-01 2.433122e-01
17 exm1313428 34340284 0 C T 0.400 -2.436469e-01 2.087531e-01 2.433166e-01
8 exm2273444 11702542 0 T C 0.474 -2.445439e-01 2.095406e-01 2.433594e-01
11 exm966798 124517341 0 A G 0.011 -1.073569e+00 9.199672e-01 2.433931e-01
17 exm1350318 71197323 0 C G 0.060 -5.034381e-01 4.314164e-01 2.434018e-01
5 exm460436 72348272 0 G A 0.268 -2.727816e-01 2.338007e-01 2.434888e-01
22 exm1605160 37387257 0 C T 0.113 -3.711122e-01 3.181000e-01 2.435188e-01
10 exm831278 72307101 0 T C 0.254 2.783208e-01 2.386034e-01 2.435976e-01
10 exm849171 102046380 0 G T 0.078 4.450235e-01 3.815336e-01 2.436181e-01
13 exm1078049 103449202 0 C T 0.291 2.669913e-01 2.289065e-01 2.436303e-01
1 exm17550 12919928 18 G A 0.066 -4.796151e-01 4.113711e-01 2.438253e-01
19 exm1514603 58213952 0 A C 0.104 -3.931658e-01 3.372864e-01 2.439146e-01
6 exm558041 56917538 0 A G 0.120 3.744150e-01 3.213191e-01 2.440884e-01
1 exm130327 183616884 0 T C 0.074 -4.597814e-01 3.946922e-01 2.442229e-01
1 exm130337 183617094 0 A G 0.074 -4.597814e-01 3.946922e-01 2.442229e-01
1 exm130365 183617693 0 A G 0.074 -4.597814e-01 3.946922e-01 2.442229e-01
1 exm2250360 183617311 0 A T 0.074 -4.597814e-01 3.946922e-01 2.442229e-01
20 exm1555520 60887581 0 G A 0.222 -2.920429e-01 2.507113e-01 2.442447e-01
1 exm34289 26596080 0 A G 0.080 4.318816e-01 3.707859e-01 2.442786e-01
2 exm278938 238262021 0 A G 0.025 7.722911e-01 6.631906e-01 2.443859e-01
5 exm447692 32087374 0 A G 0.492 -2.344954e-01 2.013928e-01 2.444428e-01
13 exm1082405 114498154 0 C G 0.038 -6.199074e-01 5.324096e-01 2.444530e-01
3 exm303526 41877414 0 C T 0.173 3.152544e-01 2.707972e-01 2.445224e-01
3 exm303532 41925398 0 C T 0.173 3.152544e-01 2.707972e-01 2.445224e-01
11 exm963891 120989335 0 G A 0.287 2.668307e-01 2.292095e-01 2.445374e-01
17 exm1287081 7293715 0 C T 0.436 -2.411911e-01 2.072466e-01 2.446779e-01
18 exm2272705 74962645 0 C T 0.459 -2.387393e-01 2.051543e-01 2.447110e-01
19 exm1415059 6850767 0 T C 0.022 -8.269836e-01 7.108186e-01 2.448252e-01
7 exm669865 149509079 0 C T 0.027 7.073372e-01 6.080791e-01 2.449031e-01
11 exm966051 124006972 0 T G 0.126 3.586923e-01 3.084289e-01 2.450111e-01
3 exm2255870 183508590 0 G A 0.041 -6.033532e-01 5.188791e-01 2.450779e-01
14 exm2251877 64988924 0 C T 0.240 -2.793426e-01 2.402352e-01 2.450832e-01
10 exm806476 4872930 0 A G 0.021 -8.480484e-01 7.293542e-01 2.451032e-01
7 exm610417 25267963 0 G C 0.019 8.785138e-01 7.555894e-01 2.451243e-01
19 exm1408917 4359199 0 A G 0.042 -5.993930e-01 5.155544e-01 2.451521e-01
6 exm-rs2857101 32794676 0 G A 0.394 -2.407805e-01 2.071123e-01 2.451756e-01
7 exm626127 73279955 0 T C 0.034 6.409415e-01 5.514226e-01 2.452644e-01
11 exm930530 66272237 0 A G 0.196 2.950323e-01 2.538449e-01 2.453000e-01
3 exm344313 123453061 0 G A 0.334 2.519142e-01 2.168151e-01 2.454498e-01
19 exm1455449 35719577 0 A G 0.178 3.197425e-01 2.752417e-01 2.455336e-01
3 exm322918 52821011 0 G A 0.267 2.665472e-01 2.295400e-01 2.457187e-01
14 exm1096254 33293531 0 A T 0.152 3.301647e-01 2.843310e-01 2.457288e-01
12 exm1024058 80936026 0 G A 0.085 -4.295557e-01 3.699696e-01 2.457864e-01
19 exm1934386 36674533 0 A C 0.011 1.154367e+00 9.944752e-01 2.458989e-01
10 exm852633 104573017 0 T G 0.221 -2.870228e-01 2.473183e-01 2.459965e-01
3 exm308739 47036565 1 A G 0.061 5.013786e-01 4.320535e-01 2.460311e-01
1 exm74506 91859801 0 G A 0.098 -3.927168e-01 3.385713e-01 2.462474e-01
17 exm1363742 78184679 0 T C 0.028 7.211302e-01 6.217250e-01 2.462626e-01
4 exm400844 57204777 0 C A 0.204 -2.979093e-01 2.568511e-01 2.462763e-01
12 exm979261 6976702 0 G C 0.013 -1.041050e+00 8.977205e-01 2.463549e-01
2 exm200747 71360625 0 T G 0.347 -2.505793e-01 2.161421e-01 2.464903e-01
22 exm1599695 30860830 0 T C 0.169 -3.191773e-01 2.753217e-01 2.465059e-01
17 exm1312496 33805180 0 C G 0.313 2.559482e-01 2.208637e-01 2.466841e-01
20 exm1526192 14306953 0 T G 0.184 3.021344e-01 2.607377e-01 2.467183e-01
17 exm2253182 71389826 0 T C 0.087 -4.178340e-01 3.606190e-01 2.467630e-01
15 exm1154888 43044193 0 A G 0.039 -6.244132e-01 5.389680e-01 2.468130e-01
16 exm1232867 30408765 0 C T 0.223 2.802589e-01 2.419356e-01 2.468670e-01
19 exm1513871 58049243 0 A G 0.072 -4.581989e-01 3.955445e-01 2.468678e-01
16 exm1261547 81174999 0 G A 0.124 3.550266e-01 3.064857e-01 2.468766e-01
1 exm16200 12253062 0 A G 0.023 7.606961e-01 6.568731e-01 2.470082e-01
3 exm2269482 84688248 0 C T 0.487 2.369432e-01 2.046198e-01 2.470443e-01
19 exm1422391 9213651 0 T C 0.102 3.916318e-01 3.382064e-01 2.470447e-01
11 exm949468 94861862 0 G A 0.028 7.232724e-01 6.246540e-01 2.470815e-01
22 exm1597977 29707955 0 T A 0.320 -2.600686e-01 2.246209e-01 2.471083e-01
6 exm535239 32261507 0 C T 0.253 2.735399e-01 2.362583e-01 2.471129e-01
11 exm944986 82642952 0 A G 0.010 1.151239e+00 9.943927e-01 2.471409e-01
8 exm2258658 130762291 0 A G 0.229 2.818517e-01 2.434570e-01 2.471510e-01
21 exm1566286 33735605 0 T A 0.012 1.090570e+00 9.420154e-01 2.471542e-01
9 exm804336 140648742 0 T C 0.049 -5.557881e-01 4.801754e-01 2.472480e-01
6 exm2257601 151670690 0 A G 0.149 3.362391e-01 2.905203e-01 2.472889e-01
9 exm796073 138516190 0 C T 0.070 4.707535e-01 4.067603e-01 2.473070e-01
19 exm1409466 4510530 0 A G 0.011 1.131340e+00 9.775746e-01 2.473199e-01
13 exm1069989 52544805 1 G C 0.328 2.509462e-01 2.168600e-01 2.473656e-01
5 exm2273406 76003258 0 C T 0.461 2.379345e-01 2.056466e-01 2.474366e-01
3 exm340330 119327670 0 A G 0.015 9.661907e-01 8.351033e-01 2.474511e-01
21 exm2268396 47695220 0 G A 0.067 -4.721828e-01 4.081465e-01 2.474822e-01
20 exm2234732 61872136 0 C T 0.239 -2.812630e-01 2.431355e-01 2.475147e-01
6 exm565474 89926966 0 C T 0.246 -2.729383e-01 2.359673e-01 2.475707e-01
1 exm68921 75097426 0 C G 0.314 -2.559626e-01 2.213071e-01 2.476052e-01
16 exm1222692 20360198 0 T C 0.024 -7.790201e-01 6.737687e-01 2.477610e-01
13 exm1069795 52440130 0 G A 0.359 -2.460069e-01 2.128303e-01 2.478959e-01
9 exm753559 71835842 2 A C 0.104 -3.915647e-01 3.387683e-01 2.479102e-01
10 exm832209 73121913 0 A G 0.278 2.657883e-01 2.299532e-01 2.479150e-01
17 exm1339266 56232675 43 A G 0.082 -4.431959e-01 3.834441e-01 2.479180e-01
4 exm403615 70462042 1 T C 0.053 5.127615e-01 4.436557e-01 2.479445e-01
22 exm1613457 42423110 0 G C 0.367 -2.441012e-01 2.112093e-01 2.479581e-01
8 exm688965 22675196 0 C T 0.028 7.102502e-01 6.146076e-01 2.480052e-01
4 exm387184 6865521 0 T C 0.048 5.529844e-01 4.785880e-01 2.480732e-01
11 exm892077 14264916 0 G A 0.387 -2.468623e-01 2.136687e-01 2.481136e-01
17 exm1339358 56270442 0 G A 0.097 -3.953014e-01 3.421707e-01 2.481445e-01
15 exm1163278 54003091 0 A G 0.433 -2.394619e-01 2.072905e-01 2.481756e-01
5 exm2256858 112349070 0 T C 0.249 2.736127e-01 2.368602e-01 2.481896e-01
5 exm468485 96129543 1 T C 0.090 -4.126556e-01 3.572269e-01 2.481902e-01
11 exm966053 124006993 0 A G 0.125 3.582124e-01 3.101053e-01 2.482034e-01
16 exm1223945 20981162 0 C T 0.187 -3.036495e-01 2.628740e-01 2.482105e-01
19 exm2268218 12692001 0 A G 0.177 -3.071678e-01 2.659539e-01 2.482711e-01
9 exm799537 139693596 0 C T 0.245 -2.723229e-01 2.358074e-01 2.483175e-01
11 exm917749 62288649 0 C G 0.011 -1.119726e+00 9.696189e-01 2.483350e-01
17 exm1288291 7484812 0 A G 0.122 -3.656506e-01 3.166431e-01 2.483507e-01
5 exm496575 150567017 0 G A 0.032 -6.723938e-01 5.824744e-01 2.485132e-01
12 exm975380 3789452 0 T C 0.206 2.892181e-01 2.505591e-01 2.485477e-01
1 exm34406 26610891 0 A C 0.426 -2.440685e-01 2.114458e-01 2.485505e-01
19 exm1435960 14910321 0 G A 0.160 -3.193027e-01 2.766772e-01 2.486414e-01
6 exm542620 36651971 1 A C 0.174 -3.071959e-01 2.661917e-01 2.486505e-01
3 exm293121 14803109 0 T G 0.015 -9.581809e-01 8.303714e-01 2.487003e-01
3 exm294670 17208267 0 C T 0.386 -2.424440e-01 2.101338e-01 2.487652e-01
17 exm1274664 1542190 0 G A 0.326 -2.495839e-01 2.163414e-01 2.488073e-01
16 exm1228965 27720201 0 T C 0.032 -6.745442e-01 5.848601e-01 2.489363e-01
13 exm1076027 99358401 0 G C 0.084 4.267779e-01 3.700719e-01 2.489827e-01
19 exm1433638 14003969 0 C G 0.023 7.883950e-01 6.837134e-01 2.490328e-01
1 exm628 902128 0 T C 0.063 -4.818216e-01 4.178569e-01 2.490450e-01
1 exm82825 110921715 0 G T 0.091 4.049714e-01 3.512159e-01 2.490542e-01
7 exm625562 72992858 0 G C 0.051 -5.350797e-01 4.641087e-01 2.491103e-01
2 exm271258 225670901 0 C G 0.094 4.063044e-01 3.524541e-01 2.491644e-01
3 exm288722 9918776 0 G A 0.081 -4.235786e-01 3.674439e-01 2.491710e-01
17 exm1319725 39038852 0 C T 0.011 1.113717e+00 9.662353e-01 2.492268e-01
6 exm548889 43184132 0 C A 0.309 -2.537312e-01 2.201440e-01 2.492538e-01
18 exm1380684 28919884 0 C A 0.200 -3.026160e-01 2.625765e-01 2.492875e-01
18 exm1380686 28919911 0 G A 0.200 -3.026160e-01 2.625765e-01 2.492875e-01
6 exm553178 46977458 0 C T 0.085 4.077700e-01 3.538604e-01 2.493451e-01
19 exm1475983 44055726 0 T C 0.328 2.508684e-01 2.177524e-01 2.494543e-01
22 exm1623138 50943232 0 A G 0.115 -3.662562e-01 3.179498e-01 2.495160e-01
20 exm1547532 46256424 0 T C 0.032 -6.653717e-01 5.777154e-01 2.495988e-01
11 exm949656 95568531 0 G A 0.012 -1.072436e+00 9.312672e-01 2.496569e-01
15 exm1179950 78393434 0 T C 0.015 -9.627975e-01 8.361370e-01 2.497000e-01
1 exm150679 221057646 0 T C 0.221 -2.876395e-01 2.499159e-01 2.499212e-01
1 exm2250675 212619339 0 C T 0.317 2.488726e-01 2.162557e-01 2.499703e-01
1 exm56619 46870761 0 A C 0.179 -3.098934e-01 2.692941e-01 2.499965e-01
1 exm33681 26357656 0 C A 0.238 -2.757333e-01 2.396131e-01 2.500040e-01
14 exm1085300 21109726 0 A G 0.402 2.431020e-01 2.113218e-01 2.501504e-01
7 exm675634 156554830 0 C T 0.063 4.801786e-01 4.174076e-01 2.501524e-01
12 exm1023198 77449790 0 A G 0.078 4.292260e-01 3.732744e-01 2.503539e-01
5 exm458001 65350481 0 T C 0.090 4.064233e-01 3.534772e-01 2.503980e-01
13 exm1058470 25479541 0 C A 0.057 5.024689e-01 4.370257e-01 2.504144e-01
13 exm1058578 25486911 0 T G 0.057 5.024689e-01 4.370257e-01 2.504144e-01
9 exm774538 116930194 1 G A 0.150 -3.285060e-01 2.857435e-01 2.504530e-01
12 exm991473 27867727 0 A G 0.140 -3.426505e-01 2.980760e-01 2.504993e-01
1 exm105564 155026942 0 A C 0.119 -3.598549e-01 3.131644e-01 2.506839e-01
17 exm1348295 66270082 0 G A 0.131 3.498637e-01 3.045319e-01 2.507809e-01
2 exm171475 9528536 0 C G 0.239 2.727872e-01 2.374739e-01 2.508442e-01
6 exm584750 147055043 0 A G 0.013 1.046271e+00 9.108455e-01 2.508537e-01
1 exm72871 89271574 0 T C 0.347 2.471393e-01 2.151528e-01 2.508586e-01
6 exm-rs417812 32974081 0 A G 0.424 -2.392186e-01 2.082759e-01 2.509010e-01
11 exm950450 101765654 0 A G 0.028 7.174509e-01 6.246777e-01 2.509226e-01
20 exm1518880 1293141 0 T C 0.054 -5.250627e-01 4.571986e-01 2.509553e-01
1 exm61677 55075062 0 T C 0.082 4.324519e-01 3.766143e-01 2.510264e-01
1 exm86332 115231254 0 A G 0.025 7.411774e-01 6.455304e-01 2.510652e-01
2 exm203901 74489318 0 A G 0.090 4.168623e-01 3.630819e-01 2.510842e-01
9 exm744373 27524731 0 A G 0.052 -5.464187e-01 4.759674e-01 2.511276e-01
8 exm704668 68396915 0 C T 0.049 5.496574e-01 4.788751e-01 2.512132e-01
16 exm1210765 3304626 0 G C 0.327 -2.422959e-01 2.111051e-01 2.512378e-01
9 exm754120 72741312 0 G A 0.028 -6.983760e-01 6.085198e-01 2.512734e-01
20 exm1553369 57564695 0 T C 0.046 -5.594469e-01 4.874770e-01 2.512842e-01
6 exm-rs1140809 30611676 0 C A 0.195 -2.980140e-01 2.597857e-01 2.514841e-01
6 exm573222 116325142 1 C T 0.476 2.331380e-01 2.032404e-01 2.515044e-01
17 exm1340274 56435885 0 T G 0.375 -2.380044e-01 2.074870e-01 2.515139e-01
11 exm901517 43940602 0 G C 0.148 3.266975e-01 2.848572e-01 2.515964e-01
12 exm1027621 96288860 1 C T 0.203 2.922424e-01 2.548743e-01 2.517071e-01
17 exm1366662 79427389 0 A G 0.022 -8.032732e-01 7.005644e-01 2.517093e-01
15 exm1145402 33357262 0 G A 0.495 2.373653e-01 2.070236e-01 2.517287e-01
1 exm160579 235345346 0 T C 0.017 9.067988e-01 7.909143e-01 2.517460e-01
15 exm1181325 79237247 0 C G 0.437 2.360139e-01 2.058993e-01 2.518539e-01
8 exm705881 72975801 0 T G 0.257 -2.690204e-01 2.347538e-01 2.519742e-01
16 exm1201837 1484455 0 C T 0.055 -5.122847e-01 4.470431e-01 2.519856e-01
7 exm657803 130007381 0 C T 0.098 -4.018294e-01 3.507747e-01 2.521478e-01
7 exm657804 130007388 0 T G 0.098 -4.018294e-01 3.507747e-01 2.521478e-01
10 exm831154 72289778 0 T C 0.087 4.131502e-01 3.606609e-01 2.521527e-01
4 exm407310 77192838 0 C A 0.069 -4.633465e-01 4.044882e-01 2.521625e-01
5 exm505261 176004476 0 T C 0.011 1.106344e+00 9.660556e-01 2.522847e-01
17 exm1358102 74381555 0 A G 0.345 -2.488271e-01 2.172965e-01 2.523317e-01
3 exm315076 49689210 0 A G 0.182 -3.066157e-01 2.677656e-01 2.523375e-01
3 exm-rs9858542 49701983 0 A G 0.182 -3.066157e-01 2.677656e-01 2.523375e-01
18 exm1392960 72344509 0 A G 0.022 7.763150e-01 6.780372e-01 2.523978e-01
18 exm1380687 28919913 0 A G 0.200 -2.999556e-01 2.619917e-01 2.524143e-01
20 exm1544910 44238741 0 G T 0.429 -2.346534e-01 2.049643e-01 2.524370e-01
8 exm719103 124440174 0 G A 0.465 2.417224e-01 2.111562e-01 2.524756e-01
8 exm719120 124448736 0 G A 0.465 2.417224e-01 2.111562e-01 2.524756e-01
8 exm719122 124448804 0 A T 0.465 2.417224e-01 2.111562e-01 2.524756e-01
8 exm719125 124449466 0 T C 0.465 2.417224e-01 2.111562e-01 2.524756e-01
16 exm1229174 27789278 0 A G 0.046 -5.666066e-01 4.949589e-01 2.524763e-01
1 exm31938 24419496 0 G A 0.251 2.704480e-01 2.362933e-01 2.525637e-01
19 exm1465467 39908657 0 T G 0.025 -7.654193e-01 6.689230e-01 2.526830e-01
12 exm980178 7281317 0 T C 0.177 -3.072848e-01 2.685551e-01 2.527001e-01
1 exm120016 166958710 0 G T 0.174 3.151240e-01 2.754087e-01 2.527042e-01
6 exm-rs2581 32974401 0 A C 0.423 -2.381315e-01 2.081233e-01 2.527125e-01
11 exm915246 60703777 0 A G 0.473 2.382090e-01 2.082487e-01 2.528440e-01
7 exm639982 99757612 0 G A 0.401 -2.421027e-01 2.116793e-01 2.529037e-01
11 exm936573 70118489 0 A G 0.269 -2.627054e-01 2.296993e-01 2.529166e-01
3 exm295655 25646268 0 A G 0.081 -4.375696e-01 3.826058e-01 2.529316e-01
5 exm440610 475104 0 A G 0.256 -2.720176e-01 2.378502e-01 2.529340e-01
19 exm1421293 9066259 2 C T 0.342 2.484617e-01 2.173777e-01 2.532059e-01
15 exm1191296 92647645 11 G C 0.120 3.609144e-01 3.157642e-01 2.532093e-01
19 exm1505276 55087313 23 G T 0.135 3.443006e-01 3.013017e-01 2.533242e-01
3 exm291354 12861586 1 C T 0.164 -3.064878e-01 2.682156e-01 2.533318e-01
4 exm419255 113352397 0 G A 0.485 -2.344207e-01 2.051614e-01 2.533634e-01
19 exm1478384 44933706 0 T C 0.090 4.015517e-01 3.515199e-01 2.534822e-01
18 exm1371210 166819 0 C T 0.152 3.201703e-01 2.802909e-01 2.535036e-01
16 exm1268596 88781040 0 G A 0.319 2.506187e-01 2.194193e-01 2.535399e-01
9 exm2259238 139418260 0 A G 0.289 -2.575340e-01 2.255020e-01 2.535996e-01
6 exm-rs9380345 33080359 0 T C 0.024 7.663504e-01 6.710614e-01 2.536204e-01
3 exm2256098 53804489 0 T C 0.026 -7.409851e-01 6.488529e-01 2.536225e-01
3 exm324068 53804489 0 T C 0.026 -7.409851e-01 6.488529e-01 2.536225e-01
18 exm2253546 72997677 1 T C 0.209 -2.865501e-01 2.509508e-01 2.536785e-01
11 exm939470 72946204 0 T C 0.071 -4.574120e-01 4.006731e-01 2.537819e-01
10 exm816325 27458898 0 A C 0.027 7.285161e-01 6.382086e-01 2.538265e-01
20 exm1537606 34219496 0 C T 0.301 -2.541589e-01 2.226653e-01 2.538526e-01
5 exm467498 94749787 0 T C 0.011 -1.115169e+00 9.770965e-01 2.539065e-01
2 exm281994 241463639 0 T C 0.096 4.000587e-01 3.505633e-01 2.539568e-01
1 exm114567 159799910 0 A G 0.014 -1.012525e+00 8.873865e-01 2.540272e-01
5 exm445391 13900321 0 T G 0.040 -6.086466e-01 5.335146e-01 2.541081e-01
14 exm1123829 94546047 1 C G 0.018 8.920935e-01 7.821461e-01 2.542134e-01
1 exm78579 103379918 0 G A 0.416 -2.370558e-01 2.078982e-01 2.543476e-01
1 exm116933 161019040 5 C G 0.457 2.371322e-01 2.079924e-01 2.544096e-01
6 exm551164 44198362 0 C T 0.017 9.220237e-01 8.087663e-01 2.544359e-01
17 exm1317501 38028634 0 T G 0.347 2.450518e-01 2.149556e-01 2.544466e-01
10 exm847570 100020880 0 T C 0.096 3.976617e-01 3.488372e-01 2.544664e-01
9 exm758853 88651370 0 C T 0.176 3.072082e-01 2.695593e-01 2.545896e-01
6 exm572748 112457383 0 C G 0.160 -3.231825e-01 2.835787e-01 2.545943e-01
14 exm1106954 64519035 0 A G 0.232 2.780146e-01 2.439676e-01 2.546364e-01
5 exm443327 6600064 5 T G 0.059 -5.133122e-01 4.505016e-01 2.546915e-01
14 exm1095620 31790886 0 G T 0.050 -5.359015e-01 4.703681e-01 2.547332e-01
7 exm672031 150739054 0 A G 0.041 -5.804952e-01 5.095580e-01 2.547791e-01
11 exm949000 94261297 3 A G 0.024 -7.605552e-01 6.676440e-01 2.548002e-01
12 exm2219939 113659260 0 C T 0.100 3.918950e-01 3.441384e-01 2.549634e-01
11 exm940850 74203308 0 T A 0.478 2.317419e-01 2.035346e-01 2.550403e-01
17 exm1330809 43922640 0 A G 0.084 4.313341e-01 3.789163e-01 2.551450e-01
17 exm1329937 43190322 2 C T 0.036 6.192204e-01 5.441344e-01 2.552888e-01
1 exm34652 26671144 0 C T 0.015 -9.730786e-01 8.551296e-01 2.553141e-01
9 exm753408 71549847 1 A G 0.016 -9.352963e-01 8.220275e-01 2.553721e-01
9 exm746503 33944586 0 T C 0.016 9.326145e-01 8.199266e-01 2.555206e-01
19 exm1424048 10112346 0 T C 0.054 5.130048e-01 4.510223e-01 2.555247e-01
6 exm521835 26108168 0 A G 0.201 2.916104e-01 2.564063e-01 2.555784e-01
9 exm779139 125315557 1 T C 0.493 2.341113e-01 2.058536e-01 2.555898e-01
17 exm1312755 34072031 0 A G 0.032 6.759695e-01 5.943802e-01 2.555911e-01
21 exm1564154 30331935 0 A G 0.039 -6.083861e-01 5.349660e-01 2.556017e-01
7 exm640569 99997454 0 T C 0.010 1.157995e+00 1.018418e+00 2.556812e-01
9 exm774461 116856481 0 A C 0.090 -4.047592e-01 3.559957e-01 2.557123e-01
4 exm416594 104061993 0 G C 0.313 2.480712e-01 2.181948e-01 2.557341e-01
2 exm198605 68607978 1 C A 0.037 6.156369e-01 5.414952e-01 2.557363e-01
6 exm-rs9262636 31025848 0 G A 0.148 -3.291812e-01 2.895455e-01 2.557493e-01
4 exm394946 38879818 0 T C 0.035 -6.307749e-01 5.548410e-01 2.557627e-01
2 exm252574 190531615 0 C T 0.039 -6.072117e-01 5.341166e-01 2.557647e-01
19 exm1398884 1047537 1 C A 0.083 -4.229968e-01 3.720991e-01 2.557927e-01
4 exm394927 38830736 0 G A 0.062 4.824707e-01 4.244613e-01 2.558426e-01
13 exm1064366 39266484 0 A G 0.178 -3.010472e-01 2.649045e-01 2.559386e-01
6 exm522678 26373507 0 A G 0.104 3.736805e-01 3.288576e-01 2.559962e-01
17 exm1284127 5445243 0 A G 0.013 1.019762e+00 8.975058e-01 2.560299e-01
17 exm1284139 5461671 0 C G 0.013 1.019762e+00 8.975058e-01 2.560299e-01
19 exm1420858 9057408 0 A G 0.136 -3.302871e-01 2.907028e-01 2.560511e-01
14 exm2222496 51411248 7 C T 0.096 -4.049078e-01 3.563893e-01 2.560629e-01
19 exm1449013 20728777 0 C A 0.024 -7.743332e-01 6.816155e-01 2.561101e-01
18 exm2253495 59854993 0 T C 0.020 8.258806e-01 7.269969e-01 2.561142e-01
15 exm1162912 52676392 0 G A 0.057 -5.018849e-01 4.418707e-01 2.561971e-01
15 exm1162943 52689631 0 T G 0.057 -5.018849e-01 4.418707e-01 2.561971e-01
17 exm1317444 37944519 0 G C 0.011 1.121539e+00 9.875818e-01 2.562712e-01
17 exm1317558 38062503 0 C T 0.011 1.121539e+00 9.875818e-01 2.562712e-01
10 exm856699 115389366 0 A G 0.296 2.523752e-01 2.222647e-01 2.563424e-01
12 exm1010619 55725882 0 C T 0.025 7.496676e-01 6.602908e-01 2.563891e-01
6 exm551415 44232920 0 G A 0.034 -6.311354e-01 5.558983e-01 2.563960e-01
10 exm816258 27436566 0 C T 0.025 -7.506761e-01 6.613884e-01 2.565396e-01
11 exm925986 65064690 0 A G 0.198 -2.967547e-01 2.614783e-01 2.565768e-01
7 exm661317 138713476 0 T C 0.029 -6.757103e-01 5.954237e-01 2.566070e-01
12 exm-rs3759171 72307616 0 A G 0.385 -2.321832e-01 2.046365e-01 2.567020e-01
14 exm1133986 105420215 0 C T 0.283 2.581582e-01 2.275554e-01 2.567554e-01
19 exm1476307 44130960 0 G A 0.027 6.883823e-01 6.068744e-01 2.568299e-01
15 exm1146708 34649631 0 A G 0.100 -3.910079e-01 3.448084e-01 2.569649e-01
2 exm179299 27167617 0 A G 0.014 9.764292e-01 8.610726e-01 2.569721e-01
11 exm909044 56000600 0 T G 0.213 -2.909191e-01 2.565540e-01 2.569803e-01
12 exm1005090 52827818 0 C T 0.494 2.299214e-01 2.027714e-01 2.570030e-01
7 exm661355 138732497 0 G A 0.426 2.348177e-01 2.070952e-01 2.570161e-01
9 exm754210 72897434 0 G A 0.115 -3.682099e-01 3.247582e-01 2.570439e-01
8 exm685560 17928811 0 C T 0.489 -2.292909e-01 2.022657e-01 2.571213e-01
15 exm1184153 84611805 0 T C 0.012 -1.067887e+00 9.422480e-01 2.572358e-01
7 exm673453 151478406 0 T C 0.038 -6.100611e-01 5.383865e-01 2.573246e-01
17 exm1284241 5485367 0 T A 0.165 3.118643e-01 2.752469e-01 2.573639e-01
14 exm1092715 24653523 0 C G 0.469 -2.332186e-01 2.058657e-01 2.574340e-01
5 exm492584 147207678 0 C T 0.020 -8.245234e-01 7.278828e-01 2.574753e-01
2 exm244578 178969039 0 A G 0.072 -4.395190e-01 3.881105e-01 2.576059e-01
9 exm784526 130938661 13 T C 0.065 4.738338e-01 4.184451e-01 2.576440e-01
9 exm784337 130884753 0 T C 0.026 -7.334524e-01 6.478631e-01 2.577522e-01
8 exm706965 77768390 0 G T 0.054 -5.168912e-01 4.566061e-01 2.577865e-01
7 exm608304 21621631 0 A G 0.044 5.474202e-01 4.836150e-01 2.578263e-01
14 exm1098094 39650234 0 A T 0.150 3.227211e-01 2.851397e-01 2.578826e-01
1 exm166683 247835908 0 A T 0.358 2.379819e-01 2.102731e-01 2.578930e-01
1 exm166695 247836207 0 A T 0.358 2.379819e-01 2.102731e-01 2.578930e-01
19 exm1512442 57333060 0 T C 0.010 -1.152762e+00 1.018552e+00 2.578970e-01
15 exm2252202 53994493 0 A G 0.436 -2.377244e-01 2.100513e-01 2.579060e-01
6 exm536878 32814975 0 C T 0.189 -2.940282e-01 2.598781e-01 2.580474e-01
19 exm1422438 9226017 0 G C 0.495 2.329116e-01 2.058913e-01 2.581198e-01
3 exm2255702 133099245 0 A G 0.403 2.335618e-01 2.064889e-01 2.581725e-01
19 exm1498522 52521296 0 G A 0.411 2.392232e-01 2.114950e-01 2.581747e-01
1 exm128173 180243524 0 A G 0.378 2.395584e-01 2.118985e-01 2.584154e-01
12 exm998267 48578325 0 A C 0.406 -2.329231e-01 2.060457e-01 2.584531e-01
4 exm2265714 68780399 0 A G 0.470 -2.295971e-01 2.031469e-01 2.585548e-01
1 exm2110 1222267 0 C G 0.355 -2.443886e-01 2.162446e-01 2.585774e-01
10 exm-rs11258747 6472891 0 T G 0.131 3.471012e-01 3.071572e-01 2.586214e-01
18 exm2260815 77288806 0 C T 0.106 3.776225e-01 3.341757e-01 2.586351e-01
2 exm195122 55561944 0 A T 0.011 -1.119714e+00 9.909328e-01 2.586569e-01
12 exm1020418 68720534 0 G A 0.051 -5.279097e-01 4.672098e-01 2.586738e-01
6 exm524392 27925827 0 G A 0.092 4.053227e-01 3.587900e-01 2.587693e-01
15 exm1148724 40630073 0 A G 0.022 7.881494e-01 6.977110e-01 2.587995e-01
19 exm2253899 460883 1 T C 0.065 4.608880e-01 4.080261e-01 2.588275e-01
6 exm577639 129807629 0 C T 0.437 2.351651e-01 2.082136e-01 2.588753e-01
7 exm646877 102553603 0 G C 0.107 -3.781591e-01 3.348548e-01 2.589255e-01
5 exm456214 56542226 0 G A 0.025 7.489488e-01 6.632229e-01 2.589534e-01
11 exm934090 67414492 0 C T 0.079 -4.313937e-01 3.821578e-01 2.591304e-01
17 exm1319941 39137104 0 G A 0.334 2.421647e-01 2.145305e-01 2.591407e-01
17 exm1319942 39137154 0 G C 0.334 2.421647e-01 2.145305e-01 2.591407e-01
17 exm1319972 39140221 0 T C 0.334 2.421647e-01 2.145305e-01 2.591407e-01
17 exm1319979 39140417 0 C T 0.334 2.421647e-01 2.145305e-01 2.591407e-01
16 exm1261567 81181097 1 T G 0.219 -2.753786e-01 2.439592e-01 2.591502e-01
16 exm1224402 21151913 0 T G 0.241 -2.701974e-01 2.393825e-01 2.591769e-01
12 exm1003221 51723499 0 C T 0.045 5.517842e-01 4.888799e-01 2.592007e-01
12 exm1003264 51739648 0 G C 0.045 5.517842e-01 4.888799e-01 2.592007e-01
10 exm812087 16967586 0 G C 0.158 -3.167018e-01 2.806094e-01 2.592213e-01
1 exm26845 20656824 0 G A 0.247 2.667999e-01 2.364408e-01 2.593145e-01
12 exm1050990 129559421 0 T C 0.118 -3.513264e-01 3.114507e-01 2.594700e-01
11 exm893199 17351683 0 G C 0.309 -2.473314e-01 2.192929e-01 2.595432e-01
7 exm655532 127965924 0 G T 0.027 7.167460e-01 6.355063e-01 2.595534e-01
22 exm1619740 50277494 0 A G 0.013 -1.019144e+00 9.036304e-01 2.595542e-01
6 exm530019 31122502 0 T C 0.115 3.643524e-01 3.231003e-01 2.596203e-01
10 exm824421 50824619 0 A G 0.264 -2.668441e-01 2.366728e-01 2.597028e-01
12 exm1016323 57865821 0 C G 0.438 -2.293087e-01 2.033917e-01 2.597267e-01
14 exm1128005 102391577 0 C G 0.066 4.663091e-01 4.136357e-01 2.597612e-01
4 exm394357 37962186 0 G C 0.304 -2.521919e-01 2.237413e-01 2.598391e-01
8 exm734022 146067054 0 G A 0.446 -2.292106e-01 2.033818e-01 2.599074e-01
19 exm1488870 49438363 0 A G 0.489 -2.306669e-01 2.047651e-01 2.601195e-01
4 exm406464 76489345 0 T C 0.210 2.858159e-01 2.537581e-01 2.601882e-01
17 exm1321491 39616430 6 G T 0.154 -3.239612e-01 2.876478e-01 2.602263e-01
6 exm571058 109837229 0 T C 0.087 -4.097722e-01 3.638643e-01 2.602579e-01
17 exm1277912 3422073 0 T C 0.117 3.566707e-01 3.167332e-01 2.602899e-01
19 exm1411591 5455990 0 A G 0.256 -2.601314e-01 2.310332e-01 2.603509e-01
10 exm841053 91497631 0 A T 0.466 -2.354639e-01 2.091364e-01 2.603768e-01
10 exm841092 91498254 0 G A 0.466 -2.354639e-01 2.091364e-01 2.603768e-01
19 exm1516614 58928786 0 G A 0.220 -2.757983e-01 2.449647e-01 2.603842e-01
16 exm1222920 20441020 3 A G 0.175 2.975460e-01 2.642982e-01 2.604150e-01
18 exm1392250 67863773 0 G A 0.013 1.005491e+00 8.931944e-01 2.604453e-01
22 exm1607019 38122462 2 A G 0.217 2.793303e-01 2.481475e-01 2.604718e-01
20 exm1553781 57769140 0 C G 0.174 -3.048540e-01 2.708977e-01 2.606051e-01
2 exm238904 167992482 0 A G 0.039 5.891311e-01 5.236315e-01 2.607154e-01
1 exm22854 17312743 1 T C 0.401 2.327625e-01 2.068855e-01 2.607188e-01
3 exm328068 64580068 0 T C 0.034 -6.403316e-01 5.691527e-01 2.607264e-01
4 exm437968 187158034 0 A G 0.445 2.333341e-01 2.073973e-01 2.607274e-01
15 exm2267749 23043896 0 G A 0.419 -2.271089e-01 2.018659e-01 2.607317e-01
1 exm2252830 70300517 0 T C 0.013 -9.902695e-01 8.802249e-01 2.607443e-01
1 exm67768 70300517 0 T C 0.013 -9.902695e-01 8.802249e-01 2.607443e-01
14 exm1130811 104571054 0 G C 0.079 4.243370e-01 3.771890e-01 2.607529e-01
1 exm2273329 100547994 0 C T 0.366 -2.430389e-01 2.160634e-01 2.608157e-01
9 exm793344 136287582 0 T C 0.027 -7.020346e-01 6.241532e-01 2.608458e-01
4 exm406937 76881233 0 T G 0.154 -3.153414e-01 2.803622e-01 2.608523e-01
5 exm510301 179267949 1 T C 0.196 2.874503e-01 2.556122e-01 2.609402e-01
10 exm823716 50341954 0 G A 0.289 2.534896e-01 2.254172e-01 2.609493e-01
16 exm1198027 721965 0 A G 0.016 9.081474e-01 8.076066e-01 2.609674e-01
19 exm1421121 9062415 0 T G 0.418 -2.331595e-01 2.073581e-01 2.609941e-01
7 exm610374 25207974 0 C T 0.095 -3.942129e-01 3.506223e-01 2.610390e-01
14 exm1114137 74428000 0 T A 0.151 -3.193557e-01 2.840505e-01 2.610522e-01
8 exm721863 133900495 0 A G 0.011 -1.102435e+00 9.806481e-01 2.610952e-01
1 exm117915 161476205 2 G A 0.058 4.946882e-01 4.400442e-01 2.611004e-01
19 exm1398835 1045173 0 A G 0.073 -4.401031e-01 3.914887e-01 2.611005e-01
19 exm-rs1064395 19361735 0 A G 0.183 2.983942e-01 2.654737e-01 2.611733e-01
17 exm1326387 41165802 0 A G 0.018 8.709570e-01 7.750063e-01 2.612583e-01
16 exm1260585 77775672 0 G A 0.043 -5.736643e-01 5.104893e-01 2.612806e-01
8 exm724409 142367335 0 T C 0.332 2.443621e-01 2.174943e-01 2.613740e-01
11 exm940130 73620537 0 G C 0.172 -3.006203e-01 2.676709e-01 2.615594e-01
2 exm240935 170502401 0 A G 0.092 -3.900993e-01 3.473456e-01 2.615636e-01
9 exm779552 125512575 1 G A 0.043 -5.702050e-01 5.077469e-01 2.615961e-01
17 exm1322546 39881289 0 G C 0.091 -3.973062e-01 3.538660e-01 2.617029e-01
22 exm1604646 36900806 0 G A 0.314 2.428562e-01 2.163246e-01 2.617504e-01
11 exm905723 47701528 0 A C 0.468 -2.328650e-01 2.074933e-01 2.619074e-01
22 exm1604172 36661566 0 G A 0.159 -3.145154e-01 2.802548e-01 2.619200e-01
7 exm618517 44874113 37 C T 0.375 -2.372253e-01 2.113929e-01 2.619398e-01
20 exm1529048 21695356 0 T C 0.017 8.925111e-01 7.954599e-01 2.620226e-01
6 exm592350 160494409 0 A G 0.136 -3.350658e-01 2.986440e-01 2.620435e-01
9 exm764797 99580834 3 C A 0.060 -4.986418e-01 4.444958e-01 2.621042e-01
6 exm582685 142400020 0 T G 0.016 8.797128e-01 7.842024e-01 2.621133e-01
9 exm752132 38575602 1 G T 0.044 5.609074e-01 5.000119e-01 2.621153e-01
8 exm676949 195254 2 A C 0.117 3.547157e-01 3.163842e-01 2.623846e-01
7 exm608588 21765452 0 T C 0.455 2.282936e-01 2.036609e-01 2.624720e-01
7 exm645498 100817901 0 G A 0.227 -2.726395e-01 2.432820e-01 2.625900e-01
1 exm26323 20020994 0 C T 0.425 -2.348706e-01 2.095811e-01 2.625924e-01
1 exm70975 84961108 0 A G 0.043 5.584645e-01 4.983399e-01 2.625996e-01
3 exm350082 130150310 1 C A 0.095 3.804445e-01 3.395234e-01 2.626527e-01
5 exm460529 72427404 0 G C 0.044 -5.540026e-01 4.945184e-01 2.627541e-01
4 exm385809 5731074 0 T C 0.052 -5.154289e-01 4.601232e-01 2.627922e-01
3 exm300389 38170810 0 G C 0.105 3.741931e-01 3.340724e-01 2.628356e-01
9 exm2259069 107457725 5 A G 0.355 2.369027e-01 2.115105e-01 2.628544e-01
6 exm537063 32905086 0 T G 0.128 3.413051e-01 3.047428e-01 2.628860e-01
7 exm669215 149473472 0 A G 0.036 -6.086923e-01 5.434878e-01 2.628873e-01
11 exm877928 1977552 0 A G 0.256 -2.620089e-01 2.339591e-01 2.629224e-01
6 exm523249 26505362 0 G A 0.412 -2.306628e-01 2.059729e-01 2.629318e-01
17 exm1312489 33802156 0 G T 0.313 2.470037e-01 2.205721e-01 2.629480e-01
5 exm440885 640705 0 G A 0.157 -3.178458e-01 2.838743e-01 2.630166e-01
12 exm1028851 100042040 0 G C 0.135 -3.405168e-01 3.041279e-01 2.630254e-01
20 exm1558545 61944494 0 T C 0.026 -7.156643e-01 6.392499e-01 2.630733e-01
14 exm2260358 70655751 0 A C 0.205 -2.797455e-01 2.499199e-01 2.631573e-01
1 exm77949 100672060 0 T C 0.034 6.448834e-01 5.761559e-01 2.631806e-01
3 exm296923 32031615 0 C A 0.443 -2.321838e-01 2.074586e-01 2.632253e-01
3 exm296924 32031622 0 C T 0.443 -2.321838e-01 2.074586e-01 2.632253e-01
3 exm334290 100963154 0 G A 0.396 2.315150e-01 2.068687e-01 2.632430e-01
10 exm828005 64974537 0 A T 0.361 -2.398845e-01 2.144077e-01 2.633777e-01
5 exm462469 76359024 0 A C 0.151 3.238157e-01 2.894870e-01 2.634799e-01
14 exm1108187 65205500 0 C G 0.011 -1.083056e+00 9.684668e-01 2.635925e-01
15 exm1172820 69238272 0 T G 0.107 3.747574e-01 3.351088e-01 2.635946e-01
3 exm289245 9991388 0 G C 0.095 3.935160e-01 3.520330e-01 2.637985e-01
12 exm1000949 49993678 0 T C 0.092 3.952309e-01 3.535747e-01 2.638086e-01
10 exm823552 50122109 0 T C 0.123 3.495595e-01 3.128536e-01 2.640173e-01
17 exm1351135 72240177 0 G T 0.395 -2.336500e-01 2.092222e-01 2.642613e-01
19 exm1462461 38896244 0 A C 0.027 6.950454e-01 6.225172e-01 2.643669e-01
21 exm1564158 30332911 0 T C 0.021 7.806137e-01 6.992841e-01 2.644541e-01
14 exm1119333 88477882 0 C A 0.312 -2.461987e-01 2.205661e-01 2.644933e-01
11 exm895719 19854088 0 A G 0.199 -2.786796e-01 2.497060e-01 2.645710e-01
15 exm1176862 75012987 0 T G 0.016 -9.262868e-01 8.300943e-01 2.646350e-01
2 exm256473 201736166 0 C A 0.042 5.838285e-01 5.232738e-01 2.647028e-01
2 exm245600 179406191 0 T C 0.308 -2.439243e-01 2.186429e-01 2.647430e-01
1 exm133734 196928188 7 G A 0.020 -8.240286e-01 7.386406e-01 2.647548e-01
1 exm2249987 15546761 0 A G 0.459 2.277357e-01 2.041427e-01 2.647677e-01
19 exm1418230 8176640 0 T C 0.228 -2.705382e-01 2.425187e-01 2.647832e-01
19 exm1415109 6901891 0 A G 0.335 2.381271e-01 2.134650e-01 2.647845e-01
12 exm976799 6143984 0 T C 0.140 3.282055e-01 2.942182e-01 2.647908e-01
19 exm1507906 55687413 0 T C 0.021 -8.110436e-01 7.270968e-01 2.648177e-01
12 exm1026218 93100895 0 A T 0.029 -6.548188e-01 5.870517e-01 2.648255e-01
12 exm1028547 99007623 0 T C 0.368 2.412530e-01 2.163205e-01 2.649022e-01
7 exm651034 111580166 0 C T 0.040 -5.872181e-01 5.265337e-01 2.649041e-01
12 exm1010375 55524172 0 A G 0.340 2.411345e-01 2.162600e-01 2.650032e-01
6 exm551752 44310854 0 A G 0.432 2.315426e-01 2.077282e-01 2.651656e-01
4 exm414017 93511396 0 T C 0.012 1.033796e+00 9.276273e-01 2.652473e-01
2 exm284239 242192848 0 C T 0.042 5.585414e-01 5.013395e-01 2.653989e-01
2 exm283076 241834907 0 T C 0.157 -3.117220e-01 2.798147e-01 2.654280e-01
2 exm238542 167099158 0 A G 0.161 -3.010091e-01 2.702436e-01 2.655082e-01
11 exm958681 117266312 0 G C 0.293 -2.456472e-01 2.205698e-01 2.655723e-01
18 exm1384354 43310415 0 A G 0.297 -2.437416e-01 2.188628e-01 2.655813e-01
7 exm650212 107706895 1 C T 0.067 4.521288e-01 4.059877e-01 2.655905e-01
16 exm1202731 1634385 0 T C 0.062 4.798054e-01 4.308750e-01 2.656295e-01
19 exm1415125 6904137 1 T C 0.335 2.377055e-01 2.134809e-01 2.656666e-01
12 exm1038106 112477055 0 C T 0.149 -3.159794e-01 2.838129e-01 2.657255e-01
6 exm576745 127768472 0 A G 0.145 -3.253913e-01 2.922926e-01 2.657679e-01
5 exm502466 169025499 0 T A 0.026 7.212715e-01 6.479608e-01 2.658098e-01
8 exm681121 10465344 0 A C 0.118 3.589476e-01 3.224989e-01 2.658618e-01
2 exm272046 228118867 0 A G 0.040 -5.833508e-01 5.241544e-01 2.658972e-01
1 exm17013 12785749 1 T C 0.030 6.591679e-01 5.923555e-01 2.659599e-01
1 exm51420 43630460 0 A G 0.016 9.076197e-01 8.156841e-01 2.659947e-01
15 exm1141708 23889739 0 T G 0.051 5.082057e-01 4.567586e-01 2.660269e-01
6 exm541562 35748931 0 C T 0.287 -2.509001e-01 2.255610e-01 2.661545e-01
11 exm948766 94038811 0 G C 0.023 7.710952e-01 6.934068e-01 2.662831e-01
3 exm301288 38739622 0 T C 0.027 7.130584e-01 6.412536e-01 2.663102e-01
9 exm746862 34310927 0 T C 0.368 -2.338767e-01 2.103740e-01 2.664207e-01
6 exm586710 151670338 0 G A 0.011 -1.089084e+00 9.796490e-01 2.664250e-01
7 exm620585 48313510 0 G A 0.182 2.947798e-01 2.651636e-01 2.664329e-01
3 exm349397 129262077 0 A G 0.185 -2.956307e-01 2.659438e-01 2.664593e-01
19 exm1489059 49481243 0 C T 0.032 -6.541047e-01 5.884828e-01 2.665103e-01
12 exm1040349 114377877 0 C T 0.166 3.058885e-01 2.752021e-01 2.665125e-01
10 exm867624 135015185 0 T C 0.028 -6.784365e-01 6.104301e-01 2.665546e-01
1 exm142158 205272918 0 A G 0.107 3.662784e-01 3.296550e-01 2.666884e-01
19 exm1397607 844020 0 A G 0.424 2.315662e-01 2.084369e-01 2.667448e-01
20 exm1524100 5933108 0 A C 0.233 -2.644542e-01 2.380403e-01 2.667454e-01
20 exm1529516 23421079 1 G A 0.077 4.233127e-01 3.811364e-01 2.668764e-01
13 exm1075666 98896776 0 T C 0.408 -2.330063e-01 2.098088e-01 2.669172e-01
10 exm810187 13234356 0 T A 0.033 6.332523e-01 5.705561e-01 2.672095e-01
8 exm2258939 69020496 0 T C 0.457 2.291007e-01 2.064322e-01 2.672420e-01
12 exm976878 6173433 0 T C 0.199 2.841347e-01 2.560806e-01 2.673535e-01
18 exm1385613 44560875 0 C A 0.428 2.220343e-01 2.001160e-01 2.673640e-01
1 exm100969 152331240 0 A G 0.394 -2.352408e-01 2.120288e-01 2.673865e-01
20 exm1526270 15967719 0 C T 0.059 -4.883018e-01 4.401236e-01 2.673909e-01
12 exm991122 27234914 0 A G 0.150 3.204876e-01 2.888781e-01 2.674096e-01
1 exm161323 236141174 0 C T 0.362 2.381886e-01 2.147234e-01 2.674703e-01
4 exm381281 1659162 2 T C 0.012 1.024016e+00 9.231653e-01 2.674862e-01
2 exm243680 176972168 0 T G 0.011 -1.070781e+00 9.653493e-01 2.674984e-01
2 exm182856 28854972 0 A C 0.021 7.677374e-01 6.923960e-01 2.676722e-01
1 exm52574 43919413 0 A G 0.492 2.241940e-01 2.021967e-01 2.676814e-01
9 exm776002 117848197 0 T C 0.079 -4.292282e-01 3.872033e-01 2.677922e-01
13 exm1055697 20763642 0 T C 0.049 5.311004e-01 4.791451e-01 2.678359e-01
9 exm756301 79324955 0 T C 0.233 2.657643e-01 2.398780e-01 2.680599e-01
17 exm1300952 18167684 0 A G 0.236 2.662575e-01 2.403485e-01 2.681103e-01
5 exm444855 13719089 0 A G 0.445 2.246977e-01 2.028506e-01 2.681524e-01
17 exm1343395 60741917 0 A G 0.103 3.645462e-01 3.291160e-01 2.681730e-01
3 exm328597 66431187 0 T C 0.022 7.640876e-01 6.899850e-01 2.682831e-01
1 exm166989 248039294 0 A G 0.129 -3.328458e-01 3.005917e-01 2.683243e-01
15 exm1156409 43817404 0 A G 0.147 3.183909e-01 2.876002e-01 2.684286e-01
15 exm1156437 43818079 0 A G 0.147 3.183909e-01 2.876002e-01 2.684286e-01
14 exm1102004 52937255 0 T C 0.170 -3.060338e-01 2.764698e-01 2.684834e-01
1 exm62679 55524237 0 G A 0.087 3.994635e-01 3.608833e-01 2.684960e-01
9 exm787442 131862903 0 C T 0.027 6.923092e-01 6.254522e-01 2.685008e-01
5 exm460967 73207372 0 A T 0.192 2.917989e-01 2.636325e-01 2.685241e-01
19 exm1485979 48523128 0 A G 0.021 -7.978493e-01 7.209292e-01 2.685864e-01
9 exm746855 34306410 0 A C 0.095 -3.784823e-01 3.420372e-01 2.686481e-01
15 exm2252167 45981317 0 A G 0.107 3.612376e-01 3.265376e-01 2.687721e-01
8 exm701450 55539395 0 T A 0.277 2.523834e-01 2.281745e-01 2.688449e-01
8 exm701576 55542540 0 A G 0.277 2.523834e-01 2.281745e-01 2.688449e-01
15 exm1166805 62202482 0 T C 0.478 -2.299065e-01 2.078743e-01 2.688926e-01
11 exm914604 60265002 0 T C 0.438 -2.275477e-01 2.058181e-01 2.690706e-01
11 exm890491 10580684 0 T C 0.013 -9.954740e-01 9.005267e-01 2.691318e-01
7 exm673740 151684256 1 G A 0.248 2.629498e-01 2.378883e-01 2.691687e-01
14 exm1124224 94849201 0 T C 0.313 -2.479117e-01 2.243138e-01 2.692333e-01
17 exm1304297 21318671 10 A G 0.050 5.280732e-01 4.779142e-01 2.693402e-01
1 exm154681 228003839 3 T C 0.136 -3.310874e-01 2.996512e-01 2.693596e-01
6 exm2262171 76628176 0 C A 0.022 7.662572e-01 6.936002e-01 2.694271e-01
2 exm250663 183622547 0 T G 0.343 2.403992e-01 2.176322e-01 2.694883e-01
13 exm1060029 28624294 0 G A 0.327 2.382027e-01 2.156697e-01 2.695460e-01
3 exm307335 46008790 0 A G 0.398 -2.327731e-01 2.107551e-01 2.695493e-01
10 exm810950 14974905 0 C T 0.089 -3.898512e-01 3.529831e-01 2.695598e-01
1 exm114639 159827747 0 A G 0.016 9.077134e-01 8.219047e-01 2.695793e-01
11 exm888849 8414229 0 T G 0.057 -4.819390e-01 4.364472e-01 2.696530e-01
9 exm2273455 35056961 0 A C 0.217 -2.732547e-01 2.474919e-01 2.697123e-01
6 exm588241 152708310 0 A G 0.331 -2.420109e-01 2.192011e-01 2.697281e-01
11 exm883785 5776479 0 C A 0.046 5.428692e-01 4.917302e-01 2.697546e-01
11 exm961834 118967758 0 T C 0.471 -2.257142e-01 2.044517e-01 2.697549e-01
19 exm1513464 57955244 2 G A 0.147 -3.183633e-01 2.883763e-01 2.697600e-01
6 exm567460 97626374 2 G A 0.494 2.251257e-01 2.039459e-01 2.698187e-01
15 exm1185487 86124555 10 G A 0.477 2.277155e-01 2.063070e-01 2.698535e-01
6 exm517555 13801615 0 C T 0.103 3.702830e-01 3.355448e-01 2.699585e-01
11 exm901549 44069719 0 A G 0.028 -6.623830e-01 6.002462e-01 2.699624e-01
3 exm302646 39323163 0 C A 0.488 -2.276932e-01 2.063468e-01 2.699927e-01
7 exm657716 129950740 0 T G 0.389 2.346255e-01 2.126315e-01 2.699978e-01
9 exm789530 133963008 2 A G 0.205 2.770632e-01 2.510921e-01 2.700000e-01
6 exm565586 90039670 0 G C 0.205 -2.813458e-01 2.549742e-01 2.700017e-01
17 exm1281822 4796286 0 C T 0.256 -2.626754e-01 2.380796e-01 2.700535e-01
2 exm254298 196822004 0 G A 0.054 5.096997e-01 4.620410e-01 2.701233e-01
20 exm1521580 3218634 0 G C 0.486 -2.265237e-01 2.053506e-01 2.701410e-01
17 exm1359476 75483633 0 T C 0.013 -1.015271e+00 9.204518e-01 2.701815e-01
21 exm1578458 46086457 1 A G 0.152 3.199246e-01 2.900533e-01 2.701939e-01
2 exm174576 18736630 0 T C 0.090 3.957497e-01 3.588276e-01 2.702326e-01
2 exm278320 236957822 0 G A 0.459 -2.271820e-01 2.060335e-01 2.703413e-01
1 exm71839 86173943 0 T C 0.017 -8.546200e-01 7.750756e-01 2.703492e-01
4 exm417069 106317429 0 C G 0.451 2.251752e-01 2.042253e-01 2.703690e-01
3 exm359753 152058449 0 G A 0.052 5.010913e-01 4.544920e-01 2.703915e-01
3 exm294364 16327909 0 T C 0.118 3.473869e-01 3.151034e-01 2.704250e-01
7 exm599346 2289636 0 T C 0.026 -7.132761e-01 6.469983e-01 2.704313e-01
7 exm615696 39610177 0 G A 0.099 3.704757e-01 3.360706e-01 2.704593e-01
7 exm632825 89938588 1 C G 0.049 -5.190610e-01 4.708648e-01 2.704670e-01
11 exm-rs2266788 116660686 0 C T 0.244 -2.572398e-01 2.333672e-01 2.704932e-01
2 exm208271 86389114 0 A G 0.048 5.349859e-01 4.853615e-01 2.705168e-01
15 exm1170774 65917349 7 C G 0.042 5.587670e-01 5.069543e-01 2.705335e-01
2 exm208418 86683642 0 A G 0.457 2.258454e-01 2.049125e-01 2.705546e-01
8 exm705307 70980738 0 C T 0.176 -2.927311e-01 2.656042e-01 2.705644e-01
12 exm1006550 53167395 0 T C 0.149 3.126274e-01 2.836869e-01 2.706151e-01
14 exm1097667 38061742 0 C T 0.367 -2.353789e-01 2.136012e-01 2.706417e-01
19 exm1503812 54755955 0 G C 0.015 -9.413670e-01 8.543484e-01 2.706856e-01
1 exm114297 159505101 2 A G 0.119 -3.459880e-01 3.140107e-01 2.706938e-01
19 exm1420079 8993018 1 A G 0.052 5.083783e-01 4.614211e-01 2.707235e-01
8 exm684554 17419539 0 A G 0.016 8.890555e-01 8.070155e-01 2.707705e-01
16 exm1214221 4764117 0 C A 0.014 9.579891e-01 8.696098e-01 2.707824e-01
15 exm1189573 90903502 0 A G 0.022 7.592552e-01 6.892163e-01 2.707868e-01
11 exm869579 233067 0 T C 0.157 -3.055923e-01 2.774637e-01 2.708925e-01
19 exm1501105 53669273 0 T C 0.031 -6.605815e-01 5.998199e-01 2.709265e-01
19 exm1420887 9057896 0 C G 0.190 2.868474e-01 2.604641e-01 2.709292e-01
22 exm1615958 44342116 0 A G 0.213 -2.674758e-01 2.429079e-01 2.709954e-01
15 exm1151212 41819716 0 T C 0.451 -2.275605e-01 2.066626e-01 2.710043e-01
8 exm708345 87229739 0 T C 0.342 2.375792e-01 2.157642e-01 2.710109e-01
19 exm1402217 1880950 0 T C 0.340 -2.373151e-01 2.155252e-01 2.710126e-01
17 exm1279692 3981290 0 G A 0.140 3.256510e-01 2.957967e-01 2.710880e-01
22 exm1619965 50297888 0 C T 0.185 -2.940372e-01 2.671273e-01 2.711709e-01
7 exm632324 88424115 0 G C 0.085 4.082995e-01 3.709536e-01 2.711981e-01
11 exm921870 63997329 12 A G 0.014 -9.709253e-01 8.821182e-01 2.711983e-01
8 exm694271 30921935 0 A G 0.062 -4.720674e-01 4.289011e-01 2.712119e-01
16 exm1255219 70986425 4 C T 0.044 5.637582e-01 5.122581e-01 2.712591e-01
3 exm2255664 12544779 0 A G 0.073 4.253753e-01 3.865393e-01 2.712871e-01
3 exm290884 12531421 0 A G 0.073 4.253753e-01 3.865393e-01 2.712871e-01
19 exm2264677 44090195 0 A C 0.492 2.284144e-01 2.075926e-01 2.713609e-01
6 exm588481 152772264 0 A G 0.420 -2.255889e-01 2.050314e-01 2.713769e-01
1 exm70227 78585086 0 C T 0.331 -2.408485e-01 2.189111e-01 2.714001e-01
17 exm1313853 34893326 0 G A 0.089 -3.937879e-01 3.579615e-01 2.714554e-01
5 exm449711 35874575 0 T C 0.183 -2.874975e-01 2.614778e-01 2.717056e-01
4 exm396189 40356422 0 A G 0.192 2.788369e-01 2.536815e-01 2.718575e-01
17 exm1305585 26851602 0 T C 0.079 4.136540e-01 3.764176e-01 2.719616e-01
7 exm624727 72297549 1 A G 0.065 4.460176e-01 4.058900e-01 2.719877e-01
13 exm2251364 23911820 1 G A 0.377 2.328580e-01 2.119174e-01 2.720087e-01
15 exm1142657 25953198 0 T C 0.046 5.410517e-01 4.924169e-01 2.720293e-01
5 exm454978 54459961 0 A G 0.287 2.467388e-01 2.245864e-01 2.720864e-01
9 exm791067 135203409 0 A C 0.384 -2.301277e-01 2.094854e-01 2.721294e-01
4 exm394034 36317965 0 C T 0.165 -3.038435e-01 2.766219e-01 2.721866e-01
9 exm771632 113208250 1 G T 0.330 -2.430514e-01 2.212775e-01 2.721895e-01
21 exm1571345 41165462 0 A C 0.394 -2.309682e-01 2.102811e-01 2.721992e-01
5 exm457241 63665448 0 A G 0.154 -3.176195e-01 2.891809e-01 2.722151e-01
19 exm1515721 58596449 0 T C 0.228 2.683783e-01 2.443577e-01 2.722329e-01
12 exm972832 427575 0 G A 0.407 -2.264030e-01 2.061458e-01 2.722481e-01
20 exm1531988 30496398 0 A G 0.016 -9.011289e-01 8.207033e-01 2.723661e-01
22 exm1597590 29517463 0 T G 0.237 -2.657602e-01 2.420795e-01 2.724419e-01
22 exm1616457 45132687 0 A G 0.090 3.847119e-01 3.504402e-01 2.724532e-01
14 exm1119702 88946622 0 A G 0.432 2.290937e-01 2.087010e-01 2.724897e-01
5 exm473049 118506685 1 A G 0.052 5.125371e-01 4.669604e-01 2.725377e-01
[truncated: 1,070,336 more chars]
