# Supplementary material for: A missense variant in FTCD is associated with arsenic metabolism and toxicity phenotypes in Bangladesh
Source: PLoS Genet. 2019 Mar 20;15(3):e1007984. doi: 10.1371/journal.pgen.1007984 (PMC6443193; doi:10.1371/journal.pgen.1007984)
Supplement: S4 File — (TXT) [file pgen.1007984.s018.txt]

chr	rs	ps	n_miss	allele1	allele0	af	beta	se	p_wald	p_lrt	p_score
17	exm1337449	48916935	0	A	G	0.239	4.33E-02	1.02E-02	2.30E-05	2.46E-05	2.55E-05
19	exm1476221	44116956	0	G	A	0.279	-4.05E-02	9.89E-03	4.18E-05	4.12E-05	4.25E-05
19	exm1476268	44118191	5	A	G	0.277	-4.02E-02	9.92E-03	5.15E-05	5.11E-05	5.27E-05
16	exm1271100	89704365	0	C	G	0.257	3.86E-02	1.01E-02	1.27E-04	1.25E-04	1.28E-04
4	exm429990	155241572	0	A	G	0.36	-3.54E-02	9.33E-03	1.47E-04	1.31E-04	1.34E-04
8	exm708730	87666251	0	T	G	0.242	4.02E-02	1.06E-02	1.53E-04	1.45E-04	1.49E-04
1	exm3904	1470807	0	T	C	0.03	9.48E-02	2.51E-02	1.64E-04	1.59E-04	1.62E-04
15	exm1166833	62207924	0	A	G	0.023	-1.05E-01	2.83E-02	2.03E-04	2.17E-04	2.22E-04
9	exm762667	96080699	0	T	C	0.039	-8.44E-02	2.30E-02	2.42E-04	2.13E-04	2.18E-04
19	exm1476067	44081288	0	A	G	0.217	-3.94E-02	1.08E-02	2.77E-04	2.80E-04	2.86E-04
16	exm1241404	55562359	0	A	G	0.011	1.57E-01	4.36E-02	3.05E-04	2.97E-04	3.03E-04
3	exm336976	111710398	0	G	A	0.012	1.42E-01	3.93E-02	3.06E-04	2.93E-04	2.99E-04
1	exm57699	47767914	0	A	G	0.48	-3.36E-02	9.33E-03	3.24E-04	3.55E-04	3.62E-04
3	exm349731	129305460	0	T	C	0.082	5.73E-02	1.62E-02	3.94E-04	3.93E-04	4.00E-04
20	exm1546178	44640225	17	A	G	0.422	3.23E-02	9.11E-03	4.01E-04	4.50E-04	4.58E-04
1	exm57602	47726087	0	C	T	0.177	-4.29E-02	1.22E-02	4.40E-04	4.42E-04	4.50E-04
20	exm1525083	9547018	0	G	C	0.087	-5.53E-02	1.58E-02	4.72E-04	4.18E-04	4.26E-04
21	exm1580829	47572887	0	T	C	0.083	5.48E-02	1.57E-02	4.97E-04	5.90E-04	5.99E-04
6	exm581457	137814509	3	G	A	0.063	6.22E-02	1.79E-02	5.05E-04	4.82E-04	4.90E-04
3	exm349715	129304797	0	A	G	0.082	5.61E-02	1.61E-02	5.11E-04	5.22E-04	5.30E-04
9	exm783851	130630749	0	G	C	0.08	5.59E-02	1.61E-02	5.16E-04	4.79E-04	4.87E-04
10	exm861370	124036328	0	A	G	0.048	7.09E-02	2.06E-02	5.78E-04	5.54E-04	5.63E-04
1	exm149413	216462662	1	A	T	0.053	-6.71E-02	1.98E-02	6.88E-04	7.13E-04	7.24E-04
20	exm1553581	57599402	1	A	G	0.154	-4.08E-02	1.21E-02	7.65E-04	7.61E-04	7.72E-04
3	exm345327	124728626	0	A	G	0.283	3.28E-02	9.76E-03	7.94E-04	7.46E-04	7.57E-04
6	exm572435	111901453	0	G	T	0.035	8.03E-02	2.42E-02	9.10E-04	9.14E-04	9.27E-04
2	exm283977	242149010	10	T	C	0.084	5.27E-02	1.59E-02	9.60E-04	1.01E-03	1.03E-03
5	exm501797	167855044	0	G	A	0.02	1.02E-01	3.13E-02	1.07E-03	1.11E-03	1.13E-03
8	exm719758	125115420	0	A	G	0.037	-7.43E-02	2.28E-02	1.14E-03	1.05E-03	1.06E-03
17	exm1334504	47587819	0	T	C	0.077	-5.40E-02	1.67E-02	1.19E-03	1.32E-03	1.34E-03
12	exm972980	547683	1	C	T	0.35	-2.94E-02	9.07E-03	1.20E-03	1.21E-03	1.22E-03
14	exm1111643	71137844	0	T	G	0.067	-5.64E-02	1.75E-02	1.27E-03	1.10E-03	1.11E-03
5	exm479202	135276314	0	C	T	0.161	-3.87E-02	1.20E-02	1.30E-03	1.49E-03	1.51E-03
10	exm816773	28101455	0	A	C	0.149	4.04E-02	1.26E-02	1.36E-03	1.20E-03	1.22E-03
3	exm327158	61975382	0	C	T	0.137	4.07E-02	1.28E-02	1.45E-03	1.35E-03	1.37E-03
10	exm853093	105160184	3	G	A	0.07	-5.54E-02	1.74E-02	1.47E-03	1.50E-03	1.52E-03
1	exm97407	151733327	1	C	T	0.064	-5.64E-02	1.78E-02	1.56E-03	1.51E-03	1.53E-03
10	exm847519	100017453	0	G	T	0.431	-2.82E-02	8.91E-03	1.58E-03	1.75E-03	1.76E-03
12	exm984795	11338781	0	C	A	0.115	4.39E-02	1.39E-02	1.62E-03	1.64E-03	1.66E-03
3	exm345336	124731485	0	C	G	0.184	3.62E-02	1.15E-02	1.62E-03	1.65E-03	1.67E-03
22	exm1616086	44489868	0	T	C	0.174	3.62E-02	1.15E-02	1.66E-03	1.71E-03	1.73E-03
7	exm675353	155531080	0	G	A	0.229	-3.56E-02	1.13E-02	1.69E-03	1.80E-03	1.82E-03
5	exm483466	140181648	0	C	T	0.108	4.43E-02	1.42E-02	1.82E-03	1.98E-03	2.01E-03
11	exm893311	17418477	1	C	A	0.383	-2.90E-02	9.36E-03	1.92E-03	1.75E-03	1.77E-03
17	exm1276812	2323517	0	T	C	0.024	9.01E-02	2.91E-02	1.94E-03	1.86E-03	1.88E-03
14	exm1102587	54996872	0	A	G	0.059	5.90E-02	1.90E-02	1.95E-03	2.10E-03	2.13E-03
1	exm148351	214818548	1	T	C	0.03	-7.87E-02	2.54E-02	1.99E-03	1.84E-03	1.86E-03
15	exm1162011	51829812	0	A	G	0.1	-4.53E-02	1.47E-02	2.04E-03	2.14E-03	2.16E-03
16	exm1222552	20328666	1	T	C	0.044	-6.66E-02	2.16E-02	2.06E-03	1.97E-03	1.99E-03
9	exm761939	95608658	0	C	T	0.035	-7.19E-02	2.34E-02	2.16E-03	1.73E-03	1.75E-03
21	exm1565450	32410582	0	T	C	0.034	-7.38E-02	2.41E-02	2.18E-03	2.03E-03	2.05E-03
8	exm687129	21956108	0	G	A	0.422	-2.75E-02	8.99E-03	2.22E-03	2.18E-03	2.21E-03
1	exm148374	214819044	0	T	C	0.03	-7.81E-02	2.56E-02	2.27E-03	2.11E-03	2.13E-03
8	exm2170073	24771275	1	T	C	0.012	-1.22E-01	4.00E-02	2.29E-03	2.03E-03	2.05E-03
12	exm992227	30878976	1	C	G	0.02	-9.49E-02	3.12E-02	2.34E-03	2.49E-03	2.52E-03
3	exm2255767	151154666	0	T	C	0.199	3.37E-02	1.11E-02	2.36E-03	2.48E-03	2.51E-03
3	exm359169	151154666	0	T	C	0.199	3.37E-02	1.11E-02	2.36E-03	2.48E-03	2.51E-03
2	exm223539	120197784	0	G	A	0.013	-1.18E-01	3.89E-02	2.36E-03	2.29E-03	2.31E-03
2	exm178372	26539806	1	G	A	0.058	-5.69E-02	1.88E-02	2.44E-03	2.29E-03	2.32E-03
11	exm910257	56756664	2	G	A	0.412	2.88E-02	9.51E-03	2.51E-03	2.81E-03	2.84E-03
19	exm1488524	49370819	0	T	G	0.014	-1.09E-01	3.62E-02	2.53E-03	2.26E-03	2.28E-03
17	exm1894342	56435167	0	G	C	0.025	-8.54E-02	2.83E-02	2.55E-03	2.46E-03	2.48E-03
1	exm127334	179600001	0	G	A	0.046	6.43E-02	2.13E-02	2.56E-03	2.43E-03	2.46E-03
21	exm1563915	28305324	1	T	C	0.03	-7.67E-02	2.55E-02	2.59E-03	2.85E-03	2.88E-03
21	exm1581855	47821588	0	G	A	0.306	3.08E-02	1.02E-02	2.59E-03	2.59E-03	2.61E-03
16	exm1260520	77401554	0	T	C	0.013	1.21E-01	4.01E-02	2.59E-03	2.40E-03	2.43E-03
4	exm414739	99027184	0	C	T	0.413	2.78E-02	9.23E-03	2.63E-03	2.68E-03	2.71E-03
4	exm414749	99049593	0	G	A	0.413	2.78E-02	9.23E-03	2.63E-03	2.68E-03	2.71E-03
1	exm64568	62516683	0	G	C	0.417	-2.75E-02	9.15E-03	2.69E-03	2.59E-03	2.62E-03
17	exm1311656	33460431	0	T	C	0.053	-5.88E-02	1.96E-02	2.76E-03	2.50E-03	2.52E-03
16	exm1227492	24802325	0	T	C	0.14	-3.92E-02	1.31E-02	2.81E-03	2.67E-03	2.69E-03
3	exm293003	14725878	1	G	A	0.011	-1.21E-01	4.07E-02	2.88E-03	2.80E-03	2.83E-03
4	exm391272	17524570	0	G	C	0.126	-3.91E-02	1.31E-02	2.92E-03	2.99E-03	3.02E-03
19	exm1496803	51850290	1	A	G	0.341	-2.72E-02	9.15E-03	2.99E-03	3.57E-03	3.60E-03
7	exm676227	157929370	0	T	C	0.023	-8.62E-02	2.91E-02	3.06E-03	3.21E-03	3.23E-03
11	exm969012	126278203	0	C	T	0.072	4.91E-02	1.66E-02	3.07E-03	3.13E-03	3.15E-03
19	exm1476307	44130960	0	G	A	0.03	7.39E-02	2.49E-02	3.07E-03	2.93E-03	2.96E-03
2	exm2265326	70524142	0	A	G	0.496	-2.73E-02	9.21E-03	3.07E-03	2.95E-03	2.97E-03
15	exm1166876	62212298	0	T	C	0.039	-6.64E-02	2.25E-02	3.14E-03	3.15E-03	3.18E-03
3	exm365393	174814920	0	G	A	0.387	2.60E-02	8.84E-03	3.29E-03	3.27E-03	3.30E-03
4	exm391685	17886146	0	G	A	0.064	-5.25E-02	1.80E-02	3.45E-03	3.45E-03	3.48E-03
16	exm1261887	81232294	0	C	T	0.01	-1.25E-01	4.28E-02	3.47E-03	3.75E-03	3.78E-03
10	exm847422	99969568	0	G	A	0.395	-2.66E-02	9.10E-03	3.50E-03	3.71E-03	3.74E-03
17	exm1277724	3324810	1	G	A	0.498	2.72E-02	9.32E-03	3.56E-03	3.63E-03	3.66E-03
7	exm648922	106522592	3	G	A	0.067	5.18E-02	1.78E-02	3.63E-03	3.64E-03	3.67E-03
18	exm2273559	319935	1	C	T	0.228	3.00E-02	1.03E-02	3.68E-03	3.82E-03	3.86E-03
10	exm847208	99625319	0	T	C	0.037	6.70E-02	2.31E-02	3.71E-03	4.09E-03	4.13E-03
1	exm26323	20020994	0	C	T	0.438	2.63E-02	9.07E-03	3.74E-03	3.53E-03	3.56E-03
3	exm300770	38404472	27	A	C	0.225	3.03E-02	1.04E-02	3.78E-03	3.46E-03	3.49E-03
1	exm31243	24077451	0	T	C	0.166	3.36E-02	1.16E-02	3.82E-03	3.66E-03	3.69E-03
9	exm738694	6986464	0	C	G	0.019	-9.09E-02	3.15E-02	3.89E-03	3.57E-03	3.60E-03
10	exm836502	79579222	0	A	G	0.329	2.84E-02	9.85E-03	3.90E-03	3.83E-03	3.86E-03
16	exm1227467	24801737	0	A	G	0.141	-3.77E-02	1.31E-02	3.93E-03	3.77E-03	3.80E-03
3	exm325803	57528503	0	G	A	0.085	4.67E-02	1.62E-02	3.96E-03	4.13E-03	4.17E-03
16	exm1259772	75646685	0	G	T	0.454	2.59E-02	8.98E-03	3.96E-03	3.64E-03	3.67E-03
17	exm1332457	45786621	1	A	G	0.016	-9.95E-02	3.46E-02	4.07E-03	4.01E-03	4.04E-03
14	exm1130882	104618742	2	G	C	0.021	8.72E-02	3.03E-02	4.09E-03	4.14E-03	4.18E-03
17	exm1361123	76503593	0	C	T	0.496	-2.56E-02	8.94E-03	4.18E-03	4.72E-03	4.76E-03
11	exm965423	123777302	1	G	T	0.162	3.54E-02	1.24E-02	4.18E-03	4.23E-03	4.26E-03
11	exm965426	123777412	1	G	A	0.162	3.54E-02	1.24E-02	4.18E-03	4.23E-03	4.26E-03
7	exm2277340	147675054	0	T	G	0.026	-7.82E-02	2.73E-02	4.22E-03	4.00E-03	4.03E-03
16	exm1263301	84035446	0	G	C	0.244	-2.91E-02	1.02E-02	4.47E-03	5.13E-03	5.16E-03
6	exm552135	46108932	156	G	A	0.031	-7.03E-02	2.47E-02	4.47E-03	4.57E-03	4.61E-03
6	exm513011	2955802	0	C	T	0.288	-2.77E-02	9.76E-03	4.52E-03	4.65E-03	4.68E-03
11	exm941454	74907582	0	T	C	0.074	-4.89E-02	1.72E-02	4.55E-03	4.20E-03	4.23E-03
11	exm883510	5664684	0	G	T	0.063	-5.16E-02	1.82E-02	4.57E-03	4.35E-03	4.38E-03
19	exm1408655	4294623	0	A	C	0.239	2.88E-02	1.02E-02	4.58E-03	3.94E-03	3.97E-03
3	exm337732	112545875	0	A	G	0.032	-6.95E-02	2.45E-02	4.61E-03	4.65E-03	4.69E-03
10	exm852895	104934709	0	C	T	0.039	6.71E-02	2.37E-02	4.64E-03	4.89E-03	4.93E-03
12	exm1029832	101693534	0	G	C	0.153	-3.48E-02	1.23E-02	4.72E-03	4.62E-03	4.65E-03
16	exm1261521	81173136	0	T	C	0.032	-7.13E-02	2.53E-02	4.74E-03	4.79E-03	4.83E-03
5	exm478065	133451683	0	A	C	0.018	-9.24E-02	3.27E-02	4.76E-03	5.21E-03	5.25E-03
5	exm494597	149390148	0	A	G	0.03	7.38E-02	2.62E-02	4.81E-03	4.44E-03	4.48E-03
12	exm1045224	122326812	2	T	C	0.136	-3.79E-02	1.34E-02	4.84E-03	4.92E-03	4.96E-03
1	exm147287	212799163	0	A	C	0.074	-4.68E-02	1.66E-02	4.85E-03	5.50E-03	5.54E-03
4	exm433609	169606649	0	A	C	0.088	-4.32E-02	1.53E-02	4.87E-03	4.50E-03	4.54E-03
1	exm141944	205130413	0	A	G	0.038	-6.39E-02	2.27E-02	4.87E-03	4.72E-03	4.76E-03
6	exm543682	38650628	3	G	T	0.197	-3.09E-02	1.10E-02	4.91E-03	4.85E-03	4.89E-03
1	exm122058	169563951	0	G	T	0.026	-7.69E-02	2.73E-02	4.92E-03	5.19E-03	5.23E-03
19	exm1406163	3543397	0	T	C	0.354	-2.64E-02	9.41E-03	5.00E-03	4.38E-03	4.41E-03
7	exm633222	91630620	4	T	G	0.384	2.58E-02	9.19E-03	5.07E-03	4.94E-03	4.97E-03
9	exm796867	138903733	0	C	T	0.015	9.83E-02	3.51E-02	5.09E-03	4.59E-03	4.62E-03
7	exm633461	91712698	0	G	A	0.384	2.58E-02	9.20E-03	5.12E-03	5.02E-03	5.06E-03
11	exm893274	17409572	0	T	C	0.365	-2.65E-02	9.47E-03	5.12E-03	4.63E-03	4.66E-03
19	exm1435967	14910438	1	C	T	0.011	-1.16E-01	4.14E-02	5.15E-03	4.93E-03	4.97E-03
9	exm746867	34311020	0	C	T	0.081	-4.51E-02	1.61E-02	5.20E-03	5.65E-03	5.69E-03
4	exm401383	57797414	117	T	C	0.243	2.95E-02	1.06E-02	5.28E-03	5.50E-03	5.54E-03
3	exm363514	169098992	0	A	G	0.064	5.14E-02	1.84E-02	5.30E-03	6.24E-03	6.28E-03
1	exm56061	46521559	0	A	T	0.382	-3.32E-02	1.19E-02	5.34E-03	5.33E-03	5.37E-03
2	exm193765	54081548	0	T	C	0.011	-1.17E-01	4.22E-02	5.43E-03	6.19E-03	6.23E-03
3	exm355359	141163655	0	A	G	0.033	6.86E-02	2.47E-02	5.46E-03	5.59E-03	5.63E-03
19	exm1407452	3834863	0	T	C	0.011	-1.13E-01	4.08E-02	5.48E-03	5.46E-03	5.50E-03
16	exm1255302	71007809	8	T	C	0.083	-4.31E-02	1.55E-02	5.52E-03	5.67E-03	5.71E-03
1	exm60528	53792651	0	C	A	0.421	2.52E-02	9.09E-03	5.54E-03	5.68E-03	5.72E-03
1	exm76735	95330372	1	G	A	0.201	-3.08E-02	1.11E-02	5.58E-03	5.65E-03	5.69E-03
5	exm501359	162940999	4	G	A	0.131	3.65E-02	1.32E-02	5.64E-03	5.76E-03	5.80E-03
19	exm1496838	51857738	0	A	G	0.122	3.65E-02	1.32E-02	5.65E-03	5.50E-03	5.53E-03
8	exm707896	86027418	1	G	A	0.042	-6.03E-02	2.18E-02	5.68E-03	5.79E-03	5.83E-03
4	exm429663	154631563	0	C	T	0.152	3.37E-02	1.22E-02	5.68E-03	5.21E-03	5.25E-03
3	exm338282	113098217	1	A	G	0.071	-4.78E-02	1.73E-02	5.70E-03	5.46E-03	5.50E-03
7	exm2264243	91726927	0	C	A	0.384	2.54E-02	9.20E-03	5.72E-03	5.61E-03	5.65E-03
12	exm2250944	42481732	0	A	G	0.213	3.26E-02	1.18E-02	5.81E-03	5.03E-03	5.07E-03
2	exm272457	228493211	0	A	G	0.389	-2.50E-02	9.05E-03	5.83E-03	5.29E-03	5.32E-03
1	exm2251876	46498375	0	A	G	0.381	-3.28E-02	1.19E-02	5.96E-03	6.04E-03	6.08E-03
6	exm586820	151672285	1	G	A	0.149	3.39E-02	1.23E-02	6.01E-03	5.54E-03	5.58E-03
11	exm893239	17408630	0	C	T	0.367	-2.60E-02	9.46E-03	6.06E-03	5.43E-03	5.47E-03
1	exm55861	46493460	12	G	T	0.493	3.11E-02	1.13E-02	6.06E-03	7.12E-03	7.17E-03
5	exm506159	176409624	0	C	T	0.018	8.84E-02	3.22E-02	6.07E-03	6.64E-03	6.69E-03
4	exm401228	57516896	0	A	G	0.395	2.48E-02	9.02E-03	6.09E-03	5.62E-03	5.66E-03
20	exm1555735	60893697	1	T	C	0.033	6.66E-02	2.43E-02	6.12E-03	5.79E-03	5.83E-03
5	exm2273413	149432863	0	C	T	0.04	6.36E-02	2.32E-02	6.17E-03	5.54E-03	5.58E-03
21	exm1581708	47786524	0	G	A	0.297	2.81E-02	1.03E-02	6.23E-03	6.41E-03	6.45E-03
13	exm1064749	39587677	3	G	A	0.291	2.67E-02	9.79E-03	6.36E-03	6.52E-03	6.56E-03
19	exm1494497	50951640	0	A	G	0.011	1.12E-01	4.13E-02	6.42E-03	6.68E-03	6.73E-03
3	exm363796	169572621	0	T	G	0.017	9.11E-02	3.34E-02	6.44E-03	7.01E-03	7.06E-03
16	exm1198157	731318	1	A	G	0.012	1.08E-01	3.97E-02	6.51E-03	6.14E-03	6.18E-03
19	exm1515434	58491627	4	C	T	0.09	4.34E-02	1.60E-02	6.56E-03	6.99E-03	7.04E-03
6	exm562089	76660397	0	C	T	0.03	6.92E-02	2.55E-02	6.64E-03	6.46E-03	6.51E-03
16	exm1200316	1252369	5	T	C	0.487	-2.38E-02	8.76E-03	6.68E-03	7.27E-03	7.32E-03
6	exm549570	43323852	0	A	C	0.017	8.94E-02	3.29E-02	6.68E-03	5.91E-03	5.95E-03
11	exm967937	125452313	0	G	A	0.389	-2.62E-02	9.64E-03	6.70E-03	6.55E-03	6.59E-03
5	exm2242819	86708721	0	A	C	0.013	1.06E-01	3.90E-02	6.70E-03	6.67E-03	6.72E-03
3	exm363668	169518455	0	C	T	0.353	2.47E-02	9.13E-03	6.73E-03	7.22E-03	7.27E-03
16	exm1215572	5075633	0	A	G	0.161	3.30E-02	1.22E-02	6.78E-03	6.82E-03	6.86E-03
6	exm-rs2517449	30919701	0	G	A	0.249	2.91E-02	1.08E-02	6.84E-03	6.86E-03	6.91E-03
8	exm725235	143762807	0	A	G	0.051	5.37E-02	1.99E-02	6.99E-03	6.60E-03	6.65E-03
17	exm1357044	74014634	0	T	G	0.02	8.32E-02	3.09E-02	7.07E-03	7.43E-03	7.47E-03
12	exm1006701	53189696	0	G	C	0.063	-4.89E-02	1.81E-02	7.08E-03	7.53E-03	7.57E-03
11	exm910172	56508541	0	T	C	0.103	-4.49E-02	1.67E-02	7.08E-03	7.89E-03	7.94E-03
16	exm1267106	87782396	0	A	C	0.066	4.77E-02	1.77E-02	7.15E-03	7.79E-03	7.83E-03
1	exm136514	201079344	0	C	G	0.024	-7.68E-02	2.86E-02	7.18E-03	7.39E-03	7.43E-03
1	exm157722	229787030	0	A	G	0.014	-1.00E-01	3.72E-02	7.20E-03	7.14E-03	7.19E-03
11	exm871047	551741	0	T	C	0.038	-6.15E-02	2.29E-02	7.21E-03	8.35E-03	8.40E-03
20	exm1551723	55020999	0	T	C	0.011	-1.11E-01	4.13E-02	7.26E-03	7.94E-03	7.99E-03
19	exm1476325	44153100	1	G	A	0.132	-3.47E-02	1.30E-02	7.35E-03	7.43E-03	7.48E-03
6	exm552775	46717652	0	A	T	0.019	-8.53E-02	3.18E-02	7.46E-03	8.36E-03	8.41E-03
9	exm766248	100991430	0	A	C	0.148	3.42E-02	1.28E-02	7.49E-03	7.05E-03	7.10E-03
10	exm851324	103899871	0	G	A	0.064	-4.82E-02	1.80E-02	7.56E-03	6.93E-03	6.97E-03
11	exm956838	113803028	0	C	A	0.407	-2.43E-02	9.08E-03	7.58E-03	7.12E-03	7.17E-03
9	exm773766	116153891	0	G	C	0.146	-3.25E-02	1.22E-02	7.64E-03	7.43E-03	7.48E-03
19	exm1464229	39367111	0	C	T	0.324	-2.50E-02	9.38E-03	7.68E-03	7.46E-03	7.51E-03
15	exm1172820	69238272	0	T	G	0.109	4.02E-02	1.51E-02	7.69E-03	7.08E-03	7.12E-03
2	exm275463	233385396	12	G	A	0.317	2.52E-02	9.47E-03	7.71E-03	7.54E-03	7.58E-03
22	exm1584429	18910355	0	T	G	0.049	5.42E-02	2.03E-02	7.72E-03	7.55E-03	7.59E-03
3	exm-rs10936599	169492101	0	T	C	0.243	2.71E-02	1.02E-02	7.84E-03	7.85E-03	7.89E-03
3	exm296200	27444657	0	C	T	0.01	1.14E-01	4.28E-02	7.84E-03	7.37E-03	7.41E-03
17	exm1362649	77768696	3	C	T	0.013	-1.00E-01	3.76E-02	7.85E-03	6.89E-03	6.93E-03
15	exm1152773	42171655	33	A	C	0.054	5.25E-02	1.97E-02	7.86E-03	7.20E-03	7.24E-03
12	exm1045314	122372183	0	A	G	0.058	-5.00E-02	1.88E-02	7.88E-03	8.43E-03	8.48E-03
3	exm338243	113049270	0	G	T	0.073	-4.54E-02	1.71E-02	7.91E-03	7.55E-03	7.60E-03
6	exm529887	31107447	0	G	C	0.016	-9.35E-02	3.52E-02	7.93E-03	7.61E-03	7.66E-03
11	exm969459	128805548	1	A	G	0.331	-2.52E-02	9.48E-03	7.98E-03	8.75E-03	8.81E-03
6	exm529913	31111091	8	A	T	0.016	-9.34E-02	3.52E-02	7.98E-03	7.65E-03	7.70E-03
6	exm586924	151674270	2	A	G	0.144	3.34E-02	1.26E-02	8.07E-03	7.70E-03	7.74E-03
3	exm365381	174814738	0	A	G	0.379	2.35E-02	8.88E-03	8.18E-03	8.29E-03	8.34E-03
11	exm894539	18319180	0	T	G	0.117	-3.60E-02	1.36E-02	8.18E-03	7.89E-03	7.94E-03
21	exm1579769	46935942	0	A	G	0.012	1.07E-01	4.05E-02	8.20E-03	8.02E-03	8.06E-03
10	exm842248	94714427	0	G	C	0.082	-4.27E-02	1.62E-02	8.23E-03	7.67E-03	7.72E-03
11	exm2264418	28129982	0	A	C	0.336	2.50E-02	9.45E-03	8.24E-03	8.86E-03	8.91E-03
9	exm779273	125377734	0	G	A	0.094	4.00E-02	1.51E-02	8.25E-03	7.87E-03	7.91E-03
11	exm910232	56511160	0	G	A	0.103	-4.40E-02	1.67E-02	8.26E-03	9.20E-03	9.25E-03
12	exm1045327	122386948	1	A	G	0.058	-4.98E-02	1.89E-02	8.33E-03	8.85E-03	8.90E-03
7	exm668318	148851273	2	C	G	0.042	-6.03E-02	2.29E-02	8.42E-03	8.48E-03	8.53E-03
6	exm575649	122773119	0	C	T	0.01	1.16E-01	4.42E-02	8.52E-03	7.58E-03	7.63E-03
12	exm2273492	51213765	0	C	T	0.38	2.42E-02	9.18E-03	8.54E-03	8.25E-03	8.30E-03
6	exm586888	151673589	0	A	G	0.144	3.31E-02	1.26E-02	8.58E-03	8.20E-03	8.25E-03
3	exm353117	135745810	0	A	G	0.015	9.58E-02	3.65E-02	8.74E-03	9.63E-03	9.68E-03
7	exm670960	150389594	0	T	G	0.063	4.76E-02	1.82E-02	8.80E-03	8.13E-03	8.18E-03
20	exm1558215	61869789	0	G	A	0.032	-6.37E-02	2.43E-02	8.84E-03	1.02E-02	1.02E-02
1	exm115035	159923111	0	T	G	0.067	4.59E-02	1.75E-02	8.89E-03	1.01E-02	1.01E-02
10	exm858429	118228763	0	C	T	0.08	4.30E-02	1.65E-02	8.93E-03	9.14E-03	9.20E-03
8	exm718005	121301887	0	C	T	0.018	8.68E-02	3.32E-02	8.97E-03	9.17E-03	9.22E-03
4	exm421042	119948046	0	C	A	0.246	-2.67E-02	1.02E-02	8.98E-03	8.90E-03	8.95E-03
5	exm446821	21842436	3	G	A	0.102	-3.85E-02	1.47E-02	9.01E-03	9.34E-03	9.39E-03
19	exm1435726	14829749	92	C	T	0.446	2.39E-02	9.17E-03	9.05E-03	1.03E-02	1.03E-02
14	exm1110095	68251991	0	A	G	0.02	8.19E-02	3.14E-02	9.12E-03	8.99E-03	9.04E-03
9	exm774461	116856481	0	A	C	0.093	3.90E-02	1.49E-02	9.12E-03	9.76E-03	9.82E-03
4	exm432510	165878335	1	G	A	0.428	-2.35E-02	9.02E-03	9.17E-03	8.89E-03	8.94E-03
7	exm608773	21856151	0	A	G	0.461	2.34E-02	8.99E-03	9.26E-03	9.18E-03	9.23E-03
16	exm1233229	30536916	0	C	T	0.011	1.11E-01	4.27E-02	9.27E-03	7.93E-03	7.97E-03
17	exm1288825	7637789	0	T	C	0.103	-3.73E-02	1.44E-02	9.32E-03	9.60E-03	9.65E-03
3	exm325320	57136585	0	T	C	0.271	-2.66E-02	1.02E-02	9.33E-03	9.75E-03	9.81E-03
15	exm1157456	44849698	0	A	G	0.052	5.15E-02	1.98E-02	9.39E-03	9.91E-03	9.96E-03
16	exm1255345	71019225	12	A	G	0.043	-5.62E-02	2.17E-02	9.49E-03	9.17E-03	9.22E-03
17	exm1361186	76522785	0	T	C	0.07	4.48E-02	1.73E-02	9.59E-03	9.90E-03	9.95E-03
17	exm1323726	40263400	0	T	C	0.051	-5.14E-02	1.98E-02	9.60E-03	1.11E-02	1.12E-02
10	exm838844	88277457	0	T	C	0.328	-2.51E-02	9.71E-03	9.64E-03	1.05E-02	1.05E-02
7	exm670180	149524913	1	A	G	0.023	7.52E-02	2.90E-02	9.69E-03	8.68E-03	8.73E-03
19	exm1454014	34791496	72	A	G	0.019	-8.06E-02	3.11E-02	9.70E-03	9.48E-03	9.53E-03
8	exm689234	22974450	211	T	C	0.128	-3.49E-02	1.35E-02	9.75E-03	1.01E-02	1.01E-02
19	exm1447402	19413092	0	T	C	0.081	4.46E-02	1.73E-02	9.87E-03	9.65E-03	9.70E-03
2	exm190281	44066247	0	C	G	0.03	6.63E-02	2.57E-02	9.92E-03	1.28E-02	1.29E-02
1	exm62276	55266797	1	C	G	0.075	4.38E-02	1.70E-02	1.00E-02	1.05E-02	1.05E-02
11	exm897613	28057957	0	C	T	0.336	2.43E-02	9.45E-03	1.01E-02	1.08E-02	1.09E-02
14	exm1089934	23652038	89	A	G	0.021	-7.56E-02	2.94E-02	1.01E-02	9.87E-03	9.92E-03
11	exm966088	124016058	0	T	C	0.018	8.58E-02	3.33E-02	1.01E-02	1.00E-02	1.01E-02
22	exm1584098	18389548	0	C	G	0.015	9.04E-02	3.52E-02	1.02E-02	9.34E-03	9.39E-03
16	exm1267132	87795580	0	C	G	0.072	4.39E-02	1.71E-02	1.02E-02	1.07E-02	1.08E-02
21	exm1582132	47851753	0	A	G	0.369	-2.53E-02	9.86E-03	1.03E-02	1.03E-02	1.04E-02
11	exm935911	68777323	0	C	T	0.305	2.47E-02	9.63E-03	1.03E-02	1.06E-02	1.06E-02
16	exm1227414	24788645	0	A	T	0.139	-3.36E-02	1.31E-02	1.04E-02	1.01E-02	1.01E-02
3	exm370605	185990096	1	C	T	0.26	-2.58E-02	1.01E-02	1.05E-02	1.10E-02	1.10E-02
19	exm1484541	47823871	0	G	T	0.01	-1.10E-01	4.29E-02	1.06E-02	1.14E-02	1.15E-02
11	exm966366	124252963	3	T	A	0.017	8.81E-02	3.45E-02	1.06E-02	9.80E-03	9.86E-03
20	exm1542067	40079655	0	C	G	0.011	1.08E-01	4.23E-02	1.07E-02	9.22E-03	9.27E-03
3	exm335014	102181131	1	G	A	0.102	-3.74E-02	1.47E-02	1.07E-02	1.05E-02	1.06E-02
3	exm339727	118865332	0	G	A	0.126	-3.42E-02	1.34E-02	1.07E-02	1.06E-02	1.07E-02
6	exm583392	144081609	0	T	C	0.131	3.25E-02	1.27E-02	1.08E-02	1.01E-02	1.01E-02
12	exm1045208	122295335	1	T	C	0.132	-3.47E-02	1.36E-02	1.08E-02	1.10E-02	1.10E-02
21	exm1581965	47836122	0	C	T	0.096	3.87E-02	1.52E-02	1.10E-02	1.01E-02	1.01E-02
21	exm1581981	47836395	0	G	T	0.096	3.87E-02	1.52E-02	1.10E-02	1.01E-02	1.01E-02
16	exm1255751	71487206	0	T	C	0.344	2.45E-02	9.63E-03	1.11E-02	1.01E-02	1.02E-02
1	exm9051	6305557	1	G	A	0.01	1.08E-01	4.25E-02	1.11E-02	1.02E-02	1.03E-02
16	exm1261661	81193321	0	T	C	0.158	-3.04E-02	1.20E-02	1.12E-02	1.11E-02	1.12E-02
11	exm935380	68512543	0	G	A	0.037	6.04E-02	2.38E-02	1.13E-02	1.17E-02	1.18E-02
14	exm1097315	36789775	0	A	T	0.072	4.34E-02	1.71E-02	1.13E-02	1.12E-02	1.12E-02
12	exm1002721	51203371	0	T	C	0.379	2.33E-02	9.19E-03	1.13E-02	1.10E-02	1.11E-02
2	exm238773	167279922	0	C	A	0.325	-2.51E-02	9.91E-03	1.14E-02	1.16E-02	1.16E-02
7	exm633664	91779971	1	G	T	0.356	2.34E-02	9.25E-03	1.15E-02	1.14E-02	1.15E-02
3	exm329928	72799703	0	T	C	0.125	-3.46E-02	1.37E-02	1.15E-02	1.04E-02	1.05E-02
4	exm406464	76489345	0	T	C	0.203	-2.78E-02	1.10E-02	1.16E-02	1.15E-02	1.16E-02
13	exm1069782	52439890	0	T	C	0.077	-4.11E-02	1.63E-02	1.16E-02	1.18E-02	1.18E-02
3	exm363662	169514585	0	T	A	0.235	2.61E-02	1.04E-02	1.17E-02	1.17E-02	1.17E-02
3	exm334983	102157365	0	T	A	0.102	-3.70E-02	1.47E-02	1.17E-02	1.16E-02	1.17E-02
3	exm334985	102157417	0	G	A	0.102	-3.70E-02	1.47E-02	1.17E-02	1.16E-02	1.17E-02
21	exm1582081	47848459	0	A	G	0.095	3.84E-02	1.53E-02	1.18E-02	1.07E-02	1.08E-02
3	exm350026	130114082	0	G	C	0.093	-3.76E-02	1.49E-02	1.19E-02	1.21E-02	1.22E-02
11	exm969460	128805557	0	C	T	0.333	-2.37E-02	9.43E-03	1.19E-02	1.31E-02	1.32E-02
6	exm545563	41162562	82	C	G	0.073	4.28E-02	1.70E-02	1.19E-02	1.08E-02	1.09E-02
20	exm2254299	45141400	0	A	C	0.434	2.22E-02	8.86E-03	1.21E-02	1.10E-02	1.10E-02
8	exm687664	22021037	0	A	C	0.248	-2.51E-02	9.99E-03	1.21E-02	1.27E-02	1.28E-02
20	exm1554881	60704972	0	A	G	0.012	-1.01E-01	4.03E-02	1.21E-02	1.28E-02	1.29E-02
7	exm643106	100490797	0	T	G	0.04	5.61E-02	2.24E-02	1.22E-02	1.14E-02	1.15E-02
17	exm1345464	62020348	0	C	T	0.37	-2.29E-02	9.15E-03	1.22E-02	1.21E-02	1.22E-02
9	exm766298	101056122	0	C	T	0.155	3.14E-02	1.25E-02	1.23E-02	1.13E-02	1.13E-02
16	exm1227434	24800897	0	T	C	0.031	6.42E-02	2.56E-02	1.23E-02	1.27E-02	1.28E-02
16	exm1227454	24801468	0	G	C	0.031	6.42E-02	2.56E-02	1.23E-02	1.27E-02	1.28E-02
3	exm2255668	126191011	1	A	G	0.021	-7.55E-02	3.01E-02	1.23E-02	1.13E-02	1.13E-02
19	exm1455420	35719020	16	T	C	0.468	-2.23E-02	8.92E-03	1.23E-02	1.35E-02	1.35E-02
8	exm704684	68421768	1	C	G	0.088	3.85E-02	1.54E-02	1.24E-02	1.15E-02	1.16E-02
8	exm699338	43054644	0	A	G	0.011	-1.05E-01	4.20E-02	1.24E-02	1.26E-02	1.26E-02
14	exm1108535	65249153	0	C	T	0.067	-4.43E-02	1.77E-02	1.25E-02	1.31E-02	1.32E-02
10	exm866887	134649709	0	T	C	0.011	-1.04E-01	4.15E-02	1.25E-02	1.35E-02	1.36E-02
19	exm1407425	3831709	0	T	C	0.402	-2.22E-02	8.90E-03	1.27E-02	1.38E-02	1.39E-02
3	exm338520	113285276	0	A	G	0.058	-4.78E-02	1.92E-02	1.27E-02	1.21E-02	1.21E-02
3	exm329409	69171290	0	T	C	0.01	1.11E-01	4.44E-02	1.27E-02	1.30E-02	1.30E-02
17	exm1368266	79899272	2	A	G	0.461	-2.19E-02	8.78E-03	1.27E-02	1.27E-02	1.28E-02
20	exm1540388	36989391	0	A	G	0.022	7.32E-02	2.94E-02	1.27E-02	1.14E-02	1.15E-02
1	exm141708	205031116	0	C	T	0.244	-2.61E-02	1.05E-02	1.27E-02	1.16E-02	1.16E-02
19	exm1503812	54755955	0	G	C	0.012	-9.88E-02	3.97E-02	1.28E-02	1.26E-02	1.26E-02
21	exm1582029	47841941	0	G	A	0.096	3.79E-02	1.52E-02	1.28E-02	1.18E-02	1.18E-02
1	exm5742	2426313	0	A	G	0.01	-1.04E-01	4.20E-02	1.29E-02	1.35E-02	1.35E-02
10	exm817749	30316072	0	G	C	0.276	2.44E-02	9.82E-03	1.29E-02	1.54E-02	1.55E-02
10	exm812223	17024503	0	G	A	0.248	2.64E-02	1.06E-02	1.31E-02	1.26E-02	1.26E-02
4	exm389453	9922130	0	T	C	0.464	-2.29E-02	9.22E-03	1.32E-02	1.22E-02	1.23E-02
7	exm653060	120876835	0	G	A	0.021	7.36E-02	2.97E-02	1.32E-02	1.26E-02	1.26E-02
15	exm1192123	98984367	0	T	A	0.011	-1.00E-01	4.04E-02	1.32E-02	1.48E-02	1.48E-02
17	exm1350638	71282336	0	C	T	0.034	-5.82E-02	2.35E-02	1.33E-02	1.23E-02	1.24E-02
19	exm1497319	52000624	8	T	G	0.115	-3.40E-02	1.37E-02	1.33E-02	1.34E-02	1.35E-02
18	exm1384256	43246156	0	A	G	0.419	2.22E-02	9.00E-03	1.35E-02	1.49E-02	1.49E-02
6	exm552115	46107752	0	C	G	0.332	2.44E-02	9.88E-03	1.35E-02	1.26E-02	1.27E-02
19	exm1420836	9056982	0	A	G	0.325	2.36E-02	9.54E-03	1.35E-02	1.26E-02	1.26E-02
20	exm1525055	9543622	0	T	C	0.3	-2.47E-02	9.98E-03	1.35E-02	1.34E-02	1.35E-02
19	exm1424513	10224548	0	A	G	0.225	-2.57E-02	1.04E-02	1.35E-02	1.35E-02	1.35E-02
3	exm287339	8675539	13	A	G	0.234	-2.50E-02	1.01E-02	1.36E-02	1.28E-02	1.29E-02
15	exm1177316	75146366	0	T	G	0.012	9.92E-02	4.02E-02	1.36E-02	1.41E-02	1.41E-02
19	exm1420503	9024871	0	T	C	0.056	4.59E-02	1.86E-02	1.37E-02	1.31E-02	1.32E-02
19	exm1436367	15133762	0	G	C	0.243	2.52E-02	1.02E-02	1.38E-02	1.38E-02	1.38E-02
2	exm247859	179539812	39	G	T	0.014	-9.21E-02	3.74E-02	1.38E-02	1.32E-02	1.32E-02
5	exm496391	150436517	0	A	G	0.012	-9.94E-02	4.04E-02	1.39E-02	1.33E-02	1.33E-02
16	exm1256514	71988106	0	C	T	0.121	-3.34E-02	1.36E-02	1.40E-02	1.34E-02	1.35E-02
15	exm1189565	90903311	0	A	G	0.424	2.34E-02	9.53E-03	1.41E-02	1.37E-02	1.37E-02
1	exm2440	1238583	0	A	G	0.011	-1.03E-01	4.19E-02	1.41E-02	1.30E-02	1.31E-02
19	exm1458873	36575645	0	A	G	0.155	-2.95E-02	1.20E-02	1.41E-02	1.28E-02	1.29E-02
3	exm338459	113187675	0	C	G	0.073	-4.20E-02	1.71E-02	1.41E-02	1.38E-02	1.38E-02
11	exm945177	82880209	0	C	G	0.012	-9.87E-02	4.02E-02	1.41E-02	1.32E-02	1.32E-02
14	exm1124055	94754804	1	T	C	0.01	-1.08E-01	4.42E-02	1.42E-02	1.26E-02	1.27E-02
7	exm618517	44874113	60	C	T	0.377	2.21E-02	9.03E-03	1.42E-02	1.30E-02	1.31E-02
2	exm234234	158114824	1	T	C	0.047	-5.07E-02	2.07E-02	1.43E-02	1.29E-02	1.30E-02
10	exm853505	105233110	0	C	T	0.137	3.28E-02	1.34E-02	1.43E-02	1.51E-02	1.51E-02
2	exm235780	160711045	0	G	C	0.251	-2.59E-02	1.06E-02	1.43E-02	1.44E-02	1.45E-02
19	exm1462322	38876352	0	A	G	0.155	2.99E-02	1.22E-02	1.43E-02	1.54E-02	1.55E-02
6	exm567256	97058574	2	A	G	0.401	-2.23E-02	9.11E-03	1.43E-02	1.61E-02	1.62E-02
8	exm686381	20005554	0	C	G	0.012	9.68E-02	3.95E-02	1.44E-02	1.54E-02	1.55E-02
11	exm876011	1267076	10	T	C	0.014	8.98E-02	3.67E-02	1.44E-02	1.50E-02	1.51E-02
19	exm1405730	3179884	0	T	G	0.01	-1.04E-01	4.24E-02	1.44E-02	1.32E-02	1.33E-02
5	exm485542	140480852	1	A	G	0.11	-3.45E-02	1.41E-02	1.44E-02	1.60E-02	1.61E-02
11	exm886220	6637588	0	G	T	0.02	7.59E-02	3.10E-02	1.44E-02	1.21E-02	1.22E-02
17	exm1295517	11556243	0	G	A	0.021	7.34E-02	3.00E-02	1.44E-02	1.27E-02	1.28E-02
12	exm1042018	119568596	0	A	G	0.061	-4.39E-02	1.80E-02	1.46E-02	1.34E-02	1.35E-02
1	exm161323	236141174	0	C	T	0.348	-2.26E-02	9.24E-03	1.46E-02	1.42E-02	1.43E-02
3	exm2239553	42814668	0	T	A	0.212	2.64E-02	1.08E-02	1.47E-02	1.49E-02	1.49E-02
19	exm1435613	14758168	0	A	G	0.282	2.44E-02	1.00E-02	1.48E-02	1.56E-02	1.57E-02
19	exm1403593	2255311	0	G	C	0.151	2.96E-02	1.22E-02	1.49E-02	1.43E-02	1.44E-02
10	exm-IND10-27727540	27687535	0	I	D	0.199	2.71E-02	1.11E-02	1.49E-02	1.38E-02	1.39E-02
11	exm922352	64068310	0	T	C	0.085	3.90E-02	1.60E-02	1.49E-02	1.65E-02	1.66E-02
1	exm63376	57415310	0	A	G	0.039	5.46E-02	2.25E-02	1.50E-02	1.58E-02	1.58E-02
1	exm63406	57422511	0	T	C	0.039	5.46E-02	2.25E-02	1.50E-02	1.58E-02	1.58E-02
7	exm628415	76029695	0	T	C	0.288	-2.53E-02	1.04E-02	1.50E-02	1.60E-02	1.60E-02
9	exm754976	75315438	0	A	G	0.321	-2.61E-02	1.07E-02	1.51E-02	1.75E-02	1.75E-02
4	exm408169	79158715	0	C	G	0.014	-8.86E-02	3.65E-02	1.51E-02	1.49E-02	1.50E-02
3	exm342753	122060404	0	T	C	0.146	-3.15E-02	1.30E-02	1.52E-02	1.54E-02	1.54E-02
2	exm190260	44065090	0	A	G	0.029	6.31E-02	2.60E-02	1.52E-02	1.94E-02	1.94E-02
16	exm1256573	72013797	0	G	C	0.126	-3.22E-02	1.33E-02	1.53E-02	1.47E-02	1.48E-02
3	exm342726	122003832	0	G	C	0.051	4.88E-02	2.01E-02	1.53E-02	1.41E-02	1.42E-02
22	exm1584715	19124865	0	T	C	0.01	-1.04E-01	4.29E-02	1.54E-02	1.47E-02	1.48E-02
17	exm1360733	76456017	0	G	C	0.036	5.61E-02	2.32E-02	1.55E-02	1.42E-02	1.42E-02
19	exm1396123	549171	2	T	C	0.011	-1.01E-01	4.17E-02	1.55E-02	1.52E-02	1.53E-02
1	exm23638	17668609	0	T	C	0.034	-5.89E-02	2.44E-02	1.56E-02	1.70E-02	1.71E-02
20	exm2254386	62044847	0	A	G	0.012	-9.56E-02	3.95E-02	1.57E-02	1.39E-02	1.40E-02
11	exm883435	5632018	1	A	C	0.07	-4.10E-02	1.70E-02	1.57E-02	1.62E-02	1.63E-02
14	exm1124088	94756669	0	A	G	0.01	-1.05E-01	4.33E-02	1.57E-02	1.42E-02	1.43E-02
10	exm827816	64937501	0	C	G	0.043	-5.26E-02	2.18E-02	1.57E-02	1.55E-02	1.56E-02
18	exm1387787	51820571	132	C	G	0.026	-6.41E-02	2.65E-02	1.58E-02	1.34E-02	1.35E-02
4	exm385885	5755529	0	C	A	0.012	9.40E-02	3.89E-02	1.59E-02	1.41E-02	1.42E-02
17	exm1281471	4689313	0	C	G	0.053	-4.62E-02	1.91E-02	1.59E-02	1.43E-02	1.44E-02
11	exm898614	32874876	21	G	C	0.035	-5.52E-02	2.29E-02	1.60E-02	1.41E-02	1.42E-02
11	exm888780	8159857	3	T	C	0.126	-3.20E-02	1.33E-02	1.61E-02	1.43E-02	1.44E-02
5	exm505774	176304967	0	A	G	0.012	9.54E-02	3.96E-02	1.61E-02	1.43E-02	1.43E-02
16	exm1261972	81242194	0	T	C	0.319	2.28E-02	9.48E-03	1.61E-02	1.60E-02	1.61E-02
2	exm221502	113309473	0	T	C	0.49	-2.26E-02	9.37E-03	1.61E-02	1.73E-02	1.73E-02
9	exm751323	37503087	1	A	G	0.242	2.50E-02	1.04E-02	1.61E-02	1.78E-02	1.79E-02
3	exm-rs4855697	108867128	0	A	G	0.399	2.27E-02	9.43E-03	1.61E-02	1.79E-02	1.80E-02
9	exm758070	86474115	0	C	T	0.095	-3.59E-02	1.49E-02	1.62E-02	1.64E-02	1.64E-02
1	exm68172	70904800	0	T	G	0.216	2.53E-02	1.05E-02	1.62E-02	1.56E-02	1.56E-02
6	exm520018	24503590	0	T	C	0.272	2.46E-02	1.02E-02	1.62E-02	1.59E-02	1.60E-02
22	exm1594754	24982254	0	A	G	0.01	-1.05E-01	4.39E-02	1.62E-02	1.63E-02	1.64E-02
5	exm2266081	50057729	0	G	A	0.336	-2.38E-02	9.90E-03	1.63E-02	1.51E-02	1.52E-02
11	exm897372	27362359	0	G	T	0.128	-3.21E-02	1.34E-02	1.64E-02	1.72E-02	1.73E-02
1	exm126236	177908852	1	T	C	0.158	2.97E-02	1.24E-02	1.64E-02	1.68E-02	1.69E-02
12	exm1015419	57578673	12	A	G	0.016	-8.32E-02	3.47E-02	1.64E-02	1.56E-02	1.57E-02
11	exm961947	118983434	0	T	C	0.326	-2.23E-02	9.28E-03	1.64E-02	1.67E-02	1.67E-02
6	exm552208	46135984	48	G	T	0.329	2.37E-02	9.88E-03	1.64E-02	1.56E-02	1.56E-02
1	exm25690	19565338	0	T	C	0.146	3.08E-02	1.28E-02	1.65E-02	1.50E-02	1.51E-02
11	exm952950	107299631	1	A	G	0.039	-5.41E-02	2.26E-02	1.66E-02	1.60E-02	1.61E-02
1	exm7611	3683159	0	C	A	0.028	6.24E-02	2.60E-02	1.66E-02	1.75E-02	1.75E-02
1	exm3203	1309185	0	C	T	0.011	-1.00E-01	4.17E-02	1.66E-02	1.54E-02	1.55E-02
1	exm67204	67633812	0	G	T	0.349	2.34E-02	9.76E-03	1.66E-02	1.62E-02	1.63E-02
6	exm2257601	151670690	9	A	G	0.145	3.00E-02	1.25E-02	1.67E-02	1.60E-02	1.60E-02
19	exm1498404	52497250	0	G	A	0.447	2.20E-02	9.17E-03	1.67E-02	1.52E-02	1.53E-02
19	exm1455061	35524939	4	A	C	0.112	3.33E-02	1.39E-02	1.67E-02	1.76E-02	1.77E-02
3	exm290624	11643465	0	T	C	0.174	-2.80E-02	1.17E-02	1.68E-02	1.56E-02	1.56E-02
2	exm258483	204073414	2	G	A	0.022	-7.18E-02	3.01E-02	1.69E-02	1.74E-02	1.75E-02
6	exm565666	90315771	0	G	C	0.172	2.83E-02	1.19E-02	1.69E-02	1.87E-02	1.87E-02
11	exm888173	7721974	0	T	C	0.013	9.29E-02	3.89E-02	1.71E-02	1.96E-02	1.97E-02
5	exm473605	121488203	0	A	G	0.067	-4.11E-02	1.72E-02	1.71E-02	1.90E-02	1.91E-02
14	exm-rs3825569	101350298	0	G	A	0.397	-2.11E-02	8.86E-03	1.71E-02	1.79E-02	1.80E-02
1	exm147390	212965095	0	A	G	0.18	-2.77E-02	1.16E-02	1.72E-02	1.71E-02	1.71E-02
14	exm1117569	77794283	0	T	C	0.171	-2.79E-02	1.17E-02	1.72E-02	1.73E-02	1.73E-02
8	exm728485	144940779	1	A	G	0.118	-3.22E-02	1.35E-02	1.73E-02	1.97E-02	1.98E-02
1	exm82211	110466466	1	C	T	0.381	-2.15E-02	9.01E-03	1.73E-02	1.77E-02	1.78E-02
5	exm448230	32786389	0	G	A	0.282	2.35E-02	9.88E-03	1.73E-02	1.87E-02	1.88E-02
6	exm-rs1265099	31105413	0	C	T	0.195	2.78E-02	1.17E-02	1.73E-02	1.74E-02	1.75E-02
2	exm2237455	242513552	0	G	A	0.064	-4.24E-02	1.78E-02	1.74E-02	1.48E-02	1.48E-02
1	exm88370	118509284	142	T	G	0.149	3.13E-02	1.32E-02	1.75E-02	1.75E-02	1.76E-02
7	exm617788	44444122	0	A	G	0.104	3.47E-02	1.46E-02	1.75E-02	1.86E-02	1.87E-02
3	exm321762	52535766	0	T	C	0.014	8.63E-02	3.63E-02	1.76E-02	1.77E-02	1.78E-02
17	exm1285160	6704121	0	T	C	0.094	3.52E-02	1.48E-02	1.77E-02	1.73E-02	1.73E-02
12	exm1053818	133220526	0	C	T	0.211	-2.56E-02	1.08E-02	1.78E-02	1.81E-02	1.81E-02
11	exm2250320	78482113	65	A	G	0.019	7.53E-02	3.17E-02	1.78E-02	2.03E-02	2.04E-02
17	exm1339358	56270442	0	G	A	0.093	-3.57E-02	1.51E-02	1.79E-02	1.78E-02	1.79E-02
5	exm2257100	167924260	4	A	C	0.065	4.46E-02	1.88E-02	1.80E-02	1.96E-02	1.97E-02
6	exm525691	29274486	0	C	T	0.32	-2.41E-02	1.02E-02	1.80E-02	1.69E-02	1.69E-02
4	exm433265	169208334	0	T	C	0.021	-7.26E-02	3.07E-02	1.80E-02	1.85E-02	1.85E-02
1	exm117501	161163439	0	C	T	0.012	-9.20E-02	3.89E-02	1.81E-02	1.75E-02	1.75E-02
6	exm552189	46135489	0	T	C	0.331	2.33E-02	9.87E-03	1.81E-02	1.71E-02	1.72E-02
2	exm2255470	71211815	0	A	G	0.083	3.78E-02	1.60E-02	1.82E-02	1.82E-02	1.82E-02
20	exm1527047	17716416	1	G	C	0.348	2.20E-02	9.33E-03	1.83E-02	1.69E-02	1.70E-02
1	exm159178	232574921	0	C	T	0.335	2.23E-02	9.45E-03	1.83E-02	1.88E-02	1.88E-02
17	exm1290673	7951878	0	G	A	0.032	-5.83E-02	2.47E-02	1.83E-02	1.69E-02	1.70E-02
5	exm485567	140481475	0	T	A	0.111	-3.31E-02	1.40E-02	1.83E-02	2.02E-02	2.03E-02
1	exm42816	34677815	0	C	T	0.024	6.58E-02	2.79E-02	1.84E-02	1.84E-02	1.84E-02
17	exm1292543	8700982	0	T	C	0.297	2.22E-02	9.44E-03	1.85E-02	1.88E-02	1.89E-02
17	exm1371043	80904844	0	T	C	0.176	-2.87E-02	1.22E-02	1.85E-02	1.83E-02	1.84E-02
20	exm1541253	39792063	0	G	A	0.026	6.49E-02	2.75E-02	1.86E-02	1.67E-02	1.67E-02
5	exm452637	41033163	1	C	T	0.019	7.52E-02	3.20E-02	1.86E-02	1.87E-02	1.88E-02
2	exm190167	44040401	0	C	G	0.239	-2.51E-02	1.06E-02	1.86E-02	1.88E-02	1.89E-02
10	exm832134	73082563	0	G	A	0.42	2.11E-02	8.96E-03	1.86E-02	1.79E-02	1.79E-02
2	exm247542	179486376	0	T	C	0.015	-8.24E-02	3.50E-02	1.86E-02	1.83E-02	1.84E-02
12	exm1028932	100444984	0	A	G	0.072	4.13E-02	1.76E-02	1.86E-02	1.84E-02	1.85E-02
2	exm218502	105959592	0	A	G	0.059	-4.37E-02	1.86E-02	1.87E-02	1.91E-02	1.91E-02
11	exm891152	11913585	0	G	T	0.216	2.65E-02	1.13E-02	1.87E-02	1.81E-02	1.81E-02
6	exm513639	4069166	0	C	T	0.292	-2.36E-02	1.00E-02	1.87E-02	1.84E-02	1.85E-02
20	exm1555949	60902389	0	A	G	0.032	5.77E-02	2.45E-02	1.87E-02	1.65E-02	1.65E-02
2	exm2255385	45171842	0	A	G	0.114	3.28E-02	1.39E-02	1.88E-02	1.92E-02	1.93E-02
5	exm467964	95115959	0	T	C	0.037	-5.41E-02	2.30E-02	1.89E-02	2.06E-02	2.06E-02
14	exm1100920	51223789	0	C	T	0.382	2.22E-02	9.44E-03	1.89E-02	1.82E-02	1.82E-02
1	exm116727	160922421	0	G	T	0.041	5.15E-02	2.20E-02	1.90E-02	1.78E-02	1.79E-02
4	exm438196	187455099	10	A	G	0.014	8.67E-02	3.70E-02	1.91E-02	2.01E-02	2.01E-02
2	exm2255318	31178818	0	T	C	0.155	2.82E-02	1.20E-02	1.91E-02	1.77E-02	1.78E-02
20	exm1525383	10603326	0	G	A	0.015	-8.30E-02	3.54E-02	1.91E-02	2.05E-02	2.05E-02
16	exm1256560	72011181	0	G	T	0.125	-3.13E-02	1.33E-02	1.92E-02	1.87E-02	1.88E-02
19	exm1488870	49438363	0	A	G	0.489	2.07E-02	8.82E-03	1.92E-02	1.76E-02	1.77E-02
1	exm19023	15438990	0	G	A	0.488	2.09E-02	8.91E-03	1.92E-02	1.84E-02	1.85E-02
15	exm1168360	63970456	0	C	T	0.28	2.34E-02	9.98E-03	1.92E-02	1.73E-02	1.74E-02
15	exm1165164	58256127	0	T	C	0.231	-2.60E-02	1.11E-02	1.93E-02	1.92E-02	1.93E-02
17	exm1311663	33460516	14	G	A	0.051	-4.82E-02	2.06E-02	1.93E-02	1.74E-02	1.74E-02
5	exm485650	140502343	1	T	C	0.111	-3.27E-02	1.40E-02	1.93E-02	2.13E-02	2.13E-02
5	exm485651	140502344	1	T	C	0.111	-3.27E-02	1.40E-02	1.93E-02	2.13E-02	2.13E-02
13	exm1060942	31233063	0	A	G	0.426	-2.06E-02	8.79E-03	1.93E-02	1.93E-02	1.94E-02
8	exm694425	30999280	4	T	G	0.345	2.20E-02	9.39E-03	1.93E-02	2.18E-02	2.19E-02
1	exm61882	55134585	0	G	A	0.034	-5.68E-02	2.43E-02	1.94E-02	1.83E-02	1.84E-02
4	exm406295	75675841	0	T	A	0.245	-2.38E-02	1.02E-02	1.94E-02	2.03E-02	2.03E-02
12	exm1029675	101573812	0	G	A	0.043	-4.97E-02	2.12E-02	1.94E-02	1.87E-02	1.88E-02
12	exm2250537	101573812	0	G	A	0.043	-4.97E-02	2.12E-02	1.94E-02	1.87E-02	1.88E-02
19	exm1436908	15290007	0	T	C	0.018	7.88E-02	3.37E-02	1.95E-02	1.77E-02	1.78E-02
1	exm-rs718265	55319902	0	A	G	0.217	2.60E-02	1.11E-02	1.95E-02	1.97E-02	1.98E-02
16	exm1261579	81181821	0	C	T	0.037	-5.42E-02	2.32E-02	1.96E-02	2.00E-02	2.01E-02
16	exm1210668	3293922	0	T	A	0.218	-2.46E-02	1.05E-02	1.96E-02	2.06E-02	2.07E-02
16	exm1252548	69201050	0	T	C	0.019	7.60E-02	3.25E-02	1.96E-02	1.66E-02	1.66E-02
4	exm407878	77818132	1	C	G	0.056	-4.42E-02	1.89E-02	1.96E-02	2.11E-02	2.11E-02
12	exm1010469	55641811	0	T	C	0.06	4.30E-02	1.84E-02	1.97E-02	2.00E-02	2.00E-02
9	exm792732	136132873	0	C	T	0.478	2.04E-02	8.76E-03	1.97E-02	1.89E-02	1.90E-02
11	exm912795	58491921	0	T	A	0.239	-2.48E-02	1.06E-02	1.98E-02	1.90E-02	1.90E-02
3	exm361871	160131347	2	G	A	0.039	5.25E-02	2.25E-02	1.98E-02	2.01E-02	2.02E-02
15	exm1150325	41245731	66	A	G	0.012	9.01E-02	3.86E-02	1.98E-02	1.90E-02	1.91E-02
7	exm602902	5396715	3	C	T	0.364	2.11E-02	9.07E-03	1.98E-02	2.06E-02	2.07E-02
22	exm1585671	19808769	1	T	C	0.264	2.35E-02	1.01E-02	1.98E-02	1.99E-02	2.00E-02
8	exm699423	43211994	0	C	G	0.012	-9.45E-02	4.06E-02	1.99E-02	2.01E-02	2.02E-02
7	exm-rs7636	100490077	0	T	C	0.039	5.27E-02	2.27E-02	2.00E-02	1.87E-02	1.88E-02
19	exm1485979	48523128	0	A	G	0.017	-7.77E-02	3.34E-02	2.00E-02	2.04E-02	2.04E-02
8	exm730425	145086876	0	C	T	0.045	-4.89E-02	2.10E-02	2.00E-02	1.99E-02	1.99E-02
19	exm1514664	58233008	0	A	G	0.054	4.60E-02	1.98E-02	2.01E-02	2.25E-02	2.25E-02
16	exm1245055	57996960	0	C	T	0.308	-2.23E-02	9.61E-03	2.01E-02	2.12E-02	2.12E-02
9	exm752132	38575602	3	G	T	0.041	-5.12E-02	2.20E-02	2.01E-02	1.86E-02	1.87E-02
17	exm1295074	10541515	10	C	T	0.419	-2.13E-02	9.15E-03	2.02E-02	1.99E-02	2.00E-02
14	exm2251821	51188341	8	A	G	0.463	-2.13E-02	9.15E-03	2.02E-02	1.83E-02	1.84E-02
2	exm186520	37035934	1	G	A	0.185	2.65E-02	1.14E-02	2.02E-02	1.89E-02	1.90E-02
6	exm-rs2240803	30920957	0	T	C	0.494	-2.22E-02	9.56E-03	2.03E-02	2.08E-02	2.09E-02
4	exm419255	113352397	0	G	A	0.477	-2.14E-02	9.23E-03	2.04E-02	1.97E-02	1.98E-02
13	exm1082287	114321861	0	T	C	0.012	9.22E-02	3.97E-02	2.04E-02	2.05E-02	2.06E-02
20	exm1555718	60893611	1	T	C	0.024	6.75E-02	2.91E-02	2.05E-02	2.09E-02	2.10E-02
4	exm404372	71468348	0	C	G	0.137	2.90E-02	1.25E-02	2.05E-02	1.96E-02	1.96E-02
3	exm359958	153943770	1	G	C	0.011	-9.51E-02	4.11E-02	2.06E-02	2.07E-02	2.08E-02
9	exm769153	107588033	0	T	C	0.08	-3.70E-02	1.60E-02	2.06E-02	2.05E-02	2.06E-02
7	exm628168	75687396	0	A	G	0.021	7.14E-02	3.08E-02	2.06E-02	2.33E-02	2.34E-02
19	exm1455062	35524944	1	C	G	0.11	3.24E-02	1.40E-02	2.06E-02	2.15E-02	2.16E-02
19	exm1455514	35757427	0	A	G	0.272	-2.32E-02	1.00E-02	2.06E-02	2.10E-02	2.11E-02
8	exm687411	21984945	71	T	C	0.392	-2.09E-02	9.02E-03	2.07E-02	1.93E-02	1.93E-02
20	exm1544796	44141400	0	G	A	0.016	-8.04E-02	3.47E-02	2.07E-02	2.03E-02	2.04E-02
16	exm1266307	86565882	35	C	G	0.183	-2.61E-02	1.13E-02	2.07E-02	1.99E-02	1.99E-02
11	exm959370	117864846	0	G	A	0.12	-3.16E-02	1.37E-02	2.07E-02	1.91E-02	1.92E-02
15	exm-rs13180	78789488	0	T	C	0.447	-2.05E-02	8.88E-03	2.08E-02	1.97E-02	1.97E-02
8	exm685482	17918934	0	A	G	0.032	5.82E-02	2.52E-02	2.08E-02	2.19E-02	2.20E-02
19	exm1494521	50957397	1	A	G	0.313	-2.21E-02	9.55E-03	2.09E-02	2.05E-02	2.05E-02
17	exm1348524	66533655	0	A	G	0.266	-2.35E-02	1.02E-02	2.09E-02	2.11E-02	2.12E-02
16	exm1261911	81232564	2	T	G	0.269	2.29E-02	9.93E-03	2.09E-02	2.00E-02	2.01E-02
9	exm750305	35906519	5	A	G	0.151	2.79E-02	1.21E-02	2.10E-02	2.02E-02	2.03E-02
2	exm238873	167334085	1	G	T	0.328	-2.28E-02	9.88E-03	2.11E-02	2.18E-02	2.19E-02
1	exm162714	237778084	0	A	G	0.055	-4.42E-02	1.92E-02	2.11E-02	2.11E-02	2.12E-02
3	exm371479	186917586	0	T	C	0.034	-5.48E-02	2.38E-02	2.13E-02	2.35E-02	2.35E-02
5	exm451222	38412674	0	T	C	0.065	4.11E-02	1.78E-02	2.14E-02	1.82E-02	1.83E-02
3	exm317211	50222926	0	T	A	0.092	3.57E-02	1.55E-02	2.14E-02	2.33E-02	2.34E-02
20	exm1526192	14306953	0	T	G	0.194	2.61E-02	1.13E-02	2.15E-02	2.25E-02	2.26E-02
22	exm1596105	26423477	0	A	G	0.036	-5.33E-02	2.32E-02	2.15E-02	2.07E-02	2.08E-02
11	exm884711	6239344	0	A	G	0.495	1.98E-02	8.61E-03	2.15E-02	1.91E-02	1.91E-02
9	exm779543	125512438	1	G	C	0.033	-5.53E-02	2.41E-02	2.16E-02	2.02E-02	2.03E-02
11	exm883784	5776470	0	T	G	0.053	-4.52E-02	1.97E-02	2.16E-02	1.98E-02	1.99E-02
7	exm660868	138417791	0	G	A	0.116	3.12E-02	1.36E-02	2.17E-02	2.51E-02	2.52E-02
12	exm1003138	51681903	0	T	C	0.065	-4.01E-02	1.75E-02	2.17E-02	2.15E-02	2.16E-02
10	exm856771	115410234	0	C	T	0.198	2.54E-02	1.11E-02	2.18E-02	2.33E-02	2.34E-02
5	exm443135	5462148	0	G	A	0.278	-2.27E-02	9.89E-03	2.18E-02	2.20E-02	2.20E-02
3	exm350020	130110550	1	G	A	0.326	-2.15E-02	9.38E-03	2.19E-02	2.38E-02	2.39E-02
5	exm443078	5460619	7	G	C	0.276	-2.27E-02	9.92E-03	2.20E-02	2.22E-02	2.23E-02
10	exm811124	15138615	0	T	C	0.05	4.60E-02	2.01E-02	2.20E-02	2.16E-02	2.17E-02
6	exm-rs8408	30867666	0	T	C	0.354	2.25E-02	9.84E-03	2.21E-02	2.22E-02	2.23E-02
10	exm846772	99337626	0	T	G	0.012	9.17E-02	4.01E-02	2.21E-02	2.18E-02	2.19E-02
12	exm1033549	108102757	0	G	A	0.023	6.71E-02	2.93E-02	2.21E-02	2.03E-02	2.04E-02
17	exm1365334	79089590	0	G	A	0.153	-2.82E-02	1.23E-02	2.22E-02	2.24E-02	2.24E-02
8	exm687676	22021517	0	A	G	0.266	-2.25E-02	9.83E-03	2.23E-02	2.36E-02	2.37E-02
9	exm803166	140242644	0	A	G	0.018	7.34E-02	3.21E-02	2.24E-02	2.09E-02	2.10E-02
6	exm529135	30893127	0	G	A	0.359	2.25E-02	9.83E-03	2.24E-02	2.24E-02	2.24E-02
20	exm2254341	55758929	0	T	C	0.021	6.95E-02	3.04E-02	2.24E-02	2.32E-02	2.33E-02
16	exm1199472	840599	0	T	C	0.176	-2.61E-02	1.14E-02	2.25E-02	2.29E-02	2.30E-02
19	exm1419742	8669931	0	G	C	0.082	-3.54E-02	1.55E-02	2.25E-02	2.24E-02	2.25E-02
12	exm1016776	57924486	1	G	T	0.02	6.84E-02	3.00E-02	2.26E-02	2.09E-02	2.10E-02
20	exm1555934	60901986	0	A	G	0.032	5.60E-02	2.46E-02	2.27E-02	2.00E-02	2.01E-02
22	exm1588866	21989142	0	A	G	0.141	2.93E-02	1.29E-02	2.27E-02	2.26E-02	2.27E-02
19	exm1435691	14827830	0	A	C	0.073	3.83E-02	1.68E-02	2.28E-02	2.41E-02	2.42E-02
2	exm194108	54562012	1	A	C	0.208	2.57E-02	1.13E-02	2.29E-02	2.39E-02	2.40E-02
22	exm1605014	37326443	0	C	G	0.158	-2.71E-02	1.19E-02	2.29E-02	2.29E-02	2.30E-02
2	exm229663	136107777	0	A	G	0.081	-3.64E-02	1.60E-02	2.29E-02	2.40E-02	2.41E-02
21	exm1567035	34614255	0	T	G	0.458	-2.09E-02	9.19E-03	2.30E-02	2.49E-02	2.50E-02
16	exm1252026	68719113	0	A	G	0.048	4.60E-02	2.02E-02	2.31E-02	2.54E-02	2.55E-02
2	exm244559	178936561	0	A	G	0.01	-9.86E-02	4.34E-02	2.31E-02	2.52E-02	2.53E-02
16	exm1229635	28508491	1	G	A	0.014	8.46E-02	3.72E-02	2.31E-02	2.54E-02	2.54E-02
9	exm766714	101767315	0	A	G	0.252	2.36E-02	1.04E-02	2.33E-02	2.65E-02	2.66E-02
12	exm991907	29648364	0	A	G	0.031	5.71E-02	2.52E-02	2.33E-02	2.34E-02	2.35E-02
8	exm2270955	22273687	0	C	T	0.186	-2.56E-02	1.13E-02	2.35E-02	2.38E-02	2.39E-02
2	exm270415	223168695	0	G	A	0.011	9.44E-02	4.17E-02	2.35E-02	2.45E-02	2.46E-02
18	exm1389170	56247600	0	C	A	0.448	2.01E-02	8.89E-03	2.35E-02	2.20E-02	2.21E-02
6	exm529161	30899571	0	T	C	0.486	-2.17E-02	9.60E-03	2.36E-02	2.41E-02	2.42E-02
11	exm898592	32852172	0	A	G	0.097	3.44E-02	1.52E-02	2.37E-02	2.43E-02	2.43E-02
17	exm1328375	42338945	0	C	T	0.035	5.41E-02	2.39E-02	2.37E-02	2.30E-02	2.31E-02
10	exm816616	27702624	16	T	G	0.206	2.49E-02	1.10E-02	2.38E-02	2.23E-02	2.24E-02
20	exm1526544	16729048	0	C	T	0.023	-6.56E-02	2.90E-02	2.38E-02	2.38E-02	2.39E-02
19	exm1426071	10624735	0	T	A	0.095	-3.32E-02	1.47E-02	2.39E-02	2.50E-02	2.51E-02
7	exm-IND7-100669739	100883020	17	I	D	0.05	-4.65E-02	2.06E-02	2.39E-02	2.23E-02	2.24E-02
21	exm1565110	31803054	0	A	G	0.011	9.65E-02	4.27E-02	2.39E-02	2.09E-02	2.10E-02
9	exm779320	125391369	0	A	G	0.152	2.74E-02	1.21E-02	2.41E-02	2.29E-02	2.30E-02
7	exm604600	6452461	0	A	G	0.103	3.27E-02	1.45E-02	2.41E-02	2.29E-02	2.30E-02
1	exm151819	223816383	0	A	G	0.079	3.68E-02	1.63E-02	2.42E-02	2.39E-02	2.40E-02
19	exm1425060	10385540	0	T	A	0.017	7.58E-02	3.36E-02	2.42E-02	2.38E-02	2.38E-02
7	exm2258201	148801091	0	G	A	0.158	-2.94E-02	1.30E-02	2.42E-02	2.38E-02	2.39E-02
12	exm978235	6711147	0	A	C	0.469	2.04E-02	9.07E-03	2.42E-02	2.43E-02	2.44E-02
13	exm1060879	31231806	0	C	T	0.434	-1.98E-02	8.78E-03	2.43E-02	2.44E-02	2.44E-02
16	exm1222006	19547747	1	C	G	0.409	1.99E-02	8.86E-03	2.44E-02	2.39E-02	2.40E-02
8	exm691356	26628028	0	A	G	0.429	2.04E-02	9.06E-03	2.44E-02	2.42E-02	2.43E-02
3	exm308960	47045846	6	T	C	0.104	-3.22E-02	1.43E-02	2.44E-02	2.20E-02	2.21E-02
3	exm359540	151171439	3	A	C	0.253	2.28E-02	1.01E-02	2.44E-02	2.48E-02	2.48E-02
5	exm479249	135287029	0	T	C	0.27	-2.28E-02	1.01E-02	2.45E-02	2.49E-02	2.50E-02
5	exm509334	178507048	0	G	C	0.095	3.47E-02	1.54E-02	2.45E-02	2.22E-02	2.23E-02
6	exm595248	168442687	39	C	A	0.16	-2.71E-02	1.20E-02	2.45E-02	2.49E-02	2.50E-02
4	exm426072	143067053	0	T	C	0.011	-9.31E-02	4.14E-02	2.45E-02	2.34E-02	2.35E-02
16	exm1259676	75590092	1	C	G	0.375	-2.09E-02	9.31E-03	2.46E-02	2.34E-02	2.35E-02
1	exm130190	183516241	0	T	C	0.063	-4.06E-02	1.81E-02	2.46E-02	2.77E-02	2.78E-02
20	exm1543930	43629135	0	A	G	0.205	2.48E-02	1.10E-02	2.46E-02	2.66E-02	2.66E-02
11	exm916331	61254514	0	A	G	0.035	5.37E-02	2.39E-02	2.47E-02	2.36E-02	2.37E-02
15	exm1157850	45048651	0	T	C	0.113	3.14E-02	1.40E-02	2.47E-02	2.45E-02	2.45E-02
12	exm2250646	122359397	0	G	A	0.138	-2.99E-02	1.33E-02	2.48E-02	2.71E-02	2.72E-02
3	exm314177	49162583	0	T	C	0.018	7.46E-02	3.32E-02	2.48E-02	2.26E-02	2.26E-02
2	exm171870	10059770	0	G	T	0.467	2.04E-02	9.08E-03	2.49E-02	2.43E-02	2.44E-02
12	exm983016	9984965	41	A	G	0.01	-9.22E-02	4.12E-02	2.51E-02	2.45E-02	2.46E-02
17	exm1364433	78321157	0	C	T	0.052	-4.41E-02	1.97E-02	2.51E-02	2.53E-02	2.54E-02
12	exm1002276	50744119	0	A	G	0.461	-2.01E-02	8.97E-03	2.51E-02	2.72E-02	2.73E-02
12	exm1002434	50754563	0	G	T	0.461	-2.01E-02	8.97E-03	2.51E-02	2.72E-02	2.73E-02
16	exm1263706	84158248	0	C	G	0.267	2.27E-02	1.01E-02	2.51E-02	2.33E-02	2.33E-02
4	exm435969	184367561	0	T	G	0.396	-2.02E-02	9.03E-03	2.53E-02	2.53E-02	2.54E-02
4	exm429797	155156542	0	A	G	0.013	8.78E-02	3.93E-02	2.53E-02	2.35E-02	2.36E-02
6	exm-rs9263873	31170713	1	C	T	0.349	2.24E-02	1.00E-02	2.53E-02	2.53E-02	2.54E-02
6	exm539981	34214348	0	T	C	0.037	5.02E-02	2.24E-02	2.53E-02	2.30E-02	2.31E-02
5	exm498788	154395470	0	G	A	0.042	4.80E-02	2.15E-02	2.54E-02	2.31E-02	2.32E-02
6	exm519988	24489691	0	C	G	0.142	2.86E-02	1.28E-02	2.54E-02	2.46E-02	2.46E-02
15	exm1152432	42148736	3	G	A	0.046	4.66E-02	2.08E-02	2.54E-02	2.43E-02	2.44E-02
3	exm377860	197579466	0	T	C	0.097	-3.38E-02	1.51E-02	2.55E-02	2.59E-02	2.60E-02
6	exm526102	29523676	0	C	G	0.048	-4.60E-02	2.06E-02	2.55E-02	2.41E-02	2.41E-02
2	exm195402	55872538	0	C	T	0.071	-3.95E-02	1.77E-02	2.55E-02	2.47E-02	2.48E-02
19	exm1471330	41944237	0	C	T	0.404	2.00E-02	8.94E-03	2.56E-02	2.50E-02	2.51E-02
22	exm1585234	19423250	0	A	G	0.167	2.96E-02	1.33E-02	2.56E-02	2.52E-02	2.52E-02
12	exm1027183	95604290	0	C	T	0.112	-3.18E-02	1.43E-02	2.57E-02	2.67E-02	2.68E-02
1	exm90444	144912153	24	A	G	0.145	-2.79E-02	1.25E-02	2.57E-02	2.56E-02	2.57E-02
6	exm532827	31836976	0	A	G	0.062	4.11E-02	1.84E-02	2.57E-02	2.61E-02	2.62E-02
11	exm907615	55339829	0	A	G	0.015	8.52E-02	3.82E-02	2.58E-02	2.77E-02	2.78E-02
1	exm143903	207074905	0	C	T	0.193	-2.55E-02	1.14E-02	2.58E-02	2.63E-02	2.64E-02
11	exm957309	114442103	1	A	G	0.402	-2.01E-02	9.00E-03	2.58E-02	2.59E-02	2.60E-02
2	exm186521	37035945	0	A	C	0.173	2.60E-02	1.17E-02	2.59E-02	2.49E-02	2.50E-02
12	exm983254	10215654	0	G	C	0.062	-4.10E-02	1.84E-02	2.59E-02	2.35E-02	2.35E-02
19	exm1491225	50091798	0	T	G	0.31	-2.10E-02	9.44E-03	2.59E-02	2.33E-02	2.34E-02
17	exm1367363	79634774	1	T	A	0.061	-4.14E-02	1.86E-02	2.60E-02	2.63E-02	2.64E-02
17	exm1313428	34340284	0	C	T	0.411	2.05E-02	9.23E-03	2.61E-02	2.73E-02	2.74E-02
6	exm2257715	28297368	0	A	G	0.013	8.27E-02	3.72E-02	2.61E-02	2.88E-02	2.89E-02
6	exm524962	28297368	0	A	G	0.013	8.27E-02	3.72E-02	2.61E-02	2.88E-02	2.89E-02
19	exm2253740	2410332	0	C	T	0.363	-2.06E-02	9.27E-03	2.63E-02	2.68E-02	2.69E-02
17	exm1277805	3352294	0	G	A	0.214	-2.47E-02	1.11E-02	2.63E-02	2.64E-02	2.65E-02
17	exm1277809	3352331	0	T	C	0.214	-2.47E-02	1.11E-02	2.63E-02	2.64E-02	2.65E-02
5	exm466482	89979589	1	G	A	0.237	2.39E-02	1.07E-02	2.63E-02	2.24E-02	2.24E-02
3	exm325662	57419497	0	C	T	0.41	2.07E-02	9.33E-03	2.64E-02	2.62E-02	2.62E-02
17	exm1291675	8161131	1	G	A	0.025	-6.20E-02	2.79E-02	2.64E-02	2.51E-02	2.51E-02
1	exm153941	227071449	0	A	G	0.018	-7.33E-02	3.30E-02	2.64E-02	2.73E-02	2.73E-02
16	exm1204235	2018912	0	G	A	0.023	-6.40E-02	2.88E-02	2.65E-02	2.37E-02	2.37E-02
21	exm1581893	47831509	0	G	A	0.116	3.07E-02	1.38E-02	2.65E-02	2.43E-02	2.44E-02
3	exm349845	129694681	1	G	C	0.186	2.52E-02	1.13E-02	2.65E-02	2.73E-02	2.74E-02
12	exm1010578	55715048	0	T	C	0.056	4.23E-02	1.91E-02	2.67E-02	2.62E-02	2.63E-02
12	exm1010610	55725690	0	T	C	0.056	4.23E-02	1.91E-02	2.67E-02	2.62E-02	2.63E-02
1	exm135301	200522566	0	C	G	0.285	2.22E-02	1.00E-02	2.67E-02	2.65E-02	2.66E-02
19	exm1414301	6665020	0	T	C	0.033	-5.40E-02	2.44E-02	2.67E-02	2.66E-02	2.67E-02
5	exm456869	60999768	0	T	C	0.13	-3.00E-02	1.35E-02	2.68E-02	2.47E-02	2.48E-02
3	exm-rs864643	39555580	0	C	T	0.146	-2.78E-02	1.26E-02	2.68E-02	2.47E-02	2.48E-02
6	exm537105	32917498	1	G	C	0.048	4.57E-02	2.06E-02	2.68E-02	2.55E-02	2.56E-02
19	exm1486273	48640807	0	T	C	0.011	-9.21E-02	4.16E-02	2.68E-02	2.68E-02	2.69E-02
9	exm780790	127220938	0	C	G	0.046	4.63E-02	2.09E-02	2.68E-02	2.88E-02	2.89E-02
6	exm537102	32917411	0	T	C	0.048	4.57E-02	2.06E-02	2.69E-02	2.55E-02	2.56E-02
6	exm537234	32945625	0	T	C	0.048	4.57E-02	2.06E-02	2.69E-02	2.55E-02	2.56E-02
19	exm1459024	36595436	28	A	C	0.41	1.95E-02	8.82E-03	2.70E-02	2.59E-02	2.60E-02
10	exm838857	88414569	0	T	C	0.066	3.96E-02	1.79E-02	2.70E-02	2.53E-02	2.54E-02
12	exm1004566	52710721	0	C	G	0.403	2.01E-02	9.11E-03	2.70E-02	2.75E-02	2.76E-02
5	exm505272	176004680	0	C	A	0.024	-6.12E-02	2.77E-02	2.70E-02	2.68E-02	2.69E-02
1	exm7020	3424388	0	A	G	0.015	7.76E-02	3.51E-02	2.70E-02	2.80E-02	2.81E-02
12	exm1039649	113623217	2	C	G	0.039	5.04E-02	2.28E-02	2.71E-02	2.85E-02	2.86E-02
21	exm1580201	47423040	0	G	A	0.114	-3.06E-02	1.38E-02	2.71E-02	2.66E-02	2.67E-02
9	exm774606	116931099	0	A	G	0.367	2.00E-02	9.04E-03	2.72E-02	2.73E-02	2.74E-02
12	exm1025651	89745477	0	A	C	0.491	-1.94E-02	8.81E-03	2.72E-02	2.73E-02	2.74E-02
1	exm60089	53553754	1	C	T	0.454	1.98E-02	8.99E-03	2.73E-02	2.81E-02	2.82E-02
22	exm1588914	21991120	0	A	G	0.151	2.76E-02	1.25E-02	2.73E-02	2.77E-02	2.78E-02
1	exm24987	19413261	0	A	T	0.479	-2.07E-02	9.40E-03	2.74E-02	2.61E-02	2.62E-02
12	exm1011022	56031273	0	A	G	0.267	-2.20E-02	9.99E-03	2.74E-02	2.62E-02	2.63E-02
5	exm476250	131039955	1	C	T	0.059	4.03E-02	1.83E-02	2.76E-02	2.68E-02	2.69E-02
15	exm1178834	76017452	0	T	C	0.115	3.06E-02	1.39E-02	2.76E-02	3.22E-02	3.23E-02
12	exm1010511	55688895	0	G	A	0.048	4.52E-02	2.05E-02	2.77E-02	3.04E-02	3.05E-02
19	exm1418804	8389839	0	T	C	0.017	7.13E-02	3.24E-02	2.79E-02	2.56E-02	2.57E-02
12	exm1045390	122405912	0	T	G	0.303	2.23E-02	1.01E-02	2.79E-02	2.87E-02	2.88E-02
10	exm842320	94824166	0	A	G	0.066	-3.92E-02	1.78E-02	2.79E-02	2.69E-02	2.69E-02
6	exm545508	41126655	1	G	A	0.064	4.02E-02	1.83E-02	2.79E-02	2.52E-02	2.53E-02
6	exm522678	26373507	3	A	G	0.102	-3.23E-02	1.47E-02	2.80E-02	2.54E-02	2.55E-02
17	exm1333807	46847364	0	A	C	0.13	-2.94E-02	1.34E-02	2.80E-02	3.29E-02	3.29E-02
6	exm2273420	46128688	0	G	C	0.317	2.19E-02	9.96E-03	2.80E-02	2.60E-02	2.61E-02
2	exm230831	141242918	0	C	T	0.022	-6.57E-02	2.99E-02	2.81E-02	2.90E-02	2.91E-02
7	exm656681	128520441	0	C	G	0.081	3.49E-02	1.59E-02	2.81E-02	2.58E-02	2.58E-02
3	exm336180	108475974	0	A	G	0.325	-2.12E-02	9.67E-03	2.81E-02	2.75E-02	2.76E-02
3	exm301538	38805069	0	C	T	0.054	4.21E-02	1.92E-02	2.82E-02	2.62E-02	2.63E-02
6	exm529100	30890483	0	T	G	0.209	2.54E-02	1.16E-02	2.82E-02	2.81E-02	2.82E-02
4	exm2264061	101108057	0	A	C	0.355	-2.00E-02	9.12E-03	2.82E-02	2.58E-02	2.59E-02
5	exm443751	7835555	0	G	C	0.207	2.36E-02	1.08E-02	2.82E-02	2.67E-02	2.68E-02
1	exm111892	157739773	4	A	G	0.018	7.20E-02	3.28E-02	2.83E-02	2.64E-02	2.65E-02
6	exm537079	32906586	0	T	C	0.048	4.52E-02	2.06E-02	2.84E-02	2.68E-02	2.69E-02
6	exm537081	32906652	0	A	T	0.048	4.52E-02	2.06E-02	2.84E-02	2.68E-02	2.69E-02
6	exm537082	32906716	0	C	T	0.048	4.52E-02	2.06E-02	2.84E-02	2.68E-02	2.69E-02
8	exm689825	23423697	0	A	G	0.145	-2.71E-02	1.24E-02	2.85E-02	3.10E-02	3.11E-02
19	exm1478756	45179567	1	T	C	0.026	-5.85E-02	2.67E-02	2.85E-02	2.88E-02	2.89E-02
16	exm1212157	3708170	0	T	C	0.011	8.90E-02	4.06E-02	2.85E-02	2.83E-02	2.83E-02
4	exm408327	79300993	0	A	G	0.198	2.50E-02	1.14E-02	2.85E-02	2.79E-02	2.79E-02
18	exm1383024	33709977	4	C	G	0.048	4.51E-02	2.06E-02	2.86E-02	2.98E-02	2.99E-02
22	exm1588898	21990823	1	A	G	0.142	2.81E-02	1.28E-02	2.87E-02	2.85E-02	2.86E-02
20	exm1524408	6065729	0	T	C	0.326	2.07E-02	9.48E-03	2.88E-02	2.80E-02	2.81E-02
16	exm1261855	81219187	0	T	C	0.247	2.23E-02	1.02E-02	2.88E-02	2.86E-02	2.87E-02
11	exm881554	4870269	0	T	A	0.318	2.05E-02	9.39E-03	2.88E-02	2.90E-02	2.90E-02
22	exm1595944	26286738	0	A	T	0.026	5.90E-02	2.70E-02	2.89E-02	2.72E-02	2.72E-02
21	exm1581995	47836547	5	C	T	0.102	3.23E-02	1.48E-02	2.90E-02	2.66E-02	2.67E-02
4	exm408180	79166478	0	T	A	0.011	-8.91E-02	4.08E-02	2.90E-02	2.84E-02	2.84E-02
17	exm1356247	73894963	0	G	C	0.029	-5.79E-02	2.65E-02	2.91E-02	3.09E-02	3.10E-02
13	exm1067677	46629944	0	A	G	0.292	-2.12E-02	9.72E-03	2.91E-02	3.05E-02	3.06E-02
8	exm685683	18258103	0	A	G	0.348	-2.08E-02	9.54E-03	2.92E-02	2.73E-02	2.74E-02
9	exm738751	7046901	7	G	C	0.46	2.05E-02	9.39E-03	2.92E-02	2.87E-02	2.88E-02
3	exm341301	121154974	0	T	C	0.097	3.29E-02	1.51E-02	2.92E-02	2.94E-02	2.95E-02
2	exm170434	3392295	0	A	G	0.396	-2.03E-02	9.30E-03	2.93E-02	2.95E-02	2.96E-02
20	exm1521766	3528101	0	C	A	0.031	5.86E-02	2.69E-02	2.94E-02	2.88E-02	2.88E-02
1	exm13987	11102940	0	A	G	0.014	8.11E-02	3.72E-02	2.94E-02	2.87E-02	2.88E-02
2	exm221003	112751928	0	G	A	0.441	-2.16E-02	9.93E-03	2.95E-02	3.17E-02	3.18E-02
3	exm363048	167184878	0	C	T	0.403	1.99E-02	9.15E-03	2.95E-02	2.61E-02	2.62E-02
3	exm310722	48282695	0	G	A	0.279	2.23E-02	1.02E-02	2.95E-02	2.92E-02	2.93E-02
11	exm947240	89880604	0	A	G	0.05	4.37E-02	2.01E-02	2.96E-02	2.84E-02	2.85E-02
17	exm1362480	77711018	0	G	A	0.012	-8.73E-02	4.01E-02	2.97E-02	3.00E-02	3.01E-02
11	exm2218005	116714118	0	G	T	0.149	-2.68E-02	1.23E-02	2.97E-02	2.88E-02	2.89E-02
6	exm563914	84896316	0	T	C	0.066	3.81E-02	1.75E-02	2.98E-02	3.45E-02	3.46E-02
2	exm221019	112755001	0	A	G	0.441	-2.16E-02	9.93E-03	2.98E-02	3.20E-02	3.21E-02
11	exm883195	5536852	0	G	A	0.268	2.18E-02	1.00E-02	2.98E-02	3.17E-02	3.18E-02
1	exm69804	78098403	0	C	T	0.036	-5.03E-02	2.31E-02	2.98E-02	2.89E-02	2.90E-02
6	exm594683	167754661	3	A	G	0.155	-2.63E-02	1.21E-02	2.98E-02	2.90E-02	2.91E-02
16	exm1204204	2017772	0	A	G	0.022	-6.29E-02	2.89E-02	2.99E-02	2.69E-02	2.70E-02
7	exm625562	72992858	1	G	C	0.052	4.27E-02	1.96E-02	2.99E-02	3.06E-02	3.07E-02
5	exm461694	74893581	0	A	G	0.02	-6.83E-02	3.14E-02	2.99E-02	3.00E-02	3.01E-02
3	exm338340	113127991	0	A	C	0.094	-3.31E-02	1.52E-02	3.00E-02	2.84E-02	2.85E-02
19	exm1455425	35719106	0	A	G	0.353	2.05E-02	9.44E-03	3.00E-02	2.97E-02	2.98E-02
9	exm792714	136131592	15	C	G	0.251	2.20E-02	1.01E-02	3.00E-02	2.67E-02	2.68E-02
1	exm159407	232941677	1	T	G	0.081	-3.43E-02	1.58E-02	3.00E-02	2.72E-02	2.73E-02
4	exm438951	187630597	0	G	C	0.028	-5.69E-02	2.62E-02	3.01E-02	2.95E-02	2.96E-02
15	exm1146693	34649211	0	A	C	0.096	3.17E-02	1.46E-02	3.01E-02	2.66E-02	2.67E-02
15	exm1153416	42439444	0	T	C	0.168	2.51E-02	1.16E-02	3.02E-02	2.83E-02	2.84E-02
19	exm1425543	10449358	0	C	T	0.214	2.38E-02	1.10E-02	3.03E-02	3.45E-02	3.46E-02
8	exm689281	23002135	44	T	C	0.014	-8.06E-02	3.72E-02	3.03E-02	3.19E-02	3.20E-02
20	exm1545953	44581348	0	A	G	0.085	-3.39E-02	1.57E-02	3.04E-02	2.83E-02	2.84E-02
3	exm310819	48360992	1	G	T	0.282	2.21E-02	1.02E-02	3.04E-02	2.95E-02	2.96E-02
11	exm945053	82644904	0	A	G	0.471	2.00E-02	9.24E-03	3.04E-02	3.13E-02	3.14E-02
12	exm1044202	121600253	0	T	C	0.458	1.94E-02	8.95E-03	3.04E-02	3.10E-02	3.11E-02
16	exm1210665	3293888	0	T	C	0.244	-2.19E-02	1.01E-02	3.04E-02	3.31E-02	3.32E-02
6	exm595317	168459845	0	G	C	0.099	3.27E-02	1.51E-02	3.05E-02	2.92E-02	2.93E-02
18	exm1383073	33726295	0	G	A	0.048	4.45E-02	2.06E-02	3.06E-02	3.17E-02	3.18E-02
8	exm699266	42977973	0	A	G	0.011	-9.05E-02	4.18E-02	3.06E-02	3.07E-02	3.07E-02
3	exm325739	57475351	0	T	G	0.263	2.23E-02	1.03E-02	3.06E-02	2.98E-02	2.99E-02
6	exm529508	30993533	0	G	A	0.341	2.06E-02	9.51E-03	3.06E-02	2.99E-02	3.00E-02
15	exm1149490	40915190	0	A	G	0.357	2.00E-02	9.24E-03	3.06E-02	2.84E-02	2.85E-02
9	exm758180	86518796	0	C	T	0.095	-3.23E-02	1.50E-02	3.07E-02	3.11E-02	3.11E-02
6	exm541201	35430686	0	A	G	0.158	2.57E-02	1.19E-02	3.07E-02	3.05E-02	3.06E-02
17	exm1290669	7951819	0	A	G	0.375	1.98E-02	9.17E-03	3.07E-02	3.47E-02	3.48E-02
11	exm891612	12315915	0	A	G	0.467	-1.98E-02	9.16E-03	3.08E-02	2.88E-02	2.89E-02
19	exm1395703	376008	2	T	C	0.401	-1.92E-02	8.90E-03	3.08E-02	2.92E-02	2.93E-02
14	exm1097312	36789729	4	T	G	0.056	4.14E-02	1.92E-02	3.09E-02	3.17E-02	3.18E-02
16	exm1199055	820888	0	C	T	0.367	1.96E-02	9.09E-03	3.09E-02	3.21E-02	3.22E-02
5	exm2257043	150946966	0	G	A	0.095	-3.23E-02	1.49E-02	3.09E-02	3.05E-02	3.05E-02
17	exm1367384	79638805	0	T	C	0.061	-4.01E-02	1.86E-02	3.09E-02	3.24E-02	3.25E-02
14	exm1123292	94088369	0	C	T	0.094	3.24E-02	1.50E-02	3.11E-02	3.25E-02	3.26E-02
16	exm1260715	78064733	0	A	C	0.102	-3.13E-02	1.45E-02	3.11E-02	3.44E-02	3.45E-02
2	exm233322	152527572	1	C	T	0.413	-2.00E-02	9.27E-03	3.12E-02	3.13E-02	3.14E-02
1	exm159365	232940953	0	C	T	0.08	-3.44E-02	1.59E-02	3.12E-02	2.82E-02	2.83E-02
7	exm632324	88424115	0	G	C	0.078	-3.63E-02	1.69E-02	3.13E-02	3.09E-02	3.10E-02
11	exm883771	5776287	0	C	T	0.054	-4.19E-02	1.94E-02	3.14E-02	2.89E-02	2.89E-02
19	exm1495891	51480840	0	G	C	0.039	4.77E-02	2.22E-02	3.14E-02	2.95E-02	2.96E-02
20	exm1541124	37667182	0	T	C	0.125	2.86E-02	1.33E-02	3.14E-02	3.03E-02	3.04E-02
19	exm1460406	37854040	0	A	G	0.018	-7.09E-02	3.29E-02	3.15E-02	3.44E-02	3.45E-02
15	exm1189341	90784250	0	T	C	0.27	2.17E-02	1.01E-02	3.15E-02	3.11E-02	3.12E-02
14	exm1114477	74759006	1	T	C	0.322	2.02E-02	9.39E-03	3.15E-02	3.42E-02	3.43E-02
19	exm1424509	10224526	0	T	C	0.425	1.93E-02	8.99E-03	3.15E-02	3.01E-02	3.02E-02
16	exm1261886	81232275	0	G	A	0.271	2.13E-02	9.92E-03	3.16E-02	3.06E-02	3.06E-02
3	exm359677	151545601	0	G	A	0.237	2.23E-02	1.04E-02	3.17E-02	3.39E-02	3.40E-02
12	exm1036367	110474070	2	C	T	0.049	-4.54E-02	2.11E-02	3.17E-02	3.11E-02	3.12E-02
2	exm238569	167129256	0	A	C	0.017	7.31E-02	3.40E-02	3.17E-02	3.52E-02	3.52E-02
11	exm936116	69063476	1	T	C	0.088	3.28E-02	1.53E-02	3.17E-02	3.04E-02	3.05E-02
2	exm207327	85780536	0	T	C	0.168	2.55E-02	1.19E-02	3.18E-02	3.32E-02	3.33E-02
5	exm466567	89990324	0	A	G	0.237	2.31E-02	1.07E-02	3.18E-02	2.71E-02	2.72E-02
6	exm564995	88318883	0	A	G	0.018	6.95E-02	3.24E-02	3.19E-02	2.93E-02	2.94E-02
1	exm73129	89478868	45	A	G	0.123	2.83E-02	1.32E-02	3.19E-02	3.13E-02	3.14E-02
14	exm1100951	51224374	0	T	G	0.366	2.04E-02	9.51E-03	3.19E-02	3.08E-02	3.08E-02
10	exm823484	50109895	1	C	A	0.127	2.83E-02	1.32E-02	3.19E-02	3.05E-02	3.06E-02
7	exm615509	38805215	0	T	C	0.011	-9.30E-02	4.33E-02	3.19E-02	3.48E-02	3.49E-02
15	exm1189968	91295110	0	T	C	0.016	7.54E-02	3.51E-02	3.19E-02	3.08E-02	3.09E-02
3	exm346273	125865766	0	A	C	0.126	2.83E-02	1.32E-02	3.20E-02	3.07E-02	3.08E-02
12	exm1013486	56814653	0	A	G	0.445	-1.90E-02	8.84E-03	3.20E-02	3.01E-02	3.01E-02
20	exm1546229	44642406	0	G	C	0.146	2.73E-02	1.27E-02	3.20E-02	3.20E-02	3.20E-02
17	exm1356311	73898188	1	A	G	0.029	-5.70E-02	2.66E-02	3.20E-02	3.42E-02	3.42E-02
16	exm1222016	19548116	0	A	G	0.086	-3.39E-02	1.58E-02	3.20E-02	3.40E-02	3.41E-02
9	exm801131	139916879	0	T	C	0.017	7.36E-02	3.43E-02	3.21E-02	3.13E-02	3.14E-02
6	exm568844	105726036	0	T	C	0.223	-2.25E-02	1.05E-02	3.22E-02	2.98E-02	2.99E-02
7	exm612200	30492237	0	T	C	0.403	-1.90E-02	8.88E-03	3.22E-02	2.94E-02	2.95E-02
2	exm276157	233897414	0	A	C	0.046	-4.36E-02	2.04E-02	3.23E-02	2.86E-02	2.87E-02
1	exm81233	110019439	0	G	A	0.065	3.78E-02	1.77E-02	3.23E-02	3.06E-02	3.07E-02
19	exm1403277	2226772	1	C	G	0.204	2.34E-02	1.09E-02	3.24E-02	2.82E-02	2.83E-02
6	exm-rs3757340	30921882	0	T	C	0.455	2.07E-02	9.69E-03	3.25E-02	3.25E-02	3.26E-02
6	exm531836	31646986	2	A	G	0.063	3.93E-02	1.84E-02	3.25E-02	3.26E-02	3.27E-02
10	exm2273461	7798033	0	T	A	0.056	4.05E-02	1.90E-02	3.28E-02	3.14E-02	3.15E-02
21	exm1567258	34787312	0	G	A	0.337	2.08E-02	9.74E-03	3.28E-02	3.42E-02	3.43E-02
1	exm2249756	120480583	0	A	G	0.015	7.87E-02	3.69E-02	3.28E-02	3.10E-02	3.11E-02
10	exm844676	97453464	0	G	T	0.098	-3.17E-02	1.48E-02	3.29E-02	3.54E-02	3.55E-02
17	exm1333905	46894377	0	C	A	0.141	-2.76E-02	1.29E-02	3.29E-02	3.86E-02	3.87E-02
11	exm888750	8132301	0	T	C	0.135	-2.74E-02	1.29E-02	3.29E-02	3.03E-02	3.04E-02
3	exm319287	51897361	1	C	T	0.033	5.26E-02	2.47E-02	3.29E-02	3.81E-02	3.82E-02
6	exm529696	31079994	0	T	C	0.099	3.36E-02	1.58E-02	3.30E-02	3.17E-02	3.17E-02
12	exm1010999	56030938	1	T	C	0.282	-2.10E-02	9.84E-03	3.30E-02	3.24E-02	3.25E-02
3	exm2261355	111313457	0	T	C	0.106	-3.03E-02	1.42E-02	3.32E-02	3.92E-02	3.93E-02
11	exm901517	43940602	0	G	C	0.14	-2.76E-02	1.30E-02	3.32E-02	3.17E-02	3.18E-02
1	exm22700	17292223	0	A	G	0.027	5.79E-02	2.72E-02	3.32E-02	3.03E-02	3.04E-02
4	exm391585	17819695	0	A	G	0.042	4.63E-02	2.17E-02	3.33E-02	3.19E-02	3.20E-02
5	exm482878	140048707	1	G	A	0.037	4.82E-02	2.26E-02	3.33E-02	3.47E-02	3.47E-02
4	exm414017	93511396	0	T	C	0.011	-8.59E-02	4.04E-02	3.33E-02	3.66E-02	3.67E-02
9	exm737369	5431913	0	G	A	0.042	-4.73E-02	2.22E-02	3.34E-02	3.44E-02	3.45E-02
11	exm908210	55606693	0	A	G	0.016	7.85E-02	3.69E-02	3.34E-02	3.53E-02	3.54E-02
3	exm2255870	183508590	0	G	A	0.044	4.61E-02	2.17E-02	3.34E-02	3.32E-02	3.33E-02
1	exm63308	57383358	0	T	C	0.071	-3.61E-02	1.70E-02	3.34E-02	3.25E-02	3.26E-02
17	exm1284705	6441376	0	A	G	0.059	3.95E-02	1.86E-02	3.35E-02	3.46E-02	3.47E-02
7	exm661196	138602523	0	C	T	0.459	-1.91E-02	8.97E-03	3.35E-02	3.60E-02	3.61E-02
6	exm561173	75797302	1	C	T	0.327	-1.98E-02	9.32E-03	3.36E-02	3.52E-02	3.53E-02
7	exm631650	87056176	0	C	T	0.135	2.74E-02	1.29E-02	3.37E-02	3.28E-02	3.28E-02
18	exm1374913	9258537	0	C	T	0.029	-5.55E-02	2.61E-02	3.37E-02	3.47E-02	3.48E-02
1	exm109069	156351699	0	A	G	0.469	1.87E-02	8.82E-03	3.38E-02	3.57E-02	3.58E-02
15	exm1187859	90126121	0	T	C	0.415	-1.98E-02	9.31E-03	3.38E-02	3.56E-02	3.57E-02
11	exm882272	5221132	0	A	G	0.044	4.47E-02	2.11E-02	3.38E-02	3.34E-02	3.35E-02
1	exm1646	1120431	0	A	G	0.22	-2.22E-02	1.05E-02	3.39E-02	3.10E-02	3.11E-02
2	exm254322	196825402	0	C	T	0.075	-3.58E-02	1.69E-02	3.39E-02	3.36E-02	3.37E-02
4	exm2265714	68780399	0	A	G	0.478	-1.85E-02	8.70E-03	3.40E-02	3.20E-02	3.20E-02
1	exm151555	223285833	3	T	G	0.101	-3.10E-02	1.46E-02	3.41E-02	3.25E-02	3.26E-02
18	exm1389056	56204747	0	G	A	0.115	-2.95E-02	1.39E-02	3.41E-02	3.25E-02	3.25E-02
15	exm1147209	36946303	0	C	G	0.446	-1.91E-02	9.02E-03	3.41E-02	3.58E-02	3.59E-02
19	exm1474920	43519442	15	T	C	0.187	2.29E-02	1.08E-02	3.41E-02	3.37E-02	3.38E-02
3	exm352114	133371471	0	A	G	0.016	-7.23E-02	3.41E-02	3.42E-02	3.36E-02	3.37E-02
20	exm1529529	23424613	1	T	C	0.473	-1.94E-02	9.14E-03	3.42E-02	3.27E-02	3.28E-02
17	exm1298228	16527795	0	A	C	0.482	-1.90E-02	8.98E-03	3.42E-02	3.14E-02	3.15E-02
13	exm1060029	28624294	0	G	A	0.317	-2.00E-02	9.42E-03	3.42E-02	3.20E-02	3.21E-02
19	exm1421830	9077436	0	A	G	0.275	2.13E-02	1.01E-02	3.42E-02	3.26E-02	3.27E-02
19	exm1421845	9077803	0	C	T	0.275	2.13E-02	1.01E-02	3.42E-02	3.26E-02	3.27E-02
8	exm701953	57078933	0	T	G	0.134	-2.74E-02	1.29E-02	3.42E-02	3.90E-02	3.91E-02
12	exm1054538	133384864	0	A	G	0.16	2.63E-02	1.24E-02	3.42E-02	3.36E-02	3.37E-02
17	exm2272527	48919039	1	T	C	0.454	-1.90E-02	8.99E-03	3.43E-02	3.43E-02	3.44E-02
10	exm853481	105218252	4	A	G	0.135	2.85E-02	1.34E-02	3.43E-02	3.71E-02	3.72E-02
8	exm706965	77768390	0	G	T	0.063	3.83E-02	1.81E-02	3.43E-02	3.53E-02	3.54E-02
16	exm1214221	4764117	0	C	A	0.016	7.26E-02	3.43E-02	3.43E-02	3.56E-02	3.57E-02
5	exm482539	139941228	0	A	G	0.104	3.05E-02	1.44E-02	3.43E-02	3.63E-02	3.64E-02
11	exm885650	6555365	0	A	G	0.114	-2.96E-02	1.40E-02	3.44E-02	3.50E-02	3.51E-02
3	exm310747	48309828	2	G	C	0.279	2.16E-02	1.02E-02	3.45E-02	3.41E-02	3.42E-02
22	exm1597393	29196494	9	T	C	0.336	-2.08E-02	9.82E-03	3.45E-02	3.31E-02	3.32E-02
2	exm171846	10050960	4	A	G	0.471	1.92E-02	9.07E-03	3.45E-02	3.35E-02	3.36E-02
6	exm-rs1063632	31378510	0	A	G	0.032	5.25E-02	2.48E-02	3.46E-02	3.58E-02	3.59E-02
19	exm1421795	9076728	1	T	C	0.278	2.11E-02	1.00E-02	3.46E-02	3.26E-02	3.27E-02
9	exm2259069	107457725	14	A	G	0.35	1.99E-02	9.43E-03	3.47E-02	3.58E-02	3.59E-02
14	exm1116270	75904660	0	A	G	0.471	1.87E-02	8.84E-03	3.47E-02	3.44E-02	3.45E-02
22	exm1998231	19109689	1	A	G	0.01	-9.22E-02	4.37E-02	3.48E-02	3.18E-02	3.19E-02
8	exm724907	143436034	0	G	A	0.212	2.35E-02	1.11E-02	3.49E-02	3.34E-02	3.35E-02
10	exm811188	15146061	0	G	C	0.042	4.67E-02	2.21E-02	3.49E-02	3.33E-02	3.34E-02
4	exm427297	147560411	0	C	T	0.082	-3.48E-02	1.65E-02	3.50E-02	3.53E-02	3.54E-02
12	exm1036234	110383141	0	A	G	0.049	-4.46E-02	2.11E-02	3.50E-02	3.49E-02	3.50E-02
15	exm1176364	74622533	0	G	A	0.192	-2.37E-02	1.13E-02	3.51E-02	3.49E-02	3.50E-02
4	exm419280	113352899	0	G	A	0.479	-1.95E-02	9.26E-03	3.52E-02	3.41E-02	3.42E-02
9	exm740060	14819370	1	T	G	0.167	-2.47E-02	1.17E-02	3.52E-02	3.51E-02	3.52E-02
19	exm1471106	41903220	0	G	A	0.409	1.87E-02	8.90E-03	3.53E-02	3.58E-02	3.59E-02
7	exm608902	21939032	0	A	C	0.187	-2.35E-02	1.12E-02	3.54E-02	3.74E-02	3.75E-02
15	exm1182748	81625028	0	T	C	0.037	4.71E-02	2.24E-02	3.55E-02	3.37E-02	3.38E-02
2	exm259985	207603221	0	C	T	0.071	-3.62E-02	1.72E-02	3.55E-02	3.81E-02	3.82E-02
1	exm158172	230895340	0	A	C	0.286	2.06E-02	9.81E-03	3.57E-02	3.43E-02	3.44E-02
6	exm-rs1047014	19841493	1	G	A	0.089	-3.19E-02	1.52E-02	3.57E-02	3.63E-02	3.64E-02
18	exm1391011	61390332	0	C	T	0.32	2.01E-02	9.56E-03	3.58E-02	3.77E-02	3.77E-02
5	exm494505	149361221	0	T	A	0.098	3.07E-02	1.46E-02	3.58E-02	3.68E-02	3.68E-02
10	exm847416	99969475	1	C	A	0.102	3.08E-02	1.47E-02	3.58E-02	3.29E-02	3.30E-02
19	exm1446189	18980172	0	A	G	0.213	2.31E-02	1.10E-02	3.59E-02	3.50E-02	3.51E-02
4	exm386812	6596360	0	A	G	0.473	-1.83E-02	8.74E-03	3.59E-02	3.46E-02	3.47E-02
17	exm1332668	45904420	0	T	C	0.184	2.44E-02	1.16E-02	3.59E-02	3.75E-02	3.76E-02
11	exm2218420	20486063	0	G	C	0.019	6.82E-02	3.25E-02	3.60E-02	3.82E-02	3.83E-02
3	exm339823	118909159	0	A	G	0.142	-2.65E-02	1.27E-02	3.60E-02	3.82E-02	3.82E-02
19	exm1421260	9065632	0	C	T	0.277	2.10E-02	1.00E-02	3.61E-02	3.43E-02	3.44E-02
15	exm1149388	40898643	0	G	C	0.358	1.93E-02	9.23E-03	3.61E-02	3.36E-02	3.37E-02
2	exm248372	179587955	0	T	G	0.039	4.76E-02	2.27E-02	3.61E-02	3.91E-02	3.92E-02
1	exm141840	205053219	0	C	T	0.079	-3.40E-02	1.62E-02	3.63E-02	3.41E-02	3.42E-02
4	exm412373	88583135	0	T	A	0.251	-2.12E-02	1.01E-02	3.63E-02	3.57E-02	3.58E-02
2	exm206524	84880445	1	C	G	0.107	-3.40E-02	1.62E-02	3.63E-02	3.73E-02	3.74E-02
19	exm2253980	52856955	0	T	C	0.474	-1.85E-02	8.85E-03	3.63E-02	3.39E-02	3.40E-02
17	exm1348563	66538239	3	T	G	0.29	2.05E-02	9.80E-03	3.64E-02	3.44E-02	3.45E-02
17	exm1292049	8224276	1	C	T	0.478	-1.87E-02	8.95E-03	3.64E-02	3.60E-02	3.61E-02
6	exm514813	7414583	4	A	G	0.021	-6.24E-02	2.98E-02	3.65E-02	3.76E-02	3.77E-02
20	exm1555287	60878683	0	G	A	0.013	7.93E-02	3.79E-02	3.65E-02	3.45E-02	3.46E-02
10	exm841182	92503400	0	C	G	0.014	-7.87E-02	3.76E-02	3.66E-02	3.82E-02	3.83E-02
2	exm277632	234749258	1	C	T	0.085	-3.33E-02	1.59E-02	3.66E-02	3.54E-02	3.55E-02
14	exm1109522	68035879	6	G	A	0.234	2.19E-02	1.05E-02	3.66E-02	3.62E-02	3.62E-02
10	exm840844	91222287	0	C	A	0.051	4.27E-02	2.04E-02	3.66E-02	3.56E-02	3.57E-02
4	exm2080198	81529518	0	T	C	0.016	7.29E-02	3.49E-02	3.67E-02	3.13E-02	3.13E-02
17	exm1273976	1012214	0	A	G	0.014	7.55E-02	3.61E-02	3.67E-02	3.64E-02	3.65E-02
16	exm1245257	58054099	0	G	C	0.087	-3.24E-02	1.55E-02	3.68E-02	3.47E-02	3.48E-02
10	exm840981	91479211	42	T	G	0.125	-2.77E-02	1.33E-02	3.69E-02	3.62E-02	3.63E-02
20	exm1529407	23345844	0	A	C	0.457	-1.95E-02	9.32E-03	3.69E-02	3.61E-02	3.62E-02
10	exm865376	129907610	0	A	G	0.015	7.35E-02	3.52E-02	3.69E-02	3.50E-02	3.51E-02
19	exm1514596	58213773	0	C	G	0.057	4.06E-02	1.95E-02	3.70E-02	4.00E-02	4.01E-02
17	exm1358104	74381567	0	G	A	0.049	4.37E-02	2.09E-02	3.71E-02	4.02E-02	4.03E-02
19	exm1425539	10446568	8	C	T	0.222	2.26E-02	1.08E-02	3.71E-02	4.08E-02	4.09E-02
11	exm886396	6645522	0	T	C	0.017	-6.90E-02	3.31E-02	3.71E-02	3.93E-02	3.94E-02
9	exm741788	19087154	2	C	T	0.102	3.03E-02	1.45E-02	3.71E-02	3.71E-02	3.72E-02
3	exm339718	118864997	1	G	A	0.055	3.98E-02	1.91E-02	3.72E-02	3.75E-02	3.76E-02
3	exm345392	124732618	0	A	G	0.402	1.90E-02	9.11E-03	3.72E-02	3.71E-02	3.72E-02
17	exm1290486	7915912	0	T	C	0.125	-2.75E-02	1.32E-02	3.72E-02	3.70E-02	3.71E-02
20	exm1530816	25457055	0	A	G	0.488	-2.21E-02	1.06E-02	3.72E-02	3.84E-02	3.85E-02
19	exm1421752	9076083	1	A	G	0.278	2.09E-02	1.00E-02	3.72E-02	3.53E-02	3.54E-02
22	exm1620076	50315363	0	A	C	0.124	-2.79E-02	1.34E-02	3.72E-02	3.66E-02	3.67E-02
1	exm2232934	246730090	0	G	C	0.017	-6.99E-02	3.36E-02	3.73E-02	4.12E-02	4.13E-02
12	exm1027775	96374614	0	C	T	0.106	-2.95E-02	1.42E-02	3.74E-02	3.49E-02	3.50E-02
7	exm641022	100160264	0	C	T	0.141	2.69E-02	1.29E-02	3.74E-02	3.65E-02	3.66E-02
9	exm774835	117050998	1	G	A	0.405	-1.87E-02	8.97E-03	3.74E-02	3.73E-02	3.74E-02
9	exm741607	18950787	0	G	A	0.252	-2.15E-02	1.03E-02	3.75E-02	3.66E-02	3.67E-02
2	exm223046	118743630	0	A	G	0.011	-8.71E-02	4.19E-02	3.76E-02	3.80E-02	3.81E-02
19	exm1421170	9063678	0	G	T	0.278	2.08E-02	1.00E-02	3.76E-02	3.57E-02	3.58E-02
7	exm658639	132070054	0	C	T	0.247	2.09E-02	1.01E-02	3.76E-02	4.15E-02	4.16E-02
16	exm1261838	81213378	0	A	G	0.25	2.12E-02	1.02E-02	3.77E-02	3.63E-02	3.64E-02
20	exm1529173	23017082	1	T	C	0.415	1.90E-02	9.16E-03	3.77E-02	3.56E-02	3.57E-02
6	exm513659	4069685	0	T	C	0.238	-2.20E-02	1.06E-02	3.77E-02	3.74E-02	3.75E-02
6	exm519709	24403377	0	T	C	0.092	3.22E-02	1.55E-02	3.78E-02	4.16E-02	4.17E-02
11	exm945013	82643760	0	T	G	0.347	2.00E-02	9.65E-03	3.79E-02	4.08E-02	4.09E-02
7	exm607607	20180717	0	C	G	0.281	-2.05E-02	9.90E-03	3.80E-02	3.62E-02	3.63E-02
10	exm823552	50122109	0	T	C	0.127	2.74E-02	1.32E-02	3.80E-02	3.66E-02	3.67E-02
19	exm1421590	9072742	0	C	T	0.278	2.08E-02	1.00E-02	3.80E-02	3.60E-02	3.61E-02
19	exm1421745	9075969	0	T	C	0.278	2.08E-02	1.00E-02	3.80E-02	3.60E-02	3.61E-02
19	exm1421806	9076950	0	A	C	0.278	2.08E-02	1.00E-02	3.80E-02	3.60E-02	3.61E-02
19	exm1498351	52496149	0	C	T	0.438	1.91E-02	9.21E-03	3.80E-02	3.42E-02	3.42E-02
19	exm1498428	52497943	0	G	A	0.438	1.91E-02	9.21E-03	3.80E-02	3.42E-02	3.42E-02
1	exm26373	20072082	2	T	C	0.036	4.84E-02	2.33E-02	3.81E-02	3.76E-02	3.77E-02
8	exm724898	143427178	1	G	C	0.212	2.31E-02	1.11E-02	3.81E-02	3.66E-02	3.67E-02
19	exm1421572	9072313	2	G	A	0.278	2.08E-02	1.00E-02	3.82E-02	3.62E-02	3.63E-02
19	exm1424067	10114740	0	A	T	0.145	2.59E-02	1.25E-02	3.82E-02	3.79E-02	3.80E-02
12	exm1026834	94769769	0	A	G	0.018	6.75E-02	3.26E-02	3.83E-02	4.49E-02	4.50E-02
11	exm887235	6942695	1	T	C	0.311	2.01E-02	9.68E-03	3.83E-02	3.55E-02	3.56E-02
8	exm687117	21955784	0	C	A	0.019	-6.66E-02	3.22E-02	3.83E-02	3.72E-02	3.73E-02
1	exm151525	223285200	0	A	G	0.101	-3.02E-02	1.46E-02	3.83E-02	3.67E-02	3.68E-02
12	exm1021627	71523134	0	C	A	0.244	2.20E-02	1.06E-02	3.83E-02	3.91E-02	3.92E-02
2	exm235968	160808075	0	T	C	0.23	-2.31E-02	1.11E-02	3.84E-02	3.85E-02	3.86E-02
12	exm1010716	55794976	0	A	G	0.106	3.00E-02	1.45E-02	3.84E-02	3.85E-02	3.86E-02
4	exm435910	184236868	0	A	G	0.068	3.55E-02	1.72E-02	3.85E-02	3.82E-02	3.83E-02
14	exm1087343	22134018	0	T	C	0.044	4.41E-02	2.13E-02	3.86E-02	3.73E-02	3.74E-02
19	exm1486034	48543906	0	C	G	0.095	-3.09E-02	1.49E-02	3.86E-02	4.03E-02	4.04E-02
6	exm567117	96651740	0	A	G	0.026	-5.64E-02	2.73E-02	3.88E-02	4.17E-02	4.18E-02
9	exm772429	114454544	0	C	T	0.379	-1.92E-02	9.29E-03	3.90E-02	3.91E-02	3.92E-02
5	exm490179	141021096	3	A	G	0.033	-5.04E-02	2.44E-02	3.90E-02	3.70E-02	3.71E-02
3	exm369848	184700426	0	T	C	0.358	-1.94E-02	9.42E-03	3.91E-02	4.11E-02	4.12E-02
7	exm672220	150761314	0	A	G	0.16	2.50E-02	1.21E-02	3.92E-02	4.01E-02	4.02E-02
1	exm114235	159409857	0	A	G	0.421	-1.87E-02	9.05E-03	3.92E-02	3.62E-02	3.63E-02
19	exm1420234	9003645	0	A	G	0.252	2.12E-02	1.03E-02	3.92E-02	3.94E-02	3.95E-02
2	exm277637	234749354	0	A	G	0.085	-3.29E-02	1.60E-02	3.93E-02	3.81E-02	3.82E-02
6	exm585113	148865257	0	A	G	0.421	-1.79E-02	8.70E-03	3.93E-02	3.74E-02	3.75E-02
1	exm2250429	19422060	0	A	G	0.034	5.12E-02	2.48E-02	3.95E-02	3.86E-02	3.87E-02
10	exm829637	70716061	0	T	C	0.013	7.72E-02	3.75E-02	3.95E-02	3.81E-02	3.82E-02
11	exm2259879	8129296	1	A	C	0.472	1.84E-02	8.92E-03	3.95E-02	3.84E-02	3.85E-02
11	exm917400	62010863	1	C	T	0.344	1.96E-02	9.54E-03	3.96E-02	3.89E-02	3.90E-02
4	exm2273395	90874879	0	T	C	0.287	-2.00E-02	9.75E-03	3.97E-02	3.80E-02	3.81E-02
5	exm466974	90445889	0	G	A	0.096	-3.10E-02	1.51E-02	3.98E-02	3.75E-02	3.76E-02
10	exm2249262	50121760	0	A	G	0.127	2.71E-02	1.32E-02	3.99E-02	3.84E-02	3.84E-02
21	exm1566653	34003930	1	A	G	0.414	-2.01E-02	9.76E-03	3.99E-02	4.12E-02	4.13E-02
19	exm1477273	44571260	1	A	C	0.012	8.01E-02	3.90E-02	4.01E-02	4.16E-02	4.17E-02
16	exm1218108	11873158	0	C	T	0.038	-4.67E-02	2.28E-02	4.02E-02	3.99E-02	4.00E-02
16	exm1218116	11876203	0	C	T	0.038	-4.67E-02	2.28E-02	4.02E-02	3.99E-02	4.00E-02
7	exm628367	76022731	0	A	G	0.017	-6.91E-02	3.37E-02	4.02E-02	4.25E-02	4.26E-02
2	exm188117	39082344	0	T	C	0.27	2.23E-02	1.09E-02	4.03E-02	4.51E-02	4.52E-02
6	exm516253	10894381	10	A	G	0.014	7.62E-02	3.71E-02	4.03E-02	4.11E-02	4.12E-02
3	exm349985	130104206	0	G	A	0.363	-1.86E-02	9.08E-03	4.03E-02	4.53E-02	4.54E-02
12	exm1013519	56815922	0	C	T	0.46	-1.81E-02	8.81E-03	4.03E-02	3.67E-02	3.67E-02
17	exm1332781	45915766	1	C	T	0.017	6.81E-02	3.32E-02	4.04E-02	3.80E-02	3.81E-02
14	exm1105360	60582726	1	A	G	0.012	-8.06E-02	3.93E-02	4.04E-02	4.32E-02	4.33E-02
2	exm198051	65299298	0	A	C	0.105	2.95E-02	1.44E-02	4.04E-02	3.85E-02	3.86E-02
1	exm143508	206665052	1	T	C	0.208	-2.17E-02	1.06E-02	4.04E-02	4.06E-02	4.07E-02
20	exm1541485	39832628	1	C	T	0.023	5.99E-02	2.92E-02	4.04E-02	3.74E-02	3.75E-02
6	exm517662	14131854	0	G	A	0.018	-6.61E-02	3.23E-02	4.05E-02	4.29E-02	4.30E-02
17	exm1361118	76503560	0	A	C	0.076	3.42E-02	1.67E-02	4.05E-02	4.41E-02	4.42E-02
1	exm130185	183515428	0	A	G	0.104	2.98E-02	1.46E-02	4.06E-02	4.04E-02	4.05E-02
1	exm6141	2494330	0	A	G	0.144	2.65E-02	1.29E-02	4.06E-02	4.12E-02	4.13E-02
14	exm1084607	20850093	0	T	C	0.202	2.27E-02	1.11E-02	4.07E-02	3.82E-02	3.83E-02
17	exm1369878	80280213	0	A	C	0.015	7.36E-02	3.59E-02	4.08E-02	3.72E-02	3.73E-02
8	exm732117	145642002	0	T	C	0.397	-1.89E-02	9.22E-03	4.09E-02	4.10E-02	4.11E-02
21	exm1579525	46910210	1	A	G	0.122	2.69E-02	1.32E-02	4.10E-02	4.01E-02	4.02E-02
3	exm348940	129137188	0	T	C	0.012	8.07E-02	3.95E-02	4.11E-02	4.00E-02	4.01E-02
12	exm984327	11174276	0	A	G	0.253	-2.14E-02	1.05E-02	4.12E-02	4.24E-02	4.25E-02
12	exm1004519	52708420	1	G	A	0.313	-1.97E-02	9.66E-03	4.12E-02	4.08E-02	4.09E-02
6	exm532284	31733544	0	A	G	0.06	3.84E-02	1.88E-02	4.13E-02	4.12E-02	4.13E-02
3	exm296868	31789582	0	T	C	0.453	1.83E-02	8.97E-03	4.13E-02	4.09E-02	4.10E-02
3	exm312078	48626832	0	T	C	0.012	-8.35E-02	4.09E-02	4.14E-02	3.98E-02	3.99E-02
22	exm1618746	46787697	0	G	A	0.103	-3.01E-02	1.48E-02	4.15E-02	4.26E-02	4.27E-02
9	exm761004	94985637	0	C	T	0.323	-1.94E-02	9.54E-03	4.16E-02	4.18E-02	4.19E-02
11	exm913452	59224608	0	G	A	0.129	2.81E-02	1.38E-02	4.17E-02	3.96E-02	3.97E-02
19	exm1497324	52000672	0	G	A	0.237	-2.10E-02	1.03E-02	4.17E-02	4.33E-02	4.34E-02
1	exm50350	42047300	0	T	A	0.078	-3.34E-02	1.64E-02	4.17E-02	4.03E-02	4.04E-02
3	exm2256025	42738594	0	T	C	0.013	7.60E-02	3.73E-02	4.18E-02	4.00E-02	4.01E-02
13	exm1062820	33704290	0	A	G	0.017	6.78E-02	3.33E-02	4.18E-02	4.55E-02	4.56E-02
22	exm1604646	36900806	0	G	A	0.297	-2.00E-02	9.82E-03	4.18E-02	4.52E-02	4.53E-02
2	exm186031	33764176	0	G	A	0.1	-2.95E-02	1.45E-02	4.19E-02	4.23E-02	4.24E-02
11	exm898617	32874919	0	A	C	0.061	3.78E-02	1.86E-02	4.19E-02	4.36E-02	4.37E-02
17	exm1276470	2265058	2	A	C	0.013	7.60E-02	3.73E-02	4.19E-02	3.88E-02	3.89E-02
3	exm337367	111996554	1	C	T	0.335	-1.93E-02	9.50E-03	4.19E-02	4.23E-02	4.24E-02
3	exm353102	135722264	1	G	A	0.221	2.30E-02	1.13E-02	4.20E-02	3.86E-02	3.87E-02
2	exm266486	219678877	1	T	C	0.022	5.95E-02	2.92E-02	4.20E-02	4.01E-02	4.02E-02
6	exm556341	53883843	0	A	G	0.132	-2.68E-02	1.32E-02	4.21E-02	3.99E-02	4.00E-02
22	exm1614640	43218397	0	C	T	0.016	7.29E-02	3.59E-02	4.21E-02	4.33E-02	4.34E-02
5	exm472311	115177207	0	C	T	0.028	5.47E-02	2.69E-02	4.22E-02	4.10E-02	4.11E-02
6	exm592216	160469510	0	G	C	0.016	-6.98E-02	3.44E-02	4.23E-02	4.26E-02	4.27E-02
1	exm103151	153906724	0	G	C	0.014	7.39E-02	3.64E-02	4.23E-02	4.51E-02	4.52E-02
8	exm708713	87645092	170	T	C	0.018	-6.17E-02	3.04E-02	4.24E-02	4.64E-02	4.65E-02
3	exm292757	14552958	0	C	T	0.023	5.89E-02	2.90E-02	4.24E-02	4.34E-02	4.35E-02
19	exm1414617	6718387	0	C	G	0.109	-2.82E-02	1.39E-02	4.24E-02	3.93E-02	3.94E-02
2	exm233138	152496526	0	G	A	0.409	-1.89E-02	9.30E-03	4.25E-02	4.26E-02	4.27E-02
3	exm292181	13670536	0	A	G	0.153	-2.47E-02	1.22E-02	4.25E-02	4.19E-02	4.20E-02
12	exm986303	13211471	0	A	G	0.056	-3.79E-02	1.87E-02	4.25E-02	4.15E-02	4.16E-02
2	exm259304	206911228	0	G	A	0.44	-1.81E-02	8.95E-03	4.25E-02	4.53E-02	4.54E-02
3	exm365260	172835082	1	T	C	0.159	-2.45E-02	1.21E-02	4.25E-02	4.23E-02	4.24E-02
6	exm592509	160543148	0	T	C	0.021	-6.08E-02	3.00E-02	4.25E-02	4.36E-02	4.37E-02
10	exm832552	73498355	0	A	G	0.051	-4.06E-02	2.00E-02	4.26E-02	4.11E-02	4.12E-02
8	exm696976	38854041	0	T	C	0.325	2.06E-02	1.01E-02	4.26E-02	4.43E-02	4.44E-02
7	exm609834	23794029	2	A	G	0.309	-1.95E-02	9.64E-03	4.27E-02	4.03E-02	4.04E-02
18	exm1391841	66542006	0	T	G	0.186	2.28E-02	1.12E-02	4.27E-02	4.56E-02	4.57E-02
18	exm1374727	9254785	0	T	C	0.029	-5.33E-02	2.63E-02	4.27E-02	4.37E-02	4.38E-02
18	exm1374764	9255784	0	A	C	0.029	-5.33E-02	2.63E-02	4.27E-02	4.37E-02	4.38E-02
10	exm847632	100148176	0	A	G	0.474	1.81E-02	8.94E-03	4.27E-02	4.16E-02	4.17E-02
9	exm776476	119448979	0	T	C	0.011	-8.17E-02	4.03E-02	4.27E-02	4.42E-02	4.43E-02
7	exm2258061	11022564	11	A	G	0.487	-1.98E-02	9.75E-03	4.28E-02	4.37E-02	4.38E-02
14	exm1106800	64469828	0	T	C	0.011	8.88E-02	4.38E-02	4.28E-02	4.27E-02	4.28E-02
5	exm2092956	151784206	0	A	G	0.013	7.59E-02	3.75E-02	4.28E-02	3.99E-02	4.00E-02
1	exm39585	32149721	0	C	G	0.012	7.74E-02	3.82E-02	4.28E-02	4.47E-02	4.48E-02
19	exm1455371	35660508	0	G	A	0.116	2.76E-02	1.36E-02	4.29E-02	4.88E-02	4.89E-02
3	exm369679	184428903	0	T	G	0.433	-1.83E-02	9.04E-03	4.29E-02	4.73E-02	4.74E-02
1	exm83523	111857208	0	A	G	0.148	2.54E-02	1.25E-02	4.29E-02	4.30E-02	4.31E-02
2	exm268494	220251685	0	G	T	0.014	7.26E-02	3.59E-02	4.29E-02	4.34E-02	4.35E-02
1	exm53584	44595113	24	G	C	0.476	-1.95E-02	9.64E-03	4.29E-02	4.05E-02	4.06E-02
16	exm1259768	75646576	0	T	G	0.367	-1.90E-02	9.36E-03	4.29E-02	4.20E-02	4.21E-02
4	exm427260	147215092	0	C	T	0.011	8.47E-02	4.18E-02	4.30E-02	4.03E-02	4.04E-02
19	exm1455170	35613689	0	A	G	0.025	-5.52E-02	2.73E-02	4.30E-02	4.00E-02	4.01E-02
1	exm123191	171176912	0	G	T	0.04	-4.54E-02	2.24E-02	4.30E-02	4.35E-02	4.36E-02
8	exm680378	8560536	0	A	G	0.175	-2.40E-02	1.19E-02	4.31E-02	4.32E-02	4.33E-02
19	exm1508195	55738634	0	T	C	0.176	2.38E-02	1.18E-02	4.32E-02	4.07E-02	4.08E-02
6	exm546642	42110171	0	G	C	0.072	3.38E-02	1.67E-02	4.33E-02	3.84E-02	3.85E-02
19	exm1480793	45912343	0	G	A	0.286	-1.95E-02	9.63E-03	4.33E-02	4.09E-02	4.10E-02
19	exm1480796	45912406	0	A	G	0.286	-1.95E-02	9.63E-03	4.33E-02	4.09E-02	4.10E-02
19	exm1421256	9065551	0	C	T	0.011	8.14E-02	4.03E-02	4.34E-02	3.96E-02	3.97E-02
1	exm23900	17914122	0	A	G	0.091	-3.08E-02	1.52E-02	4.34E-02	4.26E-02	4.27E-02
5	exm448803	33989518	5	T	C	0.412	1.83E-02	9.08E-03	4.35E-02	4.31E-02	4.32E-02
8	exm722400	134239770	0	C	T	0.205	2.23E-02	1.10E-02	4.35E-02	4.43E-02	4.44E-02
3	exm341490	121208833	2	G	C	0.132	2.66E-02	1.31E-02	4.35E-02	4.35E-02	4.36E-02
22	exm-rs760482	39178701	0	G	A	0.424	1.83E-02	9.07E-03	4.35E-02	4.40E-02	4.41E-02
17	exm1305265	26694861	0	A	G	0.462	1.88E-02	9.32E-03	4.36E-02	4.00E-02	4.01E-02
3	exm345403	124738107	0	C	T	0.402	1.84E-02	9.13E-03	4.36E-02	4.35E-02	4.36E-02
5	exm505292	176005481	7	A	G	0.024	-5.63E-02	2.79E-02	4.37E-02	4.37E-02	4.38E-02
1	exm111496	157509025	0	C	T	0.083	-3.24E-02	1.60E-02	4.37E-02	4.06E-02	4.07E-02
5	exm499165	156589937	0	A	G	0.01	-8.48E-02	4.21E-02	4.37E-02	4.73E-02	4.74E-02
9	exm791320	135277301	26	G	A	0.054	3.93E-02	1.95E-02	4.38E-02	4.50E-02	4.51E-02
11	exm944145	77911745	0	T	C	0.016	6.95E-02	3.45E-02	4.39E-02	4.40E-02	4.41E-02
22	exm1618745	46787694	0	G	A	0.104	-2.96E-02	1.47E-02	4.39E-02	4.51E-02	4.52E-02
3	exm350199	130282383	0	A	C	0.018	6.55E-02	3.25E-02	4.40E-02	4.75E-02	4.76E-02
17	exm1291422	8110940	0	A	G	0.027	-5.38E-02	2.67E-02	4.40E-02	4.28E-02	4.29E-02
17	exm1345581	62041068	0	T	C	0.019	-6.50E-02	3.23E-02	4.41E-02	4.38E-02	4.39E-02
10	exm819830	37505192	1	T	C	0.11	-3.00E-02	1.49E-02	4.43E-02	4.35E-02	4.36E-02
1	exm123134	171162583	0	C	T	0.04	-4.52E-02	2.25E-02	4.43E-02	4.45E-02	4.46E-02
14	exm1124271	94912896	2	G	T	0.375	1.83E-02	9.11E-03	4.43E-02	5.85E-02	5.86E-02
15	exm1191296	92647645	37	G	C	0.118	-2.78E-02	1.38E-02	4.44E-02	4.56E-02	4.57E-02
22	exm1582903	17468918	8	A	C	0.026	5.59E-02	2.78E-02	4.46E-02	4.11E-02	4.12E-02
8	exm-rs1800392	30973957	0	T	G	0.346	1.88E-02	9.34E-03	4.46E-02	5.00E-02	5.01E-02
14	exm1118699	81422178	0	A	C	0.169	2.38E-02	1.19E-02	4.47E-02	4.60E-02	4.61E-02
11	exm945297	82976978	1	G	A	0.012	-8.02E-02	3.99E-02	4.47E-02	4.23E-02	4.24E-02
11	exm966275	124180359	5	C	A	0.012	-7.85E-02	3.91E-02	4.48E-02	4.53E-02	4.54E-02
16	exm1227528	24804954	0	T	A	0.013	7.59E-02	3.78E-02	4.48E-02	4.35E-02	4.36E-02
3	exm2238466	123331143	0	C	T	0.394	1.97E-02	9.83E-03	4.48E-02	4.57E-02	4.58E-02
22	exm1606855	38119213	7	A	G	0.468	-1.90E-02	9.48E-03	4.48E-02	4.53E-02	4.54E-02
17	exm1368652	79993919	0	T	C	0.022	-5.87E-02	2.93E-02	4.48E-02	4.60E-02	4.61E-02
2	exm209041	88424066	0	C	T	0.151	-2.55E-02	1.27E-02	4.49E-02	4.63E-02	4.64E-02
7	exm614799	37903064	0	T	C	0.01	8.68E-02	4.32E-02	4.49E-02	4.18E-02	4.19E-02
3	exm377939	197665599	0	T	G	0.195	-2.35E-02	1.17E-02	4.49E-02	4.32E-02	4.33E-02
4	exm433728	169928842	28	G	T	0.179	2.29E-02	1.14E-02	4.50E-02	4.80E-02	4.81E-02
9	exm757810	85863174	0	A	C	0.041	-4.40E-02	2.19E-02	4.50E-02	4.40E-02	4.41E-02
2	exm278071	235950002	0	A	G	0.398	-1.82E-02	9.05E-03	4.50E-02	4.52E-02	4.53E-02
3	exm285445	361493	0	A	G	0.018	6.73E-02	3.36E-02	4.50E-02	4.99E-02	5.00E-02
9	exm747347	34635679	0	A	G	0.011	-8.44E-02	4.21E-02	4.50E-02	3.89E-02	3.90E-02
13	exm1077223	102220193	0	T	G	0.104	-2.85E-02	1.42E-02	4.51E-02	4.08E-02	4.09E-02
22	exm1605208	37398195	0	T	C	0.321	-1.90E-02	9.49E-03	4.52E-02	4.22E-02	4.23E-02
19	exm1497380	52003331	0	G	C	0.127	-2.64E-02	1.32E-02	4.53E-02	4.69E-02	4.70E-02
15	exm1149401	40903684	0	A	G	0.358	1.85E-02	9.22E-03	4.53E-02	4.23E-02	4.24E-02
7	exm642006	100348831	3	G	C	0.011	8.43E-02	4.21E-02	4.53E-02	4.24E-02	4.25E-02
3	exm374079	194387253	0	G	A	0.059	3.68E-02	1.84E-02	4.54E-02	5.25E-02	5.26E-02
12	exm1030113	101776996	0	C	G	0.124	-2.68E-02	1.34E-02	4.54E-02	4.25E-02	4.26E-02
4	exm385766	5690902	0	C	T	0.286	-1.94E-02	9.70E-03	4.55E-02	4.06E-02	4.07E-02
4	exm396630	41673604	0	C	T	0.442	1.78E-02	8.90E-03	4.55E-02	4.34E-02	4.35E-02
9	exm775798	117808785	0	A	T	0.423	1.79E-02	8.93E-03	4.56E-02	5.05E-02	5.06E-02
2	exm278063	235949877	1	C	T	0.398	-1.81E-02	9.05E-03	4.56E-02	4.58E-02	4.59E-02
1	exm23578	17657616	0	T	C	0.487	-1.79E-02	8.95E-03	4.57E-02	4.95E-02	4.97E-02
17	exm1319311	38933388	0	C	A	0.043	-4.29E-02	2.15E-02	4.58E-02	4.65E-02	4.66E-02
11	exm961068	118771747	5	G	A	0.021	-6.02E-02	3.01E-02	4.58E-02	4.29E-02	4.30E-02
11	exm965344	123676388	0	A	G	0.179	-2.34E-02	1.17E-02	4.59E-02	4.95E-02	4.96E-02
6	exm544313	38980081	32	G	A	0.088	-3.06E-02	1.53E-02	4.60E-02	4.55E-02	4.56E-02
6	exm513637	4069133	0	C	T	0.028	-5.19E-02	2.60E-02	4.62E-02	4.88E-02	4.89E-02
6	exm532589	31778272	0	G	A	0.137	-2.77E-02	1.39E-02	4.62E-02	4.76E-02	4.77E-02
20	exm1528175	20032998	0	C	T	0.488	1.79E-02	8.97E-03	4.64E-02	4.85E-02	4.86E-02
15	exm-rs16942341	89388905	0	T	C	0.062	3.62E-02	1.82E-02	4.66E-02	4.56E-02	4.56E-02
4	exm408162	78987157	0	G	A	0.482	1.76E-02	8.82E-03	4.67E-02	4.59E-02	4.60E-02
3	exm305462	44489880	0	C	T	0.011	8.12E-02	4.08E-02	4.69E-02	4.22E-02	4.23E-02
4	exm411948	88415387	0	T	C	0.017	6.77E-02	3.41E-02	4.69E-02	4.49E-02	4.50E-02
13	exm1067460	46541673	1	T	A	0.292	-1.93E-02	9.73E-03	4.69E-02	4.88E-02	4.89E-02
1	exm150302	220331205	0	G	C	0.119	-2.75E-02	1.39E-02	4.69E-02	4.44E-02	4.45E-02
1	exm125504	175372714	0	G	T	0.015	-7.15E-02	3.60E-02	4.70E-02	4.88E-02	4.89E-02
2	exm228946	133542585	1	G	C	0.073	3.38E-02	1.70E-02	4.70E-02	4.89E-02	4.90E-02
7	exm609801	23757162	0	C	G	0.351	1.86E-02	9.34E-03	4.71E-02	4.39E-02	4.40E-02
8	exm706178	74334931	0	C	A	0.017	6.89E-02	3.47E-02	4.71E-02	4.71E-02	4.72E-02
6	exm586249	151055031	0	T	C	0.011	8.21E-02	4.13E-02	4.71E-02	4.74E-02	4.75E-02
9	exm739296	12775889	1	A	G	0.416	-1.80E-02	9.07E-03	4.71E-02	4.65E-02	4.66E-02
16	exm1253165	69782855	0	T	C	0.454	-1.79E-02	9.04E-03	4.71E-02	5.07E-02	5.08E-02
6	exm568296	100966006	0	T	C	0.087	-3.33E-02	1.68E-02	4.72E-02	4.55E-02	4.56E-02
18	exm1390996	61387277	0	T	C	0.03	5.12E-02	2.58E-02	4.72E-02	5.26E-02	5.27E-02
12	exm973207	670595	0	A	G	0.042	-4.30E-02	2.16E-02	4.72E-02	4.94E-02	4.95E-02
9	exm779552	125512575	15	G	A	0.042	-4.30E-02	2.17E-02	4.74E-02	4.35E-02	4.36E-02
6	exm558973	66005888	1	C	T	0.275	-1.98E-02	1.00E-02	4.75E-02	4.21E-02	4.22E-02
7	exm604843	6591009	8	T	C	0.135	2.53E-02	1.28E-02	4.76E-02	4.76E-02	4.77E-02
3	exm2255698	132409455	0	T	C	0.057	3.67E-02	1.85E-02	4.77E-02	4.83E-02	4.84E-02
3	exm351696	132409455	0	T	C	0.057	3.67E-02	1.85E-02	4.77E-02	4.83E-02	4.84E-02
2	exm251364	186673830	1	C	G	0.023	5.81E-02	2.93E-02	4.77E-02	4.83E-02	4.84E-02
4	exm435282	178272700	0	G	A	0.046	-4.00E-02	2.02E-02	4.77E-02	4.50E-02	4.51E-02
9	exm785129	131110892	0	A	G	0.119	-2.75E-02	1.39E-02	4.78E-02	4.66E-02	4.67E-02
12	exm987643	15800074	0	A	G	0.017	-6.66E-02	3.36E-02	4.78E-02	4.44E-02	4.45E-02
15	exm1146694	34649247	0	G	C	0.098	2.88E-02	1.46E-02	4.78E-02	4.24E-02	4.25E-02
3	exm345434	124746049	0	A	G	0.402	1.81E-02	9.12E-03	4.78E-02	4.75E-02	4.76E-02
15	exm1170775	65917355	1	G	T	0.04	4.40E-02	2.23E-02	4.79E-02	5.00E-02	5.01E-02
19	exm1505059	55019371	2	G	C	0.03	5.01E-02	2.53E-02	4.79E-02	4.50E-02	4.51E-02
3	exm357358	148597612	0	C	T	0.036	-4.71E-02	2.38E-02	4.79E-02	4.65E-02	4.66E-02
17	exm1282042	4835895	16	C	T	0.132	-2.62E-02	1.32E-02	4.79E-02	4.54E-02	4.55E-02
15	exm1186813	89400680	0	G	A	0.062	3.61E-02	1.82E-02	4.79E-02	4.70E-02	4.71E-02
4	exm415684	101108877	0	C	T	0.07	3.37E-02	1.70E-02	4.80E-02	4.80E-02	4.81E-02
3	exm349420	129267910	0	A	G	0.093	-2.98E-02	1.51E-02	4.81E-02	4.72E-02	4.73E-02
20	exm1528287	20140084	0	T	C	0.019	-6.31E-02	3.19E-02	4.81E-02	4.71E-02	4.72E-02
15	exm1190939	91513674	0	C	T	0.149	2.48E-02	1.25E-02	4.81E-02	4.38E-02	4.39E-02
19	exm1424979	10363251	18	C	A	0.022	5.89E-02	2.98E-02	4.82E-02	4.97E-02	4.98E-02
3	exm301995	39152345	0	A	G	0.25	-2.04E-02	1.03E-02	4.82E-02	5.16E-02	5.17E-02
11	exm935716	68703959	0	G	A	0.439	-1.80E-02	9.09E-03	4.84E-02	4.75E-02	4.76E-02
17	exm1316097	37224211	0	T	C	0.039	4.45E-02	2.26E-02	4.84E-02	4.44E-02	4.45E-02
16	exm1262738	82132040	0	G	A	0.064	3.55E-02	1.80E-02	4.84E-02	4.58E-02	4.59E-02
15	exm1161562	51507968	0	A	G	0.247	2.06E-02	1.04E-02	4.85E-02	4.70E-02	4.71E-02
11	exm891855	13032511	1	C	G	0.151	2.44E-02	1.24E-02	4.85E-02	4.99E-02	5.00E-02
19	exm1509458	56052282	0	T	C	0.041	-4.33E-02	2.19E-02	4.85E-02	4.42E-02	4.43E-02
8	exm707281	80976814	0	A	C	0.011	8.14E-02	4.12E-02	4.85E-02	4.56E-02	4.57E-02
18	exm1390988	61379911	0	T	C	0.016	-6.97E-02	3.53E-02	4.86E-02	4.74E-02	4.75E-02
16	exm1271627	89804624	0	C	G	0.048	4.03E-02	2.04E-02	4.87E-02	5.10E-02	5.11E-02
2	exm174858	20133221	0	T	C	0.034	-4.83E-02	2.45E-02	4.87E-02	4.61E-02	4.62E-02
17	exm1351520	72350663	0	T	C	0.012	-7.85E-02	3.98E-02	4.87E-02	4.76E-02	4.77E-02
22	exm1604051	36598081	1	T	A	0.058	-3.67E-02	1.86E-02	4.88E-02	4.97E-02	4.98E-02
16	exm1261812	81211496	0	A	C	0.265	1.97E-02	9.99E-03	4.88E-02	4.72E-02	4.73E-02
1	exm132505	186643768	0	G	A	0.037	-4.52E-02	2.30E-02	4.89E-02	4.48E-02	4.49E-02
1	exm166713	247875415	0	G	A	0.252	2.05E-02	1.04E-02	4.90E-02	5.12E-02	5.13E-02
14	exm1084107	20691888	0	A	C	0.127	-2.63E-02	1.33E-02	4.90E-02	5.30E-02	5.31E-02
14	exm1084109	20691962	0	G	C	0.127	-2.63E-02	1.33E-02	4.90E-02	5.30E-02	5.31E-02
17	exm1296241	12647729	0	C	T	0.036	4.59E-02	2.33E-02	4.91E-02	5.01E-02	5.02E-02
2	exm192792	48722897	2	T	G	0.027	-5.24E-02	2.66E-02	4.91E-02	4.89E-02	4.90E-02
16	exm1228471	27374927	0	G	T	0.029	5.22E-02	2.65E-02	4.91E-02	4.86E-02	4.87E-02
12	exm1021649	71533534	205	G	C	0.239	2.12E-02	1.08E-02	4.92E-02	4.90E-02	4.91E-02
8	exm683982	16012648	0	C	G	0.212	-2.17E-02	1.11E-02	4.92E-02	4.99E-02	5.00E-02
19	exm1425969	10577843	0	A	C	0.151	-2.41E-02	1.22E-02	4.93E-02	4.80E-02	4.81E-02
16	exm1216236	8839954	1	G	A	0.481	1.73E-02	8.78E-03	4.93E-02	5.11E-02	5.12E-02
17	exm1291559	8140790	0	T	C	0.025	-5.42E-02	2.75E-02	4.93E-02	4.76E-02	4.77E-02
7	exm604050	6066450	0	C	T	0.171	-2.35E-02	1.19E-02	4.94E-02	4.81E-02	4.82E-02
4	exm414947	100045616	0	C	T	0.109	2.84E-02	1.44E-02	4.94E-02	4.86E-02	4.87E-02
11	exm961674	118942344	2	A	G	0.013	7.55E-02	3.84E-02	4.96E-02	4.87E-02	4.88E-02
3	exm349966	130103709	0	A	G	0.361	-1.79E-02	9.10E-03	4.96E-02	5.55E-02	5.56E-02
17	exm1273557	650510	0	C	T	0.014	-7.64E-02	3.89E-02	4.96E-02	4.91E-02	4.92E-02
19	exm1451454	29704010	0	A	C	0.026	5.53E-02	2.82E-02	4.97E-02	5.00E-02	5.01E-02
1	exm88387	118516082	0	T	A	0.16	2.51E-02	1.28E-02	4.98E-02	5.02E-02	5.03E-02
3	exm372548	190573340	0	C	G	0.052	3.80E-02	1.94E-02	4.99E-02	5.02E-02	5.03E-02
5	exm465047	80641789	2	T	C	0.015	6.99E-02	3.57E-02	4.99E-02	5.28E-02	5.29E-02
2	exm192863	48807869	0	A	G	0.01	-8.25E-02	4.21E-02	4.99E-02	5.17E-02	5.18E-02
3	exm306450	45052775	0	G	C	0.182	2.30E-02	1.17E-02	5.01E-02	4.71E-02	4.72E-02
2	exm2265323	64371569	1	G	A	0.288	-1.95E-02	9.98E-03	5.02E-02	4.84E-02	4.85E-02
14	exm1124208	94847415	0	G	A	0.124	2.66E-02	1.36E-02	5.02E-02	4.77E-02	4.78E-02
19	exm2253803	37835658	0	T	C	0.018	-6.50E-02	3.32E-02	5.03E-02	5.54E-02	5.55E-02
11	exm920273	62863518	0	G	A	0.492	-1.74E-02	8.89E-03	5.03E-02	4.54E-02	4.55E-02
4	exm386791	6594947	0	A	C	0.479	-1.71E-02	8.73E-03	5.04E-02	4.80E-02	4.81E-02
8	exm730471	145095577	0	T	C	0.016	6.64E-02	3.39E-02	5.04E-02	5.10E-02	5.11E-02
22	exm1593003	24038847	1	T	C	0.266	1.96E-02	1.00E-02	5.04E-02	5.15E-02	5.16E-02
14	exm1095230	31381351	0	C	T	0.286	-1.93E-02	9.84E-03	5.04E-02	5.51E-02	5.52E-02
19	exm1452607	33167455	8	T	G	0.443	-1.75E-02	8.94E-03	5.05E-02	4.62E-02	4.63E-02
6	exm545477	41118000	0	G	A	0.072	3.38E-02	1.73E-02	5.05E-02	4.72E-02	4.73E-02
16	exm1243257	57101340	0	C	T	0.033	-4.87E-02	2.49E-02	5.05E-02	4.69E-02	4.70E-02
16	exm1243260	57101373	0	G	A	0.033	-4.87E-02	2.49E-02	5.05E-02	4.69E-02	4.70E-02
15	exm2264562	59347929	0	A	C	0.297	-1.92E-02	9.82E-03	5.05E-02	5.48E-02	5.49E-02
15	exm1187791	90023558	0	A	G	0.081	3.12E-02	1.59E-02	5.06E-02	4.96E-02	4.97E-02
9	exm747872	35044493	4	A	T	0.118	-2.66E-02	1.36E-02	5.06E-02	4.92E-02	4.93E-02
12	exm-rs883079	114793240	0	A	G	0.484	1.77E-02	9.04E-03	5.06E-02	4.91E-02	4.92E-02
15	exm1151217	41820200	0	T	C	0.082	3.08E-02	1.57E-02	5.07E-02	4.52E-02	4.53E-02
1	exm139593	203152860	0	A	G	0.013	-7.58E-02	3.88E-02	5.08E-02	5.04E-02	5.05E-02
7	exm663407	141672604	0	C	T	0.352	1.79E-02	9.17E-03	5.08E-02	5.22E-02	5.23E-02
12	exm1035738	110013879	0	A	G	0.027	5.18E-02	2.65E-02	5.09E-02	4.87E-02	4.88E-02
11	exm944122	77909014	0	A	G	0.246	-2.01E-02	1.03E-02	5.10E-02	5.21E-02	5.22E-02
16	exm1262982	83941865	0	C	G	0.01	8.56E-02	4.39E-02	5.11E-02	4.46E-02	4.47E-02
12	exm1011253	56092668	0	T	C	0.011	-8.05E-02	4.13E-02	5.11E-02	5.70E-02	5.71E-02
1	exm120141	167042762	0	T	C	0.055	3.72E-02	1.90E-02	5.12E-02	5.20E-02	5.21E-02
12	exm1021090	70091452	0	G	A	0.131	2.54E-02	1.30E-02	5.13E-02	4.86E-02	4.87E-02
1	exm82797	110888948	0	A	G	0.076	-3.24E-02	1.66E-02	5.14E-02	5.83E-02	5.84E-02
7	exm2258124	130022041	0	T	C	0.089	3.02E-02	1.55E-02	5.14E-02	4.77E-02	4.78E-02
11	exm945747	85436352	0	A	G	0.496	1.83E-02	9.38E-03	5.14E-02	5.57E-02	5.58E-02
1	exm9590	6531589	0	T	C	0.047	-4.00E-02	2.05E-02	5.14E-02	5.07E-02	5.08E-02
1	exm23589	17660499	0	G	C	0.488	-1.75E-02	8.96E-03	5.14E-02	5.56E-02	5.57E-02
19	exm1420837	9056989	0	G	C	0.155	-2.36E-02	1.21E-02	5.15E-02	4.74E-02	4.75E-02
13	exm1077000	101320979	24	C	T	0.019	-6.38E-02	3.27E-02	5.15E-02	5.41E-02	5.42E-02
11	exm882686	5373531	0	G	A	0.013	7.52E-02	3.86E-02	5.15E-02	4.70E-02	4.71E-02
1	exm87958	117659352	0	T	C	0.085	3.03E-02	1.55E-02	5.15E-02	4.84E-02	4.85E-02
12	exm1010821	55846623	0	C	T	0.058	3.65E-02	1.88E-02	5.15E-02	4.85E-02	4.86E-02
12	exm1002260	50727706	0	G	C	0.48	-1.74E-02	8.95E-03	5.17E-02	5.66E-02	5.67E-02
12	exm1023988	80838175	0	T	C	0.107	2.77E-02	1.42E-02	5.17E-02	5.30E-02	5.31E-02
9	exm772339	114359624	0	C	A	0.376	1.77E-02	9.09E-03	5.18E-02	5.33E-02	5.34E-02
11	exm878758	2441607	0	C	T	0.04	-4.28E-02	2.20E-02	5.18E-02	5.06E-02	5.07E-02
5	exm452586	41008780	0	A	G	0.248	2.01E-02	1.03E-02	5.18E-02	5.63E-02	5.64E-02
6	exm565767	90347511	0	C	T	0.331	1.87E-02	9.59E-03	5.19E-02	5.63E-02	5.64E-02
11	exm914284	60070176	0	G	A	0.349	1.82E-02	9.36E-03	5.20E-02	5.13E-02	5.14E-02
2	exm235583	160604768	0	A	G	0.014	-7.27E-02	3.74E-02	5.20E-02	5.10E-02	5.11E-02
13	exm1065759	42264380	0	T	C	0.034	-4.66E-02	2.40E-02	5.20E-02	5.56E-02	5.58E-02
14	exm2222457	48143852	0	T	C	0.12	2.66E-02	1.37E-02	5.21E-02	5.02E-02	5.03E-02
20	exm1561746	62737568	0	C	T	0.136	2.48E-02	1.28E-02	5.22E-02	5.12E-02	5.13E-02
11	exm889302	8948615	0	A	G	0.039	-4.42E-02	2.28E-02	5.22E-02	4.91E-02	4.92E-02
12	exm996959	47186770	0	T	C	0.263	-2.00E-02	1.03E-02	5.23E-02	5.82E-02	5.83E-02
1	exm146398	210577901	0	C	T	0.068	3.45E-02	1.78E-02	5.23E-02	4.96E-02	4.97E-02
4	exm408692	79443850	0	G	A	0.414	1.87E-02	9.64E-03	5.24E-02	5.15E-02	5.16E-02
13	exm1077580	103384824	0	G	A	0.443	-1.72E-02	8.86E-03	5.24E-02	5.35E-02	5.36E-02
21	exm1576150	45564766	0	G	C	0.126	-2.68E-02	1.38E-02	5.25E-02	5.13E-02	5.14E-02
7	exm648157	104752798	0	A	G	0.075	-3.29E-02	1.69E-02	5.25E-02	4.87E-02	4.88E-02
6	exm549304	43273604	0	A	G	0.464	-1.81E-02	9.34E-03	5.27E-02	5.44E-02	5.45E-02
7	exm632906	90014408	0	A	G	0.202	-2.14E-02	1.11E-02	5.27E-02	4.81E-02	4.82E-02
17	exm-rs4393623	18775900	0	G	A	0.342	1.94E-02	1.00E-02	5.27E-02	5.39E-02	5.40E-02
19	exm1440043	16855265	0	A	G	0.458	1.68E-02	8.65E-03	5.28E-02	5.94E-02	5.95E-02
11	exm961115	118772516	1	C	T	0.021	-5.75E-02	2.97E-02	5.28E-02	4.93E-02	4.94E-02
2	exm274682	232458482	1	T	C	0.011	8.23E-02	4.25E-02	5.29E-02	5.04E-02	5.05E-02
3	exm325486	57303684	0	G	A	0.103	2.84E-02	1.46E-02	5.29E-02	5.03E-02	5.04E-02
18	exm2253502	61390570	0	T	G	0.313	1.86E-02	9.61E-03	5.29E-02	5.65E-02	5.66E-02
13	exm1082069	114175038	0	A	G	0.205	-2.20E-02	1.14E-02	5.31E-02	5.50E-02	5.51E-02
19	exm1464099	39322087	1	G	T	0.401	1.76E-02	9.09E-03	5.31E-02	5.11E-02	5.12E-02
3	exm369717	184550501	0	G	A	0.493	-1.76E-02	9.11E-03	5.31E-02	5.84E-02	5.85E-02
18	exm1391020	61390515	1	C	T	0.025	5.41E-02	2.80E-02	5.32E-02	5.80E-02	5.82E-02
11	exm934866	68030015	0	T	C	0.272	-1.92E-02	9.94E-03	5.32E-02	5.34E-02	5.35E-02
10	exm817955	30629226	0	A	G	0.238	-1.97E-02	1.02E-02	5.33E-02	4.88E-02	4.89E-02
4	exm385816	5733240	0	G	C	0.03	-4.87E-02	2.52E-02	5.34E-02	5.16E-02	5.17E-02
10	exm827500	63958112	0	T	C	0.463	-1.70E-02	8.81E-03	5.34E-02	5.38E-02	5.39E-02
14	exm1115526	75330435	0	T	C	0.037	4.49E-02	2.33E-02	5.34E-02	5.48E-02	5.49E-02
8	exm684770	17541943	1	G	T	0.01	-8.14E-02	4.21E-02	5.35E-02	5.51E-02	5.52E-02
18	exm1375573	10705744	0	A	G	0.332	1.79E-02	9.28E-03	5.35E-02	4.70E-02	4.71E-02
9	exm735603	1056728	2	C	G	0.438	-1.69E-02	8.75E-03	5.35E-02	5.27E-02	5.28E-02
20	exm1527825	19261606	0	C	T	0.014	7.36E-02	3.81E-02	5.36E-02	5.72E-02	5.73E-02
1	exm53120	44401384	0	A	G	0.116	2.78E-02	1.44E-02	5.36E-02	5.45E-02	5.47E-02
9	exm2179122	101787280	1	A	C	0.018	6.38E-02	3.31E-02	5.36E-02	4.99E-02	5.00E-02
14	exm1084884	20876621	0	A	G	0.019	6.08E-02	3.15E-02	5.36E-02	5.78E-02	5.79E-02
7	exm663414	141672705	0	G	A	0.352	1.77E-02	9.18E-03	5.38E-02	5.51E-02	5.52E-02
14	exm1134079	105457923	1	A	T	0.011	8.00E-02	4.15E-02	5.39E-02	5.59E-02	5.60E-02
7	exm676384	158445063	0	C	G	0.013	-7.29E-02	3.78E-02	5.39E-02	5.58E-02	5.59E-02
22	exm1585066	19263214	0	A	G	0.053	4.04E-02	2.10E-02	5.39E-02	4.96E-02	4.97E-02
14	exm1087151	22038125	0	T	C	0.032	-4.77E-02	2.47E-02	5.40E-02	4.87E-02	4.88E-02
3	exm332894	98109640	0	A	G	0.211	2.23E-02	1.16E-02	5.42E-02	5.55E-02	5.56E-02
9	exm2259155	127616537	0	G	A	0.459	1.89E-02	9.82E-03	5.42E-02	5.43E-02	5.44E-02
3	exm302610	39307162	0	A	G	0.088	2.94E-02	1.53E-02	5.43E-02	5.84E-02	5.85E-02
22	exm1584242	18640503	177	A	G	0.029	4.92E-02	2.55E-02	5.43E-02	5.59E-02	5.61E-02
16	exm1199144	825255	0	A	G	0.248	-1.97E-02	1.02E-02	5.43E-02	5.61E-02	5.62E-02
11	exm945941	85630411	0	T	C	0.112	2.81E-02	1.46E-02	5.46E-02	5.15E-02	5.16E-02
20	exm1528215	20033367	1	G	C	0.34	1.81E-02	9.43E-03	5.47E-02	5.67E-02	5.68E-02
1	exm157882	230492801	0	T	C	0.01	-8.35E-02	4.34E-02	5.48E-02	5.39E-02	5.40E-02
5	exm495544	149763305	0	G	A	0.115	2.69E-02	1.40E-02	5.48E-02	5.38E-02	5.39E-02
17	exm-rs231678	3214181	0	T	G	0.48	-1.76E-02	9.19E-03	5.48E-02	5.40E-02	5.41E-02
17	exm-rs11077773	73060073	0	C	T	0.353	-1.78E-02	9.25E-03	5.49E-02	5.65E-02	5.66E-02
13	exm1063141	36202269	0	G	A	0.01	8.27E-02	4.31E-02	5.49E-02	4.99E-02	5.00E-02
14	exm1088639	23236524	0	C	T	0.192	-2.11E-02	1.10E-02	5.49E-02	4.91E-02	4.92E-02
5	exm467189	93753017	1	T	C	0.206	-2.11E-02	1.10E-02	5.49E-02	5.33E-02	5.34E-02
11	exm954709	110451721	0	G	T	0.029	-5.06E-02	2.63E-02	5.50E-02	5.90E-02	5.91E-02
7	exm599346	2289636	0	T	C	0.03	4.98E-02	2.60E-02	5.50E-02	5.36E-02	5.37E-02
22	exm1588790	21982892	0	T	C	0.31	-1.88E-02	9.78E-03	5.50E-02	5.77E-02	5.78E-02
6	exm581279	137323213	0	A	G	0.216	-2.04E-02	1.06E-02	5.51E-02	5.59E-02	5.60E-02
1	exm64365	62257036	46	C	A	0.03	-4.82E-02	2.51E-02	5.51E-02	5.56E-02	5.57E-02
15	exm1191767	93616975	75	A	G	0.26	1.89E-02	9.86E-03	5.52E-02	6.04E-02	6.05E-02
5	exm466375	89943571	0	G	T	0.24	2.06E-02	1.07E-02	5.52E-02	4.78E-02	4.79E-02
12	exm1019103	64746833	0	T	C	0.169	-2.24E-02	1.17E-02	5.52E-02	5.52E-02	5.53E-02
6	exm583060	143092754	0	A	G	0.034	4.53E-02	2.36E-02	5.53E-02	5.24E-02	5.25E-02
9	exm768893	107515214	1	G	A	0.464	1.70E-02	8.84E-03	5.53E-02	5.87E-02	5.88E-02
3	exm332868	98073313	0	G	A	0.303	1.96E-02	1.02E-02	5.53E-02	5.78E-02	5.79E-02
10	exm856532	115352005	0	G	A	0.113	2.68E-02	1.40E-02	5.54E-02	6.28E-02	6.29E-02
1	exm8315	5951013	0	T	C	0.018	6.41E-02	3.34E-02	5.54E-02	5.28E-02	5.29E-02
12	exm1045438	122468687	0	T	C	0.048	-3.93E-02	2.05E-02	5.54E-02	6.02E-02	6.03E-02
6	exm575148	119327632	0	T	C	0.141	2.45E-02	1.28E-02	5.54E-02	6.09E-02	6.10E-02
1	exm108483	156206155	0	T	C	0.014	6.96E-02	3.64E-02	5.55E-02	6.16E-02	6.17E-02
16	exm1256527	72001136	0	A	G	0.29	1.92E-02	1.00E-02	5.55E-02	5.20E-02	5.21E-02
3	exm338214	113015660	1	A	G	0.256	2.03E-02	1.06E-02	5.55E-02	5.06E-02	5.07E-02
3	exm305628	44612839	0	T	C	0.012	7.46E-02	3.89E-02	5.55E-02	5.50E-02	5.51E-02
2	exm252293	189932764	0	A	G	0.013	7.36E-02	3.84E-02	5.55E-02	5.61E-02	5.62E-02
2	exm196887	62054286	0	A	C	0.063	-3.54E-02	1.85E-02	5.56E-02	5.60E-02	5.61E-02
11	exm902843	45975130	0	T	C	0.128	-2.72E-02	1.42E-02	5.57E-02	5.57E-02	5.58E-02
7	exm605818	11022230	0	G	A	0.488	-1.87E-02	9.75E-03	5.57E-02	5.70E-02	5.71E-02
1	exm70355	79095526	0	A	G	0.165	2.23E-02	1.17E-02	5.60E-02	4.79E-02	4.80E-02
10	exm825577	54531242	0	A	G	0.038	4.36E-02	2.28E-02	5.60E-02	5.14E-02	5.15E-02
3	exm346223	125854409	0	C	T	0.108	2.70E-02	1.41E-02	5.60E-02	5.43E-02	5.44E-02
20	exm1539237	35769647	0	T	G	0.498	-1.72E-02	9.02E-03	5.61E-02	5.75E-02	5.76E-02
6	exm577639	129807629	0	C	T	0.425	-1.77E-02	9.25E-03	5.62E-02	5.78E-02	5.79E-02
12	exm1025956	91366649	0	C	G	0.04	4.28E-02	2.24E-02	5.63E-02	5.60E-02	5.61E-02
17	exm1340282	56436109	0	T	C	0.053	3.72E-02	1.95E-02	5.63E-02	5.54E-02	5.55E-02
11	exm936140	69063767	42	A	C	0.069	-3.37E-02	1.77E-02	5.64E-02	5.15E-02	5.16E-02
11	exm2276797	104972136	7	A	G	0.039	-4.33E-02	2.27E-02	5.64E-02	5.85E-02	5.86E-02
20	exm1542841	42343821	0	G	C	0.027	5.17E-02	2.71E-02	5.65E-02	5.62E-02	5.63E-02
1	exm148382	214819328	0	A	G	0.171	-2.26E-02	1.19E-02	5.65E-02	5.38E-02	5.39E-02
17	exm1367283	79612621	1	A	G	0.016	-6.64E-02	3.48E-02	5.65E-02	5.56E-02	5.57E-02
4	exm401816	65274937	0	A	G	0.036	4.46E-02	2.34E-02	5.66E-02	5.48E-02	5.49E-02
4	exm402217	68534392	2	T	C	0.174	-2.22E-02	1.16E-02	5.66E-02	5.96E-02	5.98E-02
22	exm1585042	19230365	0	C	T	0.054	3.96E-02	2.08E-02	5.66E-02	5.23E-02	5.24E-02
3	exm359377	151164057	0	C	T	0.011	-7.75E-02	4.07E-02	5.66E-02	5.98E-02	5.99E-02
15	exm1157697	44943797	19	C	T	0.053	3.80E-02	1.99E-02	5.67E-02	5.80E-02	5.81E-02
15	exm1149166	40751555	0	C	A	0.35	1.76E-02	9.24E-03	5.67E-02	5.37E-02	5.38E-02
4	exm407558	77652057	0	C	G	0.049	3.86E-02	2.03E-02	5.68E-02	5.92E-02	5.93E-02
10	exm819824	37505141	2	A	G	0.11	-2.84E-02	1.49E-02	5.68E-02	5.62E-02	5.63E-02
7	exm646408	102036877	0	G	T	0.029	-4.96E-02	2.61E-02	5.71E-02	6.15E-02	6.16E-02
19	exm2253958	51361315	4	T	C	0.067	3.29E-02	1.73E-02	5.72E-02	5.60E-02	5.61E-02
1	exm22640	17281235	0	A	G	0.016	6.72E-02	3.53E-02	5.72E-02	5.24E-02	5.25E-02
16	exm1232774	30380872	2	G	C	0.379	-1.76E-02	9.27E-03	5.72E-02	5.59E-02	5.61E-02
5	exm496389	150436503	0	C	G	0.031	-4.80E-02	2.53E-02	5.72E-02	5.42E-02	5.43E-02
12	exm1041615	118198833	0	C	G	0.033	4.70E-02	2.47E-02	5.73E-02	5.60E-02	5.61E-02
6	exm-rs2239697	32782897	0	A	G	0.081	-3.19E-02	1.68E-02	5.73E-02	5.60E-02	5.61E-02
6	exm514652	7310259	1	G	A	0.173	2.21E-02	1.16E-02	5.74E-02	5.35E-02	5.36E-02
17	exm1339853	56357818	0	A	C	0.09	-2.92E-02	1.54E-02	5.75E-02	5.79E-02	5.80E-02
1	exm67196	67581127	0	C	T	0.013	-7.44E-02	3.92E-02	5.75E-02	5.43E-02	5.44E-02
18	exm1385339	44236995	0	T	A	0.071	3.24E-02	1.70E-02	5.75E-02	5.78E-02	5.79E-02
15	exm1183726	83680287	0	G	A	0.359	-1.93E-02	1.01E-02	5.76E-02	6.05E-02	6.06E-02
9	exm776370	119124875	0	C	T	0.06	-3.48E-02	1.83E-02	5.76E-02	6.04E-02	6.05E-02
16	exm1266315	86566039	1	T	C	0.25	1.94E-02	1.02E-02	5.77E-02	5.48E-02	5.50E-02
18	exm1374701	9221883	0	G	C	0.028	-5.06E-02	2.67E-02	5.77E-02	5.93E-02	5.94E-02
11	exm913203	58978684	0	A	G	0.1	2.86E-02	1.50E-02	5.77E-02	6.22E-02	6.23E-02
9	exm802382	140109141	0	T	C	0.023	5.51E-02	2.91E-02	5.78E-02	5.82E-02	5.83E-02
6	exm529914	31111125	0	A	G	0.151	-2.60E-02	1.37E-02	5.78E-02	5.96E-02	5.97E-02
11	exm946424	86666031	0	A	G	0.018	6.20E-02	3.27E-02	5.78E-02	6.02E-02	6.03E-02
22	exm1585684	19808874	0	A	G	0.114	2.58E-02	1.36E-02	5.78E-02	5.52E-02	5.53E-02
4	exm429813	155157015	0	C	T	0.016	6.65E-02	3.51E-02	5.78E-02	5.51E-02	5.52E-02
9	exm738680	6984236	0	G	A	0.485	-1.74E-02	9.15E-03	5.78E-02	5.87E-02	5.88E-02
14	exm1122292	92958522	0	C	A	0.053	3.67E-02	1.94E-02	5.79E-02	4.93E-02	4.94E-02
17	exm1361017	76491127	0	T	C	0.049	3.83E-02	2.02E-02	5.79E-02	5.91E-02	5.92E-02
21	exm1570775	40574305	0	A	G	0.34	-1.79E-02	9.46E-03	5.79E-02	5.75E-02	5.76E-02
15	exm1176935	75015305	0	T	C	0.011	7.73E-02	4.07E-02	5.79E-02	5.56E-02	5.57E-02
14	exm1125535	96703484	1	T	C	0.023	5.59E-02	2.95E-02	5.80E-02	6.00E-02	6.02E-02
9	exm746980	34372931	1	A	T	0.236	-2.03E-02	1.07E-02	5.80E-02	6.13E-02	6.14E-02
3	exm370913	186358346	90	C	T	0.015	-6.44E-02	3.40E-02	5.81E-02	5.74E-02	5.75E-02
1	exm169149	249211096	0	A	G	0.044	3.98E-02	2.10E-02	5.81E-02	5.25E-02	5.26E-02
1	exm169174	249211619	0	A	G	0.044	3.98E-02	2.10E-02	5.81E-02	5.25E-02	5.26E-02
19	exm1488912	49445817	0	C	T	0.448	1.68E-02	8.84E-03	5.82E-02	5.24E-02	5.25E-02
15	exm1157694	44943757	0	G	A	0.363	1.74E-02	9.19E-03	5.82E-02	5.90E-02	5.91E-02
17	exm1295110	10542709	0	A	G	0.024	5.32E-02	2.81E-02	5.83E-02	5.86E-02	5.87E-02
7	exm596877	299872	14	A	G	0.047	3.88E-02	2.05E-02	5.83E-02	5.88E-02	5.89E-02
11	exm883558	5688940	0	T	C	0.189	-2.15E-02	1.13E-02	5.85E-02	6.36E-02	6.37E-02
18	exm1383038	33718326	10	C	A	0.23	2.03E-02	1.07E-02	5.86E-02	5.67E-02	5.68E-02
6	exm581653	138539315	0	G	A	0.072	-3.40E-02	1.80E-02	5.86E-02	6.13E-02	6.14E-02
14	exm1110132	68257352	0	A	T	0.04	4.20E-02	2.22E-02	5.86E-02	5.84E-02	5.85E-02
11	exm2249598	118402962	0	T	G	0.014	7.26E-02	3.84E-02	5.86E-02	5.64E-02	5.65E-02
7	exm634903	93116299	10	A	G	0.409	-1.77E-02	9.36E-03	5.87E-02	6.08E-02	6.09E-02
13	exm1071206	60545158	1	A	G	0.031	-4.76E-02	2.52E-02	5.87E-02	5.91E-02	5.92E-02
1	exm123761	171755071	0	G	A	0.022	-5.59E-02	2.95E-02	5.88E-02	5.98E-02	5.99E-02
1	exm2250237	171755071	0	G	A	0.022	-5.59E-02	2.95E-02	5.88E-02	5.98E-02	5.99E-02
5	exm497359	150930186	0	T	C	0.09	-2.89E-02	1.53E-02	5.88E-02	5.63E-02	5.64E-02
1	exm42303	34038214	0	T	C	0.48	-1.65E-02	8.75E-03	5.88E-02	5.84E-02	5.85E-02
19	exm1461578	38610313	0	A	G	0.011	-8.06E-02	4.27E-02	5.89E-02	5.40E-02	5.41E-02
10	exm832333	73434888	3	C	G	0.326	-1.80E-02	9.55E-03	5.89E-02	5.58E-02	5.59E-02
5	exm477931	132652281	0	T	C	0.022	-5.61E-02	2.97E-02	5.89E-02	5.69E-02	5.70E-02
16	exm1246591	66527192	0	A	G	0.036	4.42E-02	2.34E-02	5.90E-02	6.42E-02	6.43E-02
1	exm148705	215821939	0	T	C	0.085	2.90E-02	1.54E-02	5.90E-02	6.10E-02	6.11E-02
5	exm495530	149759096	1	C	T	0.115	2.65E-02	1.40E-02	5.90E-02	5.81E-02	5.82E-02
10	exm808959	8006798	1	A	G	0.46	1.69E-02	8.94E-03	5.91E-02	5.42E-02	5.44E-02
3	exm337271	111918215	0	T	C	0.338	-1.79E-02	9.50E-03	5.92E-02	5.98E-02	5.99E-02
3	exm337283	111921116	0	A	C	0.338	-1.79E-02	9.50E-03	5.92E-02	5.98E-02	5.99E-02
3	exm331767	89521664	0	A	G	0.057	3.67E-02	1.94E-02	5.92E-02	5.93E-02	5.94E-02
10	exm811186	15146020	0	C	T	0.015	-6.64E-02	3.52E-02	5.93E-02	5.56E-02	5.57E-02
4	exm389073	8613762	0	T	G	0.016	-6.47E-02	3.43E-02	5.94E-02	5.66E-02	5.67E-02
7	exm659392	134617927	0	A	G	0.022	-5.69E-02	3.02E-02	5.94E-02	5.73E-02	5.74E-02
17	exm1340350	56540267	0	T	C	0.109	2.73E-02	1.45E-02	5.94E-02	6.07E-02	6.08E-02
10	exm825634	55568972	0	G	T	0.365	1.76E-02	9.31E-03	5.94E-02	6.01E-02	6.02E-02
3	exm331940	93768268	0	G	C	0.128	-2.72E-02	1.44E-02	5.94E-02	5.99E-02	6.00E-02
7	exm666128	143053723	0	T	C	0.156	-2.27E-02	1.20E-02	5.94E-02	5.80E-02	5.81E-02
8	exm723730	141525327	0	G	A	0.028	4.89E-02	2.59E-02	5.95E-02	6.22E-02	6.23E-02
15	exm1160998	50773787	0	G	A	0.099	2.83E-02	1.50E-02	5.97E-02	6.26E-02	6.27E-02
7	exm601288	4213975	1	A	G	0.296	1.82E-02	9.66E-03	5.97E-02	5.94E-02	5.95E-02
12	exm1013587	56822378	0	T	A	0.45	-1.66E-02	8.82E-03	5.98E-02	5.58E-02	5.59E-02
12	exm984057	10999708	0	T	C	0.123	2.50E-02	1.33E-02	5.98E-02	5.98E-02	5.99E-02
16	exm1267119	87788864	0	G	A	0.481	-1.67E-02	8.88E-03	5.98E-02	5.75E-02	5.76E-02
4	exm435306	178281754	1	G	A	0.106	2.70E-02	1.44E-02	5.99E-02	5.58E-02	5.59E-02
1	exm115626	160160801	0	C	T	0.014	6.98E-02	3.71E-02	6.00E-02	6.54E-02	6.55E-02
15	exm1191990	97327393	0	T	C	0.198	-2.06E-02	1.09E-02	6.00E-02	5.51E-02	5.52E-02
2	exm257034	202252539	0	A	G	0.099	2.93E-02	1.56E-02	6.01E-02	6.24E-02	6.25E-02
21	exm1575514	45220483	0	G	A	0.29	-1.84E-02	9.81E-03	6.01E-02	5.92E-02	5.93E-02
1	exm109487	156551848	0	G	A	0.336	-1.76E-02	9.35E-03	6.02E-02	6.07E-02	6.08E-02
6	exm-rs2071593	31512799	0	T	C	0.195	-2.22E-02	1.18E-02	6.02E-02	5.67E-02	5.68E-02
11	exm890147	9861208	0	C	G	0.012	-7.22E-02	3.84E-02	6.02E-02	5.79E-02	5.80E-02
17	exm1291833	8172506	0	G	T	0.026	5.21E-02	2.77E-02	6.02E-02	6.19E-02	6.20E-02
16	exm1244457	57758732	0	A	C	0.058	3.45E-02	1.84E-02	6.03E-02	5.86E-02	5.87E-02
17	exm1292076	8243785	2	G	A	0.421	-1.70E-02	9.02E-03	6.03E-02	6.02E-02	6.03E-02
17	exm1355969	73839326	0	T	C	0.017	6.39E-02	3.40E-02	6.03E-02	6.52E-02	6.53E-02
1	exm23574	17657534	0	G	A	0.493	-1.68E-02	8.94E-03	6.03E-02	6.53E-02	6.54E-02
5	exm511459	180374523	1	A	G	0.174	-2.21E-02	1.17E-02	6.03E-02	6.30E-02	6.31E-02
8	exm692174	27516955	0	A	G	0.023	-5.39E-02	2.87E-02	6.05E-02	5.51E-02	5.52E-02
17	exm1292074	8243661	0	A	G	0.421	-1.69E-02	9.02E-03	6.05E-02	6.04E-02	6.05E-02
6	exm569111	106967185	1	C	A	0.293	-1.86E-02	9.89E-03	6.06E-02	5.85E-02	5.86E-02
1	exm105023	154938662	34	C	T	0.047	4.02E-02	2.14E-02	6.06E-02	5.99E-02	6.00E-02
2	exm178566	26678040	0	T	G	0.049	-3.78E-02	2.02E-02	6.07E-02	6.17E-02	6.18E-02
3	exm2265627	148460700	1	G	A	0.323	1.77E-02	9.44E-03	6.08E-02	6.03E-02	6.04E-02
1	exm165012	245772651	0	G	C	0.016	6.33E-02	3.37E-02	6.08E-02	5.95E-02	5.96E-02
1	exm2273321	26648381	0	T	C	0.081	3.09E-02	1.65E-02	6.10E-02	6.34E-02	6.35E-02
3	exm368344	183954203	0	A	G	0.018	6.13E-02	3.27E-02	6.10E-02	5.83E-02	5.84E-02
9	exm762343	96010036	5	A	G	0.022	5.53E-02	2.95E-02	6.10E-02	5.73E-02	5.74E-02
1	exm126254	177913757	2	A	G	0.019	-5.88E-02	3.14E-02	6.10E-02	5.70E-02	5.71E-02
11	exm956126	113194168	0	C	A	0.473	-1.69E-02	9.01E-03	6.11E-02	6.50E-02	6.51E-02
11	exm893009	17118687	0	C	T	0.068	3.43E-02	1.83E-02	6.11E-02	6.43E-02	6.44E-02
6	exm573509	116720514	0	T	C	0.032	4.66E-02	2.49E-02	6.12E-02	6.03E-02	6.05E-02
3	exm330442	74419073	54	A	G	0.015	-6.52E-02	3.48E-02	6.12E-02	6.36E-02	6.37E-02
15	exm1181778	80137560	0	C	T	0.028	4.97E-02	2.66E-02	6.13E-02	6.50E-02	6.51E-02
15	exm1143132	28260053	0	A	G	0.107	-2.67E-02	1.43E-02	6.13E-02	5.66E-02	5.67E-02
6	exm543917	38813412	0	T	G	0.014	6.84E-02	3.65E-02	6.13E-02	5.89E-02	5.90E-02
16	exm1220710	16281007	0	G	A	0.236	-1.96E-02	1.05E-02	6.13E-02	6.18E-02	6.19E-02
2	exm260176	207824384	1	G	T	0.372	-1.72E-02	9.18E-03	6.14E-02	5.91E-02	5.92E-02
1	exm120311	167096931	0	C	A	0.065	3.35E-02	1.79E-02	6.14E-02	6.92E-02	6.93E-02
2	exm264563	219029108	1	G	C	0.151	2.29E-02	1.22E-02	6.15E-02	6.56E-02	6.58E-02
18	exm1391244	61600384	0	T	C	0.314	1.78E-02	9.53E-03	6.15E-02	5.88E-02	5.89E-02
20	exm1526270	15967719	0	C	T	0.057	-3.56E-02	1.90E-02	6.16E-02	6.28E-02	6.29E-02
3	exm2273376	121137976	0	C	T	0.095	2.86E-02	1.53E-02	6.17E-02	6.20E-02	6.21E-02
16	exm1248908	67338357	0	T	A	0.021	5.82E-02	3.12E-02	6.18E-02	6.36E-02	6.37E-02
12	exm985697	12496086	0	T	C	0.058	3.55E-02	1.90E-02	6.19E-02	5.83E-02	5.84E-02
2	exm217028	101898412	0	G	C	0.108	-2.68E-02	1.44E-02	6.20E-02	6.63E-02	6.64E-02
2	exm280275	239039637	0	T	C	0.171	2.18E-02	1.17E-02	6.20E-02	6.00E-02	6.01E-02
5	exm461095	74017499	0	T	C	0.071	-3.14E-02	1.68E-02	6.21E-02	6.42E-02	6.43E-02
4	exm437293	186379735	1	C	T	0.186	-2.08E-02	1.11E-02	6.21E-02	6.75E-02	6.76E-02
11	exm922567	64111928	0	T	C	0.264	1.92E-02	1.03E-02	6.22E-02	6.31E-02	6.32E-02
6	exm541846	35980121	1	T	C	0.149	2.29E-02	1.23E-02	6.22E-02	5.91E-02	5.92E-02
19	exm2253920	47968998	0	A	G	0.033	4.54E-02	2.43E-02	6.22E-02	6.33E-02	6.34E-02
17	exm-rs13695	38545193	0	A	G	0.078	3.00E-02	1.61E-02	6.23E-02	6.42E-02	6.43E-02
2	exm235708	160690656	0	A	G	0.049	3.77E-02	2.02E-02	6.24E-02	5.75E-02	5.76E-02
10	exm842179	94594565	0	A	G	0.476	-1.69E-02	9.08E-03	6.24E-02	5.61E-02	5.62E-02
11	exm881997	5020933	0	T	A	0.011	7.76E-02	4.17E-02	6.25E-02	6.31E-02	6.33E-02
6	exm529769	31084787	0	G	A	0.076	3.21E-02	1.72E-02	6.25E-02	6.48E-02	6.49E-02
6	exm540227	34574537	53	C	T	0.079	3.10E-02	1.66E-02	6.25E-02	6.22E-02	6.23E-02
3	exm337351	111985107	0	C	T	0.338	-1.77E-02	9.49E-03	6.25E-02	6.31E-02	6.32E-02
11	exm944205	77920930	0	G	A	0.269	-1.86E-02	9.99E-03	6.26E-02	6.43E-02	6.44E-02
17	exm-rs4343	61566031	0	G	A	0.363	-1.71E-02	9.19E-03	6.26E-02	5.93E-02	5.94E-02
12	exm998575	49048738	0	G	T	0.341	-1.79E-02	9.59E-03	6.26E-02	5.90E-02	5.91E-02
16	exm1214279	4790204	0	G	C	0.01	-7.81E-02	4.19E-02	6.27E-02	6.64E-02	6.66E-02
5	exm-rs10089	127522543	0	T	C	0.233	-1.95E-02	1.05E-02	6.28E-02	6.23E-02	6.24E-02
3	exm294917	19559510	0	C	G	0.011	-7.80E-02	4.19E-02	6.28E-02	5.95E-02	5.96E-02
6	exm588971	154567863	0	T	C	0.028	-4.92E-02	2.64E-02	6.29E-02	6.44E-02	6.45E-02
10	exm853248	105194086	0	C	T	0.389	1.83E-02	9.82E-03	6.29E-02	6.82E-02	6.83E-02
19	exm1395957	501900	0	A	C	0.116	2.53E-02	1.36E-02	6.29E-02	6.72E-02	6.73E-02
12	exm1010408	55615094	0	A	G	0.014	-6.96E-02	3.74E-02	6.29E-02	6.23E-02	6.24E-02
12	exm1010457	55641429	0	T	C	0.014	-6.96E-02	3.74E-02	6.29E-02	6.23E-02	6.24E-02
19	exm1459550	37117302	1	A	G	0.481	-1.69E-02	9.06E-03	6.29E-02	5.97E-02	5.98E-02
10	exm837508	81926702	1	A	G	0.396	1.76E-02	9.47E-03	6.30E-02	5.94E-02	5.95E-02
11	exm963831	120973430	0	G	A	0.025	-5.12E-02	2.75E-02	6.31E-02	6.26E-02	6.27E-02
2	exm283711	242077496	1	T	C	0.238	-1.96E-02	1.06E-02	6.32E-02	6.02E-02	6.03E-02
11	exm882998	5510284	0	A	G	0.017	-6.46E-02	3.48E-02	6.32E-02	6.17E-02	6.18E-02
1	exm67244	67685387	0	T	C	0.043	-4.02E-02	2.17E-02	6.32E-02	6.37E-02	6.38E-02
17	exm1349056	67031457	0	C	T	0.083	-2.94E-02	1.58E-02	6.33E-02	6.29E-02	6.30E-02
1	exm76862	95709939	0	T	G	0.077	3.09E-02	1.66E-02	6.35E-02	6.44E-02	6.45E-02
17	exm2268044	40466092	0	A	G	0.477	1.69E-02	9.12E-03	6.35E-02	6.11E-02	6.12E-02
1	exm23635	17668563	0	A	G	0.029	4.89E-02	2.64E-02	6.36E-02	6.78E-02	6.79E-02
2	exm193885	54135936	0	C	T	0.141	2.36E-02	1.27E-02	6.36E-02	6.00E-02	6.01E-02
6	exm523709	27279774	1	T	C	0.14	2.57E-02	1.39E-02	6.37E-02	7.09E-02	7.10E-02
6	exm532878	31842598	0	A	T	0.073	3.15E-02	1.70E-02	6.38E-02	5.93E-02	5.94E-02
12	exm1053169	132626425	0	A	G	0.237	-2.03E-02	1.09E-02	6.39E-02	6.53E-02	6.54E-02
14	exm1100639	50923249	0	T	C	0.014	-6.84E-02	3.69E-02	6.39E-02	6.68E-02	6.69E-02
19	exm1507399	55568084	0	T	C	0.14	-2.36E-02	1.27E-02	6.40E-02	5.88E-02	5.89E-02
1	exm156096	228504472	0	C	T	0.5	-1.68E-02	9.05E-03	6.40E-02	6.86E-02	6.87E-02
10	exm865261	129905429	0	T	C	0.128	-2.49E-02	1.35E-02	6.41E-02	5.92E-02	5.93E-02
10	exm865411	129910475	0	G	T	0.128	-2.49E-02	1.35E-02	6.41E-02	5.92E-02	5.93E-02
1	exm148418	214819980	0	T	C	0.171	-2.20E-02	1.19E-02	6.41E-02	6.12E-02	6.13E-02
16	exm1255934	71660310	0	A	G	0.345	1.80E-02	9.70E-03	6.41E-02	6.07E-02	6.08E-02
11	exm950928	102398329	0	T	C	0.025	-5.15E-02	2.78E-02	6.41E-02	6.85E-02	6.86E-02
19	exm1420639	9046876	0	T	G	0.154	-2.25E-02	1.22E-02	6.42E-02	5.95E-02	5.96E-02
19	exm1420707	9048320	0	T	C	0.154	-2.25E-02	1.22E-02	6.42E-02	5.95E-02	5.96E-02
1	exm92288	146740502	0	G	C	0.24	-2.36E-02	1.27E-02	6.43E-02	6.63E-02	6.64E-02
20	exm1556750	61288038	0	A	G	0.137	-2.30E-02	1.24E-02	6.43E-02	6.72E-02	6.73E-02
21	exm1579541	46911188	13	G	C	0.112	2.53E-02	1.37E-02	6.43E-02	6.73E-02	6.74E-02
19	exm1423497	9921575	0	T	C	0.01	-7.99E-02	4.32E-02	6.44E-02	6.63E-02	6.64E-02
11	exm877423	1769085	0	A	G	0.014	-6.95E-02	3.75E-02	6.44E-02	6.14E-02	6.15E-02
10	exm861092	123846490	0	T	C	0.075	3.03E-02	1.64E-02	6.45E-02	5.98E-02	5.99E-02
22	exm1594372	24717548	0	T	A	0.018	-6.02E-02	3.25E-02	6.45E-02	6.48E-02	6.49E-02
7	exm649442	107341628	0	C	T	0.02	5.69E-02	3.08E-02	6.46E-02	6.95E-02	6.96E-02
18	exm1375598	10752666	0	T	C	0.273	-1.84E-02	9.97E-03	6.47E-02	6.25E-02	6.26E-02
12	exm1002895	51402905	0	T	G	0.088	2.89E-02	1.56E-02	6.47E-02	6.64E-02	6.65E-02
16	exm1267586	88501034	0	C	G	0.26	1.84E-02	9.94E-03	6.47E-02	5.69E-02	5.70E-02
6	exm-rs9380254	31378335	21	C	G	0.072	3.26E-02	1.77E-02	6.48E-02	5.90E-02	5.91E-02
16	exm1220028	15820863	0	T	C	0.238	-2.01E-02	1.09E-02	6.48E-02	6.72E-02	6.73E-02
22	exm1615844	44286950	0	A	G	0.193	-2.13E-02	1.15E-02	6.48E-02	6.99E-02	7.00E-02
5	exm493832	148747902	0	C	G	0.103	2.64E-02	1.43E-02	6.48E-02	6.26E-02	6.27E-02
2	exm235570	160604514	0	T	C	0.055	3.54E-02	1.92E-02	6.49E-02	6.33E-02	6.34E-02
11	exm912815	58602309	0	T	C	0.44	-1.73E-02	9.37E-03	6.50E-02	6.83E-02	6.84E-02
2	exm176008	21250914	0	G	A	0.342	1.73E-02	9.37E-03	6.50E-02	6.45E-02	6.46E-02
14	exm1088803	23299286	0	T	C	0.176	-2.13E-02	1.15E-02	6.52E-02	6.84E-02	6.85E-02
11	exm939423	72945341	1	C	T	0.1	-2.65E-02	1.44E-02	6.52E-02	6.38E-02	6.39E-02
9	exm778595	124794020	2	T	G	0.019	-5.89E-02	3.19E-02	6.53E-02	6.93E-02	6.94E-02
17	exm1294988	10534960	0	T	C	0.024	5.18E-02	2.81E-02	6.54E-02	6.58E-02	6.59E-02
1	exm93887	149906413	0	C	T	0.28	1.81E-02	9.81E-03	6.54E-02	6.34E-02	6.35E-02
20	exm1557241	61451333	0	A	G	0.037	4.23E-02	2.29E-02	6.55E-02	7.87E-02	7.88E-02
3	exm325646	57414434	6	G	A	0.491	-1.72E-02	9.34E-03	6.56E-02	6.46E-02	6.47E-02
3	exm288722	9918776	1	G	A	0.082	2.89E-02	1.57E-02	6.57E-02	6.07E-02	6.08E-02
16	exm1233627	30666367	0	C	T	0.258	2.26E-02	1.23E-02	6.57E-02	6.54E-02	6.55E-02
1	exm2273341	161009523	0	A	G	0.149	-2.30E-02	1.25E-02	6.57E-02	7.03E-02	7.04E-02
2	exm190121	44023035	0	A	G	0.015	6.49E-02	3.52E-02	6.57E-02	6.52E-02	6.53E-02
10	exm825943	55955610	0	T	C	0.168	2.17E-02	1.18E-02	6.57E-02	6.59E-02	6.60E-02
2	exm269494	220420990	0	T	C	0.02	-5.59E-02	3.04E-02	6.58E-02	6.40E-02	6.41E-02
2	exm261901	211179735	0	G	A	0.044	3.94E-02	2.14E-02	6.58E-02	6.60E-02	6.61E-02
9	exm803533	140332478	0	A	G	0.057	-3.43E-02	1.87E-02	6.59E-02	7.47E-02	7.48E-02
19	exm1463524	39098766	1	A	G	0.025	-5.13E-02	2.79E-02	6.59E-02	6.44E-02	6.45E-02
5	exm466723	90052289	0	A	G	0.364	-1.72E-02	9.37E-03	6.60E-02	6.20E-02	6.21E-02
14	exm1085395	21238322	0	G	C	0.043	-3.96E-02	2.15E-02	6.60E-02	6.30E-02	6.31E-02
13	exm1080898	113530199	1	A	G	0.115	-2.53E-02	1.37E-02	6.61E-02	6.03E-02	6.04E-02
6	exm574348	117622150	3	C	A	0.031	4.63E-02	2.52E-02	6.61E-02	6.02E-02	6.03E-02
10	exm865312	129906364	0	A	G	0.128	-2.47E-02	1.35E-02	6.63E-02	6.13E-02	6.14E-02
2	exm172099	10262920	2	T	G	0.471	1.66E-02	9.02E-03	6.63E-02	6.71E-02	6.72E-02
15	exm1189459	90800449	0	T	C	0.478	-1.67E-02	9.08E-03	6.63E-02	7.15E-02	7.16E-02
9	exm792703	136131461	0	A	G	0.241	1.90E-02	1.03E-02	6.63E-02	6.02E-02	6.03E-02
9	exm-rs8176746	136131322	0	A	C	0.241	1.90E-02	1.03E-02	6.63E-02	6.02E-02	6.03E-02
9	exm2259107	116810204	0	A	G	0.028	4.93E-02	2.68E-02	6.64E-02	6.43E-02	6.44E-02
11	exm883723	5758062	0	T	C	0.194	2.09E-02	1.14E-02	6.64E-02	7.03E-02	7.04E-02
12	exm1045357	122396395	0	T	C	0.313	1.85E-02	1.01E-02	6.64E-02	6.57E-02	6.58E-02
4	exm429053	153895839	0	T	C	0.025	5.09E-02	2.77E-02	6.65E-02	6.53E-02	6.54E-02
15	exm1194697	102264476	0	A	C	0.122	-2.50E-02	1.36E-02	6.65E-02	6.56E-02	6.57E-02
17	exm1312755	34072031	0	A	G	0.026	-5.13E-02	2.79E-02	6.65E-02	7.59E-02	7.60E-02
16	exm1225752	23079501	0	A	G	0.044	3.90E-02	2.12E-02	6.66E-02	7.48E-02	7.49E-02
9	exm783539	130536717	1	G	A	0.349	1.72E-02	9.40E-03	6.66E-02	6.58E-02	6.59E-02
20	exm1555832	60897721	2	T	C	0.238	1.91E-02	1.04E-02	6.66E-02	6.48E-02	6.50E-02
12	exm1044252	121615103	0	A	G	0.342	-1.78E-02	9.70E-03	6.67E-02	6.47E-02	6.48E-02
1	exm148398	214819587	1	G	A	0.171	-2.18E-02	1.19E-02	6.67E-02	6.37E-02	6.38E-02
2	exm205763	75893111	4	G	T	0.017	-6.03E-02	3.29E-02	6.67E-02	6.35E-02	6.36E-02
8	exm703410	65527669	0	T	C	0.036	4.33E-02	2.36E-02	6.68E-02	6.73E-02	6.74E-02
12	exm980946	7842587	4	G	C	0.081	-2.91E-02	1.59E-02	6.68E-02	6.76E-02	6.77E-02
1	exm159388	232941215	1	G	A	0.054	-3.52E-02	1.92E-02	6.68E-02	6.12E-02	6.13E-02
2	exm247372	179477529	1	G	C	0.017	-6.05E-02	3.30E-02	6.68E-02	6.62E-02	6.63E-02
2	exm251846	188343497	0	C	T	0.275	1.85E-02	1.01E-02	6.70E-02	6.57E-02	6.58E-02
4	exm408288	79284694	0	T	C	0.342	1.77E-02	9.66E-03	6.71E-02	6.60E-02	6.61E-02
19	exm1505387	55106663	11	G	A	0.098	2.72E-02	1.49E-02	6.72E-02	6.57E-02	6.58E-02
19	exm1421763	9076278	0	A	G	0.282	1.82E-02	9.95E-03	6.72E-02	6.39E-02	6.40E-02
8	exm719372	124710729	1	T	C	0.186	2.12E-02	1.16E-02	6.73E-02	6.45E-02	6.46E-02
12	exm981752	8667897	0	G	A	0.188	2.05E-02	1.12E-02	6.74E-02	6.71E-02	6.72E-02
6	exm577141	128404958	20	T	C	0.02	-5.52E-02	3.02E-02	6.74E-02	6.36E-02	6.37E-02
17	exm1322928	39974642	0	G	A	0.041	4.04E-02	2.21E-02	6.74E-02	7.14E-02	7.15E-02
4	exm382713	2460546	0	A	G	0.02	5.72E-02	3.13E-02	6.75E-02	6.66E-02	6.67E-02
15	exm1188836	90348335	0	T	C	0.021	5.62E-02	3.07E-02	6.77E-02	6.47E-02	6.48E-02
1	exm53609	44595410	1	G	A	0.285	1.89E-02	1.04E-02	6.77E-02	6.80E-02	6.81E-02
1	exm26723	20490518	0	T	C	0.282	1.80E-02	9.83E-03	6.77E-02	7.04E-02	7.05E-02
9	exm777446	123605126	2	C	T	0.024	5.09E-02	2.78E-02	6.77E-02	6.85E-02	6.86E-02
2	exm190031	43973099	0	G	A	0.023	5.28E-02	2.89E-02	6.78E-02	7.14E-02	7.16E-02
9	exm2259496	96407983	0	T	C	0.086	2.87E-02	1.57E-02	6.79E-02	6.76E-02	6.77E-02
12	exm1001564	50232169	0	T	A	0.277	-1.81E-02	9.89E-03	6.79E-02	6.81E-02	6.82E-02
12	exm1046037	122817580	1	G	A	0.012	-7.30E-02	4.00E-02	6.80E-02	6.37E-02	6.38E-02
1	exm83660	111957311	1	C	G	0.267	-1.82E-02	9.96E-03	6.80E-02	6.32E-02	6.33E-02
7	exm657803	130007381	0	C	T	0.099	2.72E-02	1.49E-02	6.81E-02	6.16E-02	6.17E-02
6	exm570151	108831463	0	G	A	0.025	-5.10E-02	2.80E-02	6.82E-02	6.52E-02	6.53E-02
5	exm2270053	54603822	0	C	T	0.395	1.76E-02	9.66E-03	6.82E-02	6.78E-02	6.79E-02
1	exm119365	163313568	13	C	A	0.025	-4.98E-02	2.73E-02	6.82E-02	7.07E-02	7.08E-02
19	exm1401090	1489817	0	T	C	0.018	-6.07E-02	3.33E-02	6.82E-02	6.66E-02	6.67E-02
14	exm1098177	39716808	1	C	T	0.17	2.18E-02	1.19E-02	6.83E-02	6.97E-02	6.98E-02
19	exm1502357	54313707	0	C	G	0.026	-4.96E-02	2.72E-02	6.84E-02	6.85E-02	6.86E-02
7	exm655901	128388648	0	A	G	0.219	-1.91E-02	1.05E-02	6.85E-02	7.24E-02	7.26E-02
1	exm101304	152692074	0	C	G	0.223	1.99E-02	1.09E-02	6.85E-02	6.95E-02	6.96E-02
1	exm101311	152692472	0	C	A	0.223	1.99E-02	1.09E-02	6.85E-02	6.95E-02	6.96E-02
6	exm525771	29323838	0	C	A	0.017	6.52E-02	3.58E-02	6.85E-02	6.16E-02	6.17E-02
11	exm942881	76813961	0	T	C	0.018	5.97E-02	3.28E-02	6.86E-02	6.33E-02	6.34E-02
6	exm532264	31731881	1	T	C	0.127	2.46E-02	1.35E-02	6.87E-02	6.87E-02	6.88E-02
11	exm956474	113561054	0	A	G	0.316	1.78E-02	9.78E-03	6.87E-02	6.27E-02	6.28E-02
15	exm1170688	65863917	0	C	A	0.039	4.08E-02	2.24E-02	6.88E-02	7.22E-02	7.23E-02
20	exm2254161	1538249	5	T	C	0.161	2.15E-02	1.18E-02	6.89E-02	7.35E-02	7.36E-02
5	exm500392	159659273	0	C	T	0.459	1.61E-02	8.85E-03	6.90E-02	6.36E-02	6.37E-02
1	exm102074	153276449	0	C	T	0.021	5.53E-02	3.04E-02	6.90E-02	6.88E-02	6.90E-02
4	exm400150	55972974	0	A	T	0.209	1.96E-02	1.08E-02	6.90E-02	7.22E-02	7.23E-02
4	exm387523	7435805	0	A	C	0.016	6.05E-02	3.33E-02	6.91E-02	6.01E-02	6.03E-02
14	exm1100953	51224417	0	C	G	0.241	-1.95E-02	1.07E-02	6.91E-02	6.25E-02	6.26E-02
9	exm792685	136131188	1	T	C	0.241	1.88E-02	1.03E-02	6.92E-02	6.28E-02	6.29E-02
5	exm445391	13900321	0	T	G	0.038	4.20E-02	2.31E-02	6.92E-02	7.40E-02	7.41E-02
8	exm679148	6296550	0	G	T	0.057	-3.47E-02	1.91E-02	6.94E-02	7.07E-02	7.08E-02
2	exm250304	182756900	5	G	C	0.028	4.88E-02	2.69E-02	6.94E-02	7.11E-02	7.12E-02
15	exm1193451	100692845	0	G	A	0.155	-2.15E-02	1.18E-02	6.95E-02	6.45E-02	6.46E-02
1	exm21713	16577908	0	C	G	0.159	-2.40E-02	1.32E-02	6.95E-02	6.41E-02	6.42E-02
16	exm1256052	71683718	0	G	A	0.112	-2.59E-02	1.42E-02	6.95E-02	6.87E-02	6.88E-02
22	exm1602716	32811952	0	A	G	0.482	1.60E-02	8.80E-03	6.95E-02	7.15E-02	7.16E-02
13	exm2277048	24895617	19	C	T	0.201	-2.04E-02	1.12E-02	6.95E-02	6.66E-02	6.67E-02
12	exm987275	15038703	0	A	G	0.049	-3.72E-02	2.05E-02	6.96E-02	6.64E-02	6.65E-02
7	exm657815	130008285	0	C	T	0.099	2.71E-02	1.49E-02	6.96E-02	6.30E-02	6.31E-02
17	exm1294587	10409241	1	C	T	0.016	6.37E-02	3.51E-02	6.99E-02	6.94E-02	6.95E-02
16	exm1246118	58743454	0	A	C	0.316	1.72E-02	9.47E-03	6.99E-02	6.17E-02	6.18E-02
7	exm631536	87021023	0	C	G	0.162	2.18E-02	1.20E-02	6.99E-02	6.80E-02	6.81E-02
19	exm1408667	4294807	1	A	G	0.197	1.97E-02	1.09E-02	6.99E-02	6.11E-02	6.12E-02
6	exm560410	73904557	0	T	C	0.012	7.25E-02	4.00E-02	7.00E-02	6.66E-02	6.67E-02
19	exm1462564	38910787	0	T	C	0.076	3.00E-02	1.66E-02	7.01E-02	7.42E-02	7.43E-02
22	exm1587090	20784050	0	A	T	0.198	2.08E-02	1.15E-02	7.01E-02	7.20E-02	7.21E-02
3	exm306308	44948590	0	G	A	0.191	2.08E-02	1.15E-02	7.02E-02	6.73E-02	6.74E-02
9	exm772994	115598610	0	G	A	0.055	-3.47E-02	1.92E-02	7.04E-02	6.53E-02	6.54E-02
13	exm1069338	51417535	1	A	G	0.117	2.50E-02	1.38E-02	7.04E-02	7.17E-02	7.18E-02
4	exm407433	77278678	0	T	C	0.028	4.76E-02	2.63E-02	7.04E-02	7.07E-02	7.08E-02
1	exm41676	33562416	0	T	G	0.025	5.14E-02	2.84E-02	7.04E-02	6.87E-02	6.88E-02
15	exm1144430	31197564	0	G	A	0.405	1.74E-02	9.63E-03	7.05E-02	7.33E-02	7.34E-02
7	exm668981	149419635	0	G	T	0.113	2.58E-02	1.43E-02	7.05E-02	7.09E-02	7.10E-02
9	exm791292	135275618	0	C	A	0.039	-4.04E-02	2.23E-02	7.05E-02	6.72E-02	6.73E-02
16	exm1261567	81181097	6	T	G	0.224	1.87E-02	1.04E-02	7.06E-02	6.95E-02	6.96E-02
11	exm882674	5373309	1	A	C	0.11	-2.62E-02	1.45E-02	7.06E-02	6.99E-02	7.00E-02
11	exm909436	56143424	0	G	A	0.089	3.37E-02	1.86E-02	7.07E-02	7.20E-02	7.22E-02
20	exm1519084	1546805	0	A	G	0.039	4.10E-02	2.27E-02	7.07E-02	6.56E-02	6.57E-02
16	exm1216162	8729124	3	A	G	0.204	-1.96E-02	1.08E-02	7.07E-02	6.65E-02	6.66E-02
17	exm1368709	80006957	0	C	A	0.473	1.62E-02	8.94E-03	7.07E-02	6.71E-02	6.72E-02
11	exm895152	18735947	1	T	C	0.341	1.69E-02	9.35E-03	7.07E-02	7.20E-02	7.21E-02
12	exm982656	9321501	0	T	C	0.074	3.08E-02	1.71E-02	7.07E-02	6.90E-02	6.91E-02
2	exm276162	233897503	0	A	G	0.01	7.75E-02	4.29E-02	7.08E-02	7.13E-02	7.14E-02
8	exm708221	87076250	0	G	T	0.028	4.78E-02	2.65E-02	7.08E-02	6.53E-02	6.54E-02
20	exm1529250	23064912	0	C	T	0.011	-7.38E-02	4.09E-02	7.09E-02	6.41E-02	6.42E-02
3	exm303126	40523409	3	G	T	0.068	-3.15E-02	1.74E-02	7.10E-02	6.47E-02	6.48E-02
2	exm207677	85895338	1	G	T	0.468	1.62E-02	8.99E-03	7.10E-02	7.07E-02	7.08E-02
11	exm898591	32852167	0	T	C	0.044	-3.82E-02	2.12E-02	7.11E-02	7.74E-02	7.76E-02
5	exm482876	140048544	0	T	C	0.28	-1.82E-02	1.01E-02	7.12E-02	7.02E-02	7.03E-02
16	exm1241040	54318172	0	A	C	0.145	-2.26E-02	1.25E-02	7.12E-02	6.79E-02	6.80E-02
5	exm497367	150930345	1	T	C	0.091	-2.73E-02	1.52E-02	7.13E-02	6.91E-02	6.92E-02
11	exm967895	125351472	5	T	A	0.064	3.31E-02	1.84E-02	7.13E-02	6.69E-02	6.70E-02
14	exm1098541	44974966	4	A	G	0.297	1.76E-02	9.74E-03	7.13E-02	7.62E-02	7.63E-02
2	exm173392	11943082	0	T	C	0.052	-3.54E-02	1.96E-02	7.14E-02	7.52E-02	7.53E-02
12	exm1029038	100482866	0	A	G	0.057	-3.55E-02	1.97E-02	7.14E-02	6.74E-02	6.75E-02
3	exm315520	49701298	0	G	A	0.228	2.00E-02	1.11E-02	7.15E-02	7.61E-02	7.62E-02
2	exm233393	152536498	0	T	A	0.419	-1.67E-02	9.25E-03	7.15E-02	7.53E-02	7.54E-02
1	exm97106	151502427	2	T	C	0.011	7.83E-02	4.34E-02	7.15E-02	6.82E-02	6.83E-02
20	exm1551788	55033420	0	T	C	0.071	3.07E-02	1.71E-02	7.16E-02	6.59E-02	6.60E-02
22	exm1603785	36122930	0	T	C	0.483	1.61E-02	8.95E-03	7.16E-02	7.06E-02	7.07E-02
2	exm197134	62733189	0	T	C	0.204	-1.97E-02	1.10E-02	7.16E-02	7.17E-02	7.18E-02
4	exm438726	187542755	0	C	T	0.112	2.51E-02	1.39E-02	7.17E-02	7.94E-02	7.95E-02
1	exm166587	247752019	0	G	C	0.243	1.85E-02	1.02E-02	7.18E-02	7.24E-02	7.25E-02
5	exm460436	72348272	0	G	A	0.266	-1.86E-02	1.03E-02	7.18E-02	7.51E-02	7.52E-02
1	exm32794	25554719	0	A	G	0.011	-7.41E-02	4.11E-02	7.18E-02	7.27E-02	7.28E-02
5	exm461155	74037386	0	A	T	0.07	-3.04E-02	1.69E-02	7.18E-02	7.39E-02	7.41E-02
5	exm461187	74055209	0	C	T	0.07	-3.04E-02	1.69E-02	7.18E-02	7.39E-02	7.41E-02
14	exm1098595	44975606	1	T	G	0.298	1.75E-02	9.74E-03	7.18E-02	7.66E-02	7.67E-02
16	exm1222740	20373806	0	T	C	0.093	-2.69E-02	1.50E-02	7.19E-02	6.55E-02	6.57E-02
6	exm570609	109752451	0	C	T	0.034	-4.29E-02	2.39E-02	7.20E-02	7.22E-02	7.23E-02
4	exm402538	68995529	0	T	C	0.337	1.68E-02	9.33E-03	7.20E-02	7.32E-02	7.33E-02
1	exm90329	144881583	90	G	A	0.039	-4.01E-02	2.23E-02	7.20E-02	7.18E-02	7.19E-02
10	exm837840	82369219	0	A	T	0.15	2.21E-02	1.23E-02	7.20E-02	7.84E-02	7.85E-02
4	exm402434	68829109	0	T	C	0.231	-1.85E-02	1.03E-02	7.21E-02	7.43E-02	7.44E-02
6	exm545126	40359744	0	T	C	0.011	7.47E-02	4.15E-02	7.21E-02	6.99E-02	7.00E-02
17	exm2272546	62401118	0	T	C	0.378	1.67E-02	9.26E-03	7.21E-02	7.01E-02	7.02E-02
11	exm945754	85436500	0	T	C	0.491	-1.69E-02	9.38E-03	7.21E-02	7.70E-02	7.71E-02
9	exm746777	34257095	3	A	G	0.24	-1.92E-02	1.07E-02	7.21E-02	7.59E-02	7.60E-02
17	exm1314017	34958598	0	C	G	0.086	-2.80E-02	1.56E-02	7.22E-02	6.81E-02	6.82E-02
6	exm523141	26463660	3	A	G	0.024	-5.23E-02	2.91E-02	7.22E-02	6.89E-02	6.91E-02
1	exm75907	94342564	0	C	A	0.452	-1.65E-02	9.15E-03	7.23E-02	7.35E-02	7.36E-02
11	exm943220	76895792	0	G	T	0.268	1.80E-02	1.00E-02	7.23E-02	6.88E-02	6.90E-02
8	exm711831	99153088	0	C	A	0.081	2.87E-02	1.60E-02	7.23E-02	7.15E-02	7.16E-02
5	exm466671	90024735	3	G	A	0.151	2.21E-02	1.23E-02	7.24E-02	6.31E-02	6.32E-02
1	exm138426	202245609	0	T	C	0.021	5.46E-02	3.04E-02	7.24E-02	6.94E-02	6.95E-02
19	exm1426288	10670351	0	T	C	0.013	7.08E-02	3.94E-02	7.24E-02	6.87E-02	6.88E-02
1	exm21238	16380243	100	A	G	0.41	1.63E-02	9.06E-03	7.26E-02	7.01E-02	7.02E-02
3	exm301288	38739622	0	T	C	0.032	4.41E-02	2.46E-02	7.26E-02	7.21E-02	7.22E-02
1	exm122404	169762807	4	G	T	0.268	-1.81E-02	1.01E-02	7.27E-02	7.09E-02	7.10E-02
19	exm2275120	55568085	0	A	G	0.141	-2.28E-02	1.27E-02	7.27E-02	6.74E-02	6.75E-02
10	exm1681798	58118375	0	T	C	0.011	7.37E-02	4.11E-02	7.27E-02	6.59E-02	6.60E-02
10	exm862774	125780647	0	G	A	0.013	6.93E-02	3.86E-02	7.28E-02	7.78E-02	7.79E-02
16	exm1244226	57702274	0	T	G	0.058	-3.25E-02	1.81E-02	7.28E-02	6.40E-02	6.41E-02
5	exm452478	40964852	4	C	A	0.382	1.62E-02	9.04E-03	7.31E-02	7.36E-02	7.37E-02
16	exm2252609	50342658	0	T	C	0.128	-2.38E-02	1.33E-02	7.32E-02	7.59E-02	7.60E-02
14	exm1098549	44975052	0	G	A	0.298	1.74E-02	9.74E-03	7.32E-02	7.81E-02	7.82E-02
3	exm377720	197432036	0	T	C	0.045	-3.85E-02	2.15E-02	7.33E-02	7.64E-02	7.65E-02
17	exm1366758	79430737	0	A	G	0.042	3.89E-02	2.17E-02	7.33E-02	7.84E-02	7.85E-02
12	exm-rs17291650	51213433	0	G	A	0.038	-4.13E-02	2.31E-02	7.34E-02	6.95E-02	6.96E-02
12	exm2250717	13716638	0	A	G	0.172	-2.12E-02	1.18E-02	7.34E-02	7.27E-02	7.28E-02
2	exm171128	8871342	0	A	C	0.263	1.82E-02	1.01E-02	7.35E-02	7.65E-02	7.66E-02
9	exm781287	127661645	0	A	G	0.456	1.77E-02	9.90E-03	7.35E-02	7.36E-02	7.37E-02
3	exm291358	12861608	1	A	G	0.152	2.19E-02	1.22E-02	7.35E-02	7.20E-02	7.21E-02
16	exm1266316	86566042	0	A	G	0.251	1.82E-02	1.02E-02	7.35E-02	7.08E-02	7.09E-02
2	exm188210	39095403	0	T	C	0.022	5.41E-02	3.02E-02	7.36E-02	7.31E-02	7.32E-02
15	exm1177642	75499861	2	G	A	0.051	3.68E-02	2.06E-02	7.37E-02	7.01E-02	7.02E-02
2	exm174177	17698220	1	A	G	0.013	-6.78E-02	3.79E-02	7.37E-02	6.95E-02	6.97E-02
13	exm1078163	103513951	0	G	A	0.026	4.83E-02	2.70E-02	7.38E-02	7.39E-02	7.41E-02
2	exm248430	179591917	0	C	T	0.017	-5.91E-02	3.31E-02	7.38E-02	7.34E-02	7.35E-02
10	exm839328	88717154	0	T	C	0.464	1.59E-02	8.87E-03	7.39E-02	7.59E-02	7.60E-02
1	exm111032	156902311	1	A	G	0.019	5.60E-02	3.14E-02	7.40E-02	7.05E-02	7.06E-02
8	exm722268	134108546	0	C	T	0.337	-1.73E-02	9.66E-03	7.40E-02	7.79E-02	7.80E-02
12	exm1040181	113837452	0	G	T	0.015	-6.61E-02	3.70E-02	7.40E-02	7.09E-02	7.10E-02
7	exm671794	150713827	1	A	G	0.048	3.62E-02	2.02E-02	7.41E-02	7.67E-02	7.68E-02
4	exm423664	126372742	0	A	G	0.317	-1.76E-02	9.86E-03	7.41E-02	7.23E-02	7.24E-02
14	exm1095747	31858187	0	T	C	0.016	-6.34E-02	3.55E-02	7.42E-02	7.49E-02	7.50E-02
22	exm1600924	31532960	1	T	C	0.155	2.19E-02	1.22E-02	7.42E-02	7.10E-02	7.11E-02
2	exm197995	65296798	0	A	G	0.188	-2.01E-02	1.13E-02	7.42E-02	7.38E-02	7.39E-02
17	exm1295477	11543610	0	G	A	0.025	-4.90E-02	2.74E-02	7.43E-02	7.99E-02	8.00E-02
19	exm1436335	15131330	1	A	G	0.419	-1.61E-02	9.00E-03	7.44E-02	8.08E-02	8.10E-02
16	exm1256345	71885423	0	G	A	0.204	1.97E-02	1.10E-02	7.44E-02	7.14E-02	7.15E-02
20	exm1545042	44417675	15	G	C	0.423	1.71E-02	9.60E-03	7.44E-02	7.74E-02	7.75E-02
15	exm1192525	99670989	0	T	C	0.292	1.84E-02	1.03E-02	7.45E-02	7.65E-02	7.66E-02
4	exm2273396	96075965	0	T	C	0.429	-1.62E-02	9.10E-03	7.45E-02	7.16E-02	7.17E-02
12	exm980614	7527124	0	G	A	0.09	-2.72E-02	1.53E-02	7.45E-02	7.32E-02	7.33E-02
11	exm879019	2924591	1	A	G	0.168	-2.12E-02	1.19E-02	7.45E-02	7.31E-02	7.32E-02
16	exm1261610	81185412	1	T	C	0.081	-2.87E-02	1.61E-02	7.45E-02	7.73E-02	7.74E-02
1	exm2273320	26450009	0	T	C	0.058	3.46E-02	1.94E-02	7.46E-02	7.92E-02	7.93E-02
4	exm401005	57250285	1	C	T	0.08	-3.01E-02	1.69E-02	7.46E-02	7.17E-02	7.18E-02
7	exm602164	4901191	0	C	T	0.168	2.11E-02	1.18E-02	7.47E-02	7.18E-02	7.19E-02
14	exm1084813	20871973	0	C	T	0.077	-2.92E-02	1.64E-02	7.47E-02	7.02E-02	7.03E-02
19	exm1476010	44056412	0	T	C	0.111	2.48E-02	1.39E-02	7.48E-02	7.51E-02	7.52E-02
13	exm1075350	97484830	0	G	A	0.082	-2.87E-02	1.61E-02	7.49E-02	8.14E-02	8.15E-02
11	exm913363	59189912	0	A	G	0.131	2.45E-02	1.38E-02	7.50E-02	7.18E-02	7.19E-02
20	exm1540333	36974945	0	T	C	0.101	-2.58E-02	1.45E-02	7.50E-02	7.58E-02	7.59E-02
1	exm38813	31349647	0	T	C	0.078	-2.89E-02	1.62E-02	7.50E-02	7.69E-02	7.70E-02
2	exm268403	220197321	0	T	C	0.371	-1.66E-02	9.34E-03	7.51E-02	8.08E-02	8.09E-02
9	exm746862	34310927	1	T	C	0.378	1.64E-02	9.23E-03	7.51E-02	7.65E-02	7.66E-02
19	exm1441757	17394124	0	G	T	0.49	-1.60E-02	9.01E-03	7.53E-02	7.85E-02	7.86E-02
13	exm1077544	103383417	1	C	T	0.446	-1.58E-02	8.87E-03	7.54E-02	7.70E-02	7.72E-02
10	exm844046	96741053	0	C	A	0.104	2.61E-02	1.47E-02	7.54E-02	7.73E-02	7.74E-02
18	exm1371912	2595443	27	T	G	0.089	2.69E-02	1.51E-02	7.54E-02	8.21E-02	8.22E-02
5	exm441466	1065399	0	C	T	0.441	1.60E-02	8.99E-03	7.55E-02	7.53E-02	7.54E-02
2	exm233326	152527608	0	T	C	0.359	-1.67E-02	9.42E-03	7.55E-02	7.77E-02	7.78E-02
12	exm989126	21457434	15	G	T	0.013	6.76E-02	3.80E-02	7.56E-02	7.60E-02	7.61E-02
3	exm331959	93779860	5	T	C	0.126	-2.59E-02	1.46E-02	7.56E-02	7.68E-02	7.69E-02
19	exm1425486	10444603	0	G	C	0.06	-3.23E-02	1.82E-02	7.56E-02	7.23E-02	7.24E-02
6	exm554223	49703225	0	T	C	0.013	6.68E-02	3.76E-02	7.57E-02	8.09E-02	8.10E-02
2	exm268406	220197388	1	A	C	0.371	-1.66E-02	9.35E-03	7.57E-02	8.15E-02	8.16E-02
3	exm343037	122288210	1	G	A	0.434	1.67E-02	9.43E-03	7.58E-02	7.85E-02	7.86E-02
17	exm1329584	42989063	0	T	C	0.067	3.14E-02	1.77E-02	7.58E-02	7.89E-02	7.90E-02
1	exm7253	3548832	0	C	G	0.055	-3.41E-02	1.92E-02	7.58E-02	7.16E-02	7.17E-02
22	exm1595885	26231312	0	C	G	0.011	7.49E-02	4.22E-02	7.59E-02	7.18E-02	7.19E-02
6	exm568267	100957344	0	C	T	0.088	-2.97E-02	1.67E-02	7.59E-02	7.39E-02	7.40E-02
17	exm1313384	34311387	0	C	T	0.018	-5.84E-02	3.29E-02	7.60E-02	7.94E-02	7.95E-02
22	exm2009222	37578570	0	A	G	0.019	-5.75E-02	3.24E-02	7.61E-02	7.29E-02	7.31E-02
12	exm1028851	100042040	1	G	C	0.148	2.21E-02	1.24E-02	7.62E-02	8.02E-02	8.03E-02
7	exm607320	18066569	0	A	C	0.24	-1.84E-02	1.04E-02	7.62E-02	7.41E-02	7.42E-02
5	exm492630	147286013	0	T	A	0.181	2.04E-02	1.15E-02	7.63E-02	8.31E-02	8.32E-02
11	exm946401	86663296	0	A	G	0.018	5.66E-02	3.19E-02	7.63E-02	7.93E-02	7.94E-02
7	exm627815	75442723	0	A	G	0.035	4.21E-02	2.38E-02	7.64E-02	7.78E-02	7.79E-02
1	exm90787	145115783	8	A	G	0.043	3.88E-02	2.19E-02	7.64E-02	7.92E-02	7.93E-02
19	exm1509468	56056257	0	C	G	0.011	7.21E-02	4.07E-02	7.64E-02	6.83E-02	6.84E-02
14	exm1101842	52535648	0	G	T	0.049	3.60E-02	2.03E-02	7.65E-02	7.47E-02	7.49E-02
5	exm461763	75003678	0	T	C	0.407	1.67E-02	9.43E-03	7.66E-02	7.51E-02	7.52E-02
1	exm62312	55273580	0	G	T	0.363	1.67E-02	9.41E-03	7.66E-02	8.10E-02	8.11E-02
19	exm1461253	38376848	0	C	T	0.033	-4.38E-02	2.48E-02	7.67E-02	7.70E-02	7.71E-02
4	exm385507	5527102	0	A	C	0.041	3.88E-02	2.19E-02	7.67E-02	7.68E-02	7.69E-02
19	exm1486031	48543862	0	G	A	0.176	-2.06E-02	1.17E-02	7.69E-02	7.67E-02	7.68E-02
16	exm1229706	28513403	2	G	A	0.147	-2.42E-02	1.37E-02	7.69E-02	7.39E-02	7.40E-02
19	exm1514865	58353003	0	A	G	0.015	-6.29E-02	3.56E-02	7.69E-02	7.28E-02	7.29E-02
4	exm397205	44652030	0	T	C	0.139	-2.30E-02	1.30E-02	7.69E-02	7.92E-02	7.93E-02
11	exm895180	18738281	0	C	T	0.341	1.65E-02	9.35E-03	7.70E-02	7.80E-02	7.81E-02
1	exm64596	62579891	13	T	G	0.043	3.90E-02	2.21E-02	7.71E-02	7.65E-02	7.66E-02
5	exm448828	33998883	0	G	A	0.47	1.60E-02	9.05E-03	7.71E-02	7.28E-02	7.29E-02
4	exm378364	265547	3	G	A	0.023	-5.16E-02	2.92E-02	7.72E-02	8.26E-02	8.27E-02
2	exm235692	160676427	0	C	A	0.275	1.80E-02	1.02E-02	7.72E-02	7.70E-02	7.71E-02
15	exm1143142	28263554	0	A	G	0.017	5.99E-02	3.39E-02	7.72E-02	8.29E-02	8.30E-02
2	exm172861	11706693	213	C	T	0.29	1.79E-02	1.01E-02	7.72E-02	7.52E-02	7.53E-02
11	exm883350	5602968	0	G	A	0.146	-2.21E-02	1.25E-02	7.73E-02	7.90E-02	7.91E-02
17	exm1278255	3526637	0	T	C	0.247	-1.82E-02	1.03E-02	7.73E-02	7.93E-02	7.94E-02
2	exm193535	53955850	0	T	C	0.223	1.94E-02	1.10E-02	7.73E-02	7.57E-02	7.58E-02
19	exm1499144	52825032	0	T	C	0.139	-2.23E-02	1.26E-02	7.73E-02	6.90E-02	6.91E-02
4	exm426425	144532644	0	G	A	0.02	5.38E-02	3.04E-02	7.73E-02	7.61E-02	7.62E-02
20	exm1539266	35796541	3	C	T	0.107	2.51E-02	1.42E-02	7.74E-02	7.45E-02	7.47E-02
16	exm1262760	82185112	0	C	T	0.071	2.96E-02	1.68E-02	7.74E-02	7.63E-02	7.64E-02
4	exm426427	144542213	0	G	A	0.02	5.45E-02	3.08E-02	7.74E-02	7.54E-02	7.55E-02
19	exm1403864	2344022	0	A	G	0.119	2.37E-02	1.34E-02	7.75E-02	7.71E-02	7.72E-02
19	exm1482584	46518682	0	A	G	0.185	-1.98E-02	1.12E-02	7.75E-02	7.85E-02	7.86E-02
2	exm191160	45640334	11	C	T	0.189	2.02E-02	1.15E-02	7.75E-02	7.18E-02	7.19E-02
13	exm-rs7097	28197436	0	A	G	0.407	1.62E-02	9.17E-03	7.75E-02	7.56E-02	7.57E-02
8	exm682629	11643553	0	T	G	0.022	5.17E-02	2.93E-02	7.76E-02	7.73E-02	7.75E-02
5	exm499143	156589585	0	G	A	0.05	-3.52E-02	1.99E-02	7.76E-02	8.08E-02	8.09E-02
3	exm375672	195515723	0	C	T	0.042	3.80E-02	2.15E-02	7.76E-02	7.61E-02	7.62E-02
6	exm585493	149903597	0	G	A	0.018	-5.67E-02	3.22E-02	7.77E-02	7.58E-02	7.59E-02
4	exm400943	57221348	0	C	T	0.08	-2.97E-02	1.69E-02	7.78E-02	7.49E-02	7.50E-02
4	exm400997	57248716	0	C	G	0.08	-2.97E-02	1.69E-02	7.78E-02	7.49E-02	7.50E-02
7	exm657804	130007388	0	T	G	0.099	2.64E-02	1.49E-02	7.79E-02	7.07E-02	7.08E-02
10	exm832791	73558128	0	A	G	0.03	4.49E-02	2.54E-02	7.79E-02	7.86E-02	7.87E-02
12	exm1049523	124821416	0	T	C	0.147	-2.16E-02	1.22E-02	7.80E-02	7.66E-02	7.67E-02
1	exm24343	18807953	0	A	C	0.227	-1.86E-02	1.05E-02	7.82E-02	7.61E-02	7.62E-02
10	exm813579	21112137	0	T	A	0.105	2.53E-02	1.44E-02	7.82E-02	7.99E-02	8.00E-02
2	exm223420	120060082	2	T	C	0.356	-1.65E-02	9.38E-03	7.82E-02	7.80E-02	7.81E-02
13	exm1074964	96242564	0	C	A	0.015	-6.31E-02	3.58E-02	7.82E-02	7.73E-02	7.74E-02
11	exm909569	56185224	0	G	A	0.095	3.16E-02	1.79E-02	7.84E-02	7.78E-02	7.79E-02
11	exm966089	124016059	0	A	G	0.105	2.52E-02	1.43E-02	7.85E-02	8.07E-02	8.09E-02
16	exm1230996	29706444	3	T	C	0.124	2.40E-02	1.36E-02	7.85E-02	7.37E-02	7.38E-02
3	exm350974	131188574	1	G	A	0.02	-5.51E-02	3.13E-02	7.86E-02	8.18E-02	8.19E-02
1	exm62202	55248074	7	G	A	0.059	-3.26E-02	1.86E-02	7.89E-02	8.00E-02	8.01E-02
17	exm1360386	76395430	0	C	T	0.421	-1.58E-02	8.98E-03	7.90E-02	8.09E-02	8.10E-02
13	exm1072629	76395620	0	T	C	0.093	2.66E-02	1.52E-02	7.90E-02	7.61E-02	7.62E-02
3	exm319321	51929183	0	T	C	0.035	4.18E-02	2.38E-02	7.91E-02	8.62E-02	8.63E-02
19	exm-rs773901	17003789	0	A	C	0.49	1.56E-02	8.86E-03	7.91E-02	8.36E-02	8.37E-02
3	exm346807	126222856	0	T	C	0.014	6.39E-02	3.64E-02	7.93E-02	8.11E-02	8.12E-02
20	exm2254287	43252915	0	C	T	0.282	-1.83E-02	1.04E-02	7.93E-02	8.04E-02	8.06E-02
15	exm1163814	55789910	0	T	C	0.025	4.93E-02	2.81E-02	7.93E-02	7.48E-02	7.49E-02
11	exm920265	62850775	0	A	G	0.024	-4.97E-02	2.83E-02	7.93E-02	8.49E-02	8.50E-02
6	exm523287	26509382	0	T	C	0.025	-4.97E-02	2.83E-02	7.94E-02	7.66E-02	7.67E-02
6	exm578685	132061420	0	A	G	0.149	2.14E-02	1.22E-02	7.95E-02	7.73E-02	7.74E-02
19	exm1497457	52033206	0	A	G	0.121	2.36E-02	1.34E-02	7.95E-02	8.23E-02	8.24E-02
17	exm1368407	79954544	0	A	T	0.343	1.70E-02	9.69E-03	7.95E-02	8.04E-02	8.05E-02
6	exm525859	29364951	1	A	G	0.214	-2.00E-02	1.14E-02	7.96E-02	7.59E-02	7.60E-02
19	exm1477237	44570393	0	C	A	0.422	1.58E-02	8.99E-03	7.96E-02	7.92E-02	7.93E-02
14	exm2274677	23744820	15	T	A	0.041	-3.85E-02	2.20E-02	7.96E-02	8.29E-02	8.30E-02
4	exm439123	189061106	0	A	G	0.286	1.72E-02	9.82E-03	7.96E-02	7.90E-02	7.91E-02
4	exm391574	17818885	21	C	T	0.444	-1.57E-02	8.93E-03	7.97E-02	7.82E-02	7.83E-02
8	exm2258729	145011204	0	G	A	0.34	-1.72E-02	9.79E-03	7.97E-02	7.80E-02	7.81E-02
4	exm430747	156294333	0	C	T	0.051	-3.49E-02	1.99E-02	7.97E-02	8.20E-02	8.21E-02
17	exm1333926	46926615	1	A	G	0.277	-1.80E-02	1.02E-02	7.98E-02	7.95E-02	7.96E-02
19	exm1416373	7675771	0	T	C	0.035	4.19E-02	2.39E-02	8.00E-02	7.84E-02	7.85E-02
6	exm572044	111628626	0	T	C	0.026	4.87E-02	2.78E-02	8.00E-02	8.22E-02	8.23E-02
2	exm231331	143798189	0	G	A	0.201	-1.98E-02	1.13E-02	8.00E-02	7.83E-02	7.84E-02
5	exm2256893	123984763	2	C	T	0.275	1.75E-02	1.00E-02	8.01E-02	7.67E-02	7.68E-02
17	exm1342666	59533868	0	C	G	0.15	-2.17E-02	1.24E-02	8.01E-02	7.27E-02	7.28E-02
1	exm2273349	227178948	0	A	G	0.471	1.62E-02	9.26E-03	8.01E-02	7.75E-02	7.76E-02
1	exm2250836	228471379	0	C	G	0.18	-2.01E-02	1.15E-02	8.01E-02	8.38E-02	8.39E-02
6	exm563272	83850049	5	T	A	0.05	-3.52E-02	2.01E-02	8.01E-02	8.15E-02	8.16E-02
12	exm1048238	124104551	0	G	A	0.134	-2.31E-02	1.32E-02	8.02E-02	7.96E-02	7.97E-02
15	exm1188217	90176073	0	A	C	0.438	-1.61E-02	9.20E-03	8.03E-02	8.36E-02	8.37E-02
3	exm2255579	10413526	0	A	G	0.072	2.93E-02	1.67E-02	8.04E-02	7.45E-02	7.46E-02
18	exm1382497	32470291	0	A	G	0.17	2.11E-02	1.21E-02	8.04E-02	7.94E-02	7.95E-02
6	exm565895	90374283	0	G	A	0.175	2.05E-02	1.18E-02	8.05E-02	8.59E-02	8.60E-02
1	exm148209	214813782	0	G	A	0.17	-2.08E-02	1.19E-02	8.06E-02	7.68E-02	7.69E-02
1	exm148217	214814125	0	A	G	0.17	-2.08E-02	1.19E-02	8.06E-02	7.68E-02	7.69E-02
1	exm148246	214814995	0	T	C	0.17	-2.08E-02	1.19E-02	8.06E-02	7.68E-02	7.69E-02
1	exm148290	214815916	0	C	T	0.17	-2.08E-02	1.19E-02	8.06E-02	7.68E-02	7.69E-02
19	exm-rs8170	17389704	0	T	C	0.086	2.80E-02	1.60E-02	8.06E-02	8.32E-02	8.33E-02
12	exm975791	4735894	0	A	G	0.186	2.00E-02	1.15E-02	8.06E-02	8.23E-02	8.24E-02
6	exm563390	83900923	1	T	A	0.05	-3.50E-02	2.00E-02	8.07E-02	8.20E-02	8.21E-02
17	exm1339417	56272501	0	A	C	0.025	-4.84E-02	2.77E-02	8.07E-02	8.05E-02	8.07E-02
16	exm1225297	22237273	3	G	C	0.134	-2.28E-02	1.30E-02	8.07E-02	8.31E-02	8.32E-02
1	exm60054	53544597	1	T	C	0.429	-1.60E-02	9.16E-03	8.07E-02	8.80E-02	8.81E-02
21	exm1569577	38117308	1	A	C	0.281	1.69E-02	9.68E-03	8.08E-02	8.06E-02	8.07E-02
1	exm148211	214813941	1	G	C	0.17	-2.07E-02	1.19E-02	8.10E-02	7.72E-02	7.73E-02
6	exm525841	29364615	1	T	G	0.214	-1.99E-02	1.14E-02	8.10E-02	7.73E-02	7.74E-02
2	exm246808	179449579	0	T	C	0.017	-5.75E-02	3.29E-02	8.11E-02	8.07E-02	8.08E-02
2	exm247452	179482533	0	T	G	0.017	-5.75E-02	3.29E-02	8.11E-02	8.07E-02	8.08E-02
3	exm359878	153839866	0	G	C	0.024	-4.88E-02	2.80E-02	8.11E-02	7.94E-02	7.95E-02
13	exm1067310	46170621	0	T	A	0.144	-2.16E-02	1.24E-02	8.11E-02	8.03E-02	8.04E-02
13	exm1067697	46648094	0	T	C	0.186	1.97E-02	1.13E-02	8.12E-02	8.30E-02	8.32E-02
7	exm629889	80427530	0	T	C	0.044	-3.70E-02	2.12E-02	8.12E-02	7.63E-02	7.64E-02
14	exm1084549	20846950	0	T	C	0.078	2.84E-02	1.63E-02	8.12E-02	8.30E-02	8.31E-02
16	exm1267617	88501971	0	A	T	0.271	1.71E-02	9.78E-03	8.13E-02	7.27E-02	7.28E-02
10	exm848932	101829514	1	T	C	0.02	5.47E-02	3.14E-02	8.13E-02	8.50E-02	8.51E-02
19	exm1420787	9049910	0	T	C	0.154	-2.12E-02	1.21E-02	8.13E-02	7.56E-02	7.57E-02
17	exm1312918	34091078	7	G	C	0.33	1.69E-02	9.67E-03	8.13E-02	7.70E-02	7.71E-02
19	exm1449790	21719685	15	T	G	0.045	-3.77E-02	2.16E-02	8.14E-02	8.26E-02	8.27E-02
11	exm897674	28110151	0	C	T	0.227	1.87E-02	1.08E-02	8.15E-02	8.39E-02	8.40E-02
1	exm72264	86894231	0	T	C	0.019	-5.62E-02	3.22E-02	8.15E-02	8.43E-02	8.45E-02
13	exm1072835	77566090	0	T	C	0.111	2.43E-02	1.40E-02	8.15E-02	7.63E-02	7.64E-02
12	exm983981	10962115	221	A	G	0.388	-1.64E-02	9.42E-03	8.15E-02	7.85E-02	7.86E-02
13	exm1058910	25876011	1	A	G	0.476	-1.51E-02	8.69E-03	8.16E-02	8.82E-02	8.83E-02
5	exm449732	35876274	0	G	A	0.191	2.05E-02	1.17E-02	8.16E-02	7.88E-02	7.89E-02
18	exm1388965	56203136	0	C	T	0.017	5.86E-02	3.37E-02	8.16E-02	8.66E-02	8.67E-02
7	exm646586	102108263	1	G	A	0.029	-4.60E-02	2.64E-02	8.16E-02	8.51E-02	8.52E-02
11	exm912253	58034543	1	C	T	0.499	-1.78E-02	1.02E-02	8.16E-02	8.53E-02	8.54E-02
6	exm525854	29364835	1	G	T	0.215	-1.98E-02	1.14E-02	8.16E-02	7.78E-02	7.79E-02
18	exm1374412	8784723	9	G	A	0.087	2.65E-02	1.52E-02	8.16E-02	7.42E-02	7.43E-02
15	exm1184153	84611805	0	T	C	0.016	6.15E-02	3.53E-02	8.18E-02	8.08E-02	8.10E-02
12	exm1007057	53242579	0	T	C	0.059	-3.26E-02	1.87E-02	8.19E-02	8.36E-02	8.37E-02
14	exm-rs10133111	103377321	0	A	G	0.115	-2.53E-02	1.45E-02	8.20E-02	8.61E-02	8.62E-02
1	exm67150	67558756	0	T	C	0.058	-3.31E-02	1.91E-02	8.21E-02	7.85E-02	7.86E-02
1	exm67186	67561090	0	C	T	0.058	-3.31E-02	1.91E-02	8.21E-02	7.85E-02	7.86E-02
11	exm2250371	85435730	0	C	T	0.495	-1.63E-02	9.36E-03	8.21E-02	8.76E-02	8.77E-02
11	exm945717	85435730	0	C	T	0.495	-1.63E-02	9.36E-03	8.21E-02	8.76E-02	8.77E-02
8	exm703759	67341743	0	G	A	0.038	3.99E-02	2.29E-02	8.22E-02	7.78E-02	7.79E-02
12	exm2263518	6128443	83	T	C	0.212	-1.90E-02	1.09E-02	8.22E-02	8.55E-02	8.56E-02
9	exm747138	34514426	0	A	C	0.062	-3.13E-02	1.80E-02	8.22E-02	8.35E-02	8.36E-02
1	exm42977	35227362	21	G	C	0.039	3.87E-02	2.23E-02	8.22E-02	8.44E-02	8.45E-02
17	exm1327986	42254236	0	A	G	0.012	-7.20E-02	4.14E-02	8.23E-02	7.64E-02	7.65E-02
15	exm1186011	86807843	227	C	T	0.189	2.10E-02	1.21E-02	8.23E-02	7.94E-02	7.95E-02
15	exm2252410	99666979	0	A	G	0.069	3.05E-02	1.75E-02	8.23E-02	8.04E-02	8.05E-02
17	exm1313288	34252537	1	C	A	0.292	1.74E-02	9.99E-03	8.23E-02	7.91E-02	7.92E-02
19	exm1501359	53793042	0	A	G	0.487	1.52E-02	8.76E-03	8.26E-02	8.87E-02	8.89E-02
12	exm998298	48596579	0	T	C	0.011	7.45E-02	4.29E-02	8.27E-02	8.24E-02	8.25E-02
10	exm838275	85984444	0	G	T	0.089	2.75E-02	1.58E-02	8.28E-02	8.29E-02	8.30E-02
11	exm895182	18738329	1	T	C	0.257	1.75E-02	1.01E-02	8.28E-02	8.12E-02	8.14E-02
1	exm148333	214818215	0	A	G	0.172	-2.05E-02	1.18E-02	8.29E-02	7.90E-02	7.91E-02
17	exm1293302	9676115	0	G	C	0.015	6.26E-02	3.61E-02	8.29E-02	8.05E-02	8.06E-02
1	exm159920	233514975	0	T	G	0.323	1.68E-02	9.67E-03	8.30E-02	8.11E-02	8.12E-02
1	exm159930	233515102	0	G	T	0.323	1.68E-02	9.67E-03	8.30E-02	8.11E-02	8.12E-02
16	exm1242249	56602798	1	A	G	0.085	2.69E-02	1.55E-02	8.31E-02	8.45E-02	8.47E-02
6	exm559059	66204945	0	A	G	0.163	2.09E-02	1.21E-02	8.33E-02	8.34E-02	8.35E-02
14	exm1084858	20876189	0	A	G	0.014	6.33E-02	3.65E-02	8.33E-02	9.07E-02	9.08E-02
10	exm824042	50678317	0	G	C	0.037	4.04E-02	2.33E-02	8.34E-02	8.43E-02	8.44E-02
22	exm1606955	38121152	0	A	C	0.364	-1.68E-02	9.69E-03	8.34E-02	8.52E-02	8.53E-02
2	exm233353	152531077	0	A	G	0.336	-1.66E-02	9.58E-03	8.34E-02	8.52E-02	8.53E-02
17	exm1284723	6493198	0	T	C	0.349	-1.62E-02	9.36E-03	8.34E-02	7.60E-02	7.61E-02
16	exm1215148	4935636	12	A	G	0.168	-2.04E-02	1.18E-02	8.35E-02	8.88E-02	8.89E-02
6	exm565954	90384274	0	C	T	0.175	2.03E-02	1.18E-02	8.35E-02	8.92E-02	8.93E-02
17	exm1284757	6511781	0	A	G	0.347	-1.62E-02	9.36E-03	8.35E-02	7.61E-02	7.62E-02
17	exm1284774	6515387	0	A	G	0.347	-1.62E-02	9.36E-03	8.35E-02	7.61E-02	7.62E-02
17	exm2253151	6511781	0	A	G	0.347	-1.62E-02	9.36E-03	8.35E-02	7.61E-02	7.62E-02
12	exm1028855	100042163	0	G	A	0.148	2.15E-02	1.24E-02	8.36E-02	8.79E-02	8.80E-02
12	exm1053678	133202740	0	T	C	0.011	-6.98E-02	4.04E-02	8.36E-02	9.18E-02	9.19E-02
6	exm525853	29364815	0	G	C	0.215	-1.97E-02	1.14E-02	8.36E-02	7.98E-02	7.99E-02
4	exm413951	91230579	0	A	G	0.105	-2.48E-02	1.44E-02	8.36E-02	9.76E-02	9.77E-02
1	exm136182	201009182	0	G	A	0.07	2.98E-02	1.72E-02	8.37E-02	8.40E-02	8.41E-02
22	exm1600670	31491332	0	T	C	0.134	2.26E-02	1.30E-02	8.37E-02	9.22E-02	9.23E-02
19	exm1448424	19790159	0	C	A	0.067	-3.12E-02	1.80E-02	8.37E-02	7.57E-02	7.58E-02
6	exm585825	150209717	0	C	G	0.471	1.53E-02	8.85E-03	8.38E-02	8.50E-02	8.51E-02
6	exm541395	35479574	1	G	C	0.245	1.81E-02	1.05E-02	8.38E-02	7.71E-02	7.72E-02
2	exm248222	179581971	1	T	C	0.018	-5.69E-02	3.29E-02	8.39E-02	8.28E-02	8.29E-02
5	exm473646	121518309	0	A	G	0.229	-1.78E-02	1.03E-02	8.39E-02	9.11E-02	9.12E-02
2	exm206201	80530062	0	C	T	0.022	5.27E-02	3.05E-02	8.40E-02	8.52E-02	8.53E-02
14	exm1107809	64916165	0	T	C	0.027	4.72E-02	2.73E-02	8.41E-02	8.80E-02	8.82E-02
3	exm306298	44948479	0	C	T	0.19	1.99E-02	1.15E-02	8.41E-02	8.11E-02	8.12E-02
21	exm1580222	47423509	22	T	C	0.075	2.90E-02	1.68E-02	8.41E-02	8.29E-02	8.31E-02
19	exm1466310	40321404	0	G	A	0.015	6.34E-02	3.67E-02	8.41E-02	7.46E-02	7.47E-02
9	exm747660	34728065	1	A	G	0.031	4.27E-02	2.47E-02	8.41E-02	7.38E-02	7.39E-02
5	exm490184	141021294	1	G	T	0.019	5.61E-02	3.25E-02	8.42E-02	8.13E-02	8.14E-02
2	exm276263	234066969	1	C	G	0.226	1.84E-02	1.07E-02	8.42E-02	8.56E-02	8.57E-02
17	exm1370062	80373377	0	T	G	0.071	-3.00E-02	1.74E-02	8.42E-02	7.81E-02	7.82E-02
19	exm1423817	10085062	24	T	C	0.055	3.37E-02	1.95E-02	8.42E-02	8.65E-02	8.66E-02
19	exm1505055	55019261	0	T	C	0.029	4.45E-02	2.58E-02	8.42E-02	8.14E-02	8.15E-02
2	exm200699	71351487	2	A	G	0.247	-1.78E-02	1.03E-02	8.43E-02	8.25E-02	8.26E-02
8	exm722380	134237635	0	T	G	0.011	7.08E-02	4.10E-02	8.43E-02	8.85E-02	8.86E-02
8	exm696708	38385914	0	T	C	0.114	-2.40E-02	1.39E-02	8.43E-02	8.25E-02	8.26E-02
9	exm787369	131857687	0	G	C	0.054	-3.39E-02	1.97E-02	8.45E-02	9.12E-02	9.13E-02
14	exm1107911	64954683	0	G	A	0.011	-7.21E-02	4.18E-02	8.45E-02	8.42E-02	8.43E-02
2	exm235572	160604541	0	A	G	0.046	3.62E-02	2.10E-02	8.45E-02	8.66E-02	8.67E-02
5	exm463316	78610174	0	G	A	0.056	3.30E-02	1.91E-02	8.45E-02	8.18E-02	8.19E-02
1	exm111933	157768030	1	C	G	0.021	5.26E-02	3.05E-02	8.45E-02	9.33E-02	9.34E-02
19	exm1453973	34706531	66	G	A	0.051	-3.42E-02	1.98E-02	8.45E-02	8.19E-02	8.20E-02
4	exm438474	187531022	0	G	A	0.113	2.40E-02	1.39E-02	8.46E-02	9.32E-02	9.33E-02
5	exm471595	112769659	0	T	C	0.011	7.38E-02	4.28E-02	8.46E-02	8.37E-02	8.38E-02
1	exm101329	152732106	3	T	A	0.328	-1.62E-02	9.37E-03	8.46E-02	9.09E-02	9.10E-02
1	exm46658	38338795	0	A	G	0.451	1.63E-02	9.48E-03	8.48E-02	8.62E-02	8.63E-02
19	exm1482582	46518651	0	G	A	0.185	-1.93E-02	1.12E-02	8.48E-02	8.58E-02	8.59E-02
5	exm501956	167929035	0	A	G	0.032	-4.34E-02	2.52E-02	8.49E-02	8.42E-02	8.43E-02
16	exm1261973	81242198	0	A	G	0.115	-2.36E-02	1.37E-02	8.49E-02	8.35E-02	8.36E-02
11	exm915509	60886913	0	T	C	0.163	2.07E-02	1.20E-02	8.50E-02	8.02E-02	8.03E-02
10	exm2267067	133608237	1	A	G	0.421	1.56E-02	9.05E-03	8.50E-02	8.49E-02	8.50E-02
8	exm681676	10480375	0	A	G	0.011	7.41E-02	4.30E-02	8.51E-02	8.28E-02	8.29E-02
1	exm148365	214818846	2	G	A	0.172	-2.04E-02	1.18E-02	8.51E-02	8.11E-02	8.12E-02
11	exm893220	17393644	0	G	A	0.225	1.90E-02	1.10E-02	8.51E-02	7.91E-02	7.92E-02
3	exm295655	25646268	0	A	G	0.086	-2.66E-02	1.55E-02	8.53E-02	8.25E-02	8.26E-02
10	exm806257	3181126	0	T	C	0.012	-6.55E-02	3.80E-02	8.53E-02	8.28E-02	8.29E-02
6	exm573879	116973182	0	C	T	0.404	1.57E-02	9.15E-03	8.53E-02	7.84E-02	7.85E-02
9	exm766251	100995758	0	T	G	0.202	1.98E-02	1.15E-02	8.53E-02	7.85E-02	7.86E-02
2	exm276259	234054873	2	A	G	0.211	1.89E-02	1.10E-02	8.54E-02	8.67E-02	8.68E-02
3	exm342599	121825197	0	G	A	0.116	2.35E-02	1.36E-02	8.54E-02	8.04E-02	8.05E-02
1	exm2273340	160968609	0	A	G	0.148	-2.14E-02	1.25E-02	8.54E-02	8.95E-02	8.96E-02
9	exm787235	131804785	0	C	T	0.17	-1.99E-02	1.16E-02	8.55E-02	8.46E-02	8.47E-02
19	exm-IND19-57996280	53304469	0	D	I	0.014	-6.35E-02	3.69E-02	8.55E-02	8.35E-02	8.36E-02
6	exm550828	43970658	0	A	T	0.032	-4.21E-02	2.45E-02	8.56E-02	9.05E-02	9.06E-02
1	exm70376	79102726	0	T	C	0.117	2.31E-02	1.34E-02	8.57E-02	7.56E-02	7.57E-02
6	exm585841	150210685	2	C	T	0.472	1.52E-02	8.87E-03	8.57E-02	8.66E-02	8.67E-02
1	exm159917	233514934	0	A	G	0.323	1.66E-02	9.67E-03	8.57E-02	8.38E-02	8.40E-02
15	exm1172082	67757607	0	T	C	0.021	5.27E-02	3.06E-02	8.57E-02	8.84E-02	8.85E-02
4	exm397590	47525054	2	C	T	0.051	3.43E-02	2.00E-02	8.60E-02	7.92E-02	7.93E-02
14	exm1115916	75514138	0	A	C	0.039	3.88E-02	2.26E-02	8.60E-02	8.51E-02	8.52E-02
20	exm1540026	36841914	2	A	G	0.327	1.62E-02	9.44E-03	8.60E-02	8.44E-02	8.45E-02
6	exm513534	4031998	0	A	G	0.322	-1.66E-02	9.69E-03	8.61E-02	8.05E-02	8.06E-02
2	exm191854	47202157	0	A	G	0.032	4.30E-02	2.50E-02	8.61E-02	7.44E-02	7.45E-02
21	exm1564812	31587793	0	G	A	0.234	1.81E-02	1.05E-02	8.61E-02	8.74E-02	8.75E-02
4	exm425753	141489068	0	T	C	0.107	2.43E-02	1.42E-02	8.61E-02	8.66E-02	8.67E-02
3	exm2264005	121346930	0	C	A	0.312	-1.67E-02	9.72E-03	8.64E-02	9.14E-02	9.15E-02
11	exm887757	7509566	0	T	A	0.174	1.95E-02	1.14E-02	8.64E-02	8.43E-02	8.44E-02
15	exm1189283	90771750	62	T	G	0.283	1.71E-02	9.97E-03	8.65E-02	8.60E-02	8.62E-02
4	exm382929	2702115	0	G	A	0.073	3.01E-02	1.76E-02	8.67E-02	8.77E-02	8.78E-02
4	exm419620	113544993	0	T	G	0.039	-3.91E-02	2.28E-02	8.67E-02	8.37E-02	8.38E-02
16	exm1872298	88780846	2	A	G	0.011	7.34E-02	4.28E-02	8.67E-02	8.50E-02	8.51E-02
8	exm729995	145007187	209	A	G	0.333	-1.68E-02	9.81E-03	8.68E-02	8.41E-02	8.42E-02
21	exm1569068	37617630	4	T	G	0.029	4.48E-02	2.62E-02	8.68E-02	8.83E-02	8.84E-02
10	exm864744	129245684	6	A	G	0.231	1.78E-02	1.04E-02	8.69E-02	8.13E-02	8.14E-02
3	exm363078	167217964	5	G	A	0.39	1.57E-02	9.18E-03	8.69E-02	7.75E-02	7.76E-02
11	exm2249609	119206375	0	G	A	0.199	1.89E-02	1.11E-02	8.69E-02	8.87E-02	8.88E-02
1	exm117135	161069544	0	A	G	0.079	2.79E-02	1.63E-02	8.69E-02	8.27E-02	8.28E-02
14	exm2251971	86089508	0	T	G	0.069	2.97E-02	1.73E-02	8.70E-02	9.42E-02	9.43E-02
2	exm174121	17696756	0	T	C	0.013	-6.50E-02	3.80E-02	8.70E-02	8.14E-02	8.15E-02
2	exm174137	17697057	0	G	C	0.013	-6.50E-02	3.80E-02	8.70E-02	8.14E-02	8.15E-02
2	exm174176	17698213	0	G	C	0.013	-6.50E-02	3.80E-02	8.70E-02	8.14E-02	8.15E-02
2	exm174152	17697404	3	A	C	0.013	-6.50E-02	3.80E-02	8.70E-02	8.13E-02	8.14E-02
6	exm594146	167271716	0	T	C	0.263	1.73E-02	1.01E-02	8.71E-02	8.33E-02	8.34E-02
6	exm531961	31675765	0	A	G	0.132	2.27E-02	1.33E-02	8.71E-02	8.57E-02	8.59E-02
2	exm174173	17698085	3	T	C	0.013	-6.49E-02	3.80E-02	8.72E-02	8.15E-02	8.17E-02
6	exm525845	29364643	1	C	T	0.214	-1.95E-02	1.14E-02	8.73E-02	8.33E-02	8.35E-02
2	exm194145	54587659	0	C	G	0.129	-2.26E-02	1.32E-02	8.75E-02	9.30E-02	9.31E-02
1	exm117086	161049509	0	T	G	0.022	5.06E-02	2.96E-02	8.76E-02	8.37E-02	8.38E-02
10	exm810950	14974905	4	C	T	0.09	2.60E-02	1.52E-02	8.76E-02	9.29E-02	9.30E-02
20	exm1541023	37621052	0	C	T	0.024	-4.78E-02	2.80E-02	8.78E-02	7.88E-02	7.89E-02
16	exm1269978	89293291	21	A	G	0.161	-2.05E-02	1.20E-02	8.79E-02	8.62E-02	8.63E-02
19	exm1446009	18897440	0	C	T	0.035	-4.08E-02	2.39E-02	8.79E-02	8.87E-02	8.88E-02
11	exm890674	10715124	0	T	C	0.266	1.72E-02	1.01E-02	8.79E-02	8.86E-02	8.87E-02
8	exm682538	11614584	0	A	G	0.026	-4.75E-02	2.79E-02	8.80E-02	8.78E-02	8.80E-02
22	exm1603174	35463162	0	A	G	0.126	-2.30E-02	1.35E-02	8.80E-02	9.14E-02	9.15E-02
6	exm522750	26392515	2	C	G	0.11	-2.44E-02	1.43E-02	8.80E-02	8.20E-02	8.21E-02
1	exm148236	214814733	0	G	T	0.17	-2.03E-02	1.19E-02	8.82E-02	8.40E-02	8.42E-02
8	exm680945	10383138	0	A	G	0.209	1.91E-02	1.12E-02	8.82E-02	9.47E-02	9.48E-02
3	exm335542	108072298	0	T	C	0.412	1.57E-02	9.21E-03	8.83E-02	8.91E-02	8.92E-02
13	exm1068649	49775997	0	G	A	0.019	-5.40E-02	3.17E-02	8.84E-02	8.29E-02	8.30E-02
10	exm846343	99141192	156	T	C	0.014	-6.12E-02	3.59E-02	8.84E-02	1.06E-01	1.06E-01
19	exm1471017	41869392	1	T	C	0.395	1.54E-02	9.03E-03	8.85E-02	9.37E-02	9.38E-02
2	exm208027	86305404	0	C	T	0.041	-3.89E-02	2.28E-02	8.85E-02	8.43E-02	8.44E-02
19	exm1487506	49116359	0	C	T	0.473	-1.51E-02	8.86E-03	8.85E-02	8.12E-02	8.13E-02
14	exm1107279	64604592	0	G	C	0.012	-6.76E-02	3.97E-02	8.85E-02	8.94E-02	8.95E-02
1	exm109540	156561651	0	G	C	0.095	2.58E-02	1.51E-02	8.86E-02	9.14E-02	9.15E-02
4	exm418644	110773108	0	T	C	0.137	2.23E-02	1.31E-02	8.86E-02	9.23E-02	9.25E-02
1	exm6953	3417211	2	A	G	0.014	6.10E-02	3.58E-02	8.86E-02	9.03E-02	9.04E-02
3	exm337443	112185025	0	G	A	0.212	1.86E-02	1.09E-02	8.86E-02	8.16E-02	8.17E-02
14	exm2251947	77786863	2	A	C	0.074	2.88E-02	1.69E-02	8.86E-02	8.25E-02	8.26E-02
16	exm2260523	22345191	0	A	G	0.473	1.53E-02	8.99E-03	8.86E-02	9.04E-02	9.05E-02
1	exm82825	110921715	0	G	T	0.104	2.44E-02	1.43E-02	8.87E-02	8.61E-02	8.62E-02
17	exm1352541	72846368	0	T	C	0.022	5.05E-02	2.97E-02	8.88E-02	8.99E-02	9.00E-02
11	exm966753	124507019	0	A	G	0.018	5.56E-02	3.27E-02	8.89E-02	7.95E-02	7.96E-02
17	exm1356445	73919538	1	A	G	0.126	-2.29E-02	1.35E-02	8.89E-02	8.84E-02	8.86E-02
11	exm939903	73105341	0	T	C	0.021	5.39E-02	3.17E-02	8.89E-02	8.45E-02	8.46E-02
4	exm422755	123664204	0	G	A	0.485	-1.50E-02	8.82E-03	8.90E-02	8.55E-02	8.56E-02
8	exm2273443	11702375	3	A	G	0.095	2.63E-02	1.55E-02	8.91E-02	9.04E-02	9.05E-02
6	exm594473	167709702	1	A	G	0.171	-1.99E-02	1.17E-02	8.91E-02	9.14E-02	9.16E-02
9	exm803874	140414410	10	T	C	0.097	-2.52E-02	1.48E-02	8.91E-02	9.30E-02	9.31E-02
11	exm925822	64981853	1	T	G	0.343	1.60E-02	9.42E-03	8.91E-02	8.87E-02	8.88E-02
13	exm1075180	96540204	0	G	T	0.372	1.62E-02	9.55E-03	8.94E-02	9.20E-02	9.21E-02
22	exm1584834	19168288	0	T	C	0.05	3.64E-02	2.14E-02	8.95E-02	8.39E-02	8.40E-02
19	exm1497484	52034506	0	T	C	0.017	-5.59E-02	3.29E-02	8.96E-02	9.00E-02	9.01E-02
5	exm511827	180651231	44	A	G	0.138	-2.21E-02	1.30E-02	8.96E-02	8.72E-02	8.73E-02
6	exm524331	27879397	12	C	T	0.018	-5.63E-02	3.32E-02	8.98E-02	8.17E-02	8.18E-02
16	exm1215342	4945687	0	T	G	0.033	4.23E-02	2.49E-02	8.98E-02	9.13E-02	9.14E-02
5	exm486025	140532165	1	A	G	0.092	-2.58E-02	1.52E-02	8.98E-02	9.32E-02	9.33E-02
3	exm346107	125786852	0	T	C	0.055	3.28E-02	1.93E-02	8.98E-02	9.86E-02	9.87E-02
4	exm418440	110667590	0	T	C	0.064	3.05E-02	1.80E-02	8.98E-02	8.93E-02	8.94E-02
15	exm1194810	102388991	0	T	C	0.016	5.84E-02	3.44E-02	8.99E-02	8.78E-02	8.79E-02
19	exm1461981	38800176	0	A	G	0.147	2.14E-02	1.26E-02	8.99E-02	9.15E-02	9.16E-02
3	exm295001	19938327	0	T	C	0.024	4.78E-02	2.82E-02	8.99E-02	8.69E-02	8.70E-02
11	exm2249570	113103996	1	T	G	0.429	-1.52E-02	8.98E-03	9.00E-02	8.77E-02	8.78E-02
10	exm855375	111886249	0	A	T	0.013	6.42E-02	3.78E-02	9.00E-02	9.07E-02	9.08E-02
12	exm993007	32134943	1	G	A	0.291	-1.65E-02	9.71E-03	9.01E-02	9.23E-02	9.24E-02
11	exm881775	4945196	0	T	G	0.393	1.52E-02	8.99E-03	9.02E-02	8.53E-02	8.54E-02
17	exm1298362	16842991	0	A	G	0.166	2.00E-02	1.18E-02	9.02E-02	8.31E-02	8.33E-02
16	exm1260793	78458915	0	G	C	0.083	2.66E-02	1.57E-02	9.02E-02	9.34E-02	9.35E-02
4	exm400895	57215677	0	A	G	0.319	1.70E-02	1.00E-02	9.03E-02	9.70E-02	9.71E-02
19	exm1477166	44535999	0	G	T	0.406	1.53E-02	9.04E-03	9.03E-02	9.27E-02	9.28E-02
8	exm729637	144997927	0	A	G	0.351	-1.65E-02	9.72E-03	9.03E-02	8.88E-02	8.89E-02
1	exm147269	212798977	1	G	A	0.169	1.99E-02	1.18E-02	9.04E-02	8.97E-02	8.98E-02
18	exm1371776	907710	0	G	A	0.159	-1.97E-02	1.16E-02	9.04E-02	9.16E-02	9.17E-02
15	exm1141883	24921649	0	C	T	0.129	2.25E-02	1.33E-02	9.05E-02	8.98E-02	8.99E-02
19	exm1463480	39086580	0	G	A	0.027	-4.54E-02	2.68E-02	9.05E-02	8.88E-02	8.89E-02
6	exm551032	44140054	0	C	T	0.04	3.76E-02	2.22E-02	9.05E-02	8.75E-02	8.76E-02
6	exm-IND6-44248032	44140055	0	I	D	0.04	3.76E-02	2.22E-02	9.05E-02	8.75E-02	8.76E-02
4	exm398111	47945295	0	T	C	0.16	2.18E-02	1.29E-02	9.06E-02	8.94E-02	8.96E-02
5	exm464423	79815658	4	T	C	0.291	1.63E-02	9.62E-03	9.06E-02	8.72E-02	8.73E-02
19	exm1398539	1010807	5	T	G	0.046	-3.49E-02	2.06E-02	9.06E-02	9.35E-02	9.36E-02
5	exm454309	52240810	1	G	A	0.043	-3.62E-02	2.14E-02	9.07E-02	9.21E-02	9.22E-02
5	exm441597	1083937	0	A	G	0.012	6.65E-02	3.93E-02	9.07E-02	8.98E-02	8.99E-02
1	exm97540	151773851	0	A	T	0.329	1.62E-02	9.57E-03	9.08E-02	8.99E-02	9.00E-02
3	exm320851	52409421	5	G	A	0.046	-3.57E-02	2.11E-02	9.09E-02	8.80E-02	8.81E-02
5	exm486801	140579358	0	G	A	0.093	-2.57E-02	1.52E-02	9.10E-02	9.36E-02	9.37E-02
6	exm523653	27277051	0	T	C	0.18	2.09E-02	1.23E-02	9.10E-02	9.52E-02	9.53E-02
19	exm1440681	17017878	0	A	G	0.207	-1.82E-02	1.07E-02	9.10E-02	9.83E-02	9.84E-02
2	exm274679	232458443	4	T	C	0.09	-2.65E-02	1.57E-02	9.11E-02	1.02E-01	1.02E-01
11	exm917231	61906216	0	A	G	0.041	3.68E-02	2.18E-02	9.11E-02	9.18E-02	9.19E-02
6	exm562052	76631823	0	T	C	0.033	4.08E-02	2.41E-02	9.12E-02	1.00E-01	1.00E-01
1	exm156120	228505204	0	A	G	0.205	-1.89E-02	1.12E-02	9.12E-02	9.22E-02	9.23E-02
12	exm1037605	111993712	0	T	C	0.148	2.58E-02	1.53E-02	9.12E-02	9.20E-02	9.21E-02
22	exm1592910	24034288	1	A	G	0.375	1.56E-02	9.26E-03	9.13E-02	9.45E-02	9.46E-02
16	exm1261574	81181783	0	C	T	0.084	-2.67E-02	1.58E-02	9.17E-02	9.60E-02	9.61E-02
10	exm858089	116719543	4	A	G	0.383	1.55E-02	9.18E-03	9.18E-02	9.42E-02	9.43E-02
20	exm1558832	62038277	1	T	G	0.357	-1.54E-02	9.14E-03	9.18E-02	9.06E-02	9.07E-02
9	exm799967	139748483	0	A	G	0.079	-2.73E-02	1.62E-02	9.18E-02	8.51E-02	8.52E-02
17	exm1328847	42475670	1	C	T	0.017	5.69E-02	3.37E-02	9.18E-02	9.68E-02	9.70E-02
19	exm1406182	3543880	0	A	G	0.148	2.07E-02	1.23E-02	9.18E-02	8.88E-02	8.90E-02
6	exm527079	30078275	0	T	C	0.052	-3.41E-02	2.02E-02	9.18E-02	9.65E-02	9.66E-02
6	exm-rs2239529	30078330	0	T	C	0.052	-3.41E-02	2.02E-02	9.18E-02	9.65E-02	9.66E-02
1	exm148370	214818945	8	C	A	0.172	-2.00E-02	1.19E-02	9.19E-02	8.85E-02	8.86E-02
11	exm953014	107375422	0	A	C	0.034	-4.09E-02	2.42E-02	9.19E-02	9.17E-02	9.18E-02
17	exm1330568	43507008	7	G	C	0.354	-1.59E-02	9.43E-03	9.20E-02	9.08E-02	9.09E-02
6	exm553485	47576899	0	T	C	0.014	6.34E-02	3.76E-02	9.20E-02	9.05E-02	9.06E-02
11	exm2249533	105010448	1	G	A	0.028	-4.41E-02	2.62E-02	9.21E-02	9.60E-02	9.62E-02
11	exm871676	610724	2	T	C	0.017	5.73E-02	3.40E-02	9.22E-02	9.21E-02	9.22E-02
11	exm965738	123887164	38	C	A	0.338	1.63E-02	9.67E-03	9.22E-02	9.41E-02	9.42E-02
[truncated: 17,985 more rows]
